# Supplementary material for: Single-cell analysis of pancreatic ductal adenocarcinoma identifies a novel fibroblast subtype associated with poor prognosis but better immunotherapy response
Source: Cell Discov. 2021 May 25;7:36. doi: 10.1038/s41421-021-00271-4 (PMC8149399; doi:10.1038/s41421-021-00271-4)
Supplement: Supplementary file 14 — Table S1 [file 41421_2021_271_MOESM14_ESM.xlsx]

## Sheet: Table S1
Supplementary Table 1. Clinical characteristics of PDAC patients profiled by scRNA-seq and validated by staining in this study
No	Gender	Age	Diagnosis	Tumor site	TNM stage	Stromal density	Surgery	adjuvant therapy	Mutation	DFS
										(months)
TX1901SLSL1X	Male	63	PDAC	Head	T3N0M1 stage IV	Moderate	R0	GEM	N/A	4
TX1904SLLY1X	Male	64	PDAC	Body and tail	T2N1M0	Dense	R0	GEM	N/A	7
					Stage IIb
TX1904SLLY2X	Female	64	PDAC	Head	T2N1M0	Loose	R0	GEM	KRAS p.G12V Exon2,	2
					Stage IIb				TP53 p.E224E c.672G＞A Exon6
TX1905SLLY1X	Male	56	PDAC	Body and tail	T2N1M0	Dense	R0	GEM	KRAS p.G12D Exon2,	7
					Stage IIb				ATM c.6808-2A＞G(germline)
TX1905SLLY2X	Female	67	PDAC	Body and tail	T3N0M0	Loose	R0	GEM	No mutation detected	4
					Stage IIa
TX1905SLLY3X	Male	67	PDAC	Head	T2N0M0	Loose	R0	GEM	KRAS p.Q61H Exon3,	4
					Stage Ib				TP53 p.R273H Exon8,
									CDKN2A p.D108Y Exon2
TX1905SLLY4X	Male	62	PDAC	Body and tail	T3N1M0	Dense	R0	GEM	KRAS p.G12V Exon2	10
					Stage IIb				TP53 p.Y220C Exon6
									EGFR-SPATA6 rearrangement
TX1908SLLY1X	Male	52	PDAC	Head	T3N1M0	Moderate	R0	GEM	KRAS p.G12D Exon2,	0
					Stage IIb				TP53 p.R196* Exon6,
									JAK2 c.2887-9_2915del
									RAD54L p.I393* Exon11
