# Supplementary material for: Single-cell analysis of pancreatic ductal adenocarcinoma identifies a novel fibroblast subtype associated with poor prognosis but better immunotherapy response
Source: Cell Discov. 2021 May 25;7:36. doi: 10.1038/s41421-021-00271-4 (PMC8149399; doi:10.1038/s41421-021-00271-4)
Supplement: Supplementary file 15 — Table S2 [file 41421_2021_271_MOESM15_ESM.xlsx]

## Sheet: Table S2
	Supplementary information, Table S2. Clinical characteristics of PDAC patients and control samples from public data
Sample Run accession	Number	pathologic diagnoses	Gender	Age(y/o)	CA199(U/ml)	Diabetes Mellitus	Procedure	Location	Maximum Diameter(mm)	TNM Classification	Staging	perineural invasion	vascular invasion	peripancreatic infiltarion
CRR034496	PUMCH-T1	moderately-poorly differentiated PDAC	M	64	86.0	N	LDP	body	26	T4N2M0	III	Y	Y	Y
CRR034501	PUMCH-T6	moderately-poorly differentiated PDAC	M	64	155.1	N	ODP	tail	91	T3N0M0	IIA	N	N	Y
CRR034513	PUMCH-T18	moderately-poorly differentiated PDAC	F	68	112.3	Y	ODP	body	28	T2N0M0	IB	Y	Y	Y
CRR034519	PUMCH-T24	moderately differentiated PDAC	F	44	14.4	N	PD	head	20	T1cN0M0	IB	Y	N	Y
CRR034524	PUMCH-N5	normal pancreas/serous cystic neoplasia	F	52	9.0	N	LDP	body and tail	24	NA	NA	N	N	N
CRR034525	PUMCH-N6	normal pancreas/solid pseudopapillary tumor	F	31	29.5	N	ODP	body	22	NA	NA	N	N	N
	LDP: Laparoscopic distal pancreatectomy ODP: Open distal pancreatectomy PD: Pancreatoduodenectomy LPD: Laparoscopic pancreatoduodenectomy PPPD: Pylorus preserved pancreatoduodenectomy
