# Supplementary material for: Single-cell analysis of pancreatic ductal adenocarcinoma identifies a novel fibroblast subtype associated with poor prognosis but better immunotherapy response
Source: Cell Discov. 2021 May 25;7:36. doi: 10.1038/s41421-021-00271-4 (PMC8149399; doi:10.1038/s41421-021-00271-4)
Supplement: Supplementary file 16 — Table S3 [file 41421_2021_271_MOESM16_ESM.xlsx]

## Sheet: Table S3
Supplementary Table 3. Cell numbers analyzed from each human PDAC sample
Sample name	nCell	TotalUMI	TotalG	MeanG/c	MedG/c	MeanU/c	MedU/c
TX1901SLSL1X	11535	35387556	22531	987.973	805	3067.84	1979
TX1904SLLY1X	850	5315381	18957	1288.52	863.5	6253.39	2982
TX1904SLLY2X	629	4877456	18833	1644.31	1125	7754.3	3470
TX1905SLLY1X	92	403895	13386	851.913	287.5	4390.16	1056.5
TX1905SLLY2X	116	1403682	15090	2295.95	1545	12100.7	4827.5
TX1905SLLY3X	10465	121687540	25231	1924.93	1047	11628	3214
TX1905SLLY4X	4380	85123635	23795	3902.75	4153.5	19434.6	16716.5
TX1908SLLY1X	6502	22815044	22598	1158.67	737.5	3508.93	1790
TX1908SLLY2X	4085	14901247	22491	1191.65	912	3647.8	2078
TX1908SLLY3X	177	449634	13544	744.424	615	2540.31	1666
CRR034496C	2622	7480821	21099	1126.28	821.5	2853.1	1661.5
CRR034501C	4633	25090871	22883	1760.69	1406	5415.69	3349
CRR034513C	6943	49930282	22532	1809.64	1452	7191.46	4022
CRR034519C	9610	38634983	23677	1367.81	998	4020.29	2358
CRR034523N	7798	41084291	21961	1841.1	1527	5268.57	3672
CRR034526N	6684	21340789	21502	1180.24	916	3192.82	1968
