# Supplementary material for: Single-cell analysis of pancreatic ductal adenocarcinoma identifies a novel fibroblast subtype associated with poor prognosis but better immunotherapy response
Source: Cell Discov. 2021 May 25;7:36. doi: 10.1038/s41421-021-00271-4 (PMC8149399; doi:10.1038/s41421-021-00271-4)
Supplement: Supplementary file 17 — Table S4 [file 41421_2021_271_MOESM17_ESM.xlsx]

## Sheet: Table S4
Supplementary Table 4. Statistics of the total clustering analysis of the human PDAC single cell RNA sequencing
Cluster	CRR034496C	CRR034501C	CRR034513C	CRR034519C	CRR034523N	CRR034526N	TX1901SLSL1X	TX1904SLLY1X	TX1904SLLY2X	TX1905SLLY1X	TX1905SLLY2X	TX1905SLLY3X	TX1905SLLY4X	TX1908SLLY1X	TX1908SLLY2X	TX1908SLLY3X
0	4	737	11	570	2288	2117	768	1	30	0	0	168	0	7	224	30
1	333	642	244	454	0	42	1959	46	87	2	4	1634	22	426	459	18
2	336	334	240	234	1	5	3446	19	6	11	22	96	79	1104	128	0
3	534	669	463	1075	767	1139	505	7	28	1	0	116	4	56	288	3
4	244	347	258	943	1	220	292	83	137	4	4	2451	12	129	176	30
5	44	78	91	332	2	80	936	45	21	1	1	637	15	1286	686	7
6	113	13	170	108	17	10	355	1	5	2	17	15	2813	23	5	1
7	85	86	451	573	34	61	318	59	21	5	5	371	48	691	841	0
8	344	397	746	855	69	106	180	54	27	1	0	63	26	181	427	1
9	56	106	168	299	1	58	92	82	50	4	1	1819	18	178	130	11
10	54	46	1600	107	0	0	21	1	3	0	6	3	0	2	1	0
11	0	84	1	200	25	174	627	0	34	0	0	93	0	0	94	3
12	6	2	25	9	0	0	8	4	3	0	0	1244	0	8	4	0
13	25	34	98	59	0	0	8	100	9	10	0	99	0	416	105	0
14	11	35	6	127	0	1	61	8	1	1	0	37	16	25	53	0
15	1	0	1	0	0	0	107	9	0	0	2	0	0	75	129	1
16	47	28	15	34	16	26	54	0	1	2	0	16	0	8	25	0
17	3	11	15	32	0	0	30	7	4	0	1	17	0	49	2	1
18	5	4	3	6	1	1	25	0	5	0	0	3	0	3	54	0
19	1	1	1	1	0	0	6	1	0	0	1	1	40	5	1	0
