# Supplementary material for: Single-cell analysis of pancreatic ductal adenocarcinoma identifies a novel fibroblast subtype associated with poor prognosis but better immunotherapy response
Source: Cell Discov. 2021 May 25;7:36. doi: 10.1038/s41421-021-00271-4 (PMC8149399; doi:10.1038/s41421-021-00271-4)
Supplement: Supplementary file 18 — Table S5 [file 41421_2021_271_MOESM18_ESM.xlsx]

## Sheet: Table S5-1
Supplementary Table 5. Marker genes of total clustering analysis of the human PDAC single cell RNA sequencing
Marker genes of CLUSTER 0 of the human PDAC single cell RNA sequencing
	p_val	avg_logFC	pct.1	pct.2	p_val_adj
FXYD2	0	2.67986	0.964	0.137	0
CLU	0	2.13393	0.954	0.192	0
SLC4A4	0	2.04418	0.911	0.061	0
ANXA4	0	1.98632	0.979	0.245	0
DEFB1	0	1.6565	0.92	0.095	0
ATP1A1	0	1.61227	0.941	0.279	0
CLDN10	0	1.38868	0.896	0.126	0
CFTR	0	1.38511	0.86	0.057	0
SPP1	0	1.3449	0.866	0.241	0
AMBP	0	1.33043	0.769	0.031	0
LEFTY1	0	1.22384	0.608	0.027	0
GMNN	0	1.20644	0.726	0.057	0
ATP1B1	0	1.18632	0.88	0.193	0
SORBS2	0	1.06237	0.8	0.112	0
SOD3	0	1.00871	0.808	0.126	0
CCND1	0	1.00745	0.673	0.148	0
MT1F	0	0.999614	0.778	0.115	0
PEBP1	0	0.994214	0.873	0.371	0
SCTR	0	0.975393	0.749	0.045	0
C12orf75	0	0.954295	0.822	0.191	0
SLC3A1	0	0.947754	0.67	0.03	0
SERPINA5	0	0.906926	0.704	0.026	0
SH3YL1	0	0.888427	0.755	0.122	0
SFRP5	0	0.877548	0.66	0.026	0
CD24	0	0.856456	0.815	0.224	0
CITED4	0	0.854909	0.662	0.054	0
RBP1	0	0.849692	0.806	0.17	0
SERPING1	0	0.811868	0.829	0.254	0
BEX1	0	0.805601	0.548	0.024	0
EGR1	0	0.797915	0.669	0.269	0
GATM	0	0.787821	0.688	0.073	0
CCL2	0	0.782493	0.321	0.129	0
CD59	0	0.780764	0.863	0.331	0
MUC6	0	0.770345	0.6	0.052	0
MMP7	0	0.76187	0.611	0.217	0
SERPINA1	0	0.75936	0.543	0.195	0
AQP1	0	0.75906	0.766	0.143	0
PPP1R1B	0	0.758298	0.636	0.047	0
HES1	0	0.724861	0.648	0.224	0
AL138930.1	0	0.724624	0.518	0.022	0
ZBTB20	0	0.722212	0.741	0.225	0
DUSP1	0	0.714074	0.867	0.681	0
MT-CO3	0	0.686157	1	0.999	0
APP	0	0.683593	0.787	0.249	0
KRT18	0	0.68343	0.829	0.3	0
KIF12	0	0.682743	0.623	0.041	0
ALKAL2	0	0.681138	0.565	0.02	0
EPCAM	0	0.677922	0.8	0.194	0
INS	0	0.668702	0.903	0.566	0
HMGN3	0	0.666076	0.771	0.247	0
ID4	0	0.664352	0.481	0.053	0
COX7C	0	0.648483	0.992	0.893	0
KRT8	0	0.648267	0.876	0.374	0
HOMER2	0	0.642344	0.593	0.03	0
ISYNA1	0	0.640272	0.581	0.07	0
BEX3	0	0.634468	0.748	0.248	0
MT-CO1	0	0.616804	1	1	0
AKAP7	0	0.616242	0.559	0.039	0
GTF2I	0	0.613762	0.682	0.204	0
ARL6IP1	0	0.612556	0.771	0.297	0
TPM1	0	0.609665	0.789	0.333	0
LINC00671	0	0.609549	0.496	0.012	0
CA2	0	0.609421	0.546	0.051	0
CLDN3	0	0.604649	0.597	0.081	0
KCNJ16	0	0.602636	0.537	0.014	0
MT-ND4	0	0.594684	1	0.999	0
UGT2A3	0	0.593247	0.537	0.015	0
RHOBTB3	0	0.589147	0.536	0.075	0
TM4SF4	0	0.581236	0.531	0.07	0
CXCL1	0	0.577738	0.215	0.051	0
KCNJ15	0	0.574306	0.497	0.028	0
MT-CYB	0	0.573592	1	0.993	0
VTN	0	0.567015	0.436	0.015	0
MT-ND3	0	0.566851	0.999	0.985	0
SOX9	0	0.56545	0.56	0.069	0
CIRBP	0	0.557059	0.87	0.554	0
S100A13	0	0.553602	0.756	0.312	0
AHCYL1	0	0.544003	0.547	0.107	0
RCAN1	0	0.54309	0.335	0.076	0
FLRT2	0	0.527984	0.486	0.026	0
MT1E	0	0.527661	0.86	0.395	0
JUN	0	0.527211	0.879	0.714	0
NTRK2	0	0.526815	0.415	0.036	0
ANXA2	0	0.525359	0.953	0.736	0
COL18A1	0	0.525238	0.641	0.135	0
FGFR3	0	0.523705	0.485	0.031	0
MT-ND1	0	0.520117	0.998	0.987	0
TNFRSF12A	0	0.51754	0.529	0.169	0
PNRC1	0	0.516361	0.725	0.371	0
DCDC2	0	0.512172	0.467	0.01	0
ERRFI1	0	0.506725	0.539	0.131	0
PMEPA1	0	0.50577	0.54	0.133	0
CAV2	0	0.495875	0.605	0.155	0
METTL7A	0	0.484396	0.526	0.095	0
SPINT2	0	0.483766	0.771	0.298	0
HES4	0	0.482806	0.515	0.119	0
LURAP1L	0	0.473094	0.442	0.048	0
PLPP2	0	0.472147	0.527	0.09	0
SAT2	0	0.471759	0.564	0.131	0
PROX1	0	0.470363	0.434	0.016	0
UQCRQ	0	0.462446	0.875	0.599	0
NUDT4	0	0.461094	0.526	0.136	0
FGGY	0	0.46045	0.44	0.029	0
IER2	0	0.459477	0.643	0.409	0
PPDPF	0	0.456589	0.944	0.727	0
FBXO21	0	0.455975	0.483	0.064	0
GLIS3	0	0.452918	0.438	0.029	0
ALDH1A1	0	0.44641	0.503	0.088	0
CYSTM1	0	0.446079	0.735	0.269	0
ELF3	0	0.445942	0.661	0.287	0
ACSM3	0	0.443915	0.398	0.014	0
FAIM	0	0.441855	0.45	0.04	0
ENC1	0	0.441507	0.37	0.059	0
RTN4	0	0.440609	0.696	0.366	0
SCD5	0	0.43919	0.436	0.023	0
MPC2	0	0.438781	0.585	0.19	0
UQCRB	0	0.437281	0.953	0.849	0
PKHD1	0	0.432853	0.411	0.01	0
NDUFC1	0	0.432123	0.671	0.285	0
TCEA3	0	0.431497	0.463	0.054	0
TTYH1	0	0.430921	0.403	0.012	0
SLC37A4	0	0.430858	0.422	0.032	0
SOD1	0	0.429969	0.839	0.543	0
HHEX	0	0.429067	0.419	0.039	0
TMEM59	0	0.425821	0.795	0.533	0
NPY1R	0	0.424991	0.312	0.011	0
KCNQ1OT1	0	0.424527	0.416	0.095	0
CTGF	0	0.42153	0.475	0.198	0
TACSTD2	0	0.419211	0.61	0.23	0
ERICH5	0	0.416962	0.42	0.016	0
ANXA3	0	0.416121	0.457	0.07	0
BICC1	0	0.415955	0.438	0.044	0
COX20	0	0.41483	0.547	0.176	0
CYB5A	0	0.410322	0.651	0.253	0
RAB3IP	0	0.409112	0.423	0.042	0
RAMP1	0	0.405913	0.491	0.133	0
AC007952.4	0	0.402871	0.307	0.111	0
PHGDH	0	0.402422	0.406	0.038	0
ABCC3	0	0.401005	0.471	0.091	0
TRPV6	0	0.400579	0.395	0.016	0
ADRA2A	0	0.39895	0.379	0.028	0
HMGN2	0	0.39613	0.742	0.411	0
ANXA5	0	0.392648	0.681	0.351	0
RIC3	0	0.387182	0.401	0.03	0
PBX1	0	0.386481	0.461	0.102	0
ANAPC16	0	0.386013	0.701	0.358	0
SERPINA6	0	0.383089	0.354	0.009	0
WNK2	0	0.382797	0.371	0.015	0
FRMD4A	0	0.379791	0.385	0.045	0
PDCD4	0	0.378913	0.529	0.175	0
APLP2	0	0.377379	0.67	0.313	0
PTP4A1	0	0.375992	0.431	0.125	0
LUC7L3	0	0.375946	0.58	0.246	0
GLUL	0	0.373801	0.674	0.316	0
LAPTM4A	0	0.371721	0.759	0.466	0
MT-CO2	0	0.370889	1	0.999	0
NDUFA13	0	0.36883	0.729	0.399	0
SPATS2L	0	0.36639	0.609	0.233	0
ANXA9	0	0.363673	0.358	0.012	0
C6	0	0.36071	0.344	0.009	0
EEF1A1	0	0.358046	1	0.999	0
TM4SF1	0	0.358004	0.773	0.328	0
UBB	0	0.357913	0.959	0.872	0
NDUFB1	0	0.356596	0.706	0.391	0
JADE1	0	0.354212	0.367	0.063	0
NFIC	0	0.354103	0.469	0.136	0
CYS1	0	0.352556	0.341	0.009	0
TSTD1	0	0.351168	0.573	0.224	0
CCDC198	0	0.350956	0.355	0.014	0
NFIB	0	0.350911	0.526	0.153	0
WWTR1	0	0.348643	0.427	0.095	0
CLDN1	0	0.3482	0.372	0.065	0
SKP1	0	0.347236	0.88	0.691	0
MAGI1	0	0.346609	0.382	0.058	0
DSP	0	0.346585	0.422	0.084	0
AC022613.1	0	0.345052	0.337	0.011	0
SLC17A4	0	0.342403	0.319	0.006	0
JCAD	0	0.338737	0.332	0.031	0
GABARAP	0	0.338495	0.513	0.177	0
SNHG19	0	0.335986	0.37	0.062	0
GTF2H5	0	0.334842	0.521	0.198	0
EPHB6	0	0.334637	0.372	0.047	0
CD81	0	0.334065	0.612	0.279	0
ZFP36L1	0	0.333949	0.636	0.395	0
NDRG2	0	0.333781	0.431	0.107	0
STARD10	0	0.33364	0.449	0.113	0
HNRNPA1	0	0.333583	0.941	0.827	0
HIST1H4C	0	0.32836	0.473	0.153	0
ZBTB16	0	0.328228	0.416	0.101	0
SOX6	0	0.327917	0.336	0.021	0
CD44	0	0.327762	0.558	0.272	0
ALDH3A2	0	0.322217	0.361	0.044	0
TUSC3	0	0.321627	0.361	0.059	0
DSTN	0	0.321107	0.815	0.547	0
NFIA	0	0.320157	0.429	0.113	0
MT-ND2	0	0.319081	1	0.996	0
PERP	0	0.317591	0.595	0.221	0
DAB2	0	0.316853	0.401	0.108	0
ROCR	0	0.315996	0.28	0.003	0
CNKSR3	0	0.315692	0.313	0.03	0
AKAP9	0	0.313379	0.524	0.227	0
DHRS7	0	0.31293	0.487	0.183	0
SERPINA4	0	0.311624	0.315	0.023	0
CADPS	0	0.311607	0.29	0.014	0
ARSE	0	0.310861	0.308	0.014	0
ATP5F1C	0	0.310855	0.592	0.333	0
SLC44A3	0	0.310262	0.327	0.029	0
CDC42EP1	0	0.309795	0.39	0.085	0
AGRN	0	0.30938	0.379	0.079	0
COMTD1	0	0.307484	0.421	0.113	0
MEIS2	0	0.306473	0.371	0.067	0
MMP24OS	0	0.30608	0.445	0.14	0
CTNND1	0	0.305404	0.445	0.144	0
PNISR	0	0.305216	0.615	0.326	0
FGFR2	0	0.303772	0.309	0.025	0
CXADR	0	0.303576	0.394	0.082	0
TMEM63A	0	0.303448	0.358	0.072	0
FOXA2	0	0.303427	0.283	0.014	0
PDGFD	0	0.302948	0.356	0.049	0
TESC	0	0.302862	0.444	0.14	0
PRDX5	0	0.302727	0.755	0.505	0
NDUFA4	0	0.302311	0.902	0.756	0
HMGN1	0	0.301745	0.686	0.415	0
RASSF4	0	0.301283	0.347	0.057	0
FAM133B	0	0.299763	0.473	0.184	0
ACTN4	0	0.299593	0.536	0.248	0
MT-ATP6	0	0.299099	1	0.994	0
SRP14	0	0.298187	0.976	0.89	0
MEIS1	0	0.297813	0.318	0.03	0
LINC01829	0	0.29665	0.292	0.008	0
SNHG25	0	0.296593	0.412	0.139	0
NDUFA1	0	0.295179	0.771	0.51	0
CNN3	0	0.295104	0.601	0.247	0
NEURL3	0	0.294563	0.288	0.011	0
GSTP1	0	0.294402	0.946	0.786	0
TMEM205	0	0.293792	0.445	0.154	0
S100A1	0	0.293626	0.205	0.006	0
AMOTL2	0	0.293258	0.291	0.03	0
SOAT1	0	0.291921	0.346	0.06	0
KIFC3	0	0.291905	0.331	0.046	0
PNKD	0	0.291393	0.455	0.157	0
ATP5MC2	0	0.289033	0.915	0.785	0
ATP5F1A	0	0.288969	0.516	0.257	0
CTSH	0	0.287873	0.536	0.249	0
SOD2	0	0.286534	0.395	0.171	0
FAM3B	0	0.286452	0.411	0.098	0
CADM1	0	0.286278	0.32	0.042	0
ATP5PF	0	0.2857	0.726	0.481	0
S100A10	0	0.284913	0.985	0.821	0
AFDN	0	0.28417	0.357	0.08	0
MUC20-OT1	0	0.283661	0.402	0.132	0
NUAK2	0	0.283279	0.238	0.01	0
UQCR10	0	0.283065	0.732	0.485	0
MAOA	0	0.282636	0.359	0.08	0
IDH2	0	0.280183	0.404	0.132	0
QSOX1	0	0.277806	0.434	0.162	0
FOXO3	0	0.277549	0.386	0.113	0
ARHGAP24	0	0.276802	0.304	0.035	0
ACSS1	0	0.276282	0.315	0.04	0
ATP5MD	0	0.276131	0.803	0.562	0
LINC02532	0	0.273451	0.278	0.01	0
HNF1B	0	0.273425	0.282	0.014	0
DDX17	0	0.273367	0.575	0.313	0
TSPAN8	0	0.271899	0.667	0.184	0
PBX3	0	0.271271	0.283	0.026	0
HOOK2	0	0.269558	0.371	0.1	0
VAMP2	0	0.26915	0.563	0.275	0
GAS6	0	0.268897	0.455	0.16	0
ECHDC2	0	0.268282	0.351	0.078	0
COX5B	0	0.267987	0.888	0.739	0
TFPI2	0	0.266796	0.17	0.017	0
SDC4	0	0.264297	0.378	0.13	0
METRN	0	0.263617	0.298	0.047	0
GYPC	0	0.263248	0.508	0.216	0
DAPL1	0	0.26293	0.284	0.034	0
MGST2	0	0.262412	0.523	0.239	0
RTN3	0	0.262105	0.419	0.152	0
CHCHD10	0	0.259747	0.54	0.283	0
AC007906.2	0	0.259319	0.217	0.007	0
CRYZ	0	0.258954	0.321	0.059	0
ACADVL	0	0.258539	0.448	0.184	0
IER3	0	0.258282	0.55	0.25	0
CCDC9B	0	0.257255	0.288	0.039	0
SMC3	0	0.256963	0.36	0.11	0
ATP5ME	0	0.256586	0.806	0.6	0
SELENOP	0	0.256434	0.492	0.185	0
IL20RA	0	0.255842	0.283	0.026	0
SUCLG1	0	0.255739	0.369	0.124	0
SEC11C	0	0.255471	0.398	0.134	0
CETN2	0	0.255021	0.388	0.124	0
MPP1	0	0.254604	0.292	0.045	0
TTLL7	0	0.254257	0.263	0.019	0
PRDX3	0	0.254181	0.423	0.167	0
ERGIC1	0	0.253887	0.338	0.081	0
PCBD1	0	0.253348	0.435	0.168	0
NDUFA2	0	0.253157	0.551	0.29	0
RBM47	0	0.252297	0.343	0.092	0
HSD17B2	0	0.250821	0.249	0.061	0
ERH	0	0.250759	0.645	0.399	0
CKB	0	0.250278	0.324	0.08	0
KLF6	1.44702e-299	0.3783	0.632	0.618	3.57357e-295
ATF3	1.05969e-278	0.363138	0.355	0.186	2.617e-274
RHOB	2.78816e-254	0.368088	0.488	0.295	6.88565e-250
FOSB	3.07971e-169	0.312914	0.511	0.353	7.60566e-165
FOS	1.72563e-147	0.301666	0.819	0.773	4.26162e-143
CXCL2	8.56395e-121	0.386886	0.248	0.137	2.11495e-116

## Sheet: Table S5-2
Marker genes of CLUSTER 1 of the human PDAC single cell RNA sequencing
	p_val	avg_logFC	pct.1	pct.2	p_val_adj
APOE	0	2.53341	0.687	0.192	0
HLA-DRA	0	2.47576	0.973	0.367	0
APOC1	0	2.28295	0.655	0.093	0
FTL	0	2.2757	1	0.984	0
TYROBP	0	2.25598	0.962	0.082	0
HLA-DRB1	0	1.973	0.913	0.301	0
HLA-DPB1	0	1.9382	0.896	0.262	0
CD74	0	1.92841	0.996	0.648	0
C1QB	0	1.86522	0.604	0.039	0
CCL3	0	1.79983	0.56	0.078	0
HLA-DPA1	0	1.79007	0.889	0.214	0
FCER1G	0	1.78737	0.896	0.058	0
C1QA	0	1.72641	0.636	0.039	0
AIF1	0	1.6308	0.862	0.033	0
CXCL8	0	1.50717	0.514	0.085	0
S100A9	0	1.47488	0.458	0.05	0
C1QC	0	1.46033	0.574	0.019	0
HLA-DQB1	0	1.44801	0.797	0.115	0
CTSD	0	1.44298	0.722	0.301	0
SPP1	0	1.43724	0.495	0.297	0
NPC2	0	1.41803	0.92	0.437	0
FTH1	0	1.37306	1	0.996	0
AREG	0	1.33728	0.444	0.095	0
LYZ	0	1.32995	0.822	0.209	0
HLA-DQA1	0	1.30097	0.665	0.061	0
PSAP	0	1.2762	0.906	0.49	0
S100A8	0	1.25653	0.318	0.017	0
CTSB	0	1.2533	0.769	0.233	0
SAT1	0	1.23931	0.981	0.669	0
SRGN	0	1.21611	0.915	0.373	0
IL1B	0	1.1635	0.389	0.014	0
MS4A6A	0	1.13583	0.679	0.015	0
ALOX5AP	0	1.12058	0.65	0.135	0
CD68	0	1.09557	0.676	0.042	0
CCL3L1	0	1.07273	0.377	0.04	0
LST1	0	1.06919	0.731	0.032	0
LAPTM5	0	1.06768	0.829	0.166	0
G0S2	0	1.04953	0.335	0.064	0
RGS1	0	1.0417	0.715	0.209	0
CD14	0	0.995521	0.518	0.026	0
HLA-DMA	0	0.979798	0.721	0.128	0
CTSS	0	0.975402	0.728	0.145	0
IER3	0	0.958199	0.594	0.248	0
C1orf162	0	0.941383	0.662	0.036	0
TREM2	0	0.936708	0.498	0.011	0
HLA-DRB5	0	0.933198	0.481	0.098	0
CST3	0	0.926963	0.989	0.784	0
GRN	0	0.924897	0.724	0.221	0
GPR183	0	0.8844	0.562	0.089	0
CAPG	0	0.879819	0.646	0.158	0
PLAUR	0	0.877294	0.588	0.115	0
ITGB2	0	0.847895	0.687	0.097	0
CXCL2	0	0.82403	0.416	0.116	0
RGS2	0	0.817884	0.555	0.12	0
MS4A7	0	0.808599	0.578	0.009	0
NFKBIA	0	0.785973	0.732	0.501	0
GPNMB	0	0.771211	0.428	0.069	0
HLA-DMB	0	0.765646	0.563	0.042	0
CXCL3	0	0.755041	0.308	0.069	0
BCL2A1	0	0.75327	0.436	0.029	0
COTL1	0	0.750458	0.657	0.181	0
PLIN2	0	0.735879	0.5	0.148	0
GLUL	0	0.728019	0.709	0.316	0
TYMP	0	0.727064	0.662	0.181	0
FCGR3A	0	0.705989	0.471	0.019	0
RNASE6	0	0.693538	0.522	0.017	0
ASAH1	0	0.682174	0.591	0.191	0
CYBA	0	0.681857	0.956	0.686	0
VSIG4	0	0.677914	0.424	0.007	0
CCL20	0	0.676285	0.209	0.065	0
CCL4L2	0	0.652611	0.329	0.093	0
ATP6V1F	0	0.64816	0.675	0.311	0
MNDA	0	0.635257	0.446	0.01	0
S100A4	0	0.633631	0.858	0.476	0
RNASET2	0	0.633424	0.655	0.208	0
MAFB	0	0.627994	0.48	0.049	0
SPI1	0	0.623954	0.513	0.009	0
CD163	0	0.610337	0.452	0.008	0
OLR1	0	0.606184	0.439	0.009	0
LY96	0	0.604635	0.542	0.085	0
FCGR2A	0	0.601316	0.481	0.01	0
IGSF6	0	0.597616	0.42	0.004	0
RGS10	0	0.589387	0.57	0.112	0
LGALS1	0	0.587708	0.92	0.58	0
OAZ1	0	0.584071	0.958	0.845	0
CD83	0	0.580697	0.441	0.029	0
FCGRT	0	0.574019	0.612	0.229	0
SDCBP	0	0.569797	0.659	0.283	0
CCL4	0	0.564968	0.437	0.186	0
FCN1	0	0.56462	0.217	0.004	0
VAMP8	0	0.564453	0.71	0.368	0
MSR1	0	0.563707	0.39	0.006	0
EREG	0	0.563386	0.248	0.018	0
MS4A4A	0	0.559974	0.397	0.006	0
CSTA	0	0.558097	0.452	0.051	0
CEBPB	0	0.556945	0.667	0.315	0
CTSL	0	0.553587	0.409	0.169	0
NAMPT	0	0.550372	0.535	0.196	0
CTSZ	0	0.539556	0.501	0.127	0
SGK1	0	0.528839	0.506	0.163	0
LY86	0	0.51981	0.454	0.012	0
LIPA	0	0.518306	0.366	0.074	0
ACP5	0	0.51827	0.309	0.036	0
ACTB	0	0.518198	0.997	0.987	0
SOD2	0	0.509266	0.477	0.163	0
ARPC3	0	0.496532	0.827	0.623	0
SH3BGRL3	0	0.490769	0.942	0.766	0
PHACTR1	0	0.488615	0.368	0.018	0
TMSB4X	0	0.484638	1	0.999	0
CPVL	0	0.483198	0.364	0.015	0
FOS	0	0.481762	0.889	0.765	0
PPT1	0	0.476094	0.474	0.099	0
C15orf48	0	0.474637	0.447	0.142	0
IFI30	0	0.471411	0.376	0.008	0
FCGR1A	0	0.463519	0.356	0.003	0
CTSC	0	0.462457	0.544	0.239	0
HERPUD1	0	0.458652	0.579	0.312	0
SLC11A1	0	0.454448	0.37	0.017	0
ATP6V0B	0	0.451942	0.591	0.296	0
NR4A2	0	0.449832	0.402	0.089	0
CXCL16	0	0.443617	0.431	0.064	0
FPR1	0	0.440338	0.347	0.005	0
LITAF	0	0.436779	0.539	0.222	0
PYCARD	0	0.431101	0.509	0.155	0
CYBB	0	0.428833	0.361	0.006	0
PFN1	0	0.425536	0.951	0.842	0
GPR34	0	0.423174	0.311	0.006	0
H2AFY	0	0.418152	0.524	0.19	0
HCST	0	0.415967	0.572	0.191	0
LGMN	0	0.415137	0.272	0.094	0
ZFAND5	0	0.414423	0.473	0.217	0
SAMSN1	0	0.410975	0.409	0.08	0
EMP3	0	0.407143	0.585	0.287	0
HLA-DQA2	0	0.406409	0.191	0.03	0
FGL2	0	0.404199	0.353	0.023	0
GADD45B	0	0.4031	0.546	0.268	0
CD53	0	0.400811	0.521	0.146	0
C5AR1	0	0.399152	0.328	0.005	0
GMFG	0	0.395031	0.591	0.226	0
CLEC7A	0	0.392737	0.355	0.007	0
RNF130	0	0.390024	0.431	0.087	0
ATP1B3	0	0.388144	0.477	0.201	0
VIM	0	0.38797	0.915	0.6	0
AP2S1	0	0.387663	0.567	0.293	0
S100A11	0	0.386176	0.986	0.891	0
CSF1R	0	0.386114	0.344	0.005	0
GPX4	0	0.384653	0.729	0.485	0
KCTD12	0	0.384364	0.393	0.059	0
TNFAIP3	0	0.380783	0.403	0.135	0
YWHAH	0	0.380498	0.469	0.24	0
DUSP1	0	0.377369	0.881	0.681	0
LSP1	0	0.374893	0.444	0.146	0
AP1S2	0	0.374094	0.379	0.072	0
SMIM25	0	0.371773	0.264	0.007	0
HMOX1	0	0.371359	0.285	0.02	0
CD86	0	0.370448	0.337	0.006	0
HCLS1	0	0.36969	0.415	0.077	0
IFNGR1	0	0.369644	0.435	0.139	0
KLF4	0	0.369192	0.379	0.124	0
C3AR1	0	0.364979	0.299	0.011	0
CKLF	0	0.364915	0.485	0.227	0
LAIR1	0	0.36347	0.346	0.018	0
ATP5F1E	0	0.359357	0.974	0.931	0
LIMS1	0	0.357199	0.419	0.126	0
FAM49B	0	0.357153	0.455	0.126	0
GSTO1	0	0.354527	0.508	0.271	0
FCGR2B	0	0.350539	0.249	0.009	0
PLEK	0	0.350097	0.302	0.016	0
TMEM176B	0	0.347562	0.421	0.169	0
CEBPD	0	0.345583	0.589	0.326	0
TMSB10	0	0.343875	1	0.994	0
TNFSF13B	0	0.340784	0.331	0.033	0
MFSD1	0	0.340665	0.372	0.066	0
ZEB2	0	0.337671	0.363	0.071	0
CPM	0	0.334599	0.314	0.062	0
CLEC10A	0	0.332759	0.163	0.002	0
BRI3	0	0.329592	0.477	0.232	0
REL	0	0.326491	0.374	0.136	0
SDS	0	0.323908	0.197	0.003	0
RAB31	0	0.322321	0.369	0.072	0
FYB1	0	0.321853	0.424	0.111	0
ARPC1B	0	0.321279	0.57	0.307	0
RETN	0	0.320577	0.111	0.002	0
LGALS9	0	0.320053	0.368	0.091	0
PLD3	0	0.319694	0.333	0.147	0
EVI2B	0	0.317474	0.374	0.077	0
ARRB2	0	0.317194	0.351	0.053	0
GLIPR1	0	0.314998	0.392	0.103	0
ZNF331	0	0.313464	0.297	0.069	0
CD37	0	0.312967	0.487	0.15	0
TPP1	0	0.312837	0.385	0.1	0
RHOG	0	0.312375	0.403	0.116	0
CH25H	0	0.311748	0.137	0.023	0
CLEC4E	0	0.310771	0.223	0.004	0
DUSP2	0	0.310534	0.34	0.134	0
SLC1A3	0	0.310465	0.283	0.01	0
SNX10	0	0.310396	0.312	0.039	0
STXBP2	0	0.308982	0.288	0.089	0
LILRB4	0	0.308205	0.278	0.003	0
AKR1B1	0	0.306043	0.329	0.087	0
CTSH	0	0.305854	0.509	0.256	0
ATP6V1B2	0	0.30557	0.31	0.051	0
CNPY3	0	0.301908	0.387	0.108	0
AC020656.1	0	0.298675	0.204	0.034	0
TGFBI	0	0.297685	0.409	0.097	0
FXYD5	0	0.296338	0.662	0.375	0
SAMHD1	0	0.295532	0.34	0.081	0
MGAT1	0	0.294641	0.364	0.105	0
ARHGDIB	0	0.294414	0.66	0.354	0
UCP2	0	0.293736	0.345	0.093	0
CREG1	0	0.293655	0.324	0.087	0
IL18	0	0.29335	0.297	0.033	0
LCP1	0	0.293115	0.36	0.093	0
YBX1	0	0.292423	0.856	0.739	0
MAP3K8	0	0.292113	0.289	0.062	0
CHMP1B	0	0.289782	0.338	0.162	0
MRC1	0	0.289713	0.215	0.004	0
RHOA	0	0.288703	0.659	0.466	0
UPP1	0	0.2875	0.343	0.102	0
CSF2RA	0	0.286779	0.26	0.004	0
ATP2B1-AS1	0	0.286516	0.258	0.043	0
HAVCR2	0	0.284428	0.274	0.015	0
MARCO	0	0.284402	0.128	0.004	0
SLC16A3	0	0.283788	0.329	0.097	0
CALHM6	0	0.281295	0.245	0.008	0
GPSM3	0	0.280233	0.403	0.119	0
VSIR	0	0.276455	0.339	0.122	0
NCF2	0	0.276301	0.251	0.011	0
TBXAS1	0	0.276279	0.272	0.014	0
CELF2	0	0.274348	0.354	0.099	0
PLXDC2	0	0.273078	0.309	0.055	0
HBEGF	0	0.273016	0.249	0.05	0
TREM1	0	0.272863	0.226	0.006	0
ACSL1	0	0.269264	0.273	0.042	0
GLRX	0	0.268688	0.368	0.126	0
CFD	0	0.267636	0.363	0.097	0
DRAM2	0	0.265924	0.331	0.098	0
HAMP	0	0.262591	0.118	0.007	0
PILRA	0	0.262449	0.244	0.003	0
PLA2G7	0	0.261065	0.159	0.002	0
CTSA	0	0.260735	0.354	0.165	0
NINJ1	0	0.259728	0.298	0.09	0
JAML	0	0.25776	0.226	0.043	0
SLC31A2	0	0.256779	0.257	0.018	0
CD302	0	0.254508	0.279	0.047	0
HCK	0	0.254289	0.234	0.003	0
CD300A	0	0.253348	0.244	0.013	0
EVI2A	0	0.25194	0.31	0.066	0
FGR	0	0.251931	0.24	0.016	0
ARPC5	3.97005e-306	0.267539	0.567	0.358	9.80444e-302
TUBA1B	3.18522e-294	0.385435	0.608	0.409	7.86621e-290
CREM	4.78547e-290	0.256809	0.329	0.135	1.18182e-285
FBP1	2.00185e-285	0.258789	0.253	0.097	4.94377e-281
PPP1R15A	7.70039e-269	0.300132	0.479	0.273	1.90169e-264
CSTB	8.4573e-251	0.43908	0.739	0.588	2.08862e-246
ARPC2	6.59326e-247	0.254484	0.706	0.567	1.62827e-242
ID2	7.2948e-238	0.285964	0.582	0.367	1.80152e-233
NOP10	3.94801e-213	0.254668	0.537	0.401	9.75001e-209
NUPR1	5.29121e-180	0.363301	0.274	0.206	1.30672e-175
HSPA1A	1.19287e-174	0.328249	0.608	0.437	2.9459e-170
CD9	3.91965e-116	0.279844	0.498	0.386	9.67998e-112
RNASE1	8.00606e-112	0.274764	0.174	0.167	1.97718e-107

## Sheet: Table S5-3
Marker genes of CLUSTER 2 of the human PDAC single cell RNA sequencing
	p_val	avg_logFC	pct.1	pct.2	p_val_adj
LCN2	0	2.39415	0.83	0.14	0
S100A6	0	2.02755	1	0.918	0
WFDC2	0	1.60644	0.817	0.172	0
MMP7	0	1.54596	0.806	0.2	0
SLPI	0	1.38194	0.816	0.138	0
IFI27	0	1.34871	0.946	0.507	0
KRT19	0	1.23334	0.912	0.257	0
CEACAM6	0	1.14619	0.665	0.066	0
MDK	0	1.13474	0.809	0.284	0
C19orf33	0	1.09171	0.801	0.104	0
S100A11	0	1.04668	0.996	0.891	0
SPINK1	0	1.04543	0.775	0.309	0
KRT18	0	0.988918	0.847	0.308	0
KRT8	0	0.967657	0.911	0.378	0
S100A10	0	0.959849	0.975	0.825	0
FXYD3	0	0.943088	0.844	0.203	0
KRT17	0	0.925776	0.417	0.096	0
TM4SF1	0	0.918516	0.843	0.328	0
SMIM22	0	0.918001	0.783	0.172	0
OCIAD2	0	0.902371	0.768	0.254	0
SFTA2	0	0.871174	0.569	0.051	0
C15orf48	0	0.86969	0.483	0.139	0
ELF3	0	0.866308	0.819	0.275	0
PHLDA2	0	0.864664	0.666	0.116	0
LYZ	0	0.832297	0.693	0.229	0
LGALS3	0	0.818828	0.796	0.313	0
CST3	0	0.816126	0.971	0.788	0
TFF1	0	0.809351	0.444	0.085	0
TACSTD2	0	0.79699	0.675	0.229	0
CYBA	0	0.762515	0.922	0.692	0
TMSB10	0	0.756209	1	0.994	0
S100A14	0	0.750657	0.619	0.097	0
CLDN4	0	0.749917	0.699	0.221	0
IFI6	0	0.749795	0.682	0.335	0
S100P	0	0.747798	0.719	0.131	0
AGR2	0	0.746296	0.7	0.18	0
TSPAN1	0	0.744827	0.626	0.064	0
MSLN	0	0.742667	0.591	0.045	0
ANXA2	0	0.726171	0.951	0.74	0
PDZK1IP1	0	0.725972	0.587	0.093	0
MUC1	0	0.725633	0.623	0.103	0
GSTP1	0	0.721608	0.965	0.786	0
SPINT2	0	0.713703	0.761	0.308	0
CTSE	0	0.709484	0.509	0.049	0
HSPB1	0	0.70816	0.967	0.797	0
ELOB	0	0.678603	0.938	0.71	0
TXN	0	0.668628	0.905	0.644	0
S100A16	0	0.654563	0.646	0.207	0
NEAT1	0	0.64072	0.974	0.87	0
TSPAN8	0	0.606523	0.604	0.2	0
SERPINA1	0	0.606399	0.546	0.201	0
C9orf16	0	0.596818	0.661	0.314	0
CEACAM5	0	0.596065	0.415	0.03	0
ANKRD36C	0	0.58599	0.439	0.059	0
MAL2	0	0.580584	0.552	0.103	0
S100A13	0	0.579506	0.725	0.324	0
KRT7	0	0.579133	0.741	0.184	0
SFN	0	0.577023	0.512	0.085	0
NQO1	0	0.576829	0.552	0.108	0
PLA2G16	0	0.575881	0.575	0.141	0
DHRS9	0	0.571368	0.397	0.017	0
C4orf48	0	0.564511	0.62	0.241	0
PLAT	0	0.548835	0.423	0.108	0
LSR	0	0.547586	0.55	0.12	0
LY6E	0	0.54571	0.738	0.409	0
TSPO	0	0.538204	0.789	0.482	0
TCN1	0	0.536031	0.369	0.013	0
SH3BGRL3	0	0.534847	0.94	0.767	0
CD55	0	0.5294	0.521	0.176	0
LMO7	0	0.528526	0.496	0.115	0
GPRC5A	0	0.522224	0.464	0.082	0
SAT1	0	0.519628	0.926	0.678	0
LGALS4	0	0.515611	0.497	0.139	0
CSTB	0	0.513484	0.868	0.574	0
PPDPF	0	0.510981	0.903	0.736	0
GPX2	0	0.49859	0.502	0.131	0
EPCAM	0	0.488371	0.704	0.217	0
MARCKSL1	0	0.487627	0.587	0.222	0
PSCA	0	0.478219	0.212	0.029	0
MT-CO1	0	0.475582	1	1	0
LEMD1	0	0.474465	0.391	0.017	0
CLDN10	0	0.470141	0.527	0.186	0
LAMB3	0	0.462482	0.414	0.051	0
PKM	0	0.460736	0.711	0.415	0
CLIC3	0	0.454452	0.324	0.075	0
HIST1H1C	0	0.452163	0.465	0.157	0
TFF2	0	0.448889	0.302	0.074	0
VAMP8	0	0.44354	0.704	0.371	0
ATP1B1	0	0.443093	0.6	0.24	0
CYP3A5	0	0.442834	0.463	0.097	0
CLTB	0	0.441803	0.526	0.214	0
PRSS3	0	0.437819	0.4	0.063	0
SELENOW	0	0.435377	0.702	0.393	0
KRT23	0	0.427126	0.336	0.015	0
SERF2	0	0.426365	0.999	0.987	0
SSR4	0	0.422094	0.868	0.684	0
CIB1	0	0.419802	0.641	0.35	0
SYT8	0	0.4161	0.258	0.047	0
YWHAZ	0	0.415437	0.715	0.413	0
CLIC1	0	0.41402	0.844	0.67	0
MZT2B	0	0.412979	0.638	0.393	0
MALL	0	0.412428	0.426	0.076	0
MIA	0	0.409252	0.168	0.022	0
RAMP1	0	0.407335	0.456	0.143	0
AQP5	0	0.405743	0.324	0.019	0
GABRP	0	0.402939	0.285	0.025	0
PTMA	0	0.402793	0.999	0.994	0
RAC1	0	0.398273	0.915	0.754	0
MT-ND1	0	0.39799	0.997	0.988	0
TGM2	0	0.392102	0.374	0.089	0
TAGLN2	0	0.391808	0.735	0.47	0
COX6B1	0	0.391385	0.924	0.788	0
COX6C	0	0.391338	0.879	0.747	0
MT-CO2	0	0.391106	1	0.999	0
DYNLL1	0	0.384844	0.854	0.681	0
NOP10	0	0.384524	0.662	0.387	0
SLC39A4	0	0.382544	0.411	0.089	0
TFF3	0	0.381593	0.421	0.104	0
TMPRSS4	0	0.381375	0.386	0.043	0
GUK1	0	0.378128	0.767	0.575	0
TMEM176A	0	0.378106	0.459	0.131	0
MRPS21	0	0.376083	0.657	0.393	0
TMEM176B	0	0.373477	0.501	0.161	0
HSBP1	0	0.373162	0.635	0.377	0
ISG15	0	0.372104	0.585	0.31	0
COX17	0	0.369023	0.617	0.317	0
SPATS2L	0	0.368943	0.566	0.245	0
MZT2A	0	0.365213	0.567	0.299	0
SOX4	0	0.365095	0.479	0.238	0
CXCL17	0	0.364101	0.251	0.018	0
NDUFA1	0	0.363987	0.742	0.518	0
LAMTOR5	0	0.361433	0.64	0.394	0
PERP	0	0.361355	0.581	0.229	0
TSPAN3	0	0.361143	0.462	0.177	0
COX7A2	0	0.357155	0.824	0.713	0
CALM2	0	0.356648	0.926	0.804	0
CHMP4B	0	0.355572	0.497	0.181	0
PON2	0	0.354954	0.386	0.089	0
SRD5A3	0	0.354437	0.335	0.052	0
COX6A1	0	0.352407	0.834	0.659	0
BCAP31	0	0.350777	0.538	0.286	0
PRDX5	0	0.350134	0.729	0.513	0
MLPH	0	0.345908	0.353	0.032	0
CLDN7	0	0.345193	0.454	0.153	0
KRT16	0	0.34493	0.165	0.012	0
ITGA3	0	0.344455	0.344	0.058	0
MYH14	0	0.344064	0.366	0.059	0
SDC4	0	0.34321	0.397	0.132	0
RHOC	0	0.342163	0.605	0.333	0
CST6	0	0.342077	0.165	0.023	0
SPRR3	0	0.34045	0.185	0.008	0
ZG16B	0	0.339615	0.313	0.019	0
CYSTM1	0	0.336458	0.559	0.299	0
KLK11	0	0.336407	0.297	0.015	0
CD151	0	0.336132	0.56	0.275	0
KRT6B	0	0.335076	0.237	0.007	0
MYL12A	0	0.334764	0.911	0.79	0
NAPRT	0	0.334235	0.382	0.098	0
TMC5	0	0.334194	0.333	0.053	0
NDUFB3	0	0.333571	0.546	0.286	0
FAM3C	0	0.332422	0.401	0.136	0
LAMC2	0	0.331187	0.278	0.023	0
NDUFS6	0	0.331036	0.574	0.327	0
UQCRQ	0	0.327323	0.815	0.612	0
SVIP	0	0.322957	0.446	0.171	0
ARHGAP27	0	0.321765	0.272	0.049	0
MT-CO3	0	0.321545	1	0.999	0
SLC44A4	0	0.321517	0.336	0.045	0
FKBP2	0	0.320212	0.606	0.36	0
GPX4	0	0.319148	0.707	0.49	0
CD24	0	0.317997	0.543	0.268	0
CHMP2A	0	0.317239	0.555	0.31	0
JPT1	0	0.316836	0.518	0.251	0
ABHD2	0	0.308457	0.36	0.095	0
TSTA3	0	0.308086	0.385	0.112	0
POLR2K	0	0.30806	0.489	0.229	0
HMGA1	0	0.307629	0.393	0.145	0
MYL12B	0	0.306734	0.88	0.772	0
HINT1	0	0.306622	0.831	0.727	0
UBL5	0	0.301686	0.858	0.723	0
RNASET2	0	0.299347	0.479	0.233	0
MT-ATP6	0	0.298594	0.997	0.995	0
PFDN2	0	0.29791	0.52	0.271	0
PMEPA1	0	0.29694	0.39	0.158	0
BIK	0	0.296719	0.321	0.044	0
SELENOS	0	0.293786	0.488	0.235	0
CAPN2	0	0.292623	0.409	0.144	0
LAD1	0	0.288756	0.356	0.088	0
LIPH	0	0.288219	0.295	0.07	0
CD63	0	0.287301	0.948	0.858	0
BCL2L15	0	0.286798	0.279	0.016	0
UQCR11	0	0.285642	0.789	0.644	0
CDC42EP5	0	0.285473	0.325	0.079	0
KRTCAP2	0	0.285319	0.578	0.343	0
SYNGR2	0	0.285121	0.425	0.191	0
TMBIM6	0	0.285013	0.76	0.597	0
RND3	0	0.284752	0.31	0.106	0
SUMO1	0	0.282688	0.559	0.334	0
ITGB6	0	0.282212	0.268	0.036	0
RAB11A	0	0.281296	0.513	0.265	0
KLK7	0	0.281152	0.238	0.007	0
AC023157.3	0	0.281048	0.234	0.041	0
CAPN8	0	0.280241	0.286	0.034	0
ISG20	0	0.279087	0.433	0.188	0
H3F3A	0	0.278389	0.979	0.944	0
PLEC	0	0.275453	0.36	0.127	0
SLC40A1	0	0.275356	0.321	0.103	0
KRTCAP3	0	0.272764	0.323	0.074	0
TOB1	0	0.272207	0.435	0.18	0
PLPP2	0	0.2695	0.38	0.116	0
TESC	0	0.268543	0.37	0.154	0
MUC4	0	0.268161	0.228	0.009	0
LINC01133	0	0.265664	0.272	0.043	0
EPS8L1	0	0.265619	0.277	0.042	0
TMCO1	0	0.263968	0.483	0.266	0
CAPG	0	0.263187	0.499	0.179	0
KLK10	0	0.261902	0.227	0.017	0
SAA1	0	0.261366	0.137	0.014	0
REEP3	0	0.261056	0.345	0.095	0
TMEM54	0	0.25935	0.325	0.085	0
CTTN	0	0.257298	0.366	0.145	0
HEBP2	0	0.255589	0.388	0.158	0
SDCBP2	0	0.254692	0.291	0.045	0
KLK8	0	0.253269	0.237	0.008	0
ETFB	0	0.253149	0.414	0.225	0
SLC12A2	0	0.25242	0.263	0.066	0
AC008397.1	0	0.250984	0.254	0.022	0
ASPH	0	0.250012	0.356	0.119	0
PSMA4	1.12660455243936e-317	0.281553	0.486	0.295	2.78226260270424e-313
NDUFA3	6.27723598843012e-314	0.286295	0.57	0.356	1.5502261997027e-309
MIF	1.32146850542947e-309	0.32182	0.761	0.592	3.2635e-305
TRAM1	4.2668e-308	0.260096	0.456	0.251	1.05373e-303
ANXA1	1.6387e-304	0.368116	0.622	0.384	4.04693e-300
COX5A	7.21301e-298	0.271304	0.562	0.354	1.78132e-293
PPA1	1.68947e-297	0.274935	0.491	0.283	4.17231e-293
SEC61G	7.77921e-296	0.288008	0.723	0.533	1.92115e-291
EZR	2.14834e-291	0.278412	0.466	0.245	5.30554e-287
ATP5MF	1.01891e-288	0.274809	0.699	0.519	2.51629e-284
NDUFB4	2.1611e-288	0.267945	0.629	0.437	5.33705e-284
ZNF706	2.03738e-277	0.251913	0.506	0.301	5.03152e-273
NDUFB9	4.98565e-276	0.259636	0.536	0.364	1.23126e-271
LY6D	2.6934e-273	0.317781	0.121	0.021	6.65162e-269
SEM1	2.86433e-271	0.262073	0.692	0.507	7.07376e-267
APLP2	3.54965e-268	0.258587	0.559	0.333	8.76622e-264
ARL6IP1	5.80175e-267	0.26631	0.564	0.331	1.4328e-262
NDUFB2	1.37467e-266	0.269238	0.643	0.458	3.39488e-262
GNG5	3.59701e-264	0.260846	0.671	0.475	8.88317e-260
ATP5ME	3.077e-263	0.275071	0.763	0.609	7.59897e-259
TM4SF4	1.10444e-262	0.326142	0.28	0.109	2.72752e-258
RBX1	3.47052e-261	0.254574	0.585	0.401	8.5708e-257
SNCG	1.00186e-260	0.310811	0.216	0.095	2.47418e-256
ATP5MD	3.72113e-260	0.266392	0.75	0.573	9.18971e-256
HSPE1	1.04364e-258	0.269736	0.706	0.504	2.57737e-254
SNRPG	5.91628e-253	0.255702	0.58	0.384	1.46109e-248
ATP5IF1	8.71461e-249	0.267011	0.632	0.456	2.15216e-244
RBP1	5.02641e-242	0.305191	0.429	0.228	1.24132e-237
POLR2J3.1	7.05959e-237	0.259466	0.454	0.268	1.74344e-232
POLR2L	1.49978e-221	0.270873	0.701	0.559	3.70386e-217
AC020656.1	8.43524e-108	0.352108	0.122	0.045	2.08317e-103
S100A2	1.09254e-51	0.344532	0.15	0.085	2.69814e-47

## Sheet: Table S5-4
Marker genes of CLUSTER 3 of the human PDAC single cell RNA sequencing
	p_val	avg_logFC	pct.1	pct.2	p_val_adj
PLVAP	0	2.1126	0.919	0.068	0
SPRY1	0	1.67179	0.762	0.091	0
GSN	0	1.63047	0.893	0.291	0
SPARCL1	0	1.62467	0.934	0.169	0
FABP5	0	1.5837	0.809	0.262	0
RAMP2	0	1.49991	0.834	0.035	0
RGCC	0	1.48491	0.717	0.208	0
GNG11	0	1.44894	0.869	0.166	0
CAVIN2	0	1.43399	0.686	0.032	0
A2M	0	1.38989	0.87	0.156	0
CD320	0	1.29416	0.624	0.082	0
EPAS1	0	1.25496	0.803	0.087	0
SLC9A3R2	0	1.2023	0.695	0.083	0
PECAM1	0	1.16592	0.776	0.046	0
HSPG2	0	1.1582	0.744	0.103	0
VWF	0	1.12983	0.661	0.023	0
COL15A1	0	1.09823	0.663	0.043	0
PLPP1	0	1.09031	0.671	0.094	0
AQP1	0	1.07469	0.766	0.159	0
ACKR1	0	1.06605	0.274	0.02	0
STC1	0	1.06557	0.388	0.026	0
HYAL2	0	1.03329	0.705	0.051	0
RAMP3	0	1.02987	0.663	0.02	0
TIMP3	0	1.00225	0.748	0.151	0
CRIP2	0	0.998855	0.775	0.168	0
SOCS3	0	0.986592	0.619	0.143	0
ENG	0	0.963113	0.706	0.089	0
FLT1	0	0.9626	0.643	0.017	0
TSC22D1	0	0.946848	0.686	0.251	0
SLCO2A1	0	0.933806	0.633	0.016	0
TGFBR2	0	0.93026	0.707	0.103	0
HLA-E	0	0.927217	0.925	0.55	0
TCF4	0	0.91709	0.686	0.1	0
CLEC14A	0	0.90606	0.642	0.011	0
ITM2B	0	0.902016	0.986	0.897	0
IGFBP4	0	0.897468	0.813	0.218	0
TMEM88	0	0.887617	0.595	0.017	0
LIFR	0	0.885846	0.546	0.021	0
EMP1	0	0.878064	0.524	0.111	0
FKBP1A	0	0.8604	0.775	0.391	0
CLDN5	0	0.853841	0.42	0.016	0
EGFL7	0	0.852371	0.635	0.035	0
TXNIP	0	0.848298	0.821	0.607	0
IGFBP7	0	0.832056	0.981	0.629	0
INSR	0	0.826661	0.453	0.114	0
RDX	0	0.825429	0.667	0.13	0
NPDC1	0	0.823869	0.685	0.114	0
RBP7	0	0.819457	0.495	0.022	0
IFITM1	0	0.817168	0.673	0.243	0
CAV1	0	0.813816	0.636	0.137	0
EMCN	0	0.812829	0.622	0.011	0
ZFP36	0	0.81269	0.853	0.604	0
RNASE1	0	0.80181	0.662	0.111	0
CD93	0	0.794568	0.579	0.033	0
PRSS23	0	0.788632	0.624	0.148	0
PCAT19	0	0.785917	0.603	0.013	0
KLF2	0	0.778618	0.596	0.152	0
ID1	0	0.773785	0.574	0.217	0
PODXL	0	0.760851	0.535	0.029	0
IFI27	0	0.755243	0.97	0.508	0
PLPP3	0	0.750369	0.531	0.05	0
NFIB	0	0.736959	0.653	0.148	0
GIMAP7	0	0.719558	0.587	0.124	0
CDH5	0	0.712464	0.522	0.01	0
DEPP1	0	0.711775	0.411	0.157	0
IFITM3	0	0.707173	0.995	0.787	0
ADGRL4	0	0.704295	0.55	0.01	0
CA4	0	0.704208	0.305	0.054	0
ID3	0	0.698734	0.583	0.22	0
EHD4	0	0.698051	0.567	0.062	0
TACC1	0	0.694182	0.612	0.181	0
APOLD1	0	0.690302	0.505	0.049	0
CALCRL	0	0.685758	0.503	0.013	0
SPTBN1	0	0.683817	0.66	0.198	0
STOM	0	0.673273	0.595	0.136	0
COL4A1	0	0.666374	0.531	0.103	0
ESAM	0	0.660918	0.547	0.039	0
ECSCR	0	0.659308	0.522	0.011	0
S1PR1	0	0.652483	0.506	0.017	0
TM4SF1	0	0.651926	0.679	0.351	0
CD59	0	0.64733	0.761	0.356	0
ITM2A	0	0.640317	0.563	0.122	0
CD36	0	0.638591	0.393	0.039	0
CD34	0	0.638139	0.516	0.016	0
APP	0	0.627888	0.71	0.272	0
NOTCH4	0	0.614395	0.477	0.02	0
VAMP5	0	0.614182	0.554	0.165	0
ETS2	0	0.613354	0.558	0.133	0
PTPRB	0	0.612272	0.493	0.012	0
SLC2A3	0	0.60813	0.422	0.13	0
IFITM2	0	0.605936	0.844	0.511	0
SEC14L1	0	0.601277	0.513	0.064	0
DDIT4	0	0.601273	0.592	0.358	0
MT1X	0	0.597113	0.58	0.381	0
CAVIN1	0	0.5913	0.592	0.134	0
TMEM204	0	0.590277	0.476	0.061	0
JAM2	0	0.583555	0.461	0.013	0
MTUS1	0	0.581906	0.52	0.086	0
VWA1	0	0.580826	0.459	0.07	0
SOX18	0	0.580373	0.418	0.007	0
ETS1	0	0.578888	0.535	0.112	0
VIM	0	0.576612	0.95	0.601	0
BCAM	0	0.575552	0.549	0.097	0
MT1M	0	0.571137	0.359	0.135	0
KDR	0	0.570261	0.402	0.007	0
F2RL3	0	0.56992	0.361	0.007	0
MMRN2	0	0.562875	0.47	0.009	0
FAM107A	0	0.555892	0.425	0.015	0
SGK1	0	0.553229	0.515	0.167	0
HEG1	0	0.551044	0.473	0.074	0
CTNNB1	0	0.550485	0.486	0.222	0
MYH9	0	0.546737	0.623	0.259	0
ARHGAP29	0	0.546127	0.518	0.084	0
CNN3	0	0.545304	0.639	0.252	0
NOSTRIN	0	0.544681	0.446	0.029	0
FAM167B	0	0.542668	0.404	0.011	0
CYYR1	0	0.539721	0.459	0.008	0
TCIM	0	0.53714	0.489	0.231	0
LDB2	0	0.536771	0.468	0.025	0
CD74	0	0.526502	0.951	0.658	0
EMP2	0	0.523703	0.527	0.145	0
ADCY4	0	0.518209	0.43	0.014	0
BTNL9	0	0.517213	0.382	0.01	0
ICAM2	0	0.51614	0.434	0.055	0
GIMAP4	0	0.512177	0.522	0.117	0
PDLIM1	0	0.508134	0.539	0.239	0
COL4A2	0	0.497359	0.466	0.108	0
SOX17	0	0.496358	0.312	0.007	0
THBD	0	0.491454	0.39	0.036	0
IFI16	0	0.49059	0.582	0.238	0
IL6ST	0	0.485498	0.478	0.132	0
SRP14	0	0.478682	0.962	0.894	0
ADGRF5	0	0.477997	0.388	0.024	0
CCDC85B	0	0.477369	0.529	0.209	0
FAM198B	0	0.474515	0.402	0.044	0
TM4SF18	0	0.473003	0.407	0.038	0
SWAP70	0	0.468575	0.445	0.07	0
TIE1	0	0.460476	0.397	0.008	0
MSN	0	0.454072	0.513	0.164	0
MEF2C	0	0.449123	0.473	0.089	0
SNX3	0	0.435404	0.605	0.37	0
ADAM15	0	0.433039	0.408	0.061	0
NEDD9	0	0.42495	0.415	0.094	0
SYNPO	0	0.422098	0.398	0.073	0
CDC37	0	0.421695	0.553	0.24	0
SNHG7	0	0.417339	0.456	0.162	0
PDK4	0	0.414605	0.404	0.121	0
SOCS2	0	0.414487	0.357	0.049	0
TSPAN7	0	0.412186	0.34	0.015	0
HLA-B	0	0.411941	0.995	0.866	0
PRMT1	0	0.409496	0.481	0.196	0
CCL14	0	0.407006	0.243	0.004	0
PCDH17	0	0.40457	0.35	0.052	0
FAM110D	0	0.403336	0.318	0.005	0
ELK3	0	0.402635	0.381	0.048	0
ITGA5	0	0.40247	0.359	0.051	0
PRCP	0	0.400934	0.33	0.089	0
SELENOP	0	0.397719	0.478	0.195	0
NDRG1	0	0.391784	0.446	0.133	0
PIK3R3	0	0.390169	0.319	0.01	0
CFH	0	0.390037	0.33	0.098	0
HLA-A	0	0.389012	0.992	0.874	0
TNS2	0	0.388617	0.375	0.044	0
MYCT1	0	0.386974	0.349	0.004	0
MKL2	0	0.384185	0.349	0.035	0
PALMD	0	0.382057	0.329	0.032	0
ROBO4	0	0.379533	0.332	0.005	0
BMPR2	0	0.375535	0.372	0.073	0
GNAI2	0	0.374652	0.463	0.173	0
CD81	0	0.374108	0.566	0.293	0
ADAMTS9	0	0.372056	0.249	0.043	0
DOCK9	0	0.3716	0.334	0.033	0
IGFBP2	0	0.371067	0.485	0.142	0
B2M	0	0.370332	1	0.976	0
NCOA7	0	0.369075	0.38	0.1	0
CXorf36	0	0.36744	0.327	0.006	0
IL3RA	0	0.364202	0.329	0.011	0
MGP	0	0.363136	0.76	0.341	0
GNAS	0	0.362944	0.661	0.444	0
TSHZ2	0	0.357788	0.386	0.135	0
ATOH8	0	0.356738	0.276	0.013	0
KLF9	0	0.355389	0.399	0.118	0
HECW2	0	0.348912	0.287	0.006	0
SEC62	0	0.348772	0.678	0.442	0
LRRC32	0	0.348035	0.314	0.038	0
TMEM255B	0	0.346562	0.314	0.017	0
CXCL12	0	0.343389	0.269	0.063	0
LMCD1	0	0.342868	0.364	0.09	0
LIMCH1	0	0.342537	0.336	0.044	0
CAVIN3	0	0.341358	0.426	0.159	0
ACVRL1	0	0.340851	0.323	0.022	0
CRIM1	0	0.338781	0.352	0.086	0
YBX3	0	0.336429	0.486	0.254	0
DLC1	0	0.3337	0.325	0.057	0
NRP1	0	0.332787	0.367	0.088	0
KLF4	0	0.332382	0.365	0.129	0
CLIC4	0	0.33097	0.366	0.085	0
GIMAP6	0	0.330958	0.316	0.03	0
FCN3	0	0.329958	0.188	0.005	0
THSD7A	0	0.329144	0.256	0.008	0
ITGA6	0	0.328629	0.425	0.132	0
LIMS2	0	0.328249	0.309	0.022	0
ENTPD1	0	0.326687	0.308	0.051	0
WWTR1	0	0.32443	0.371	0.11	0
UACA	0	0.323475	0.347	0.085	0
MCF2L	0	0.32173	0.302	0.025	0
PTPRG	0	0.319386	0.312	0.045	0
ECE1	0	0.314177	0.328	0.057	0
DDX5	0	0.312517	0.859	0.687	0
SH3BP5	0	0.312497	0.319	0.054	0
TNFRSF1A	0	0.31036	0.413	0.171	0
KIAA0355	0	0.308762	0.315	0.051	0
DUSP6	0	0.308088	0.312	0.1	0
C1orf54	0	0.30462	0.317	0.066	0
OSBPL1A	0	0.299816	0.267	0.05	0
HEY1	0	0.299449	0.227	0.017	0
HLA-C	0	0.298783	0.976	0.881	0
DUSP23	0	0.298519	0.346	0.17	0
NES	0	0.297309	0.255	0.019	0
TMSB10	0	0.296247	1	0.994	0
ITGA1	0	0.295223	0.333	0.082	0
APLNR	0	0.294308	0.21	0.008	0
DNASE1L3	0	0.292228	0.167	0.004	0
YWHAE	0	0.292222	0.544	0.342	0
RNF115	0	0.29175	0.325	0.085	0
PLXND1	0	0.290661	0.287	0.039	0
ERG	0	0.289829	0.27	0.007	0
PPFIBP1	0	0.289772	0.305	0.075	0
LCN6	0	0.289252	0.239	0.005	0
LEPROT	0	0.288135	0.44	0.212	0
EFNB2	0	0.286805	0.254	0.045	0
RAB13	0	0.285411	0.468	0.263	0
GJA1	0	0.285112	0.286	0.063	0
NAA38	0	0.28463	0.449	0.243	0
GIMAP1	0	0.283715	0.304	0.06	0
TSPAN13	0	0.282347	0.337	0.115	0
SYNE2	0	0.281678	0.387	0.167	0
HDAC7	0	0.280105	0.305	0.066	0
CAV2	0	0.277543	0.43	0.187	0
MGLL	0	0.275052	0.317	0.093	0
PLCB1	0	0.274663	0.258	0.022	0
LMO2	0	0.274279	0.251	0.016	0
ACE	0	0.27375	0.229	0.022	0
SASH1	0	0.273664	0.282	0.036	0
HIF3A	0	0.273385	0.224	0.014	0
COX7A1	0	0.27293	0.363	0.116	0
GRB10	0	0.27278	0.26	0.035	0
EPHX1	0	0.272679	0.313	0.115	0
FZD4	0	0.272617	0.255	0.012	0
GRAMD1A	0	0.272026	0.311	0.077	0
NOV	0	0.271957	0.202	0.014	0
IFNGR1	0	0.271308	0.378	0.15	0
PTPRM	0	0.269153	0.268	0.025	0
CX3CL1	0	0.268842	0.238	0.026	0
RAPGEF3	0	0.267935	0.252	0.012	0
CASKIN2	0	0.267518	0.246	0.015	0
IL33	0	0.26698	0.205	0.01	0
SERINC3	0	0.265603	0.366	0.15	0
PTMA	0	0.264672	1	0.994	0
WARS	0	0.26462	0.251	0.044	0
WNK1	0	0.262917	0.323	0.116	0
KANK3	0	0.262207	0.248	0.006	0
SOX7	0	0.261557	0.216	0.008	0
ZNF385D	0	0.259303	0.208	0.01	0
NUAK1	0	0.257225	0.234	0.025	0
DPYSL2	0	0.257158	0.328	0.102	0
CDC42EP3	0	0.25714	0.293	0.063	0
HTRA1	0	0.254677	0.31	0.1	0
RPGR	0	0.253882	0.227	0.031	0
MCTP1	0	0.25384	0.222	0.01	0
SLC44A2	0	0.25065	0.292	0.078	0
KTN1	3.59027623519917e-319	0.302056	0.582	0.338	8.86654619044787e-315
MGST2	4.35869796439586e-310	0.279672	0.475	0.252	1.07642e-305
GAS6	1.01682e-307	0.254918	0.399	0.174	2.51114e-303
RAB11A	5.54192e-306	0.274185	0.473	0.272	1.36863e-301
FOSL2	6.50759e-305	0.268843	0.333	0.147	1.60711e-300
LMNA	7.16433e-297	0.413018	0.553	0.394	1.7693e-292
HES1	5.15935e-296	0.49563	0.464	0.256	1.27415e-291
BHLHE40	1.29891e-294	0.293278	0.325	0.147	3.20778e-290
MRPL33	3.30814e-292	0.268017	0.466	0.28	8.16979e-288
AHNAK	1.65997e-278	0.289901	0.472	0.261	4.09945e-274
XIST	5.62279e-277	0.313937	0.322	0.129	1.38861e-272
MT2A	2.64229e-274	0.482949	0.905	0.791	6.5254e-270
HLA-DRB5	2.87981e-272	0.338751	0.314	0.122	7.11198e-268
ARGLU1	1.76495e-250	0.260614	0.486	0.292	4.35872e-246
YWHAH	4.64232e-244	0.262416	0.449	0.245	1.14647e-239
ADAMTS1	2.1271e-243	0.298403	0.233	0.081	5.25308e-239
JUNB	1.07428e-231	0.313736	0.853	0.702	2.65305e-227
RHOC	4.67045e-214	0.261469	0.528	0.344	1.15341e-209
FABP4	1.40185e-211	0.607376	0.181	0.059	3.462e-207
CDKN1A	3.01741e-208	0.269912	0.303	0.161	7.45179e-204
SON	3.96357e-208	0.250674	0.616	0.439	9.78844e-204
CD9	9.70979e-205	0.299705	0.571	0.379	2.39793e-200
NR4A1	1.46211e-203	0.271961	0.347	0.176	3.61084e-199
HERPUD1	9.6433e-201	0.322298	0.479	0.328	2.38151e-196
TAGLN2	1.54377e-196	0.25772	0.626	0.485	3.81249e-192
UBC	2.54577e-171	0.259367	0.947	0.91	6.28703e-167

## Sheet: Table S5-5
Marker genes of CLUSTER 4 of the human PDAC single cell RNA sequencing
	p_val	avg_logFC	pct.1	pct.2	p_val_adj
CCL5	0	1.98178	0.967	0.136	0
NKG7	0	1.74482	0.816	0.066	0
CCL4	0	1.62009	0.802	0.152	0
GNLY	0	1.3273	0.229	0.031	0
GZMA	0	1.31584	0.762	0.063	0
GZMK	0	1.17506	0.542	0.057	0
CXCR4	0	1.14333	0.872	0.288	0
CD52	0	1.11653	0.812	0.21	0
IL32	0	1.09142	0.902	0.421	0
CD3D	0	1.05532	0.788	0.127	0
KLRB1	0	0.990655	0.451	0.085	0
HCST	0	0.97499	0.808	0.173	0
GZMH	0	0.951254	0.508	0.026	0
TRAC	0	0.950679	0.699	0.111	0
CD2	0	0.938173	0.726	0.098	0
GZMB	0	0.915677	0.389	0.029	0
CORO1A	0	0.908349	0.726	0.163	0
CST7	0	0.902745	0.656	0.065	0
CD3E	0	0.801597	0.673	0.087	0
ARHGDIB	0	0.792168	0.832	0.342	0
TRBC1	0	0.782806	0.484	0.071	0
TRBC2	0	0.746202	0.597	0.132	0
KLRD1	0	0.742906	0.383	0.02	0
CCL4L2	0	0.737585	0.365	0.094	0
B2M	0	0.737226	1	0.976	0
HLA-C	0	0.735272	0.998	0.88	0
HLA-A	0	0.731875	0.999	0.874	0
CMC1	0	0.730075	0.398	0.112	0
BTG1	0	0.729774	0.974	0.729	0
CD69	0	0.727993	0.601	0.133	0
DUSP2	0	0.691289	0.483	0.123	0
PFN1	0	0.691128	0.966	0.842	0
CD7	0	0.689991	0.515	0.072	0
CTSW	0	0.68684	0.485	0.031	0
HLA-B	0	0.686617	0.996	0.867	0
RAC2	0	0.630895	0.563	0.104	0
CD8A	0	0.626399	0.447	0.028	0
PRF1	0	0.617591	0.403	0.021	0
RPS29	0	0.602064	1	0.986	0
PTPRC	0	0.591975	0.622	0.14	0
S100A4	0	0.588554	0.859	0.484	0
RARRES3	0	0.581495	0.607	0.204	0
ZFP36L2	0	0.579359	0.774	0.499	0
SRGN	0	0.574628	0.871	0.389	0
RPS27	0	0.574366	1	0.998	0
CD8B	0	0.566445	0.401	0.025	0
TMSB4X	0	0.556765	1	0.999	0
RGS1	0	0.554961	0.558	0.237	0
CD53	0	0.550309	0.583	0.147	0
CYTIP	0	0.541974	0.534	0.111	0
EVL	0	0.541678	0.545	0.137	0
RPS15A	0	0.541324	1	0.987	0
IL7R	0	0.531238	0.407	0.108	0
RPS3	0	0.531117	1	0.99	0
CD48	0	0.52872	0.516	0.1	0
TSC22D3	0	0.520255	0.726	0.424	0
LSP1	0	0.515876	0.542	0.142	0
SH3BGRL3	0	0.505225	0.949	0.769	0
ACTB	0	0.503347	0.999	0.987	0
RPL23A	0	0.499479	1	0.987	0
PSMB9	0	0.496567	0.569	0.251	0
GMFG	0	0.494846	0.612	0.232	0
HMGB2	0	0.494022	0.477	0.245	0
XCL2	0	0.47794	0.283	0.018	0
IL2RG	0	0.472355	0.479	0.095	0
HLA-E	0	0.467111	0.862	0.559	0
ISG20	0	0.466164	0.533	0.181	0
CD3G	0	0.461499	0.429	0.05	0
RPL13A	0	0.451905	1	0.998	0
RPL21	0	0.450123	1	0.991	0
RPS12	0	0.446222	1	0.992	0
RPL27A	0	0.440208	1	0.997	0
GZMM	0	0.438993	0.388	0.03	0
MYL12A	0	0.426108	0.924	0.79	0
GIMAP7	0	0.422581	0.492	0.137	0
RPS2	0	0.419027	1	0.981	0
TXNIP	0	0.418149	0.842	0.606	0
TRGC2	0	0.412501	0.292	0.018	0
CD37	0	0.411251	0.52	0.154	0
LYAR	0	0.41046	0.364	0.08	0
RPLP2	0	0.409606	1	0.997	0
LINC01871	0	0.396138	0.313	0.031	0
RPS19	0	0.395729	1	0.998	0
LCK	0	0.391255	0.391	0.052	0
ACAP1	0	0.382781	0.406	0.07	0
ALOX5AP	0	0.370702	0.521	0.16	0
TUBA4A	0	0.370042	0.39	0.115	0
RPL30	0	0.369209	1	0.986	0
RPSA	0	0.367373	0.974	0.873	0
GPR171	0	0.364346	0.343	0.052	0
APOBEC3G	0	0.363888	0.328	0.047	0
RPS27A	0	0.362818	1	0.991	0
LCP1	0	0.361918	0.387	0.095	0
RPL27	0	0.361747	0.993	0.923	0
EEF1D	0	0.356306	0.952	0.871	0
SARAF	0	0.355944	0.609	0.382	0
PSME1	0	0.355315	0.635	0.444	0
CD247	0	0.353475	0.324	0.034	0
IFNG	0	0.352451	0.148	0.014	0
FYB1	0	0.350521	0.424	0.118	0
RPS20	0	0.349341	0.998	0.981	0
CFL1	0	0.348669	0.946	0.877	0
KLRC1	0	0.348215	0.154	0.01	0
RPS14	0	0.345293	1	0.997	0
RPS3A	0	0.34228	0.999	0.983	0
GPSM3	0	0.341607	0.416	0.123	0
PPP2R5C	0	0.33741	0.393	0.145	0
RPS25	0	0.334406	1	0.993	0
LIMD2	0	0.333083	0.359	0.095	0
RPL28	0	0.329865	1	0.995	0
LEPROTL1	0	0.327426	0.426	0.179	0
RPS7	0	0.326923	0.997	0.975	0
TBC1D10C	0	0.326572	0.323	0.042	0
CLEC2B	0	0.318235	0.43	0.169	0
PIK3IP1	0	0.317603	0.366	0.108	0
RPS6	0	0.311685	1	0.993	0
STK17A	0	0.310996	0.382	0.126	0
RPL41	0	0.310423	1	0.999	0
HLA-F	0	0.308971	0.438	0.184	0
HOPX	0	0.307956	0.323	0.094	0
RPL36AL	0	0.303421	0.874	0.79	0
RPL10A	0	0.303058	0.997	0.955	0
CXCR6	0	0.302896	0.226	0.018	0
SEPT1	0	0.299384	0.329	0.072	0
IKZF1	0	0.299203	0.332	0.064	0
CCND3	0	0.298698	0.378	0.133	0
GIMAP4	0	0.297881	0.39	0.134	0
RPL26	0	0.297151	1	0.963	0
PAXX	0	0.296761	0.406	0.177	0
RPS4X	0	0.296369	0.999	0.992	0
STK4	0	0.296026	0.394	0.144	0
RPL10	0	0.295419	1	0.998	0
RPL6	0	0.294943	0.996	0.956	0
RPL3	0	0.287419	1	0.99	0
CELF2	0	0.284404	0.348	0.105	0
RPL35A	0	0.283521	0.998	0.991	0
ITM2A	0	0.281801	0.394	0.143	0
ITGB2	0	0.279197	0.413	0.139	0
TRDC	0	0.278296	0.124	0.005	0
FAU	0	0.277751	0.998	0.987	0
TRAF3IP3	0	0.276766	0.289	0.044	0
LTB	0	0.272515	0.325	0.11	0
ICAM3	0	0.271459	0.319	0.075	0
CLEC2D	0	0.269875	0.298	0.069	0
RPL19	0	0.268776	1	0.994	0
RPS18	0	0.266925	1	0.999	0
SLA	0	0.266829	0.303	0.076	0
RPLP1	0	0.265698	1	1	0
BIN2	0	0.263476	0.264	0.038	0
RPL13	0	0.260631	1	0.999	0
CD96	0	0.260084	0.255	0.036	0
RPS15	0	0.258366	1	0.997	0
PYHIN1	0	0.256127	0.237	0.023	0
LAPTM5	0	0.25539	0.535	0.211	0
PPP1R18	0	0.254744	0.315	0.107	0
PTPN7	0	0.25341	0.256	0.039	0
FYN	0	0.250988	0.304	0.093	0
ID2	2.25293934503608e-321	0.421821	0.607	0.369	5.56385900650111e-317
COTL1	4.0348187021419e-315	0.370308	0.448	0.213	9.96438826680965e-311
RPL9	7.16999160971091e-314	0.268767	0.999	0.986	1.77070112793421e-309
RPL14	2.16446e-288	0.255252	0.997	0.98	5.34535e-284
EMP3	1.40133e-262	0.302354	0.529	0.299	3.46073e-258
ARPC2	1.40236e-244	0.266555	0.682	0.573	3.46328e-240
DDX5	1.53855e-240	0.263925	0.819	0.692	3.7996e-236
CLIC3	6.70292e-230	0.251437	0.246	0.087	1.65535e-225
CD99	7.02005e-227	0.266618	0.606	0.387	1.73367e-222
HSPA8	9.85334e-153	0.261464	0.584	0.445	2.43338e-148

## Sheet: Table S5-6
Marker genes of CLUSTER 5 of the human PDAC single cell RNA sequencing
	p_val	avg_logFC	pct.1	pct.2	p_val_adj
CXCR4	0	0.943117	0.806	0.305	0
DNAJB1	0	0.914233	0.514	0.329	0
CD69	0	0.78632	0.491	0.152	0
BTG1	0	0.711312	0.994	0.732	0
CCL5	0	0.672629	0.576	0.186	0
HSPA1B	0	0.661842	0.353	0.278	0
KLRB1	0	0.640848	0.356	0.101	0
TSC22D3	0	0.628815	0.648	0.437	0
RGS1	0	0.592757	0.52	0.246	0
HSP90AA1	0	0.592692	0.992	0.855	0
RPS29	0	0.558739	1	0.987	0
IL7R	0	0.512604	0.393	0.116	0
ZFP36L2	0	0.489404	0.7	0.511	0
PTPRC	0	0.467196	0.411	0.167	0
CD52	0	0.462636	0.538	0.246	0
CD3D	0	0.452466	0.463	0.168	0
JUN	0	0.428327	0.962	0.716	0
CD2	0	0.420589	0.391	0.139	0
RPS27	0	0.411546	1	0.998	0
CREM	0	0.406763	0.272	0.148	0
SRSF7	0	0.382465	0.402	0.337	0
RPS15A	0	0.370831	1	0.987	0
RPLP2	0	0.36948	1	0.997	0
STK4	0	0.312317	0.28	0.159	0
LEPROTL1	0	0.310588	0.299	0.195	0
PPP2R5C	0	0.299732	0.267	0.161	0
DDX24	0	0.269457	0.303	0.258	0
HSPA8	0	0.253686	0.392	0.464	0
ANXA1	2.77193e-300	0.315285	0.405	0.411	6.84556e-296
ID2	3.22239e-281	0.363596	0.425	0.389	7.95801e-277
TNFAIP3	3.46108e-276	0.386262	0.306	0.154	8.54748e-272
MT-ND2	9.84665e-271	0.319568	1	0.996	2.43173e-266
CCL4	3.46516e-258	0.753152	0.413	0.198	8.55755e-254
SRGN	7.37737e-258	0.359675	0.68	0.415	1.82191e-253
TRAC	5.01616e-251	0.351288	0.374	0.151	1.23879e-246
EIF1	1.23126e-231	0.301932	0.999	0.974	3.04071e-227
MT-ND3	3.09068e-229	0.292594	1	0.986	7.63274e-225
RPL39	6.19089e-224	0.291757	1	0.995	1.5289e-219
GZMK	1.29503e-220	0.35821	0.268	0.09	3.1982e-216
RPL23A	1.70431e-219	0.267573	1	0.988	4.20897e-215
RPS25	7.89666e-219	0.276179	1	0.993	1.95016e-214
DUSP2	2.36512e-206	0.382177	0.313	0.145	5.84091e-202
HSPE1	1.89494e-202	0.268413	0.526	0.526	4.67973e-198
RPL21	3.13613e-194	0.296797	1	0.992	7.74499e-190
RPS19	1.33818e-191	0.26055	1	0.998	3.30477e-187
IL32	6.04811e-186	0.303852	0.671	0.45	1.49364e-181
CYTIP	6.28536e-184	0.274281	0.28	0.141	1.55223e-179
TRBC2	3.83628e-168	0.306417	0.323	0.165	9.47408e-164
TRBC1	1.9201e-163	0.276506	0.252	0.099	4.74187e-159
HSPA1A	1.75564e-161	0.566413	0.592	0.445	4.33574e-157
HCST	3.10156e-152	0.299919	0.396	0.221	7.65962e-148
HSPA6	4.0151e-152	0.507171	0.134	0.067	9.91569e-148
H3F3B	1.00986e-142	0.265491	0.992	0.944	2.49396e-138
CST7	3.90227e-124	0.253668	0.234	0.113	9.63704e-120
CCL4L2	1.674e-110	0.537051	0.203	0.113	4.1341e-106

## Sheet: Table S5-7
Marker genes of CLUSTER 6 of the human PDAC single cell RNA sequencing
	p_val	avg_logFC	pct.1	pct.2	p_val_adj
DMKN	0	3.71624	0.815	0.11	0
KRT13	0	2.6655	0.768	0.012	0
CRH	0	2.37871	0.764	0.005	0
KRT7	0	2.07704	0.871	0.2	0
KRT19	0	1.78796	0.945	0.285	0
CAMK2N1	0	1.58138	0.854	0.129	0
HPGD	0	1.55766	0.759	0.037	0
S100P	0	1.54723	0.885	0.146	0
FXYD3	0	1.52621	0.921	0.227	0
PABPC1	0	1.43638	0.927	0.648	0
GATA3	0	1.41766	0.762	0.034	0
S100A2	0	1.40921	0.757	0.045	0
GAPDH	0	1.40838	0.989	0.942	0
IGFBP3	0	1.3508	0.746	0.081	0
MGST1	0	1.35049	0.824	0.12	0
NEAT1	0	1.25865	0.994	0.874	0
RPLP0	0	1.25579	0.99	0.953	0
KLF5	0	1.24419	0.836	0.099	0
LDHB	0	1.23123	0.776	0.296	0
FAM162A	0	1.21438	0.801	0.174	0
ENO1	0	1.21202	0.842	0.445	0
SLC2A1	0	1.17001	0.766	0.051	0
FABP5	0	1.1658	0.805	0.283	0
MSMB	0	1.15268	0.666	0.005	0
GCLC	0	1.13297	0.737	0.029	0
ID1	0	1.13207	0.847	0.211	0
KRT20	0	1.11435	0.721	0.015	0
PLA2G2A	0	1.10548	0.7	0.098	0
TBX3	0	1.09318	0.743	0.018	0
PERP	0	1.06176	0.858	0.226	0
FOXQ1	0	1.05592	0.765	0.033	0
CSTB	0	1.05399	0.947	0.582	0
TNFSF10	0	1.05329	0.71	0.147	0
HSPD1	0	1.04702	0.806	0.237	0
PPP1R14B	0	1.03939	0.807	0.161	0
MT-ND5	0	1.02033	0.97	0.808	0
TCIM	0	1.01802	0.806	0.218	0
CLCA4	0	0.981684	0.645	0.002	0
MT-ATP6	0	0.977102	0.999	0.995	0
AKR1C3	0	0.976705	0.714	0.076	0
MARCKS	0	0.966406	0.809	0.227	0
ELF3	0	0.964674	0.947	0.291	0
GPX2	0	0.92386	0.824	0.125	0
AKR1C2	0	0.921779	0.609	0.014	0
HSP90AB1	0	0.915642	0.932	0.707	0
PRRC2C	0	0.908834	0.82	0.264	0
ITGA6	0	0.906694	0.762	0.12	0
TKT	0	0.89946	0.771	0.149	0
TMEM147	0	0.899319	0.796	0.229	0
EIF4EBP1	0	0.878628	0.766	0.128	0
RPS5	0	0.860135	0.981	0.952	0
S100A11	0	0.85829	0.99	0.896	0
HOTAIRM1	0	0.831117	0.681	0.049	0
TXNDC17	0	0.825041	0.79	0.216	0
TACSTD2	0	0.824922	0.858	0.237	0
UQCRH	0	0.811826	0.93	0.659	0
SDC1	0	0.793726	0.726	0.088	0
CD24	0	0.781816	0.864	0.258	0
FAM84A	0	0.780469	0.646	0.028	0
GLTP	0	0.766876	0.686	0.061	0
RAI14	0	0.758923	0.669	0.052	0
DBI	0	0.755103	0.866	0.472	0
MT-CO2	0	0.742421	0.999	0.999	0
LYPD3	0	0.74102	0.602	0.014	0
PFN2	0	0.730552	0.654	0.064	0
H2AFJ	0	0.723421	0.807	0.279	0
PIR	0	0.720988	0.639	0.017	0
PGK1	0	0.712834	0.783	0.311	0
CCT3	0	0.712615	0.738	0.191	0
DHRS2	0	0.709685	0.416	0.004	0
RPL18A	0	0.708716	0.998	0.995	0
SLC6A8	0	0.706166	0.575	0.043	0
DST	0	0.705008	0.631	0.15	0
MYCL	0	0.701004	0.573	0.006	0
SERINC2	0	0.698329	0.736	0.1	0
NSD3	0	0.693455	0.761	0.159	0
RBM8A	0	0.691246	0.815	0.314	0
NDRG1	0	0.682019	0.573	0.136	0
FBLN1	0	0.680701	0.739	0.124	0
VPS35	0	0.679344	0.727	0.129	0
KTN1	0	0.677843	0.795	0.332	0
RPS11	0	0.673689	0.993	0.98	0
FAM3B	0	0.670435	0.667	0.1	0
YWHAZ	0	0.668079	0.896	0.414	0
HSP90AA1	0	0.66774	0.964	0.858	0
PRDX1	0	0.663836	0.882	0.573	0
CD46	0	0.658126	0.758	0.174	0
RPSA	0	0.656073	0.967	0.877	0
RAB25	0	0.654402	0.725	0.113	0
GSTP1	0	0.652953	0.972	0.794	0
EGLN3	0	0.652369	0.587	0.037	0
SLC38A2	0	0.648943	0.721	0.177	0
SOX4	0	0.648774	0.77	0.228	0
AGR2	0	0.646781	0.82	0.195	0
RPL18	0	0.644446	0.994	0.984	0
TPI1	0	0.644139	0.887	0.593	0
TUBA1C	0	0.64155	0.683	0.141	0
PPARG	0	0.637969	0.627	0.027	0
SSB	0	0.635816	0.767	0.263	0
PRDX2	0	0.625908	0.79	0.311	0
SF3B1	0	0.624531	0.756	0.201	0
PRKDC	0	0.620028	0.631	0.074	0
RPL28	0	0.615351	1	0.996	0
PPIA	0	0.613447	0.974	0.886	0
SLC38A1	0	0.611251	0.68	0.081	0
TPR	0	0.609874	0.709	0.153	0
CEP350	0	0.608591	0.635	0.068	0
SLITRK6	0	0.607412	0.54	0.003	0
MPZL2	0	0.601416	0.656	0.069	0
MT-CYB	0	0.601041	0.998	0.994	0
PLIN2	0	0.600326	0.658	0.156	0
SMARCC1	0	0.598059	0.656	0.064	0
RAB11FIP1	0	0.592465	0.569	0.101	0
H1FX	0	0.58872	0.664	0.156	0
MT-CO3	0	0.583748	1	0.999	0
AKR1C1	0	0.57875	0.427	0.03	0
DYNC1H1	0	0.5778	0.704	0.147	0
ADIRF	0	0.572287	0.806	0.255	0
FTH1	0	0.57168	0.999	0.996	0
FOSB	0	0.571219	0.801	0.342	0
IVL	0	0.569566	0.409	0.001	0
ATP5MC3	0	0.567064	0.82	0.442	0
HNRNPU	0	0.566714	0.817	0.339	0
HAS3	0	0.565804	0.542	0.003	0
SLC14A1	0	0.562787	0.582	0.035	0
PLCG2	0	0.559239	0.565	0.052	0
WASF2	0	0.557719	0.735	0.217	0
ABCC5	0	0.554413	0.585	0.029	0
RBBP6	0	0.55216	0.669	0.11	0
RAC1	0	0.551942	0.959	0.758	0
STMN1	0	0.551165	0.652	0.167	0
RPL30	0	0.550718	0.996	0.987	0
FAM78B	0	0.546809	0.51	0.005	0
SFN	0	0.546357	0.64	0.096	0
CAPNS2	0	0.545093	0.525	0.002	0
TOR1AIP2	0	0.542928	0.653	0.105	0
BHMT	0	0.540128	0.368	0.001	0
VMP1	0	0.539576	0.831	0.393	0
GOLGB1	0	0.536931	0.656	0.132	0
SCD	0	0.534399	0.547	0.051	0
GATA3-AS1	0	0.532194	0.539	0.003	0
MZT2A	0	0.53119	0.808	0.295	0
SEMA5A	0	0.528996	0.535	0.029	0
TOMM20	0	0.528048	0.761	0.253	0
FBP1	0	0.524216	0.585	0.082	0
FAM213A	0	0.523457	0.626	0.096	0
VSIG2	0	0.521063	0.607	0.058	0
TAX1BP1	0	0.520159	0.713	0.223	0
BMP3	0	0.518032	0.502	0.002	0
VEGFA	0	0.515059	0.517	0.116	0
TRIM27	0	0.514738	0.567	0.06	0
YWHAB	0	0.514713	0.807	0.409	0
SNX31	0	0.514382	0.448	0.004	0
TOP2B	0	0.513045	0.582	0.071	0
HEBP2	0	0.511466	0.683	0.147	0
UBE3A	0	0.509036	0.637	0.091	0
RPS27A	0	0.504752	0.997	0.992	0
TIMM13	0	0.503265	0.731	0.238	0
TMEM238	0	0.501213	0.541	0.014	0
PEG10	0	0.499877	0.351	0.044	0
NRN1	0	0.49909	0.409	0.027	0
JUP	0	0.495883	0.652	0.111	0
GNAS	0	0.494779	0.846	0.44	0
SFPQ	0	0.494355	0.712	0.228	0
PNCK	0	0.488438	0.436	0.003	0
TPT1	0	0.487355	1	0.998	0
PTGR1	0	0.48648	0.449	0.058	0
CYB5A	0	0.485953	0.733	0.273	0
2019-03-07	0	0.484437	0.602	0.082	0
KRT5	0	0.484414	0.291	0.009	0
B4GALT4	0	0.482095	0.466	0.058	0
MAOA	0	0.481188	0.585	0.082	0
SRPK1	0	0.479308	0.563	0.056	0
CCT5	0	0.477345	0.628	0.151	0
SQLE	0	0.476873	0.466	0.066	0
CLDN4	0	0.474642	0.636	0.248	0
HDGF	0	0.470507	0.613	0.117	0
YBX1	0	0.469544	0.912	0.741	0
COBLL1	0	0.468017	0.517	0.047	0
CD9	0	0.467663	0.791	0.371	0
RPS19	0	0.466152	0.999	0.998	0
TUBB	0	0.466096	0.754	0.391	0
AIG1	0	0.464704	0.575	0.095	0
GOLGA4	0	0.464686	0.626	0.147	0
POLR1D	0	0.461464	0.687	0.217	0
GJB6	0	0.460171	0.376	0.002	0
DGKH	0	0.45714	0.515	0.051	0
CCT6A	0	0.456871	0.628	0.156	0
PTGES3	0	0.454512	0.786	0.354	0
CEBPD	0	0.454297	0.77	0.327	0
JPT1	0	0.453451	0.719	0.249	0
ZNF91	0	0.450907	0.534	0.054	0
FDPS	0	0.450314	0.612	0.173	0
HNRNPR	0	0.445307	0.635	0.172	0
SET	0	0.441623	0.761	0.301	0
GNL3	0	0.440757	0.552	0.087	0
CTSH	0	0.440018	0.716	0.255	0
FLNB	0	0.438951	0.551	0.118	0
BTG2	0	0.438276	0.644	0.207	0
FAT1	0	0.438181	0.469	0.055	0
SORL1	0	0.436721	0.558	0.106	0
SKAP2	0	0.436032	0.568	0.122	0
NECTIN1	0	0.434097	0.467	0.015	0
EIF5	0	0.430773	0.68	0.252	0
KRT8	0	0.430647	0.929	0.402	0
BAG1	0	0.430481	0.613	0.143	0
PTPN13	0	0.42872	0.467	0.019	0
TUBB4B	0	0.428138	0.643	0.231	0
TRIM24	0	0.427353	0.464	0.025	0
EHF	0	0.427155	0.522	0.061	0
GPI	0	0.427083	0.56	0.13	0
SPINT2	0	0.426788	0.817	0.325	0
TOX3	0	0.426476	0.449	0.024	0
NCL	0	0.426066	0.732	0.334	0
FBL	0	0.425922	0.636	0.181	0
PDLIM1	0	0.425261	0.696	0.239	0
CDH1	0	0.425051	0.583	0.109	0
EZR	0	0.424871	0.704	0.238	0
NACA	0	0.417083	0.985	0.952	0
C10orf99	0	0.415932	0.313	0.001	0
UBE2S	0	0.415888	0.46	0.074	0
CLCA2	0	0.414683	0.302	0.001	0
YY1	0	0.413504	0.601	0.134	0
UPK1B	0	0.413189	0.361	0.03	0
EFHD2	0	0.412397	0.576	0.119	0
WNT5A	0	0.412311	0.397	0.013	0
CCT2	0	0.411451	0.6	0.139	0
HMGA1	0	0.411378	0.613	0.141	0
TSPO	0	0.410966	0.848	0.492	0
CLTC	0	0.410844	0.572	0.12	0
EIF6	0	0.410107	0.679	0.229	0
PTP4A2	0	0.410095	0.661	0.207	0
C16orf74	0	0.409568	0.442	0.009	0
KLF3	0	0.40795	0.545	0.112	0
KRT17	0	0.406348	0.381	0.113	0
COX4I1	0	0.405774	0.966	0.877	0
SERBP1	0	0.404802	0.74	0.319	0
EMP2	0	0.403196	0.603	0.154	0
WFDC2	0	0.402507	0.745	0.207	0
ZNF217	0	0.400632	0.462	0.046	0
TMEM97	0	0.39864	0.393	0.04	0
MINDY2	0	0.396458	0.525	0.1	0
SSR4	0	0.395393	0.929	0.688	0
APRT	0	0.394486	0.773	0.379	0
FKBP4	0	0.393128	0.516	0.088	0
HIST1H1E	0	0.392606	0.362	0.018	0
MDK	0	0.391438	0.775	0.31	0
YBX3	0	0.391428	0.701	0.247	0
KDM5B	0	0.391058	0.477	0.049	0
AP2M1	0	0.389932	0.693	0.276	0
MRPL51	0	0.386198	0.697	0.298	0
SLTM	0	0.385843	0.58	0.161	0
KIF5B	0	0.385607	0.653	0.215	0
TP63	0	0.385295	0.408	0.002	0
ASH1L	0	0.384823	0.568	0.133	0
CLDN7	0	0.382041	0.596	0.157	0
ILF2	0	0.379244	0.576	0.168	0
MIR210HG	0	0.379006	0.406	0.022	0
PDXK	0	0.378768	0.501	0.088	0
PAFAH1B3	0	0.377504	0.515	0.087	0
NECTIN4	0	0.377325	0.373	0.038	0
ZC3H15	0	0.376966	0.642	0.205	0
EIF3B	0	0.376525	0.504	0.076	0
GPX4	0	0.376111	0.852	0.489	0
PSMD7	0	0.375369	0.566	0.155	0
TSPAN6	0	0.374914	0.478	0.072	0
MT-CO1	0	0.374382	1	1	0
ADAM10	0	0.374226	0.536	0.117	0
LSM7	0	0.37386	0.739	0.324	0
UBE2M	0	0.372787	0.496	0.073	0
POGK	0	0.372095	0.446	0.04	0
EIF4B	0	0.371466	0.649	0.24	0
PKM	0	0.370394	0.823	0.421	0
PSMD8	0	0.370085	0.667	0.255	0
SNRPN	0	0.370012	0.599	0.166	0
HILPDA	0	0.369507	0.333	0.046	0
RNF19A	0	0.368307	0.497	0.115	0
BCAP31	0	0.366863	0.707	0.285	0
MECOM	0	0.366041	0.435	0.037	0
CHCHD2	0	0.364065	0.93	0.76	0
UBA52	0	0.363341	0.986	0.968	0
DLX5	0	0.363061	0.362	0.004	0
ATP5F1B	0	0.362985	0.738	0.365	0
AHNAK	0	0.361956	0.602	0.259	0
UBE2E3	0	0.360512	0.535	0.142	0
ADH5	0	0.357931	0.511	0.147	0
PARK7	0	0.357143	0.77	0.428	0
UBR5	0	0.356073	0.458	0.057	0
CACYBP	0	0.356056	0.555	0.162	0
TBL1XR1	0	0.355752	0.526	0.123	0
URI1	0	0.35569	0.477	0.068	0
LINC00511	0	0.355237	0.392	0.026	0
ATXN7L3B	0	0.355131	0.466	0.064	0
BASP1	0	0.355012	0.414	0.076	0
CPNE3	0	0.354603	0.516	0.105	0
FARP1	0	0.354122	0.444	0.081	0
RPS9	0	0.353338	0.993	0.988	0
GTF2I	0	0.353268	0.69	0.234	0
METTL5	0	0.351215	0.541	0.134	0
ERO1A	0	0.351017	0.384	0.102	0
CYB5R1	0	0.350712	0.445	0.065	0
DCAF13	0	0.34993	0.458	0.064	0
PPDPF	0	0.349904	0.963	0.739	0
RPS16	0	0.34854	0.998	0.991	0
PTPRF	0	0.347516	0.489	0.096	0
ZNF593	0	0.347114	0.544	0.131	0
IDH1	0	0.346017	0.452	0.084	0
PLTP	0	0.345536	0.45	0.07	0
TFRC	0	0.345092	0.403	0.065	0
SCAND1	0	0.345029	0.703	0.284	0
SSR2	0	0.343812	0.792	0.418	0
PPIG	0	0.343175	0.647	0.246	0
ALKBH7	0	0.342926	0.603	0.203	0
CSDE1	0	0.342641	0.673	0.264	0
DDT	0	0.341605	0.714	0.312	0
PAWR	0	0.341396	0.477	0.088	0
EIF2AK1	0	0.341288	0.469	0.078	0
NORAD	0	0.341196	0.569	0.168	0
PBX1	0	0.34115	0.505	0.122	0
PHB2	0	0.341041	0.555	0.155	0
EI24	0	0.341039	0.548	0.146	0
PRMT1	0	0.340981	0.608	0.198	0
ZNF787	0	0.34056	0.387	0.027	0
NFE2L2	0	0.340203	0.57	0.196	0
SCAF11	0	0.339665	0.626	0.219	0
POLR2J3.1	0	0.338947	0.661	0.262	0
SCCPDH	0	0.337867	0.461	0.102	0
MZT2B	0	0.337212	0.786	0.394	0
PSMB4	0	0.336513	0.569	0.168	0
GALNT1	0	0.335324	0.426	0.087	0
HSP90B1	0	0.334446	0.749	0.416	0
DYNLL1	0	0.333647	0.921	0.685	0
HMGB3	0	0.333002	0.36	0.042	0
GGCT	0	0.332829	0.464	0.102	0
MT-ND4	0	0.332579	1	0.999	0
COX5A	0	0.332204	0.742	0.351	0
TSTD1	0	0.331549	0.643	0.241	0
RPL29	0	0.3312	0.997	0.987	0
ARMCX6	0	0.330786	0.449	0.092	0
EIF4G2	0	0.330641	0.74	0.346	0
CDC42	0	0.329718	0.831	0.441	0
NT5DC2	0	0.328862	0.401	0.038	0
CKS1B	0	0.32867	0.373	0.117	0
JTB	0	0.328236	0.748	0.363	0
MRPL14	0	0.327911	0.573	0.177	0
WEE1	0	0.327632	0.391	0.054	0
DDI2	0	0.326998	0.397	0.034	0
BZW1	0	0.326402	0.578	0.209	0
NCOA3	0	0.326072	0.419	0.069	0
LTBR	0	0.326068	0.485	0.106	0
EPB41	0	0.325198	0.409	0.053	0
SLC25A6	0	0.325115	0.908	0.736	0
FSCN1	0	0.324517	0.432	0.063	0
NET1	0	0.324401	0.458	0.1	0
FAAP20	0	0.323239	0.574	0.175	0
ZNF292	0	0.320503	0.436	0.113	0
CYFIP1	0	0.320058	0.448	0.074	0
RPL14	0	0.319878	0.997	0.98	0
NRIP1	0	0.319769	0.38	0.045	0
QSOX1	0	0.319039	0.509	0.174	0
RNF7	0	0.316809	0.674	0.283	0
BZW2	0	0.316577	0.414	0.057	0
AQP3	0	0.31657	0.327	0.054	0
FNBP1L	0	0.315863	0.405	0.067	0
BCAT2	0	0.311828	0.372	0.04	0
COPA	0	0.311618	0.473	0.11	0
TPM4	0	0.310892	0.726	0.37	0
THOC2	0	0.309984	0.492	0.128	0
ZKSCAN1	0	0.309212	0.487	0.128	0
TM7SF2	0	0.309	0.341	0.033	0
SSBP4	0	0.308902	0.429	0.075	0
PLPP5	0	0.3087	0.438	0.091	0
FASN	0	0.308524	0.356	0.025	0
NBDY	0	0.308235	0.602	0.216	0
SLC25A3	0	0.307304	0.745	0.413	0
LAD1	0	0.307165	0.446	0.094	0
SYTL1	0	0.306912	0.403	0.056	0
SUPT16H	0	0.30668	0.416	0.072	0
NDUFA4L2	0	0.306339	0.34	0.091	0
TTC3	0	0.306198	0.55	0.18	0
S100A6	0	0.304688	1	0.922	0
BCAS1	0	0.304017	0.315	0.026	0
HP1BP3	0	0.303822	0.534	0.191	0
MIA3	0	0.30378	0.376	0.062	0
LYPD6B	0	0.303372	0.338	0.014	0
PRDX5	0	0.30133	0.837	0.515	0
AURKAIP1	0	0.300657	0.647	0.283	0
FNTA	0	0.300099	0.464	0.106	0
CCT8	0	0.297716	0.532	0.179	0
MRPS21	0	0.29745	0.77	0.397	0
KDM1A	0	0.29734	0.366	0.033	0
HSPE1	0	0.297218	0.829	0.505	0
HNRNPC	0	0.2962	0.78	0.444	0
SEPT7	0	0.295545	0.722	0.351	0
OLA1	0	0.29284	0.453	0.11	0
TMEM54	0	0.291864	0.432	0.089	0
GABPB1-AS1	0	0.291754	0.418	0.097	0
KDELR1	0	0.291501	0.58	0.221	0
SVIL	0	0.2915	0.383	0.076	0
PSMB5	0	0.291032	0.591	0.23	0
ZFHX3	0	0.290675	0.435	0.1	0
BOD1L1	0	0.290215	0.427	0.094	0
SRPK2	0	0.289885	0.41	0.091	0
RB1CC1	0	0.288439	0.414	0.089	0
RHOU	0	0.288238	0.318	0.036	0
CAST	0	0.288166	0.584	0.235	0
POLD2	0	0.288079	0.391	0.068	0
PLBD1	0	0.288022	0.382	0.066	0
MORF4L2	0	0.287836	0.599	0.245	0
ANKRD11	0	0.287648	0.503	0.164	0
PDCD5	0	0.287628	0.576	0.23	0
PRPF40A	0	0.286881	0.488	0.143	0
HNRNPD	0	0.286711	0.546	0.22	0
DHRS3	0	0.286133	0.462	0.124	0
CA12	0	0.28571	0.319	0.018	0
SIVA1	0	0.285557	0.559	0.225	0
TNRC6A	0	0.283652	0.432	0.098	0
AR	0	0.283052	0.32	0.02	0
ATRX	0	0.282926	0.567	0.213	0
ANP32B	0	0.282853	0.603	0.256	0
SYNCRIP	0	0.28284	0.475	0.14	0
NCOA4	0	0.282809	0.423	0.108	0
PEBP1	0	0.282541	0.783	0.41	0
PRDX6	0	0.282539	0.685	0.327	0
CAPN1	0	0.282297	0.447	0.113	0
DCXR	0	0.28181	0.448	0.117	0
PAK2	0	0.281563	0.468	0.128	0
SRM	0	0.281311	0.448	0.115	0
FGFBP1	0	0.281052	0.185	0.004	0
MRPS12	0	0.280192	0.45	0.124	0
FERMT1	0	0.279876	0.357	0.042	0
AZIN1	0	0.279337	0.412	0.106	0
ATP1B3	0	0.278834	0.532	0.212	0
ATF7IP2	0	0.278151	0.356	0.072	0
SINHCAF	0	0.277944	0.412	0.091	0
INA	0	0.277809	0.281	0.001	0
GJA1	0	0.277716	0.324	0.069	0
PFKP	0	0.277665	0.361	0.06	0
SETD2	0	0.277248	0.373	0.057	0
NCBP2-AS2	0	0.277004	0.402	0.082	0
HMGCS1	0	0.276558	0.294	0.063	0
UPK2	0	0.276461	0.168	0.001	0
HUWE1	0	0.275628	0.383	0.066	0
GORASP2	0	0.275376	0.408	0.085	0
COPB2	0	0.27472	0.402	0.092	0
SPAG17	0	0.272827	0.272	0.004	0
PNN	0	0.272015	0.523	0.198	0
APEX1	0	0.270827	0.496	0.171	0
PHB	0	0.270771	0.531	0.201	0
LCMT1	0	0.26991	0.372	0.063	0
TRAK1	0	0.26882	0.363	0.064	0
BLCAP	0	0.268012	0.373	0.076	0
DHCR24	0	0.26702	0.302	0.035	0
PGLS	0	0.266804	0.526	0.191	0
MARCKSL1	0	0.266542	0.593	0.239	0
RAB13	0	0.266481	0.597	0.262	0
PDK1	0	0.26641	0.281	0.022	0
STAG2	0	0.265875	0.402	0.093	0
MSMO1	0	0.265857	0.305	0.067	0
METTL26	0	0.265535	0.532	0.198	0
DKC1	0	0.264983	0.364	0.069	0
SPEN	0	0.264544	0.357	0.064	0
FBLIM1	0	0.263704	0.374	0.074	0
GTPBP4	0	0.263668	0.355	0.059	0
EPRS	0	0.26355	0.375	0.078	0
AES	0	0.262959	0.616	0.271	0
DAPL1	0	0.262683	0.266	0.051	0
LSR	0	0.262465	0.475	0.145	0
BAZ2B	0	0.262286	0.415	0.111	0
ERP29	0	0.262276	0.648	0.314	0
TCEAL4	0	0.260737	0.579	0.228	0
RXRA	0	0.260183	0.348	0.056	0
LINC01980	0	0.259459	0.287	0.001	0
JUND	0	0.259273	0.726	0.363	0
TPM3	0	0.258832	0.65	0.312	0
BPTF	0	0.257534	0.45	0.135	0
PGM2	0	0.257417	0.314	0.032	0
SOWAHC	0	0.257118	0.303	0.028	0
PARD3	0	0.256295	0.311	0.03	0
ILF3	0	0.256131	0.432	0.126	0
ATP8B1	0	0.255713	0.345	0.058	0
TUFM	0	0.255356	0.553	0.23	0
PA2G4	0	0.255026	0.54	0.22	0
METTL8	0	0.254914	0.311	0.031	0
FCRLB	0	0.254898	0.265	0.006	0
FABP6	0	0.25469	0.277	0.003	0
ZFPM1	0	0.254631	0.288	0.01	0
MRPS26	0	0.253971	0.422	0.122	0
ATP5F1C	0	0.253342	0.68	0.343	0
EVPL	0	0.253226	0.293	0.022	0
LAMC1	0	0.252949	0.364	0.088	0
SLC50A1	0	0.252347	0.359	0.07	0
CD2AP	0	0.252311	0.382	0.089	0
SMARCA5	0	0.252225	0.392	0.095	0
PCP4L1	0	0.252094	0.242	0.001	0
ANXA10	0	0.251891	0.281	0.04	0
ARMCX3	0	0.25169	0.407	0.12	0
DTX4	0	0.25162	0.296	0.024	0
PGAP1	0	0.251193	0.287	0.017	0
VEGFB	0	0.251013	0.341	0.055	0
FOXA1	0	0.250355	0.279	0.008	0
DSC3	0	0.250149	0.254	0.002	0
PSMA7	3.41893426922143e-321	0.323306	0.797	0.51	8.44340007126923e-317
RPL22	3.47426962155565e-320	0.283128	0.99	0.961	8.58005625739382e-316
HSPA5	6.0305301944774e-317	0.386103	0.615	0.306	1.48929973682814e-312
TOP2A	3.43496494107401e-309	0.354695	0.155	0.017	8.48299e-305
TMBIM6	7.98496e-306	0.294776	0.862	0.598	1.97197e-301
GSTM3	4.73275e-305	0.339897	0.35	0.127	1.1688e-300
NUCKS1	3.26244e-296	0.297572	0.716	0.405	8.05691e-292
CENPF	2.18187e-294	0.383386	0.162	0.021	5.38834e-290
RPS3	7.86102e-285	0.301959	0.997	0.99	1.94136e-280
BNIP3	1.54509e-270	0.252527	0.291	0.089	3.81575e-266
ASPM	3.40762e-266	0.259259	0.113	0.009	8.41547e-262
IER2	7.10396e-266	0.349297	0.711	0.419	1.75439e-261
LDHA	8.07106e-254	0.27145	0.776	0.496	1.99323e-249
RPL10A	8.27792e-229	0.267044	0.976	0.958	2.04431e-224
TESC	5.68132e-224	0.270984	0.39	0.163	1.40306e-219
ZFAS1	3.74386e-184	0.261531	0.721	0.478	9.24583e-180
LYZ	6.58329e-175	0.592601	0.162	0.288	1.62581e-170
TFF2	1.18216e-31	0.282101	0.108	0.098	2.91946e-27

## Sheet: Table S5-8
Marker genes of CLUSTER 7 of the human PDAC single cell RNA sequencing
	p_val	avg_logFC	pct.1	pct.2	p_val_adj
LUM	0	2.46631	0.966	0.207	0
APOD	0	2.42756	0.722	0.086	0
COL1A2	0	2.17307	0.939	0.236	0
COL1A1	0	2.16619	0.903	0.231	0
DCN	0	2.15792	0.956	0.164	0
SFRP2	0	2.13831	0.797	0.11	0
MGP	0	2.08898	0.841	0.352	0
COL3A1	0	2.03279	0.909	0.232	0
FN1	0	1.87646	0.778	0.181	0
CTGF	0	1.72061	0.729	0.197	0
CXCL14	0	1.5829	0.35	0.046	0
RARRES2	0	1.58186	0.847	0.16	0
SERPINF1	0	1.5539	0.846	0.139	0
CTHRC1	0	1.54828	0.72	0.085	0
PTGDS	0	1.54465	0.437	0.04	0
CYR61	0	1.53354	0.712	0.203	0
TAGLN	0	1.52831	0.827	0.201	0
CALD1	0	1.48642	0.94	0.259	0
SFRP4	0	1.46964	0.52	0.064	0
LGALS1	0	1.45433	0.974	0.594	0
COL6A3	0	1.44814	0.825	0.07	0
IGFBP7	0	1.44786	0.992	0.642	0
MMP11	0	1.44754	0.401	0.031	0
TIMP1	0	1.44496	0.978	0.724	0
C1S	0	1.37468	0.829	0.115	0
BGN	0	1.36347	0.868	0.146	0
SPARC	0	1.35902	0.916	0.348	0
FBLN1	0	1.35564	0.765	0.122	0
C1R	0	1.32942	0.81	0.129	0
CCDC80	0	1.31762	0.755	0.089	0
C7	0	1.29435	0.446	0.038	0
ACTA2	0	1.29225	0.717	0.17	0
IGFBP5	0	1.25951	0.58	0.096	0
AEBP1	0	1.25383	0.747	0.062	0
COL6A2	0	1.16272	0.827	0.128	0
MMP2	0	1.15396	0.774	0.09	0
VCAN	0	1.14817	0.748	0.096	0
TPM2	0	1.10804	0.794	0.206	0
POSTN	0	1.08748	0.464	0.037	0
TIMP3	0	1.05931	0.674	0.18	0
THY1	0	1.01409	0.725	0.088	0
MYL9	0	0.99973	0.803	0.187	0
THBS2	0	0.990712	0.626	0.054	0
C3	0	0.990465	0.449	0.135	0
NNMT	0	0.97984	0.783	0.2	0
ASPN	0	0.975723	0.588	0.052	0
CTSK	0	0.965246	0.642	0.041	0
IGFBP4	0	0.945872	0.782	0.244	0
MFAP4	0	0.936862	0.557	0.049	0
CST1	0	0.927407	0.143	0.012	0
PCOLCE	0	0.90903	0.729	0.101	0
COL5A2	0	0.903497	0.636	0.068	0
INHBA	0	0.88486	0.518	0.022	0
NBL1	0	0.882859	0.691	0.117	0
COL10A1	0	0.856663	0.485	0.009	0
COL6A1	0	0.827919	0.67	0.113	0
ISLR	0	0.801488	0.595	0.048	0
NUPR1	0	0.775894	0.739	0.177	0
THBS1	0	0.761006	0.549	0.115	0
COL5A1	0	0.754902	0.572	0.057	0
SELENOM	0	0.740334	0.774	0.255	0
HTRA1	0	0.738779	0.583	0.089	0
TPM1	0	0.737261	0.745	0.366	0
VIM	0	0.733983	0.975	0.613	0
SPON2	0	0.732463	0.604	0.09	0
FSTL1	0	0.729329	0.651	0.101	0
SULF1	0	0.722645	0.462	0.037	0
MXRA8	0	0.713843	0.597	0.038	0
SERPING1	0	0.711631	0.779	0.295	0
IFITM3	0	0.709399	0.993	0.795	0
SERPINE1	0	0.706972	0.374	0.071	0
RARRES1	0	0.703566	0.395	0.072	0
SERPINH1	0	0.680008	0.659	0.171	0
PALLD	0	0.676002	0.574	0.074	0
PRELP	0	0.667543	0.386	0.024	0
CD99	0	0.661706	0.742	0.384	0
TIMP2	0	0.654006	0.659	0.174	0
COMP	0	0.648025	0.304	0.039	0
MMP14	0	0.642243	0.502	0.115	0
CLEC11A	0	0.632887	0.604	0.08	0
LAPTM4A	0	0.628609	0.825	0.48	0
CYP1B1	0	0.628102	0.399	0.042	0
MEG3	0	0.622476	0.528	0.069	0
COL11A1	0	0.614028	0.301	0.007	0
CD63	0	0.604505	0.978	0.86	0
RGS16	0	0.592871	0.275	0.057	0
EMILIN1	0	0.586909	0.539	0.037	0
ITGB1	0	0.582792	0.739	0.36	0
TUBA1A	0	0.582617	0.583	0.225	0
IGFL2	0	0.579821	0.221	0.008	0
HOPX	0	0.576903	0.401	0.096	0
CRISPLD2	0	0.573378	0.479	0.063	0
COL12A1	0	0.572935	0.409	0.049	0
C11orf96	0	0.572073	0.459	0.104	0
PPIB	0	0.567171	0.82	0.521	0
COL8A1	0	0.557785	0.434	0.028	0
GSN	0	0.556378	0.67	0.33	0
GEM	0	0.555542	0.382	0.043	0
EFEMP1	0	0.545428	0.431	0.071	0
LRP1	0	0.535235	0.526	0.075	0
CDH11	0	0.531081	0.474	0.03	0
ITGBL1	0	0.521532	0.373	0.015	0
MFAP5	0	0.520342	0.341	0.058	0
OLFML3	0	0.512172	0.49	0.064	0
FBN1	0	0.5069	0.468	0.052	0
PPIC	0	0.506232	0.572	0.169	0
CYBRD1	0	0.503385	0.463	0.058	0
CST3	0	0.499798	0.968	0.797	0
IGFBP6	0	0.490829	0.422	0.148	0
TCEAL9	0	0.482942	0.612	0.214	0
RCN3	0	0.47974	0.485	0.072	0
ANTXR1	0	0.478526	0.417	0.028	0
PDGFRA	0	0.476606	0.424	0.029	0
MFGE8	0	0.471734	0.546	0.102	0
SRPX	0	0.471257	0.379	0.045	0
COL14A1	0	0.467792	0.333	0.044	0
ARF4	0	0.464699	0.617	0.27	0
TSHZ2	0	0.4644	0.497	0.137	0
DPT	0	0.46347	0.277	0.023	0
CALU	0	0.462044	0.5	0.123	0
NEXN	0	0.460715	0.421	0.056	0
CNN3	0	0.458511	0.652	0.266	0
PMP22	0	0.458285	0.487	0.101	0
FGF7	0	0.456679	0.324	0.029	0
EFEMP2	0	0.451094	0.494	0.079	0
CXCL12	0	0.446348	0.349	0.066	0
TPM4	0	0.444123	0.682	0.373	0
IGF1	0	0.443493	0.263	0.039	0
FAP	0	0.442015	0.434	0.036	0
PDLIM2	0	0.441184	0.486	0.106	0
CFH	0	0.441137	0.434	0.099	0
C1QTNF3	0	0.440634	0.217	0.025	0
CAVIN1	0	0.44005	0.571	0.154	0
MFAP2	0	0.43908	0.408	0.039	0
FBLN5	0	0.428283	0.354	0.052	0
ARID5B	0	0.425879	0.511	0.184	0
THBS4	0	0.42423	0.199	0.019	0
COL4A2	0	0.42389	0.454	0.122	0
GREM1	0	0.422488	0.245	0.006	0
PRSS23	0	0.421751	0.481	0.177	0
SEPT11	0	0.420723	0.462	0.103	0
HTRA3	0	0.417998	0.326	0.027	0
GGT5	0	0.414759	0.4	0.05	0
SSPN	0	0.41434	0.426	0.049	0
FBLN2	0	0.413348	0.363	0.04	0
LXN	0	0.412553	0.321	0.071	0
MATN3	0	0.410767	0.192	0.007	0
PLAU	0	0.407694	0.322	0.075	0
ACTN1	0	0.406678	0.487	0.139	0
PDLIM3	0	0.406348	0.409	0.084	0
HCFC1R1	0	0.404594	0.482	0.166	0
FRZB	0	0.40251	0.315	0.043	0
TMEM45A	0	0.401148	0.396	0.038	0
COL4A1	0	0.395757	0.441	0.126	0
LTBP1	0	0.395542	0.379	0.05	0
PRRX1	0	0.390125	0.384	0.026	0
FLNA	0	0.387387	0.493	0.185	0
VKORC1	0	0.386719	0.56	0.221	0
PTMS	0	0.386502	0.608	0.278	0
PDLIM7	0	0.383863	0.441	0.119	0
GJB2	0	0.383186	0.24	0.032	0
GAS6	0	0.383162	0.439	0.18	0
ADH1B	0	0.38167	0.189	0.02	0
LGALS3BP	0	0.378097	0.577	0.261	0
FKBP10	0	0.376287	0.422	0.068	0
RAB31	0	0.376018	0.408	0.085	0
TCF4	0	0.369117	0.523	0.135	0
F2R	0	0.365622	0.318	0.057	0
TCEAL4	0	0.364586	0.508	0.233	0
OSTC	0	0.359036	0.571	0.274	0
MRC2	0	0.356987	0.347	0.029	0
DKK3	0	0.356654	0.337	0.035	0
GOLIM4	0	0.356154	0.379	0.095	0
COLEC11	0	0.355282	0.205	0.023	0
CHPF	0	0.352303	0.389	0.085	0
GPX8	0	0.351286	0.395	0.051	0
LOXL1	0	0.350556	0.351	0.034	0
PODN	0	0.350386	0.31	0.017	0
LHFPL6	0	0.349822	0.374	0.075	0
LTBP2	0	0.344275	0.311	0.02	0
COX7A1	0	0.342211	0.44	0.12	0
MXRA5	0	0.340437	0.328	0.035	0
CERCAM	0	0.337891	0.366	0.048	0
PLXDC2	0	0.336257	0.362	0.064	0
FBXO32	0	0.336247	0.277	0.061	0
CAVIN3	0	0.331947	0.509	0.164	0
GPNMB	0	0.331357	0.404	0.089	0
PDGFRB	0	0.328775	0.376	0.063	0
AKAP12	0	0.321595	0.36	0.071	0
EMP1	0	0.318348	0.427	0.134	0
MYLK	0	0.314814	0.325	0.061	0
CPE	0	0.312826	0.412	0.13	0
PDPN	0	0.311253	0.311	0.031	0
LOX	0	0.309448	0.329	0.04	0
ELN	0	0.30723	0.298	0.048	0
COL16A1	0	0.30686	0.298	0.033	0
NR2F1	0	0.305631	0.258	0.019	0
SUGCT	0	0.305287	0.185	0.007	0
SMOC2	0	0.30414	0.257	0.041	0
TSPAN4	0	0.302195	0.401	0.113	0
NTM	0	0.298591	0.266	0.008	0
MOXD1	0	0.297303	0.255	0.006	0
CYGB	0	0.296359	0.272	0.04	0
FXYD1	0	0.294693	0.276	0.046	0
FIBIN	0	0.293122	0.254	0.023	0
OGN	0	0.291262	0.227	0.019	0
PTK7	0	0.288999	0.289	0.038	0
OMD	0	0.28858	0.231	0.003	0
PAM	0	0.28754	0.347	0.071	0
PLTP	0	0.286541	0.314	0.079	0
SPON1	0	0.286152	0.29	0.025	0
MAP1B	0	0.285417	0.371	0.09	0
SMIM3	0	0.279212	0.331	0.063	0
TGFB1I1	0	0.278566	0.33	0.067	0
DPYSL3	0	0.278552	0.32	0.053	0
RUNX1	0	0.275308	0.336	0.086	0
LTBP4	0	0.272574	0.264	0.055	0
GAS1	0	0.272573	0.229	0.027	0
TNFAIP6	0	0.272094	0.224	0.019	0
PDGFRL	0	0.271277	0.269	0.03	0
INAFM1	0	0.271096	0.329	0.073	0
FKBP7	0	0.26955	0.319	0.049	0
RAB34	0	0.269198	0.351	0.079	0
TMEM98	0	0.268458	0.352	0.09	0
DDR2	0	0.265272	0.284	0.025	0
TMEM119	0	0.2649	0.238	0.016	0
SDC2	0	0.26258	0.341	0.094	0
HSPB6	0	0.260136	0.232	0.038	0
KCNE4	0	0.258063	0.236	0.032	0
FNDC1	0	0.255578	0.21	0.01	0
ITGB5	0	0.250032	0.287	0.062	0
PLAC9	8.20148972096469e-322	0.298415	0.362	0.11	2.02543990148944e-317
PLAT	6.18555366623865e-319	0.274752	0.384	0.126	1.5275843334143e-314
EID1	1.13634446278021e-314	0.35357	0.691	0.406	2.80631628528201e-310
IGFBP3	3.61269e-306	0.572101	0.356	0.109	8.9219e-302
TAX1BP3	5.32821e-305	0.282517	0.433	0.168	1.31586e-300
LAMB1	1.73748e-302	0.258539	0.286	0.075	4.29088e-298
MT2A	5.12871e-299	0.656695	0.917	0.795	1.26659e-294
BEX3	1.34731e-298	0.316618	0.597	0.291	3.32732e-294
PLD3	2.45522e-295	0.259442	0.417	0.151	6.06342e-291
FILIP1L	4.58163e-294	0.31319	0.352	0.112	1.13148e-289
MORF4L1	2.76175e-289	0.341424	0.692	0.437	6.82042e-285
CNN2	1.78017e-287	0.265479	0.389	0.139	4.3963e-283
CSRP1	8.25287e-286	0.284556	0.369	0.128	2.03813e-281
PHPT1	4.80121e-280	0.325379	0.597	0.327	1.18571e-275
C12orf57	1.9911e-271	0.329993	0.639	0.367	4.91721e-267
LIMA1	9.56617e-267	0.269895	0.39	0.148	2.36246e-262
MIF	8.51561e-266	0.421798	0.751	0.601	2.10302e-261
ID3	2.94291e-262	0.455635	0.51	0.239	7.26782e-258
CYB5R3	1.69748e-259	0.264339	0.43	0.178	4.1921e-255
NR4A1	8.70028e-259	0.410398	0.398	0.18	2.14862e-254
CFD	1.28468e-258	0.793244	0.286	0.116	3.17266e-254
MORF4L2	7.58335e-254	0.28819	0.506	0.252	1.87278e-249
MARCKS	3.69042e-253	0.27788	0.521	0.248	9.11386e-249
KDELR2	2.13058e-248	0.316217	0.557	0.295	5.26169e-244
HSPB1	1.59131e-247	0.311093	0.958	0.806	3.9299e-243
SPATS2L	4.87272e-246	0.313114	0.529	0.263	1.20337e-241
ACTB	5.10691e-245	0.39299	0.998	0.988	1.2612e-240
NAP1L1	3.42186e-240	0.327706	0.704	0.47	8.45062e-236
ZFP36L1	2.43947e-238	0.399095	0.652	0.409	6.02452e-234
P4HB	1.65935e-230	0.317238	0.579	0.326	4.09792e-226
TMEM176B	1.88611e-214	0.269283	0.417	0.183	4.65794e-210
CTSC	2.55254e-213	0.413413	0.48	0.26	6.30375e-209
F3	2.70452e-211	0.263785	0.244	0.073	6.67909e-207
GPX3	6.71434e-207	0.412885	0.267	0.097	1.65817e-202
VMP1	6.89107e-204	0.387577	0.64	0.406	1.70182e-199
GADD45A	1.28759e-203	0.262991	0.299	0.121	3.17982e-199
GADD45B	7.01171e-196	0.418708	0.502	0.285	1.73161e-191
EGR1	1.68866e-194	0.338223	0.549	0.303	4.1703e-190
DSTN	1.85978e-193	0.255707	0.791	0.566	4.5929e-189
SEPT7	1.08444e-192	0.271827	0.603	0.359	2.67813e-188
PHLDA1	1.97439e-191	0.311422	0.369	0.158	4.87597e-187
TMEM176A	6.76285e-188	0.251329	0.36	0.153	1.67015e-183
TGFBI	6.30393e-187	0.293224	0.312	0.121	1.55682e-182
TMED2	3.11998e-185	0.251982	0.52	0.295	7.7051e-181
HSP90B1	5.2337e-184	0.287783	0.652	0.423	1.29252e-179
CAPZB	9.23645e-184	0.259959	0.581	0.356	2.28103e-179
RPS27L	1.88405e-183	0.287898	0.801	0.617	4.65286e-179
RND3	1.89985e-176	0.258935	0.294	0.117	4.69187e-172
ANXA5	2.01455e-171	0.261291	0.608	0.377	4.97512e-167
RABAC1	7.13165e-167	0.253786	0.631	0.414	1.76123e-162
ACTG1	8.95452e-164	0.254729	0.971	0.937	2.21141e-159
SELENOP	1.66464e-163	0.316414	0.389	0.212	4.11099e-159
ALDH1A1	3.49328e-155	0.257437	0.278	0.131	8.62699e-151
SEC61G	9.63994e-152	0.283252	0.687	0.545	2.38068e-147
SOX4	1.11536e-150	0.336373	0.45	0.251	2.7545e-146
TUBB	2.64322e-148	0.260411	0.612	0.401	6.5277e-144
PLA2G2A	7.91956e-17	0.464098	0.146	0.138	1.95581e-12

## Sheet: Table S5-9
Marker genes of CLUSTER 8 of the human PDAC single cell RNA sequencing
	p_val	avg_logFC	pct.1	pct.2	p_val_adj
RGS5	0	2.475	0.782	0.039	0
ADIRF	0	2.06055	0.936	0.248	0
ACTA2	0	1.92414	0.812	0.165	0
TAGLN	0	1.90908	0.856	0.201	0
MYL9	0	1.89893	0.929	0.18	0
IGFBP7	0	1.86734	0.997	0.642	0
CALD1	0	1.59095	0.959	0.26	0
NDUFA4L2	0	1.55337	0.751	0.064	0
SPARCL1	0	1.40512	0.9	0.203	0
TPM2	0	1.29986	0.835	0.205	0
MT2A	0	1.27099	0.976	0.791	0
CRIP1	0	1.23248	0.726	0.238	0
PPP1R14A	0	1.15146	0.716	0.056	0
PDGFRB	0	1.13848	0.728	0.04	0
MFGE8	0	1.05783	0.74	0.091	0
SOD3	0	1.04729	0.76	0.175	0
IGFBP5	0	1.00288	0.575	0.098	0
C11orf96	0	0.989502	0.62	0.094	0
NOTCH3	0	0.985206	0.692	0.048	0
MAP1B	0	0.952982	0.692	0.07	0
HIGD1B	0	0.952616	0.494	0.01	0
GPX3	0	0.945627	0.627	0.073	0
DSTN	0	0.891619	0.827	0.564	0
BGN	0	0.889024	0.759	0.156	0
COL4A1	0	0.882208	0.548	0.12	0
MYH11	0	0.879823	0.419	0.013	0
PHLDA1	0	0.861747	0.613	0.143	0
VIM	0	0.854658	0.966	0.614	0
CSRP2	0	0.851678	0.568	0.06	0
MGP	0	0.834248	0.865	0.352	0
PLAC9	0	0.823276	0.651	0.091	0
ID3	0	0.808967	0.6	0.234	0
LHFPL6	0	0.797213	0.617	0.06	0
IFITM3	0	0.793735	0.994	0.796	0
MT1M	0	0.78779	0.485	0.136	0
FABP4	0	0.780474	0.422	0.048	0
COL4A2	0	0.773289	0.554	0.117	0
COL18A1	0	0.773043	0.644	0.169	0
CAVIN3	0	0.76778	0.644	0.156	0
TSC22D1	0	0.767676	0.66	0.271	0
COX4I2	0	0.752749	0.497	0.009	0
IFITM2	0	0.73571	0.881	0.523	0
RASD1	0	0.732552	0.314	0.057	0
FRZB	0	0.725421	0.504	0.031	0
TIMP3	0	0.713224	0.651	0.183	0
MYLK	0	0.711945	0.517	0.049	0
COL6A2	0	0.708111	0.676	0.14	0
SELENOM	0	0.70185	0.74	0.259	0
TPPP3	0	0.701721	0.477	0.062	0
TINAGL1	0	0.693615	0.607	0.138	0
PTP4A3	0	0.685738	0.495	0.05	0
ADAMTS1	0	0.67954	0.502	0.069	0
PDK4	0	0.673546	0.458	0.129	0
CAV1	0	0.665113	0.618	0.159	0
ITGB1	0	0.637079	0.735	0.361	0
CPE	0	0.632607	0.55	0.122	0
MCAM	0	0.626853	0.483	0.049	0
LGALS1	0	0.62626	0.962	0.596	0
IGFBP2	0	0.619534	0.437	0.16	0
SPARC	0	0.614962	0.811	0.357	0
PLN	0	0.607063	0.325	0.013	0
A2M	0	0.592676	0.712	0.197	0
SEPT4	0	0.583444	0.46	0.024	0
GJA4	0	0.583336	0.42	0.021	0
TIMP1	0	0.578969	0.912	0.729	0
COX7A1	0	0.576876	0.567	0.113	0
FLNA	0	0.57614	0.547	0.183	0
IGFBP4	0	0.572021	0.742	0.248	0
CRISPLD2	0	0.568144	0.471	0.065	0
ASPN	0	0.567275	0.383	0.068	0
SERPING1	0	0.553095	0.695	0.302	0
NR2F2	0	0.550303	0.521	0.1	0
CALM2	0	0.54867	0.963	0.807	0
SEPT7	0	0.539181	0.699	0.354	0
TPM1	0	0.530576	0.712	0.369	0
STEAP4	0	0.530408	0.312	0.022	0
OAZ2	0	0.514621	0.496	0.122	0
CARMN	0	0.513401	0.377	0.015	0
CRYAB	0	0.50716	0.404	0.073	0
CRIP2	0	0.505242	0.613	0.204	0
ADAMTS4	0	0.495959	0.334	0.027	0
FILIP1L	0	0.493726	0.439	0.107	0
C1R	0	0.48985	0.55	0.149	0
SH3BGRL	0	0.488746	0.609	0.271	0
SMOC2	0	0.484194	0.406	0.031	0
SYNPO2	0	0.478607	0.389	0.016	0
PGF	0	0.478213	0.383	0.029	0
TFPI	0	0.477758	0.417	0.121	0
ARID5B	0	0.477336	0.519	0.185	0
MT1A	0	0.472411	0.242	0.033	0
PTMS	0	0.458611	0.641	0.277	0
CNN3	0	0.454534	0.626	0.269	0
PTEN	0	0.447556	0.438	0.109	0
RERGL	0	0.44642	0.217	0.003	0
MTHFD2	0	0.440785	0.444	0.098	0
LBH	0	0.43815	0.391	0.098	0
COL6A1	0	0.435556	0.506	0.125	0
FXYD1	0	0.435309	0.384	0.039	0
CAVIN1	0	0.433096	0.519	0.159	0
MGST3	0	0.428032	0.65	0.387	0
MYL6	0	0.42398	0.988	0.969	0
PTMA	0	0.423971	0.999	0.994	0
MEF2C	0	0.421872	0.443	0.108	0
NEXN	0	0.417855	0.396	0.059	0
EHD2	0	0.416123	0.411	0.051	0
ACTG2	0	0.412685	0.189	0.012	0
SERPINF1	0	0.411053	0.559	0.161	0
CSRP1	0	0.407604	0.392	0.127	0
C1S	0	0.406543	0.468	0.142	0
MAP3K7CL	0	0.401824	0.297	0.014	0
EPS8	0	0.399306	0.459	0.125	0
EID1	0	0.392617	0.682	0.408	0
HES4	0	0.38442	0.45	0.15	0
LPP	0	0.381982	0.451	0.187	0
SDC2	0	0.379125	0.377	0.092	0
MAP3K20	0	0.37866	0.383	0.059	0
CDH6	0	0.377125	0.302	0.01	0
COL14A1	0	0.375932	0.37	0.043	0
PDGFA	0	0.375915	0.288	0.041	0
DKK3	0	0.375208	0.351	0.035	0
EBF1	0	0.368155	0.365	0.032	0
PCOLCE	0	0.3675	0.434	0.123	0
TNS1	0	0.362429	0.382	0.077	0
LMOD1	0	0.361442	0.315	0.011	0
CHN1	0	0.358039	0.292	0.024	0
TGFB1I1	0	0.357906	0.375	0.064	0
C1QTNF1	0	0.35552	0.334	0.026	0
HCFC1R1	0	0.353689	0.443	0.17	0
APOLD1	0	0.352095	0.352	0.078	0
TBX2	0	0.351854	0.306	0.012	0
KCNE4	0	0.351127	0.288	0.029	0
CPM	0	0.350117	0.326	0.075	0
COLEC11	0	0.349985	0.225	0.022	0
FHL1	0	0.349855	0.295	0.047	0
AXL	0	0.346694	0.343	0.058	0
EFHD1	0	0.339764	0.309	0.006	0
ENPEP	0	0.331473	0.277	0.006	0
ITGA1	0	0.329781	0.358	0.091	0
HEYL	0	0.329102	0.28	0.012	0
NUPR1	0	0.328501	0.522	0.193	0
NID1	0	0.325321	0.294	0.036	0
ADCY3	0	0.324776	0.294	0.021	0
RNF152	0	0.323724	0.22	0.023	0
GJC1	0	0.321743	0.28	0.007	0
AKAP12	0	0.317442	0.326	0.074	0
AEBP1	0	0.316	0.397	0.088	0
CCDC3	0	0.31533	0.265	0.02	0
EPAS1	0	0.315097	0.496	0.138	0
SLIT3	0	0.310979	0.278	0.021	0
RCAN2	0	0.306149	0.285	0.021	0
STOM	0	0.300353	0.458	0.164	0
PKIG	0	0.299636	0.355	0.088	0
JAG1	0	0.299435	0.328	0.077	0
GEM	0	0.295827	0.274	0.051	0
ANGPT2	0	0.295312	0.252	0.014	0
PLXDC1	0	0.294058	0.244	0.018	0
PPP1R12B	0	0.292379	0.283	0.031	0
CCDC102B	0	0.28943	0.243	0.014	0
CNN1	0	0.287381	0.206	0.021	0
HOXB-AS1	0	0.285126	0.271	0.021	0
FXYD6	0	0.28272	0.286	0.053	0
TBX2-AS1	0	0.281944	0.259	0.02	0
LGI4	0	0.279325	0.24	0.004	0
KLHL23	0	0.278286	0.256	0.018	0
ITGA7	0	0.277277	0.254	0.006	0
KCNJ8	0	0.275564	0.218	0.012	0
AOC3	0	0.273957	0.259	0.029	0
RBPMS	0	0.27325	0.347	0.102	0
PTGIR	0	0.271816	0.265	0.016	0
FOXS1	0	0.267714	0.229	0.009	0
FAM162B	0	0.266097	0.234	0.005	0
EDNRB	0	0.260675	0.243	0.032	0
HSPB6	0	0.259398	0.253	0.037	0
KANK2	0	0.259235	0.269	0.04	0
ADGRA2	0	0.258883	0.24	0.024	0
GUCY1B1	0	0.258846	0.259	0.027	0
S1PR3	0	0.252509	0.209	0.005	0
PTN	0	0.250988	0.234	0.031	0
ZEB2	3.21897e-308	0.253634	0.329	0.089	7.94956e-304
CYB5R3	2.67261e-304	0.299956	0.453	0.177	6.60029e-300
MYO1B	1.30663e-301	0.259255	0.286	0.078	3.22686e-297
PALLD	8.6587e-300	0.261042	0.33	0.092	2.13835e-295
THY1	7.38376e-297	0.477289	0.367	0.115	1.82349e-292
NDRG2	4.34921e-296	0.303246	0.377	0.133	1.07408e-291
GGT5	2.00322e-286	0.257768	0.261	0.06	4.94715e-282
EIF4A1	4.50018e-286	0.339586	0.496	0.252	1.11136e-281
ARPC1A	1.288e-283	0.279012	0.362	0.156	3.18085e-279
SNCG	4.27904e-273	0.354496	0.316	0.095	1.05675e-268
CBX6	3.07074e-269	0.260829	0.286	0.087	7.58351e-265
MT1E	1.3882e-266	0.496154	0.719	0.435	3.4283e-262
LMNA	1.57521e-266	0.414434	0.66	0.394	3.89013e-262
ZFHX3	3.90159e-265	0.255843	0.311	0.11	9.63536e-261
THBS4	3.07223e-263	0.314425	0.163	0.022	7.58719e-259
PPP1R12A	8.42753e-258	0.261408	0.361	0.137	2.08126e-253
CYGB	1.67088e-255	0.258247	0.209	0.045	4.12641e-251
CD59	6.07975e-255	0.324623	0.676	0.379	1.50145e-250
SBDS	5.07558e-252	0.277121	0.423	0.187	1.25346e-247
CYTOR	1.31151e-251	0.407512	0.429	0.233	3.23892e-247
RHOB	1.00607e-247	0.441677	0.563	0.303	2.4846e-243
CCL21	1.35152e-247	0.553141	0.123	0.013	3.3377e-243
PPP1CB	4.93018e-243	0.400402	0.546	0.309	1.21756e-238
CEBPD	3.98956e-240	0.450915	0.568	0.342	9.85262e-236
HSPB1	1.80607e-237	0.372828	0.938	0.808	4.46026e-233
C12orf57	1.94914e-237	0.329911	0.606	0.37	4.8136e-233
ACTN1	8.5709e-236	0.290815	0.365	0.148	2.11667e-231
NR4A1	2.82087e-234	0.388953	0.403	0.18	6.96642e-230
ID4	2.17628e-231	0.277318	0.3	0.094	5.37454e-227
MYH9	1.52424e-228	0.353636	0.519	0.282	3.76426e-224
CD151	5.29005e-224	0.322021	0.523	0.292	1.30643e-219
IFITM1	8.21309e-224	0.427096	0.523	0.271	2.0283e-219
FKBP5	3.77112e-209	0.290882	0.417	0.192	9.31315e-205
SELENOW	2.01661e-204	0.310601	0.631	0.413	4.98022e-200
JUNB	5.25842e-193	0.515922	0.806	0.711	1.29862e-188
TPM4	3.05384e-190	0.321272	0.592	0.38	7.54176e-186
PHLDA2	2.37431e-184	0.365898	0.37	0.163	5.8636e-180
MIR4435-2HG	3.15243e-179	0.277972	0.292	0.132	7.78525e-175
CHCHD10	2.71535e-167	0.261547	0.497	0.303	6.70584e-163
GADD45B	3.56326e-159	0.444177	0.422	0.291	8.79982e-155
THBS1	3.02913e-144	0.288682	0.308	0.133	7.48073e-140
VMP1	2.21464e-143	0.364487	0.578	0.411	5.46927e-139
LAPTM4A	2.0781e-141	0.257574	0.689	0.491	5.13209e-137
MFAP4	6.91216e-137	0.292622	0.214	0.074	1.70703e-132
MALAT1	2.13777e-115	0.299142	0.999	0.999	5.27945e-111
MT1X	5.01808e-96	0.479081	0.542	0.392	1.23926e-91
CCL2	4.4392e-83	0.434165	0.273	0.145	1.09631e-78
SERPINE1	9.90875e-70	0.379174	0.16	0.086	2.44707e-65
CYR61	3.60961e-50	0.377675	0.339	0.23	8.91429e-46
S100A4	3.50813e-27	0.252985	0.575	0.517	8.66367e-23

## Sheet: Table S5-10
Marker genes of CLUSTER 9 of the human PDAC single cell RNA sequencing
	p_val	avg_logFC	pct.1	pct.2	p_val_adj
IL7R	0	1.17521	0.788	0.099	0
LTB	0	1.10353	0.716	0.097	0
CXCR4	0	1.08669	0.91	0.311	0
IL32	0	1.06228	0.935	0.44	0
TRAC	0	1.01245	0.811	0.13	0
CD52	0	0.972121	0.884	0.232	0
KLRB1	0	0.933766	0.483	0.099	0
CD3D	0	0.922023	0.857	0.152	0
RGS1	0	0.838448	0.676	0.244	0
BTG1	0	0.829792	0.985	0.739	0
CD69	0	0.80341	0.664	0.149	0
CD2	0	0.789092	0.746	0.124	0
RPS12	0	0.774493	1	0.992	0
CORO1A	0	0.75054	0.776	0.185	0
S100A4	0	0.742855	0.899	0.498	0
CD3E	0	0.723243	0.737	0.108	0
ARHGDIB	0	0.720087	0.874	0.361	0
TSC22D3	0	0.711713	0.857	0.429	0
RPS27	0	0.701306	1	0.998	0
RPL21	0	0.694409	1	0.992	0
RPS29	0	0.692214	1	0.987	0
TRBC1	0	0.687201	0.46	0.09	0
TRBC2	0	0.683561	0.626	0.151	0
RPS15A	0	0.676213	1	0.988	0
RPS3A	0	0.67198	0.999	0.984	0
RPS3	0	0.669349	1	0.99	0
TXNIP	0	0.663849	0.894	0.613	0
SRGN	0	0.655837	0.899	0.408	0
RPS6	0	0.650413	1	0.993	0
RPL13A	0	0.648461	1	0.998	0
ZFP36L2	0	0.616056	0.811	0.509	0
RPS2	0	0.615555	1	0.982	0
SARAF	0	0.612995	0.78	0.382	0
RPS27A	0	0.610926	1	0.991	0
CYTIP	0	0.604158	0.632	0.123	0
RPL23A	0	0.597017	1	0.988	0
RPL30	0	0.592724	1	0.987	0
RPSA	0	0.591932	0.98	0.877	0
RPL10	0	0.586935	1	0.998	0
GMFG	0	0.58423	0.744	0.24	0
CD7	0	0.577257	0.528	0.091	0
RPL13	0	0.577078	1	0.999	0
RPS25	0	0.572485	1	0.993	0
RPL32	0	0.568668	1	0.998	0
RPL9	0	0.568207	0.999	0.987	0
B2M	0	0.567168	1	0.977	0
CD48	0	0.562048	0.578	0.115	0
RPS20	0	0.553343	1	0.981	0
RPLP2	0	0.546098	1	0.997	0
RPL10A	0	0.543426	0.997	0.957	0
RPS19	0	0.539904	1	0.998	0
RPL11	0	0.535117	1	0.996	0
PTPRC	0	0.532276	0.635	0.16	0
RPL27A	0	0.52861	1	0.997	0
CD53	0	0.528027	0.635	0.163	0
RPL3	0	0.527806	1	0.99	0
RPS14	0	0.519589	1	0.998	0
RPL19	0	0.518896	1	0.995	0
GPR171	0	0.518253	0.449	0.058	0
RPS18	0	0.514628	1	0.999	0
RPLP1	0	0.510434	1	1	0
EEF1A1	0	0.510242	1	0.999	0
HLA-A	0	0.509116	0.995	0.879	0
LEPROTL1	0	0.506816	0.59	0.181	0
PIK3IP1	0	0.5025	0.539	0.109	0
RPL27	0	0.499247	0.995	0.926	0
RPS4X	0	0.491133	1	0.992	0
RAC2	0	0.487954	0.56	0.124	0
RPL28	0	0.487887	1	0.996	0
CD37	0	0.485326	0.623	0.163	0
LDHB	0	0.483949	0.727	0.304	0
RPL34	0	0.482427	1	0.993	0
FYB1	0	0.477104	0.532	0.125	0
RPL14	0	0.476743	0.998	0.98	0
RPL35A	0	0.476576	1	0.991	0
FXYD5	0	0.47631	0.746	0.388	0
EEF1B2	0	0.466978	0.869	0.727	0
RPL26	0	0.466032	0.999	0.965	0
HLA-C	0	0.465077	0.989	0.885	0
RPL6	0	0.462883	0.997	0.958	0
RPS13	0	0.461599	0.999	0.986	0
RPL18A	0	0.458892	1	0.995	0
IL2RG	0	0.453848	0.498	0.11	0
RPS8	0	0.449234	1	0.994	0
HCST	0	0.444942	0.66	0.21	0
GIMAP7	0	0.444499	0.534	0.15	0
RPL41	0	0.443738	1	0.999	0
EEF1D	0	0.436057	0.958	0.874	0
RPS7	0	0.432413	0.999	0.976	0
RPL39	0	0.43042	1	0.995	0
HLA-B	0	0.42819	0.99	0.872	0
SPOCK2	0	0.425808	0.421	0.055	0
RPL7	0	0.422497	0.999	0.986	0
EVL	0	0.418616	0.534	0.155	0
RPL31	0	0.417257	0.997	0.944	0
RPS15	0	0.414982	1	0.997	0
RACK1	0	0.413686	0.991	0.95	0
RPS16	0	0.41137	1	0.991	0
GPSM3	0	0.409391	0.513	0.13	0
RPS23	0	0.408519	1	0.993	0
RPL4	0	0.40286	0.956	0.893	0
ISG20	0	0.398039	0.549	0.195	0
RPL5	0	0.396604	0.99	0.947	0
NOP53	0	0.39649	0.746	0.531	0
TPT1	0	0.395787	1	0.998	0
RPL37	0	0.389631	1	0.993	0
RPL38	0	0.388427	0.991	0.921	0
RPL18	0	0.388387	0.999	0.984	0
CD3G	0	0.387462	0.427	0.066	0
RPS21	0	0.385968	0.979	0.921	0
RPS28	0	0.382777	1	0.997	0
RPL12	0	0.380218	1	0.992	0
BATF	0	0.377949	0.289	0.058	0
UBA52	0	0.3684	0.994	0.968	0
FAU	0	0.367158	0.999	0.987	0
RPL35	0	0.35479	0.998	0.99	0
ACAP1	0	0.354253	0.42	0.083	0
LCK	0	0.351435	0.398	0.066	0
LIMD2	0	0.351121	0.405	0.103	0
STK4	0	0.349905	0.47	0.15	0
CD27	0	0.34496	0.305	0.04	0
IKZF1	0	0.33582	0.39	0.072	0
CLEC2D	0	0.334726	0.367	0.075	0
RHOH	0	0.331365	0.358	0.063	0
LSP1	0	0.33123	0.498	0.162	0
SELL	0	0.329325	0.259	0.034	0
RPL36	0	0.328646	0.999	0.995	0
ICAM3	0	0.316488	0.377	0.083	0
LAPTM5	0	0.302252	0.619	0.22	0
SLA	0	0.301833	0.357	0.082	0
CD247	0	0.26988	0.314	0.047	0
TRAF3IP3	0	0.262159	0.3	0.054	0
TUBA4A	1.13597594909629e-314	0.305107	0.412	0.126	2.8054062038882e-310
RARRES3	1.07731187643465e-311	0.370743	0.548	0.224	2.66053e-307
TMSB4X	8.79079151865422e-310	0.347543	1	0.999	2.17097e-305
TNFRSF18	9.12396779329841e-309	0.287488	0.165	0.014	2.25326e-304
CELF2	6.21438e-302	0.273032	0.383	0.113	1.5347e-297
RPL36AL	2.03289e-297	0.336132	0.886	0.793	5.02042e-293
SEPT1	8.28269e-295	0.251466	0.328	0.083	2.04549e-290
GIMAP4	2.47836e-290	0.298141	0.424	0.143	6.12055e-286
TNFAIP3	1.65653e-282	0.407589	0.43	0.15	4.09096e-278
RPL15	1.05215e-277	0.292201	1	0.991	2.5984e-273
RGS10	2.57065e-276	0.266541	0.424	0.149	6.34847e-272
TNFRSF4	1.67003e-274	0.416739	0.182	0.027	4.12431e-270
RPL7A	8.34249e-274	0.32195	0.989	0.969	2.06026e-269
RPL24	1.65836e-273	0.305149	0.995	0.978	4.09548e-269
HLA-E	3.62769e-270	0.343862	0.851	0.573	8.95894e-266
ITM2A	1.43536e-258	0.279845	0.417	0.152	3.54477e-254
RORA	4.88006e-256	0.271819	0.328	0.095	1.20518e-251
RPL29	1.14999e-255	0.299038	0.999	0.987	2.84002e-251
RPS9	2.94575e-249	0.293709	1	0.988	7.27483e-245
STK17B	2.00248e-247	0.289116	0.373	0.125	4.94531e-243
PSMB9	9.30046e-242	0.331963	0.553	0.265	2.29684e-237
ABRACL	5.34889e-238	0.280816	0.441	0.179	1.32096e-233
RPS4Y1	1.29737e-235	0.381113	0.64	0.437	3.204e-231
PFN1	5.18434e-227	0.361073	0.949	0.849	1.28033e-222
PPP2R5C	1.5751e-221	0.273923	0.403	0.155	3.88986e-217
RPL23	1.67056e-211	0.288768	0.97	0.939	4.12561e-207
RPL8	4.97744e-205	0.257044	0.999	0.992	1.22923e-200
RPL22	2.93623e-204	0.278599	0.98	0.962	7.25132e-200
RPS5	7.1566e-204	0.275883	0.991	0.951	1.76739e-199
CORO1B	4.10843e-199	0.259378	0.321	0.152	1.01462e-194
HLA-F	8.48496e-198	0.257639	0.442	0.195	2.09544e-193
EIF3E	1.0422e-196	0.30211	0.712	0.547	2.57381e-192
TOMM7	6.78418e-194	0.276358	0.845	0.747	1.67542e-189
EIF3F	2.48467e-192	0.28344	0.57	0.345	6.13613e-188
UCP2	5.32292e-186	0.251794	0.314	0.111	1.31455e-181
HMGB2	5.91247e-185	0.298176	0.505	0.254	1.46014e-180
EMP3	1.15303e-182	0.267393	0.567	0.306	2.84752e-178
BIRC3	1.69602e-168	0.269801	0.377	0.161	4.18848e-164
RPS10	2.66965e-168	0.28403	0.935	0.85	6.59297e-164
MYL12A	7.08716e-165	0.268281	0.904	0.797	1.75025e-160
GZMK	1.91904e-164	0.282465	0.266	0.094	4.73926e-160
ACTB	4.17906e-163	0.278854	0.999	0.988	1.03206e-158
GSTK1	4.32796e-160	0.266074	0.544	0.32	1.06883e-155
DDX5	7.97508e-150	0.260502	0.833	0.697	1.96953e-145
SH3BGRL3	1.14929e-147	0.252428	0.917	0.778	2.83828e-143
PSME1	4.40519e-135	0.269319	0.648	0.452	1.08791e-130
HSPA8	9.92552e-134	0.303081	0.652	0.447	2.45121e-129
RPL17	4.66516e-105	0.268469	0.725	0.54	1.15211e-100
NFKBIA	7.14694e-89	0.290545	0.678	0.519	1.76501e-84
JUNB	3.66166e-74	0.288064	0.736	0.716	9.04284e-70

[truncated: 10 more sheets: Table S5-11, Table S5-12, Table S5-13, Table S5-14, Table S5-15, Table S5-16, Table S5-17, Table S5-18, Table S5-19, Table S5-20]
