# Supplementary material for: Single-cell analysis of pancreatic ductal adenocarcinoma identifies a novel fibroblast subtype associated with poor prognosis but better immunotherapy response
Source: Cell Discov. 2021 May 25;7:36. doi: 10.1038/s41421-021-00271-4 (PMC8149399; doi:10.1038/s41421-021-00271-4)
Supplement: Supplementary file 19 — Table S6 [file 41421_2021_271_MOESM19_ESM.xlsx]

## Sheet: Table S6-1
Supplementary Table 6. Marker genes of subclusters of CAF
Marker genes of subclusters 0 of CAF
Gene_name	p_val	avg_logFC	pct.1	pct.2	p_val_adj
APOD	0	2.27658	0.892	0.374	0
PTGDS	0	1.81251	0.567	0.115	0
C7	0	1.62958	0.704	0.147	0
C3	0	1.30583	0.668	0.242	0
MGP	0	1.19416	0.99	0.908	0
FBLN1	0	1.12733	0.929	0.59	0
C1S	0	0.928274	0.968	0.734	0
DCN	0	0.877008	0.999	0.869	0
LUM	0	0.816542	0.997	0.825	0
C1R	0	0.750503	0.969	0.812	0
CST3	0	0.634175	0.997	0.974	0
GSN	6.33750991424199e-315	0.900796	0.876	0.716	1.29139439522509e-310
FBLN5	9.43852e-299	0.603978	0.498	0.138	1.92329e-294
SERPINF1	9.52549e-291	0.709821	0.983	0.881	1.94101e-286
SFRP2	3.77156e-282	1.04184	0.923	0.621	7.68531e-278
MFAP4	1.28257e-274	0.796658	0.736	0.386	2.61348e-270
TSHZ2	9.32382e-273	0.588992	0.619	0.228	1.89991e-268
MMP2	1.17024e-263	0.647183	0.849	0.491	2.38459e-259
SELENOP	7.49691e-227	0.62866	0.58	0.283	1.52765e-222
CYBRD1	1.55324e-226	0.518193	0.537	0.222	3.16504e-222
PRELP	2.11446e-226	0.70198	0.512	0.181	4.30863e-222
GPNMB	9.92047e-218	0.540669	0.499	0.185	2.02149e-213
SCN7A	1.713e-217	0.281595	0.259	0.023	3.49058e-213
CYR61	3.01416e-213	1.02823	0.871	0.706	6.14195e-209
ALDH1A1	7.82339e-206	0.554139	0.429	0.137	1.59417e-201
SFRP4	1.65817e-205	0.909434	0.74	0.397	3.37885e-201
CTGF	3.88581e-198	1.03193	0.867	0.697	7.91812e-194
PODN	3.37242e-183	0.396651	0.4	0.127	6.87197e-179
NPC2	1.0089e-180	0.456655	0.862	0.631	2.05583e-176
MOXD1	7.08572e-180	0.35156	0.344	0.077	1.44386e-175
PDGFRA	2.28062e-174	0.441224	0.505	0.204	4.64723e-170
ZFP36L2	1.30316e-170	0.539786	0.616	0.335	2.65545e-166
CCDC80	3.73586e-167	0.592449	0.897	0.692	7.61257e-163
BOC	2.35674e-162	0.28941	0.276	0.051	4.80233e-158
PSAP	1.97668e-161	0.397074	0.917	0.781	4.02787e-157
MEG3	5.03162e-157	0.55381	0.561	0.287	1.02529e-152
EMP1	9.519e-157	0.518733	0.518	0.238	1.93969e-152
SERPING1	3.11776e-156	0.432259	0.942	0.776	6.35305e-152
UBC	8.31435e-156	0.457004	0.982	0.932	1.69422e-151
F2R	1.22307e-154	0.42085	0.415	0.143	2.49225e-150
ABCA8	1.73212e-150	0.365563	0.304	0.074	3.52953e-146
LAMA2	1.28443e-146	0.251489	0.261	0.047	2.61728e-142
PLXDC2	8.00613e-144	0.361571	0.418	0.158	1.63141e-139
HSD11B1	3.04853e-143	0.288739	0.253	0.045	6.212e-139
PLTP	1.04193e-141	0.381429	0.414	0.18	2.12313e-137
COL6A3	3.10389e-141	0.43992	0.888	0.662	6.32479e-137
LRP1	3.10957e-137	0.40331	0.539	0.291	6.33637e-133
ZFP36	5.86658e-137	0.601589	0.843	0.657	1.19543e-132
CTSK	6.54116e-137	0.450695	0.589	0.284	1.33289e-132
NR2F1	4.82683e-134	0.340772	0.337	0.104	9.83562e-130
EGR1	2.66936e-133	0.50374	0.72	0.492	5.43935e-129
SLIT2	3.58931e-133	0.268326	0.26	0.058	7.31393e-129
GADD45A	2.83359e-129	0.418518	0.423	0.187	5.77401e-125
CFH	2.39497e-125	0.437665	0.533	0.268	4.88023e-121
INMT	3.07369e-123	0.277632	0.244	0.053	6.26325e-119
OMD	2.26766e-119	0.296442	0.269	0.067	4.6208e-115
LTBP2	3.39459e-119	0.329047	0.352	0.135	6.91715e-115
SVEP1	1.91076e-117	0.269439	0.246	0.064	3.89355e-113
GEM	1.56912e-116	0.494121	0.454	0.242	3.19739e-112
ZBTB20	5.75863e-115	0.395509	0.579	0.325	1.17344e-110
CD302	4.35554e-114	0.269689	0.349	0.122	8.87529e-110
GLUL	2.21994e-112	0.430599	0.505	0.289	4.52358e-108
OGN	1.1884e-111	0.341185	0.343	0.123	2.42159e-107
SRPX	1.37543e-107	0.413693	0.493	0.271	2.80272e-103
FOSB	6.00348e-106	0.531267	0.53	0.318	1.22333e-101
TGM2	1.147e-105	0.397353	0.352	0.137	2.33724e-101
ITM2B	5.01563e-103	0.30799	0.99	0.963	1.02203e-98
COL14A1	6.95923e-103	0.414286	0.475	0.287	1.41808e-98
METTL7A	2.71759e-102	0.293744	0.344	0.138	5.53763e-98
ITGBL1	6.83429e-102	0.395833	0.374	0.161	1.39262e-97
GPC3	7.97273e-102	0.324513	0.295	0.095	1.6246e-97
ADH1B	5.2259e-99	0.480114	0.314	0.113	1.06488e-94
CYP1B1	4.11147e-97	0.502578	0.455	0.226	8.37793e-93
LGALS3	4.39932e-94	0.33281	0.69	0.513	8.9645e-90
SSPN	5.4301e-94	0.290986	0.429	0.217	1.10649e-89
JUN	7.76828e-93	0.472276	0.873	0.749	1.58294e-88
RARRES1	2.47961e-90	0.320273	0.556	0.304	5.0527e-86
SCPEP1	1.83114e-89	0.292621	0.42	0.222	3.73132e-85
CSTB	3.38328e-89	0.310024	0.668	0.48	6.8941e-85
ZFP36L1	2.8098e-88	0.40381	0.795	0.642	5.72553e-84
CTSC	7.62668e-87	0.471485	0.679	0.488	1.55409e-82
GAS6	1.3506e-86	0.374021	0.522	0.329	2.75212e-82
ALDH2	7.30331e-85	0.250843	0.311	0.136	1.4882e-80
SOD2	1.85979e-84	0.371293	0.378	0.191	3.78969e-80
C6orf48	9.72191e-83	0.30088	0.606	0.418	1.98103e-78
TXNIP	5.85794e-81	0.389597	0.603	0.385	1.19367e-76
FTL	7.69241e-81	0.282196	1	0.998	1.56748e-76
MCL1	1.57813e-80	0.349848	0.561	0.366	3.21576e-76
GGT5	2.53069e-79	0.293084	0.46	0.243	5.15678e-75
DUSP1	5.67295e-79	0.435762	0.884	0.799	1.15598e-74
DPT	8.40449e-79	0.408207	0.343	0.147	1.71258e-74
BTG2	1.51208e-76	0.424573	0.377	0.191	3.08116e-72
MXRA8	1.37397e-75	0.285589	0.534	0.31	2.79974e-71
FOXO3	5.09667e-74	0.264049	0.386	0.201	1.03855e-69
AEBP1	6.70833e-74	0.301769	0.742	0.523	1.36696e-69
LTBP4	1.01e-73	0.278497	0.344	0.174	2.05808e-69
ASPN	1.30062e-73	0.295886	0.68	0.452	2.65027e-69
NEAT1	1.32924e-73	0.376231	0.952	0.892	2.70859e-69
SAT1	1.52013e-73	0.409726	0.728	0.575	3.09756e-69
SPRY1	5.75966e-72	0.336472	0.395	0.229	1.17365e-67
ANXA1	5.91416e-72	0.344547	0.783	0.63	1.20513e-67
S100A13	1.08852e-71	0.27552	0.776	0.593	2.21809e-67
COLEC11	2.19114e-71	0.36528	0.328	0.143	4.46488e-67
SERPINE1	1.10154e-70	0.563449	0.416	0.239	2.24461e-66
TSC22D3	4.63604e-69	0.340382	0.699	0.517	9.44685e-65
NFKBIA	3.44987e-68	0.367227	0.585	0.404	7.0298e-64
CXCL12	2.4989e-67	0.369552	0.42	0.232	5.09201e-63
IGFBP4	8.9724e-66	0.408389	0.945	0.906	1.82831e-61
CXCL14	2.35152e-65	0.612015	0.342	0.165	4.79169e-61
LAMB1	1.32275e-64	0.257041	0.352	0.184	2.69536e-60
FBLN2	1.51053e-64	0.295719	0.391	0.232	3.07801e-60
CRISPLD2	5.13992e-64	0.331196	0.558	0.391	1.04736e-59
EMILIN1	5.46499e-64	0.274475	0.479	0.299	1.1136e-59
NR4A1	1.67876e-63	0.38388	0.497	0.34	3.42082e-59
NUPR1	2.35812e-61	0.28262	0.825	0.681	4.80513e-57
FOS	3.80509e-59	0.401867	0.854	0.815	7.75364e-55
TIMP2	4.87215e-59	0.255419	0.661	0.474	9.92798e-55
TIMP1	1.92418e-58	0.345219	0.998	0.981	3.9209e-54
JUND	4.6946e-58	0.296441	0.508	0.327	9.56619e-54
ENG	1.15737e-57	0.255005	0.428	0.27	2.35838e-53
KLF6	3.00436e-57	0.338819	0.682	0.578	6.12199e-53
CEBPB	5.93785e-57	0.307343	0.683	0.521	1.20996e-52
F3	2.72174e-53	0.303079	0.334	0.184	5.5461e-49
CFD	4.261e-52	0.639434	0.39	0.219	8.68265e-48
THBS1	1.24675e-51	0.364027	0.627	0.491	2.54051e-47
PRSS1	1.3805e-50	0.347686	0.388	0.232	2.81304e-46
TMEM176B	8.75069e-50	0.261014	0.47	0.296	1.78313e-45
RGCC	9.25888e-45	0.395775	0.323	0.217	1.88668e-40
FGF7	2.74207e-43	0.264365	0.351	0.203	5.58751e-39
THBS4	1.08185e-40	0.406446	0.261	0.131	2.20448e-36
VMP1	2.68725e-39	0.28218	0.765	0.638	5.47581e-35
DNAJB1	2.19809e-38	0.374119	0.393	0.307	4.47906e-34
CXCL2	3.67403e-32	0.54413	0.155	0.097	7.48657e-28
PRSS2	6.71342e-32	0.314064	0.327	0.212	1.36799e-27
CST1	2.86843e-27	0.345794	0.128	0.052	5.84499e-23
CTRB2	3.77133e-27	0.288554	0.394	0.269	7.68484e-23
REG1A	7.50847e-26	0.303509	0.37	0.274	1.53e-21

## Sheet: Table S6-2
Marker genes of subclusters 1 of CAF
Gene_Name	p_val	avg_logFC	pct.1	pct.2	p_val_adj
RGS5	0	2.33612	0.964	0.224	0
NDUFA4L2	0	1.43131	0.872	0.215	0
HIGD1B	0	1.24182	0.703	0.069	0
ARHGDIB	0	0.952746	0.695	0.186	0
COL4A1	0	0.938381	0.73	0.359	0
COX4I2	0	0.927383	0.642	0.091	0
NOTCH3	0	0.886168	0.781	0.237	0
PDGFRB	0	0.853278	0.803	0.353	0
COL18A1	0	0.835349	0.739	0.311	0
STEAP4	0	0.817973	0.513	0.064	0
MAP1B	0	0.785468	0.827	0.444	0
SPARCL1	0	0.731653	0.976	0.689	0
GJA4	0	0.720422	0.53	0.081	0
CD36	0	0.611763	0.323	0.015	0
APOLD1	0	0.593219	0.473	0.07	0
ADIRF	0	0.509069	0.962	0.509	0
ADGRF5	0	0.436613	0.371	0.03	0
TINAGL1	0	0.673944	0.632	0.179	6.97614e-305
PPP1R14A	1.80818e-305	0.782213	0.744	0.3	3.68453e-301
IGFBP7	8.65764e-305	0.646705	1	0.973	1.76417e-300
LHFPL6	1.54952e-300	0.673357	0.719	0.326	3.15746e-296
TFPI	6.08927e-300	0.673922	0.612	0.243	1.24081e-295
EPAS1	1.26783e-299	0.608602	0.589	0.171	2.58346e-295
FABP4	4.42283e-295	1.10712	0.504	0.118	9.0124e-291
CD59	1.35097e-292	0.581897	0.875	0.623	2.75288e-288
TPPP3	3.11179e-285	0.695543	0.579	0.155	6.3409e-281
ENPEP	4.95588e-280	0.455336	0.396	0.056	1.00986e-275
B2M	7.62713e-268	0.488685	1	1	1.55418e-263
ARHGAP15	3.46134e-267	0.426454	0.399	0.063	7.05318e-263
IGFBP2	4.69911e-265	0.842416	0.611	0.228	9.57538e-261
COL4A2	4.53816e-264	0.757694	0.7	0.364	9.24741e-260
2019-09-04	7.38734e-260	0.583988	0.543	0.167	1.50532e-255
GJC1	1.03227e-241	0.403716	0.366	0.056	2.10345e-237
PHLDA1	3.52687e-238	0.681869	0.727	0.339	7.18671e-234
CHN1	1.03593e-228	0.480537	0.426	0.105	2.11092e-224
GUCY1A2	3.2468e-227	0.341551	0.32	0.041	6.61601e-223
FAM162B	5.33106e-222	0.367235	0.335	0.049	1.08631e-217
ADAMTS4	1.57126e-221	0.550853	0.435	0.1	3.20175e-217
CRIP1	7.92668e-218	0.441906	0.679	0.281	1.61522e-213
CCDC102B	3.62911e-214	0.418029	0.391	0.085	7.39504e-210
AVPR1A	3.75658e-211	0.345045	0.281	0.029	7.65479e-207
MCAM	2.37148e-206	0.499654	0.481	0.133	4.83236e-202
FABP5	4.26692e-203	0.655946	0.577	0.298	8.69471e-199
CPE	9.89654e-200	0.531978	0.717	0.464	2.01662e-195
MYO1B	2.97297e-195	0.411516	0.416	0.126	6.05801e-191
PLXDC1	3.82444e-192	0.408501	0.386	0.098	7.79306e-188
EPS8	2.29322e-183	0.441519	0.551	0.231	4.67289e-179
EDNRB	7.5134e-183	0.395311	0.359	0.086	1.53101e-178
FAM13C	2.03182e-182	0.325892	0.315	0.056	4.14023e-178
OAZ2	3.38303e-181	0.483406	0.551	0.232	6.8936e-177
MEF2C	5.46377e-180	0.475132	0.488	0.175	1.11335e-175
CDH6	5.44375e-179	0.420226	0.376	0.094	1.10927e-174
ITGB1	7.20319e-178	0.439978	0.955	0.763	1.46779e-173
PTP4A3	3.34863e-177	0.462379	0.485	0.156	6.8235e-173
A2M	5.89192e-176	0.483196	0.802	0.47	1.2006e-171
KCNJ8	7.56191e-176	0.393289	0.338	0.089	1.54089e-171
CAMK2N1	3.79982e-175	0.44015	0.47	0.178	7.74289e-171
CPM	5.33005e-175	0.403847	0.368	0.084	1.0861e-170
HLA-C	7.88105e-174	0.445965	0.985	0.928	1.60592e-169
TMSB4X	8.22749e-167	0.365419	1	1	1.67652e-162
ARHGAP29	5.74302e-164	0.334342	0.357	0.094	1.17026e-159
IFITM1	7.16161e-162	0.588958	0.717	0.46	1.45932e-157
CALD1	5.67343e-160	0.371813	0.998	0.945	1.15608e-155
NDRG2	6.99334e-159	0.408972	0.455	0.165	1.42503e-154
NID1	8.67463e-159	0.397857	0.46	0.175	1.76763e-154
ANGPT2	1.33905e-157	0.342699	0.309	0.063	2.72857e-153
IFITM2	5.98021e-155	0.396007	0.973	0.873	1.21859e-150
C20orf27	9.07729e-153	0.334385	0.353	0.119	1.84968e-148
2019-09-07	6.15857e-152	0.401425	0.896	0.716	1.25493e-147
MYL9	1.43914e-151	0.288506	0.993	0.827	2.93254e-147
ADCY3	2.79941e-150	0.34375	0.365	0.104	5.70436e-146
EBF1	1.52786e-146	0.3508	0.419	0.144	3.11333e-142
SLC12A2	3.65758e-145	0.340276	0.28	0.062	7.45305e-141
DDX5	4.79759e-144	0.376513	0.946	0.79	9.77606e-140
HLA-A	1.2909e-143	0.397876	0.987	0.937	2.63047e-139
NR2F2	2.51812e-143	0.43672	0.596	0.297	5.13117e-139
ITGA1	2.97772e-141	0.397137	0.49	0.2	6.06771e-137
PMEPA1	1.10145e-136	0.368713	0.451	0.183	2.24442e-132
PARM1	4.76128e-134	0.269078	0.292	0.067	9.70206e-130
S1PR3	2.35336e-133	0.298395	0.274	0.062	4.79545e-129
STOM	1.84173e-132	0.373628	0.535	0.255	3.75289e-128
COLEC11	2.31106e-131	0.425002	0.393	0.128	4.70926e-127
GUCY1B1	1.75525e-130	0.286208	0.328	0.097	3.57668e-126
LZTS1	8.54373e-130	0.259951	0.248	0.048	1.74096e-125
KCNK17	9.96139e-130	0.270261	0.23	0.039	2.02983e-125
ISYNA1	2.72475e-129	0.316011	0.375	0.121	5.55221e-125
PAG1	2.81968e-129	0.287742	0.292	0.073	5.74566e-125
TNFRSF21	4.85968e-128	0.268706	0.266	0.063	9.90257e-124
ITGA7	5.35602e-128	0.264925	0.282	0.065	1.0914e-123
RNF152	5.73647e-127	0.378023	0.279	0.068	1.16892e-122
TBX2	1.80696e-126	0.313313	0.341	0.101	3.68204e-122
CYTOR	1.8287e-125	0.51344	0.602	0.415	3.72634e-121
OLFML2A	1.09493e-124	0.289313	0.247	0.05	2.23113e-120
SYNPO2	3.8162e-124	0.399144	0.424	0.176	7.77627e-120
MFGE8	4.04637e-124	0.38941	0.817	0.562	8.24529e-120
MYH9	4.29297e-124	0.431207	0.677	0.452	8.74779e-120
KLHL23	1.08718e-123	0.251064	0.282	0.067	2.21535e-119
ARHGEF17	1.477e-122	0.274042	0.303	0.085	3.00969e-118
CHCHD10	4.10332e-121	0.393173	0.561	0.299	8.36133e-117
HLA-B	7.96441e-121	0.412024	0.981	0.934	1.62291e-116
EHD2	3.16121e-120	0.332569	0.459	0.214	6.44161e-116
GMFG	1.67624e-119	0.26855	0.281	0.073	3.41568e-115
ASAH1	3.75611e-119	0.343917	0.449	0.244	7.65382e-115
PTMA	1.78411e-117	0.292453	1	0.993	3.63549e-113
ECE1	6.83975e-116	0.266401	0.31	0.092	1.39374e-111
PDGFA	1.8626e-115	0.359816	0.322	0.097	3.79541e-111
CALM2	8.37303e-115	0.314009	0.992	0.945	1.70617e-110
ESAM	2.59986e-113	0.253641	0.292	0.079	5.29774e-109
SLC38A11	1.34273e-111	0.252692	0.234	0.049	2.73608e-107
FAM213A	8.2588e-111	0.291866	0.313	0.107	1.68289e-106
GPX3	1.18317e-110	0.398505	0.607	0.32	2.41095e-106
FXYD6	2.13701e-110	0.32576	0.398	0.17	4.35458e-106
TESC	1.61836e-109	0.251918	0.254	0.063	3.29772e-105
H3F3B	1.17084e-107	0.284056	0.997	0.957	2.38582e-103
LURAP1L	6.53879e-107	0.255015	0.283	0.086	1.33241e-102
PGF	1.95182e-105	0.327051	0.394	0.151	3.97721e-101
MTHFD2	2.69643e-103	0.338254	0.447	0.198	5.49452e-99
CSRP2	1.32786e-102	0.345925	0.5	0.235	2.70578e-98
ADAMTS1	2.65138e-99	0.398419	0.496	0.239	5.40271e-95
PTEN	5.69182e-99	0.385818	0.519	0.288	1.15982e-94
JAG1	1.2313e-93	0.291488	0.364	0.154	2.50902e-89
PSME1	1.36551e-93	0.323919	0.58	0.396	2.7825e-89
RPL36A	6.17035e-93	0.319999	0.958	0.849	1.25733e-88
FILIP1L	1.08477e-88	0.405776	0.518	0.328	2.21045e-84
EPHX1	3.88605e-86	0.295467	0.41	0.215	7.9186e-82
CRIP2	1.49721e-82	0.296373	0.583	0.338	3.05086e-78
SMOC2	1.73017e-82	0.320272	0.47	0.244	3.52556e-78
EIF4A1	1.45257e-81	0.29223	0.645	0.521	2.95991e-77
APOE	1.2075e-80	0.54437	0.58	0.37	2.46052e-76
CCL21	2.77589e-77	0.530573	0.165	0.034	5.65643e-73
ZEB2	5.05821e-75	0.257986	0.394	0.202	1.03071e-70
HES4	1.2183e-72	0.26605	0.46	0.241	2.48252e-68
UACA	8.50335e-71	0.297166	0.381	0.215	1.73273e-66
FRZB	4.72463e-70	0.289602	0.521	0.295	9.62738e-66
SON	1.18268e-69	0.271217	0.703	0.531	2.40995e-65
CAV1	8.38686e-69	0.34434	0.583	0.369	1.70899e-64
TACC1	1.64427e-68	0.267452	0.437	0.255	3.35053e-64
CYGB	2.26242e-65	0.301157	0.375	0.194	4.61013e-61
CARMN	2.49682e-65	0.287933	0.37	0.18	5.08777e-61
TNS1	5.17258e-65	0.254766	0.399	0.214	1.05402e-60
MIR4435-2HG	1.83306e-63	0.331495	0.4	0.277	3.73522e-59
CD44	5.63686e-63	0.251522	0.385	0.212	1.14862e-58
SPTBN1	8.35443e-62	0.250961	0.454	0.261	1.70238e-57
SLC25A5	8.2868e-61	0.252664	0.516	0.411	1.6886e-56
HNRNPDL	8.94025e-60	0.251255	0.732	0.593	1.82175e-55
THBS4	1.35579e-58	0.320578	0.287	0.126	2.7627e-54
PDLIM1	4.61403e-56	0.261373	0.514	0.354	9.40201e-52
RASD1	2.21703e-54	0.300201	0.315	0.148	4.51764e-50
ISG15	8.09942e-52	0.315521	0.559	0.382	1.65042e-47
TXNIP	3.47758e-44	0.319163	0.546	0.405	7.08627e-40
INS	2.43104e-43	0.252245	0.783	0.618	4.95373e-39
MT1A	1.42769e-35	0.337525	0.24	0.134	2.9092e-31
PPP1CB	3.42197e-35	0.253612	0.545	0.415	6.97296e-31
MT2A	3.45578e-33	0.325322	0.972	0.953	7.04184e-29
HNRNPH1	5.55565e-28	0.253954	0.428	0.335	1.13208e-23
CCL2	8.51606e-09	0.354508	0.288	0.274	0.000173532

## Sheet: Table S6-3
Marker genes of subclusters 2 of CAF
Gene_Name	p_val	avg_logFC	pct.1	pct.2	p_val_adj
ADIRF	0	1.68823	0.997	0.523	0
CRIP1	0	1.35238	0.806	0.272	0
MYH11	0	1.25545	0.714	0.083	0
DSTN	0	1.02877	0.994	0.881	0
SOD3	0	1.02307	0.952	0.528	0
PLN	0	0.984924	0.579	0.095	0
TAGLN	0	0.963881	0.997	0.906	0
MYL9	0	0.946044	0.996	0.835	0
RERGL	0	0.86403	0.436	0.016	0
CSRP2	0	0.859069	0.671	0.209	0
PTMA	0	0.692428	1	0.993	0
TSC22D1	0	0.901843	0.841	0.479	5.61612e-305
BCAM	1.1975e-297	0.651077	0.449	0.074	2.44014e-293
PHLDA2	5.20806e-296	0.846332	0.554	0.195	1.06125e-291
SPARCL1	6.20785e-264	0.807941	0.978	0.703	1.26497e-259
CRIP2	5.66738e-256	0.6731	0.677	0.329	1.15484e-251
SORBS2	1.37976e-245	0.572067	0.433	0.089	2.81153e-241
SNCG	8.59157e-241	0.685137	0.458	0.109	1.7507e-236
RHOB	6.47195e-233	0.758018	0.708	0.384	1.31879e-228
CAVIN3	9.61801e-230	0.593875	0.851	0.647	1.95986e-225
MT1M	4.63385e-226	0.941272	0.63	0.241	9.4424e-222
ACTA2	5.58648e-221	0.760549	0.986	0.783	1.13836e-216
TINAGL1	1.92335e-206	0.54119	0.613	0.206	3.9192e-202
MFGE8	3.85494e-201	0.600942	0.843	0.569	7.85521e-197
PTP4A3	2.67096e-200	0.616833	0.535	0.161	5.44261e-196
CRYAB	2.089e-199	0.615142	0.572	0.241	4.25676e-195
MCAM	1.48119e-191	0.523448	0.509	0.144	3.01823e-187
NUDT4	1.97267e-188	0.489198	0.499	0.187	4.01972e-184
C11orf96	6.56778e-183	0.755897	0.776	0.46	1.33832e-178
H3F3B	1.10569e-170	0.429069	0.999	0.959	2.25306e-166
CCDC3	1.73845e-170	0.413973	0.369	0.08	3.54244e-166
LBH	1.43093e-167	0.544195	0.52	0.218	2.9158e-163
PLAC9	1.12063e-166	0.516736	0.803	0.541	2.28351e-162
CAV1	1.0321e-164	0.556962	0.684	0.357	2.10311e-160
PPP1R14A	1.41376e-163	0.559824	0.704	0.332	2.88082e-159
MAP3K7CL	2.21148e-160	0.476424	0.358	0.089	4.50633e-156
JUNB	4.91752e-159	0.728528	0.939	0.781	1.00204e-154
LMOD1	1.22578e-152	0.399384	0.424	0.131	2.49778e-148
RCAN2	3.45991e-152	0.365279	0.365	0.095	7.05026e-148
MYL6	2.30438e-149	0.419426	0.999	0.996	4.69564e-145
PDK4	7.00239e-147	0.729757	0.532	0.228	1.42688e-142
NET1	1.55499e-146	0.416157	0.363	0.113	3.1686e-142
ANAPC16	6.65997e-146	0.414519	0.586	0.35	1.3571e-141
SH3BGRL	1.16968e-145	0.434673	0.736	0.517	2.38346e-141
MGST3	9.62461e-145	0.413502	0.853	0.706	1.96121e-140
NTRK2	3.11608e-142	0.373619	0.403	0.119	6.34964e-138
S100A4	2.40514e-138	0.800504	0.797	0.65	4.90096e-134
GPX3	2.38112e-137	0.495452	0.666	0.321	4.85201e-133
C12orf75	2.00898e-135	0.47751	0.339	0.187	4.09369e-131
TPM2	3.52211e-135	0.518351	0.986	0.922	7.177e-131
SGCA	5.09638e-133	0.263582	0.253	0.042	1.03849e-128
NDUFA4	4.84121e-131	0.441319	0.961	0.883	9.86492e-127
HSPB1	2.67805e-128	0.430724	0.994	0.98	5.45706e-124
GADD45B	4.55595e-128	0.651401	0.757	0.538	9.28366e-124
CALM2	8.96386e-126	0.352753	0.995	0.947	1.82657e-121
IFITM2	1.48435e-124	0.384908	0.979	0.877	3.02465e-120
NDUFA4L2	4.58327e-123	0.382267	0.625	0.304	9.33933e-119
ADAMTS1	1.90306e-120	0.499789	0.543	0.241	3.87787e-116
TBX2-AS1	9.98888e-119	0.318602	0.325	0.091	2.03543e-114
ID4	1.43633e-117	0.431628	0.406	0.144	2.92681e-113
MT1E	1.47796e-117	0.620664	0.925	0.798	3.01165e-113
BTG1	3.18202e-116	0.46497	0.707	0.469	6.48399e-112
MYLK	2.60103e-115	0.521003	0.578	0.307	5.30011e-111
CAV2	2.85092e-115	0.364896	0.484	0.221	5.80932e-111
MTHFD2	2.25265e-114	0.390367	0.48	0.203	4.59023e-110
MAP3K20	3.80438e-113	0.357985	0.449	0.196	7.75218e-109
WFDC1	1.4669e-111	0.277873	0.242	0.045	2.98911e-107
ACTG2	3.11045e-110	0.476149	0.309	0.08	6.33817e-106
INS	1.0385e-109	0.411608	0.875	0.606	2.11616e-105
ZFHX3	2.43532e-108	0.344665	0.41	0.171	4.96244e-104
EFHD1	8.65075e-107	0.301829	0.34	0.106	1.76276e-102
NOTCH3	1.24578e-106	0.355176	0.606	0.303	2.53852e-102
HES4	3.69829e-104	0.411644	0.495	0.244	7.536e-100
MT-CO1	5.82341e-104	0.404042	1	1	1.18664e-99
ZBTB16	3.88553e-99	0.329064	0.371	0.148	7.91754e-95
COX6C	3.92199e-97	0.30006	0.951	0.887	7.99184e-93
FKBP5	5.51606e-97	0.380387	0.474	0.243	1.12401e-92
IGFBP5	1.84886e-96	0.380239	0.828	0.567	3.76742e-92
UQCRB	2.48409e-95	0.315505	0.968	0.917	5.06184e-91
PNRC1	6.51855e-94	0.36063	0.678	0.477	1.32828e-89
CCDC107	8.12409e-93	0.294112	0.404	0.215	1.65545e-88
COX6A1	1.13772e-92	0.293179	0.92	0.824	2.31833e-88
C1QTNF1	2.0026e-91	0.307068	0.391	0.171	4.0807e-87
ARPC1A	3.37479e-91	0.284714	0.432	0.32	6.87681e-87
LPP	1.95328e-90	0.378096	0.536	0.308	3.98019e-86
FXYD1	2.37176e-90	0.342807	0.501	0.245	4.83293e-86
FLNA	6.51093e-89	0.415152	0.657	0.482	1.32673e-84
CNBP	4.80755e-88	0.285675	0.632	0.511	9.79634e-84
RASD1	5.80334e-88	0.730632	0.328	0.153	1.18255e-83
CD9	1.82951e-87	0.392387	0.644	0.393	3.72798e-83
SBDS	1.88792e-86	0.306296	0.511	0.32	3.84701e-82
VAMP2	5.85672e-86	0.327496	0.581	0.349	1.19342e-81
PGF	3.90248e-84	0.356468	0.392	0.164	7.95209e-80
TOB1	7.73282e-84	0.346295	0.358	0.159	1.57572e-79
CD151	3.43061e-83	0.294409	0.655	0.582	6.99055e-79
MT1X	5.35264e-83	0.735188	0.843	0.688	1.09071e-78
CNN1	8.83659e-83	0.35817	0.348	0.139	1.80063e-78
CAMTA1	7.53654e-81	0.284294	0.464	0.292	1.53572e-76
CSRP1	2.9224e-80	0.394065	0.505	0.31	5.95498e-76
CARMN	6.28535e-80	0.36298	0.403	0.182	1.28077e-75
S100A6	3.08521e-79	0.264031	0.999	0.948	6.28674e-75
COX17	7.47618e-79	0.313234	0.535	0.345	1.52342e-74
PPP1CB	9.83304e-79	0.411057	0.621	0.404	2.00368e-74
MT-CYB	7.52862e-75	0.295618	1	0.998	1.53411e-70
PPP1R12B	1.82945e-74	0.251146	0.323	0.124	3.72787e-70
ZFP36	3.98714e-74	0.258747	0.878	0.662	8.12459e-70
YBX3	8.12205e-73	0.312712	0.549	0.42	1.65503e-68
MT2A	1.36492e-70	0.385385	0.995	0.949	2.78129e-66
CIRBP	2.51058e-67	0.271713	0.858	0.712	5.11582e-63
EPAS1	1.20937e-66	0.25224	0.448	0.224	2.46432e-62
CPM	2.97226e-66	0.293514	0.298	0.114	6.05657e-62
PDGFRB	5.06316e-66	0.299565	0.651	0.41	1.03172e-61
CHURC1	5.91638e-66	0.273708	0.489	0.326	1.20558e-61
COX5B	2.18025e-65	0.250811	0.936	0.858	4.44269e-61
MEF2C	8.53647e-64	0.263134	0.421	0.206	1.73948e-59
OAZ2	2.96518e-63	0.316724	0.468	0.267	6.04215e-59
A2M	5.33219e-61	0.292098	0.726	0.504	1.08654e-56
MT-ND1	9.48914e-60	0.266533	0.996	0.992	1.9336e-55
FHL1	1.51174e-59	0.308614	0.35	0.195	3.08047e-55
CEBPB	2.6761e-57	0.297769	0.7	0.528	5.45308e-53
EIF4A2	3.44308e-56	0.262636	0.705	0.593	7.01597e-52
MALAT1	8.36237e-56	0.32224	1	0.999	1.704e-51
DEPP1	3.86798e-55	0.526113	0.389	0.224	7.88177e-51
FOS	1.10525e-54	0.485147	0.9	0.807	2.25217e-50
FRZB	5.35509e-54	0.352291	0.504	0.31	1.09121e-49
CDKN1A	4.23247e-53	0.303217	0.392	0.232	8.62451e-49
CEBPD	1.40773e-47	0.316516	0.758	0.612	2.86853e-43
COX7A1	2.63724e-46	0.262826	0.569	0.431	5.37391e-42
CLU	9.29734e-46	0.567301	0.505	0.371	1.89452e-41
BTG2	1.50237e-43	0.321799	0.365	0.206	3.06137e-39
PRSS1	2.2849e-41	0.259481	0.413	0.237	4.65595e-37
JUN	8.55323e-41	0.40746	0.864	0.76	1.74289e-36
IER2	3.99719e-36	0.322544	0.518	0.467	8.14508e-32
ID1	3.47576e-35	0.297844	0.303	0.194	7.08256e-31
ID3	1.00116e-34	0.366463	0.78	0.664	2.04007e-30
MT1A	1.19345e-27	0.278577	0.251	0.137	2.4319e-23

## Sheet: Table S6-4
Marker genes of subclusters 3 of CAF
Gene_Name	p_val	avg_logFC	pct.1	pct.2	p_val_adj
MMP11	0	1.94208	0.731	0.125	0
FN1	0	1.55001	0.976	0.806	0
POSTN	0	1.44776	0.845	0.175	0
CTHRC1	0	1.25814	0.972	0.63	0
COL10A1	0	1.17665	0.773	0.112	0
COL11A1	0	1.16543	0.649	0.043	0
COL1A1	0	1.12415	1	0.904	0
COL1A2	0	1.12253	1	0.937	0
IGFL2	0	1.07864	0.48	0.035	0
INHBA	0	1.06575	0.76	0.168	0
RARRES2	0	1.01751	0.952	0.8	0
THBS2	0	1.01573	0.894	0.384	0
MMP14	0	0.922639	0.746	0.24	0
SULF1	0	0.918937	0.722	0.213	0
COL3A1	0	0.904645	1	0.924	0
VCAN	0	0.89781	0.939	0.571	0
COL6A3	0	0.883282	0.963	0.667	0
HTRA1	0	0.872313	0.753	0.266	0
LGALS1	0	0.820188	0.999	0.994	0
COL5A2	0	0.812806	0.907	0.56	0
GJB2	0	0.796125	0.549	0.071	0
TMSB10	0	0.718325	1	0.996	0
SDC1	0	0.594018	0.449	0.039	0
AEBP1	1.25542080608261e-320	0.89364	0.866	0.517	2.55817097655453e-316
COL12A1	5.59755521930782e-314	0.786835	0.696	0.219	0
CD99	1.38231e-301	0.633525	0.952	0.842	2.81674e-297
PLPP4	2.72206e-291	0.412232	0.392	0.031	5.54674e-287
CDH11	9.79284e-284	0.576232	0.687	0.206	1.99549e-279
COL8A1	1.30745e-276	0.651281	0.674	0.199	2.66419e-272
CTSK	3.84594e-274	0.787643	0.746	0.279	7.83688e-270
SUGCT	2.41826e-266	0.628916	0.395	0.045	4.92769e-262
LUM	3.16292e-266	0.724786	0.999	0.84	6.44507e-262
SOX4	3.7495e-254	0.734803	0.721	0.264	7.64036e-250
GREM1	3.97869e-254	0.638674	0.429	0.057	8.10738e-250
SPATS2L	7.58737e-241	0.591922	0.766	0.339	1.54608e-236
MIF	1.49847e-240	0.638489	0.93	0.857	3.05343e-236
NTM	3.40742e-235	0.442157	0.478	0.091	6.94329e-231
ANTXR1	2.96302e-231	0.548172	0.624	0.202	6.03775e-227
COL5A1	1.09157e-230	0.649584	0.825	0.423	2.22429e-226
PTK7	7.68054e-229	0.444409	0.524	0.12	1.56506e-224
CD55	8.1944e-229	0.640705	0.554	0.173	1.66977e-224
IGFBP3	6.49574e-226	1.02559	0.55	0.142	1.32364e-221
MFAP2	8.60453e-225	0.524242	0.624	0.204	1.75334e-220
NBL1	1.04284e-224	0.630843	0.816	0.528	2.12499e-220
CTSB	7.23354e-223	0.550915	0.798	0.469	1.47398e-218
GJA1	9.45671e-223	0.471838	0.461	0.102	1.92699e-218
ISLR	3.84149e-217	0.63116	0.754	0.325	7.8278e-213
CMTM3	1.69497e-211	0.453819	0.516	0.136	3.45385e-207
MXRA5	1.09493e-206	0.450832	0.535	0.144	2.23115e-202
MXRA8	1.0199e-204	0.555226	0.704	0.296	2.07826e-200
ARL4C	2.54603e-202	0.390007	0.388	0.063	5.18804e-198
C5orf46	2.86667e-194	0.38379	0.29	0.026	5.84142e-190
MARCKS	4.64055e-192	0.521692	0.77	0.382	9.45604e-188
C4orf48	1.44818e-187	0.447643	0.636	0.242	2.95095e-183
ATP5F1E	4.37657e-186	0.460266	0.99	0.969	8.91814e-182
PDGFC	6.08986e-185	0.323423	0.367	0.06	1.24093e-180
ITGA11	5.75782e-184	0.326746	0.336	0.049	1.17327e-179
MMP2	6.93447e-182	0.569931	0.851	0.521	1.41304e-177
PLAU	5.76504e-181	0.600426	0.558	0.185	1.17474e-176
ACTB	2.7953e-174	0.504164	1	0.999	5.69599e-170
PALLD	1.95844e-173	0.511008	0.738	0.359	3.99072e-169
TIMP2	1.28834e-172	0.515106	0.793	0.463	2.62525e-168
FAP	1.7485e-172	0.425392	0.582	0.211	3.56292e-168
LINC01705	1.85936e-172	0.33102	0.239	0.017	3.78881e-168
HSPA1B	1.90341e-170	0.532674	0.612	0.224	3.87858e-166
FNDC1	2.18938e-170	0.390844	0.393	0.083	4.46129e-166
RUNX2	3.13352e-170	0.327432	0.347	0.059	6.38517e-166
TMEM158	5.27504e-165	0.315311	0.284	0.035	1.0749e-160
TPM1	1.06379e-162	0.548922	0.962	0.871	2.16768e-158
HOPX	4.08247e-160	0.653841	0.603	0.241	8.31885e-156
KIAA1217	1.84074e-158	0.310102	0.391	0.086	3.75087e-154
IL32	5.98587e-152	0.499413	0.737	0.385	1.21974e-147
RIN2	1.12119e-150	0.441452	0.387	0.099	2.28464e-146
S100A16	6.21832e-150	0.370494	0.65	0.277	1.26711e-145
C1QTNF3	7.89168e-149	0.686017	0.413	0.113	1.60809e-144
HSPA1A	2.28584e-145	0.59319	0.773	0.453	4.65786e-141
PCDH7	1.71371e-140	0.259776	0.296	0.05	3.49202e-136
SLC16A3	2.96423e-139	0.338085	0.362	0.085	6.04022e-135
CALU	9.32474e-138	0.425236	0.748	0.451	1.9001e-133
RGS16	2.31709e-136	0.74995	0.47	0.169	4.72154e-132
CNN2	6.04526e-136	0.36774	0.594	0.257	1.23184e-131
RAI14	7.84627e-136	0.272594	0.34	0.075	1.59883e-131
SLC44A1	1.4932e-132	0.34167	0.479	0.164	3.04269e-128
MDK	1.49172e-130	0.505477	0.766	0.532	3.03968e-126
RAB31	1.49714e-130	0.409244	0.561	0.249	3.05072e-126
TUBA1A	3.40941e-129	0.46752	0.818	0.645	6.94735e-125
PDLIM3	2.64103e-128	0.414221	0.614	0.28	5.38163e-124
ANKH	3.12821e-128	0.339739	0.401	0.116	6.37435e-124
MTRNR2L8	3.55541e-127	0.364962	0.339	0.08	7.24487e-123
EMILIN1	1.61084e-122	0.357434	0.622	0.286	3.28241e-118
MTRNR2L12	6.84818e-120	0.334419	0.342	0.087	1.39545e-115
ACTN1	2.51166e-117	0.347652	0.69	0.357	5.11802e-113
ITGB5	3.03774e-117	0.319692	0.451	0.16	6.19e-113
HSPA6	9.2462e-116	0.33857	0.272	0.054	1.8841e-111
SPARC	5.86519e-115	0.378331	0.999	0.977	1.19515e-110
LAMP5	1.12314e-114	0.333236	0.269	0.052	2.28862e-110
RUNX1	1.2904e-114	0.338301	0.512	0.21	2.62946e-110
CHPF	1.75051e-114	0.354252	0.564	0.255	3.56701e-110
EDIL3	5.84254e-114	0.303554	0.391	0.119	1.19053e-109
MORF4L1	9.66056e-112	0.322306	0.884	0.784	1.96853e-107
SFRP2	3.21485e-110	0.371843	0.883	0.655	6.5509e-106
TNFAIP6	1.46019e-108	0.328437	0.384	0.12	2.97544e-104
TPM4	1.14478e-107	0.339229	0.919	0.824	2.33271e-103
DNAJB1	9.22241e-107	0.262457	0.584	0.276	1.87925e-102
LOXL2	6.71987e-106	0.302204	0.366	0.113	1.36931e-101
TMEM45A	8.33903e-101	0.313213	0.521	0.229	1.69924e-96
THY1	1.2478e-100	0.371603	0.917	0.767	2.54264e-96
IGHG4	3.64489e-100	0.296364	0.483	0.199	7.4272e-96
S100A11	5.31153e-100	0.292544	0.997	0.973	1.08233e-95
NUAK1	8.41916e-100	0.257885	0.294	0.076	1.71557e-95
SPHK1	5.50969e-98	0.288221	0.402	0.143	1.12271e-93
PRRX1	1.18209e-97	0.315068	0.495	0.217	2.40875e-93
ADAM12	4.75193e-97	0.286637	0.366	0.124	9.68302e-93
PLAT	1.41107e-96	0.290506	0.544	0.252	2.87533e-92
DIO2	7.09503e-93	0.293391	0.222	0.043	1.44576e-88
VGLL4	1.44879e-90	0.253281	0.414	0.159	2.95219e-86
HSPG2	3.08816e-90	0.283381	0.498	0.222	6.29275e-86
SSPN	8.32908e-90	0.266868	0.496	0.221	1.69722e-85
PLAUR	3.6361e-89	0.295343	0.47	0.204	7.40928e-85
EPYC	2.71203e-88	0.3471	0.125	0.009	5.5263e-84
TPM2	4.16424e-88	0.356386	0.981	0.924	8.48547e-84
ITGB1	9.42648e-88	0.341028	0.921	0.784	1.92083e-83
MT-ND4L	2.70237e-87	0.321331	0.625	0.339	5.50661e-83
PTTG1IP	6.35901e-87	0.295848	0.497	0.232	1.29578e-82
DCN	1.76793e-86	0.272427	0.987	0.883	3.6025e-82
CALD1	4.8545e-86	0.318113	0.999	0.949	9.89202e-82
BASP1	5.12264e-86	0.258704	0.45	0.19	1.04384e-81
LOXL1	1.02301e-85	0.293589	0.476	0.212	2.08459e-81
MATN3	2.66527e-84	0.470858	0.269	0.072	5.43102e-80
CLEC2B	1.96368e-83	0.27408	0.392	0.152	4.0014e-79
HCFC1R1	8.49944e-83	0.340165	0.667	0.398	1.73193e-78
PDLIM5	1.3083e-82	0.270817	0.491	0.227	2.66592e-78
NREP	2.40387e-82	0.270356	0.396	0.156	4.89837e-78
PAM	6.89344e-80	0.273405	0.443	0.196	1.40468e-75
PDLIM7	2.0374e-79	0.319639	0.642	0.383	4.15161e-75
2019-09-11	3.76725e-77	0.287455	0.599	0.332	7.67652e-73
MRC2	1.26859e-76	0.253562	0.438	0.194	2.585e-72
ITGBL1	2.31142e-76	0.298161	0.409	0.172	4.70998e-72
P4HA1	1.63524e-75	0.254395	0.399	0.174	3.33212e-71
SEC61G	1.8649e-74	0.308168	0.899	0.83	3.80011e-70
TMEM258	3.74458e-74	0.254659	0.88	0.793	7.63032e-70
ARF4	4.51505e-74	0.303029	0.846	0.675	9.20032e-70
CFL1	3.09713e-73	0.272483	0.981	0.97	6.31101e-69
SERPINH1	6.41122e-73	0.251479	0.906	0.731	1.30642e-68
PDLIM2	5.20266e-72	0.27771	0.689	0.431	1.06015e-67
TIMP3	1.41739e-69	0.580145	0.787	0.658	2.88822e-65
TTC3	2.09326e-69	0.284331	0.563	0.319	4.26544e-65
ID2	6.02684e-69	0.300113	0.46	0.222	1.22809e-64
TCEAL9	2.9746e-68	0.274628	0.766	0.592	6.06135e-64
TAGLN	4.77597e-68	0.353576	0.973	0.913	9.73199e-64
MYL12A	4.93127e-68	0.273987	0.934	0.908	1.00484e-63
PRSS23	7.26347e-67	0.378417	0.675	0.452	1.48008e-62
SPON2	5.83865e-66	0.283722	0.711	0.464	1.18974e-61
TUBB	2.26076e-65	0.27695	0.875	0.739	4.60675e-61
RRBP1	8.56672e-65	0.257592	0.634	0.386	1.74564e-60
COMP	6.22912e-62	0.361092	0.378	0.172	1.26931e-57
TMED2	1.20107e-61	0.255918	0.714	0.563	2.44743e-57
CXCL14	7.6951e-61	0.916439	0.381	0.172	1.56803e-56
CTNNB1	3.84889e-60	0.345088	0.526	0.294	7.84287e-56
PPIC	3.90056e-59	0.264437	0.734	0.524	7.94817e-55
RGS2	1.5822e-58	0.325794	0.377	0.175	3.22405e-54
NDUFA4	1.87798e-58	0.261447	0.953	0.886	3.82676e-54
TNFRSF12A	3.17928e-56	0.274069	0.531	0.305	6.47842e-52
CST1	2.50878e-55	0.970412	0.18	0.048	5.11214e-51
IGKC	7.11897e-54	0.37042	0.798	0.6	1.45063e-49
BGN	9.03015e-53	0.277631	0.961	0.943	1.84007e-48
NUPR1	3.01812e-51	0.271534	0.823	0.693	6.15002e-47
GAS1	8.47476e-51	0.258724	0.319	0.144	1.7269e-46
SAT1	1.35182e-50	0.270074	0.761	0.581	2.75459e-46
ACTA2	1.52688e-50	0.2762	0.915	0.802	3.11133e-46
CDC42	1.09597e-44	0.255662	0.694	0.531	2.23326e-40
COL6A2	2.02346e-44	0.272056	0.912	0.894	4.1232e-40
CTGF	9.97131e-42	0.356177	0.81	0.724	2.03185e-37
ISG15	8.95255e-41	0.42256	0.572	0.392	1.82426e-36
FBXO32	1.46098e-39	0.291797	0.378	0.218	2.97704e-35
IFI27	7.09712e-38	0.387258	0.721	0.648	1.44618e-33
PGK1	3.04813e-36	0.250169	0.537	0.369	6.21118e-32
ACTG2	2.58537e-31	0.263653	0.224	0.102	5.26822e-27
ASPN	2.25492e-28	0.326135	0.572	0.493	4.59485e-24
DMKN	3.43092e-24	0.289367	0.125	0.046	6.99119e-20
IFI6	9.21553e-24	0.307127	0.551	0.442	1.87785e-19
IGFBP5	2.14621e-23	0.425814	0.674	0.603	4.37334e-19

## Sheet: Table S6-5
Marker genes of subclusters 4 of CAF
Gene_Name	p_val	avg_logFC	pct.1	pct.2	p_val_adj
PLA2G2A	0	2.46773	0.877	0.143	0
CRABP2	0	2.03407	0.894	0.116	0
SERPINE2	0	1.87508	0.847	0.156	0
MFAP5	0	1.83989	0.938	0.261	0
EFEMP1	0	1.50803	0.935	0.331	0
RARRES1	0	1.46776	0.81	0.283	0
PI16	0	1.43331	0.546	0.033	0
RPL22L1	0	1.36262	0.921	0.318	0
S100A10	0	1.32773	0.995	0.788	0
TGFBI	0	1.27443	0.776	0.316	0
IGFBP6	0	1.24806	0.823	0.438	0
IGF1	0	1.21929	0.83	0.141	0
PRDX4	0	1.20968	0.944	0.372	0
CFD	0	1.20458	0.766	0.168	0
FKBP11	0	1.19937	0.899	0.191	0
ANGPTL4	0	1.15402	0.805	0.14	0
ANXA2	0	1.12177	0.998	0.85	0
RCN3	0	1.10779	0.948	0.373	0
TUBA1B	0	1.10677	0.926	0.817	0
SERPINH1	0	1.082	0.981	0.72	0
NME1	0	1.05395	0.893	0.262	0
PPIB	0	1.04132	0.998	0.9	0
CCDC80	0	1.01949	0.962	0.701	0
KDELR2	0	0.99182	0.971	0.609	0
MYDGF	0	0.973386	0.944	0.465	0
P4HB	0	0.970242	0.967	0.668	0
KDELR3	0	0.95605	0.816	0.143	0
EEF1B2	0	0.935211	0.992	0.845	0
SPARC	0	0.934616	0.999	0.978	0
NNMT	0	0.925966	0.995	0.854	0
NUCB2	0	0.912897	0.87	0.232	0
LOX	0	0.910629	0.816	0.172	0
ENO1	0	0.901212	0.924	0.633	0
SRM	0	0.894734	0.836	0.216	0
SSR4	0	0.886356	0.992	0.825	0
RPSA	0	0.878029	0.999	0.958	0
PTGS1	0	0.869251	0.634	0.026	0
COPZ2	0	0.852242	0.826	0.134	0
SH3BGRL3	0	0.849174	0.993	0.805	0
CKAP4	0	0.844145	0.84	0.202	0
COL1A1	0	0.840268	1	0.905	0
SSR3	0	0.831268	0.931	0.476	0
TMED3	0	0.830866	0.892	0.218	0
RCN1	0	0.824794	0.887	0.274	0
MGST1	0	0.822338	0.734	0.114	0
TUBA1C	0	0.821835	0.713	0.198	0
LDHA	0	0.812191	0.96	0.833	0
OSTC	0	0.81166	0.961	0.61	0
OLFML3	0	0.794017	0.891	0.309	0
YIF1A	0	0.774457	0.879	0.271	0
RPS2	0	0.763486	1	0.999	0
ETFB	0	0.758334	0.865	0.232	0
SSR2	0	0.755342	0.964	0.705	0
SEC61B	0	0.753813	0.978	0.773	0
TMED9	0	0.741486	0.918	0.45	0
UCHL1	0	0.732513	0.631	0.109	0
ARF4	0	0.723846	0.948	0.659	0
FKBP10	0	0.723771	0.872	0.295	0
GSTP1	0	0.718101	0.988	0.922	0
TPI1	0	0.717393	0.976	0.84	0
JPT1	0	0.713203	0.702	0.175	0
PRDX6	0	0.708687	0.955	0.59	0
HSP90B1	0	0.706738	0.957	0.765	0
PTGIS	0	0.69902	0.641	0.103	0
PDIA6	0	0.699012	0.861	0.401	0
CERCAM	0	0.69794	0.818	0.215	0
PYCR1	0	0.695065	0.724	0.096	0
P4HA2	0	0.686796	0.726	0.13	0
PPP1R14B	0	0.68321	0.744	0.196	0
RPS4Y1	0	0.682475	0.9	0.52	0
MMP23B	0	0.679832	0.673	0.144	0
S100A16	0	0.674998	0.816	0.253	0
RPS12	0	0.670917	0.999	0.999	0
AC245595.1	0	0.669008	0.754	0.138	0
LMAN1	0	0.661529	0.825	0.267	0
TIMM13	0	0.656674	0.87	0.306	0
SEC61G	0	0.654926	0.984	0.815	0
C1orf122	0	0.646746	0.8	0.24	0
LY6E	0	0.641677	0.962	0.678	0
IKBIP	0	0.637356	0.734	0.148	0
LRRC59	0	0.63646	0.742	0.17	0
JTB	0	0.633724	0.923	0.478	0
LSP1	0	0.632618	0.562	0.081	0
OST4	0	0.629826	0.997	0.941	0
SEC13	0	0.628304	0.784	0.187	0
TMEM167A	0	0.622258	0.852	0.272	0
DAD1	0	0.616842	0.964	0.685	0
RPN2	0	0.61188	0.81	0.278	0
MAGED1	0	0.611779	0.771	0.185	0
PDIA3	0	0.607835	0.928	0.636	0
GPX8	0	0.597788	0.809	0.236	0
ATOX1	0	0.595992	0.918	0.492	0
PSMB5	0	0.595032	0.904	0.407	0
ISOC2	0	0.584622	0.782	0.19	0
AP2S1	0	0.583398	0.945	0.538	0
EIF4EBP1	0	0.582778	0.693	0.154	0
ASS1	0	0.575922	0.549	0.063	0
RPS18	0	0.564935	1	1	0
KDELR1	0	0.564902	0.835	0.318	0
GALNT2	0	0.547047	0.662	0.111	0
DDOST	0	0.540423	0.767	0.21	0
ACAA2	0	0.528746	0.611	0.099	0
P3H1	0	0.519089	0.664	0.127	0
RPL27	0	0.508596	0.996	0.989	0
GARS	0	0.505673	0.641	0.123	0
MRPL17	0	0.50211	0.655	0.13	0
OAZ1	4.94065645841247e-324	0.486246	0.99	0.925	1.00675756653071e-319
TXNL4A	2.86558074587923e-322	0.475918	0.704	0.167	5.83919388587811e-318
TIMP1	3.50786608547285e-322	0.915071	0.999	0.982	7.14797872236803e-318
PDGFRL	1.25216936006733e-317	0.588767	0.661	0.145	2.55154550500919e-313
SERP1	2.2010938550352e-315	0.581485	0.905	0.556	4.48516894840523e-311
SRPRB	2.99321793162131e-315	0.495286	0.635	0.131	6.09928017926474e-311
LXN	9.04119664231971e-315	0.784834	0.709	0.182	1.84232463980549e-310
PDLIM2	4.58894416847113e-314	0.600757	0.88	0.4	9.35089153209363e-310
RPS3	6.81201242066508e-314	0.490985	1	0.998	0
PRELID1	7.05912566709747e-314	0.587742	0.84	0.361	0
PRDX5	2.1903758641801e-313	0.50737	0.965	0.721	0
PLPP1	4.60743459475763e-312	0.726706	0.695	0.198	9.38857e-308
PGAM1	1.2710988520604e-310	0.60179	0.863	0.446	2.59012e-306
OAF	2.10128577200345e-310	0.686938	0.661	0.17	4.28179e-306
PCOLCE	0	0.656539	0.974	0.78	2.12992e-305
NANS	0	0.458702	0.605	0.115	1.22729e-304
KRT10	1.99189e-307	0.543871	0.921	0.537	4.05888e-303
SLC25A3	3.48662e-307	0.51626	0.943	0.681	7.10469e-303
LDHB	2.14144e-304	0.605164	0.903	0.612	4.3636e-300
SWI5	4.7546e-304	0.452196	0.647	0.14	9.68845e-300
RER1	1.70377e-303	0.523566	0.809	0.29	3.47176e-299
S100A11	1.29298e-302	0.511453	0.998	0.973	2.63471e-298
PLIN2	1.19116e-301	0.802792	0.636	0.15	2.42722e-297
EIF5A	1.56122e-301	0.638902	0.819	0.308	3.18129e-297
MCUB	5.24528e-301	0.442673	0.607	0.116	1.06883e-296
VKORC1	2.54034e-300	0.558721	0.935	0.565	5.17645e-296
HM13	7.73892e-299	0.516779	0.749	0.233	1.57696e-294
SERF2	9.31407e-297	0.481962	0.999	0.999	1.89793e-292
MZT2B	8.73323e-295	0.544306	0.911	0.549	1.77957e-290
PRDX1	5.39223e-294	0.507953	0.968	0.795	1.09877e-289
RPL28	4.60205e-293	0.48029	1	1	9.37761e-289
MRPL51	3.95029e-292	0.523316	0.894	0.434	8.0495e-288
REXO2	2.92099e-288	0.536477	0.839	0.332	5.9521e-284
PDPN	5.25931e-286	0.567374	0.652	0.159	1.07169e-281
RAN	2.381e-285	0.608167	0.903	0.647	4.85177e-281
PLOD2	1.64373e-284	0.547967	0.685	0.182	3.34942e-280
COPE	4.65139e-284	0.508214	0.897	0.462	9.47814e-280
YIF1B	3.12193e-283	0.406643	0.537	0.088	6.36156e-279
COTL1	4.27148e-282	0.519189	0.62	0.144	8.70399e-278
SSR1	5.61936e-280	0.482451	0.739	0.227	1.14506e-275
RPL7A	1.69883e-279	0.461155	0.998	0.997	3.4617e-275
PKM	4.37577e-273	0.60079	0.913	0.701	8.9165e-269
IDH2	1.01746e-267	0.475114	0.62	0.154	2.07327e-263
FXYD5	3.20486e-267	0.523483	0.771	0.273	6.53055e-263
STMP1	2.33446e-264	0.430528	0.738	0.233	4.75693e-260
COX5A	2.31195e-262	0.466518	0.83	0.333	4.71105e-258
UCHL3	6.85167e-262	0.381395	0.516	0.087	1.39616e-257
RRBP1	1.66143e-261	0.512679	0.843	0.352	3.38549e-257
ATP5F1A	3.43341e-258	0.521092	0.821	0.356	6.99626e-254
ALPL	1.03929e-256	0.382742	0.328	0.017	2.11776e-252
CREB3L1	1.07473e-255	0.401626	0.557	0.112	2.18997e-251
PLIN3	4.04704e-255	0.429467	0.648	0.174	8.24666e-251
TALDO1	4.3003e-253	0.449873	0.754	0.264	8.76272e-249
MCTS1	3.84547e-252	0.409751	0.65	0.176	7.83592e-248
SRA1	4.1813e-252	0.436796	0.631	0.166	8.52023e-248
TMEM208	6.4746e-252	0.473899	0.711	0.231	1.31933e-247
PFN1	3.4458e-251	0.493168	0.996	0.962	7.02151e-247
SNF8	3.27211e-249	0.414995	0.695	0.21	6.66758e-245
COL3A1	4.36028e-248	0.63047	1	0.926	8.88493e-244
MDH2	2.87576e-247	0.483977	0.761	0.286	5.85993e-243
ILF2	3.33505e-246	0.472246	0.692	0.226	6.79582e-242
TSPO	9.92778e-245	0.52884	0.881	0.53	2.02298e-240
MANF	2.43178e-244	0.570401	0.712	0.278	4.95523e-240
TXN	8.2627e-244	0.465287	0.971	0.825	1.68369e-239
CALR	1.04092e-243	0.535584	0.941	0.758	2.12109e-239
GLRX	1.46861e-243	0.477218	0.636	0.175	2.99258e-239
SPON2	1.78994e-243	0.742828	0.839	0.445	3.64736e-239
COL1A2	5.85681e-242	0.55931	1	0.938	1.19344e-237
ELN	8.12174e-241	0.780409	0.619	0.202	1.65497e-236
MDFI	3.04048e-240	0.459844	0.504	0.107	6.19558e-236
PROCR	1.5414e-239	0.509228	0.584	0.143	3.14092e-235
FIBP	7.49137e-237	0.399169	0.646	0.184	1.52652e-232
NFYB	4.10559e-236	0.568096	0.51	0.121	8.36596e-232
ATP5MC3	5.69914e-236	0.474825	0.924	0.668	1.16131e-231
PRRX2	1.10867e-235	0.339054	0.417	0.054	2.25914e-231
P3H4	1.59644e-235	0.395553	0.545	0.119	3.25307e-231
PRAF2	1.59434e-233	0.409533	0.635	0.18	3.24879e-229
CHCHD2	1.84996e-232	0.437373	0.981	0.893	3.76967e-228
GPC6	2.32598e-232	0.411929	0.524	0.11	4.73966e-228
COL5A1	9.27377e-232	0.518332	0.875	0.42	1.88972e-227
ECHS1	1.52381e-231	0.394224	0.685	0.217	3.10507e-227
RPL4	2.52867e-231	0.430795	0.998	0.976	5.15267e-227
FKBP14	5.62288e-230	0.358329	0.501	0.096	1.14577e-225
AL583785.1	7.75326e-230	0.597514	0.298	0.017	1.57988e-225
RPL13A	8.54703e-228	0.416757	1	1	1.74163e-223
RABAC1	1.92691e-227	0.4415	0.961	0.777	3.92646e-223
NUDT5	2.44943e-227	0.37771	0.563	0.134	4.99121e-223
ATP5MC1	3.148e-227	0.500673	0.816	0.399	6.41469e-223
COPZ1	4.10709e-226	0.37155	0.672	0.21	8.36901e-222
TK1	4.45544e-225	0.641949	0.31	0.025	9.07885e-221
P3H3	2.38078e-222	0.328099	0.514	0.111	4.85132e-218
SURF4	2.74507e-222	0.414548	0.674	0.217	5.59362e-218
PPIF	1.46025e-221	0.324914	0.397	0.051	2.97556e-217
CD248	2.67262e-221	0.538268	0.656	0.211	5.446e-217
CNPY2	4.90727e-221	0.445964	0.737	0.284	9.99954e-217
CCDC34	2.2437e-220	0.537695	0.401	0.067	4.57199e-216
STRAP	2.54184e-220	0.416636	0.684	0.23	5.17951e-216
CCL11	1.41122e-219	0.986916	0.414	0.063	2.87564e-215
RTRAF	2.9368e-216	0.428264	0.852	0.425	5.98432e-212
TSTA3	4.78597e-216	0.368126	0.531	0.123	9.75236e-212
EFEMP2	1.12626e-215	0.452991	0.803	0.347	2.29498e-211
LMCD1	4.16689e-215	0.493032	0.675	0.224	8.49087e-211
VDAC1	2.78477e-214	0.43071	0.756	0.303	5.67452e-210
GAPDH	1.64126e-213	0.49568	0.998	0.991	3.34439e-209
CALU	8.3912e-213	0.427757	0.87	0.433	1.70987e-208
C11orf24	1.73703e-212	0.342333	0.479	0.094	3.53955e-208
ARPC3	2.31264e-212	0.43047	0.93	0.674	4.71246e-208
GTF3C6	3.19847e-211	0.41211	0.709	0.259	6.51753e-207
TUBB	3.35175e-211	0.60692	0.878	0.74	6.82986e-207
PGM1	7.09411e-209	0.359401	0.48	0.099	1.44557e-204
PHB	1.07504e-207	0.414373	0.687	0.246	2.19062e-203
SRSF9	1.13863e-207	0.395267	0.731	0.281	2.32019e-203
CD320	2.03654e-207	0.366446	0.521	0.122	4.14986e-203
NDUFAF8	9.37976e-207	0.405718	0.699	0.252	1.91131e-202
C1QBP	2.35388e-206	0.459575	0.726	0.293	4.79651e-202
SDF2L1	7.18866e-206	0.482995	0.576	0.18	1.46483e-201
GMPPA	1.4695e-205	0.308211	0.435	0.076	2.99441e-201
ALDH1A3	2.297e-205	0.463677	0.456	0.09	4.68059e-201
LSM7	2.85461e-205	0.444698	0.818	0.396	5.81685e-201
YIPF5	2.57293e-204	0.419761	0.562	0.157	5.24285e-200
CYP1B1	6.57408e-203	0.524804	0.649	0.214	1.3396e-198
CRELD2	2.35429e-201	0.400652	0.557	0.152	4.79733e-197
DPYSL3	2.50628e-201	0.422237	0.61	0.186	5.10704e-197
ERI3	5.70951e-201	0.317917	0.524	0.129	1.16343e-196
PGM3	6.02069e-201	0.327915	0.442	0.082	1.22684e-196
RPLP1	7.48049e-201	0.361183	1	1	1.5243e-196
IFT20	2.68575e-200	0.375216	0.633	0.203	5.47275e-196
CD63	1.0562e-199	0.397427	0.998	0.992	2.15222e-195
MED8	5.90943e-199	0.321845	0.501	0.116	1.20416e-194
CFL1	6.6292e-199	0.433963	0.995	0.968	1.35083e-194
ECM1	6.87075e-199	0.507507	0.606	0.207	1.40005e-194
TMSB10	1.44211e-198	0.457711	1	0.996	2.93859e-194
PPIC	5.30758e-197	0.486831	0.869	0.502	1.08153e-192
GGH	9.2142e-197	0.375955	0.392	0.066	1.87758e-192
PDIA4	3.47991e-196	0.398485	0.69	0.254	7.09101e-192
PSMA5	1.99745e-195	0.372868	0.626	0.203	4.07021e-191
MRPS12	5.31963e-195	0.36761	0.56	0.157	1.08398e-190
APRT	1.20649e-194	0.397162	0.843	0.42	2.45846e-190
NPM3	2.09887e-194	0.342269	0.49	0.112	4.27686e-190
FBLN2	2.47331e-193	0.346688	0.621	0.206	5.03987e-189
NME4	4.21442e-193	0.453709	0.722	0.305	8.58773e-189
LMAN2	3.13029e-192	0.356416	0.72	0.283	6.3786e-188
MLEC	2.49642e-191	0.359113	0.615	0.197	5.08695e-187
CTHRC1	3.28711e-191	0.447217	0.954	0.639	6.69814e-187
COPB2	6.88128e-191	0.345331	0.551	0.152	1.4022e-186
PPA1	8.02634e-191	0.395481	0.701	0.269	1.63553e-186
RPA3	1.67082e-190	0.440186	0.539	0.161	3.40463e-186
RPL18A	3.37135e-190	0.352424	1	0.999	6.86981e-186
PCOLCE2	6.7029e-190	0.258185	0.221	0.007	1.36585e-185
TUBB6	1.84855e-189	0.510208	0.652	0.256	3.76679e-185
TFG	5.49048e-189	0.350539	0.638	0.216	1.11879e-184
MRPL37	4.06576e-188	0.320513	0.46	0.099	8.2848e-184
MRPL3	1.22239e-187	0.349806	0.574	0.171	2.49086e-183
GTF3A	1.59016e-187	0.365618	0.64	0.22	3.24027e-183
ERGIC3	1.96742e-187	0.357174	0.765	0.331	4.00901e-183
TXN2	6.08769e-187	0.340567	0.59	0.182	1.24049e-182
PGK1	6.89929e-187	0.524466	0.743	0.334	1.40587e-182
MRPL12	1.12951e-186	0.366163	0.562	0.167	2.30159e-182
MEDAG	1.36976e-186	0.314956	0.396	0.07	2.79116e-182
C19orf24	3.72131e-186	0.343841	0.584	0.179	7.5829e-182
RPL27A	4.90374e-186	0.332338	1	1	9.99235e-182
SNRNP25	2.04077e-185	0.302216	0.427	0.083	4.15849e-181
SF3B5	8.13197e-185	0.371315	0.803	0.376	1.65705e-180
STEAP1	1.5871e-184	0.44797	0.511	0.135	3.23404e-180
ACP1	1.56917e-183	0.323665	0.63	0.217	3.19749e-179
POLR2H	2.5402e-183	0.339399	0.556	0.161	5.17618e-179
PSMD8	1.20574e-182	0.398067	0.775	0.354	2.45694e-178
ALG3	7.60198e-182	0.303304	0.447	0.096	1.54906e-177
SIL1	1.96218e-180	0.32289	0.503	0.13	3.99834e-176
CENPN	2.11392e-180	0.282903	0.258	0.018	4.30754e-176
TMED10	2.37408e-180	0.35764	0.82	0.399	4.83766e-176
PCLAF	9.4761e-180	0.556883	0.291	0.031	1.93094e-175
NPM1	2.12914e-179	0.438638	0.971	0.901	4.33855e-175
YIPF2	5.29459e-178	0.315984	0.507	0.134	1.07888e-173
MPG	6.7617e-178	0.343123	0.665	0.249	1.37783e-173
BASP1	9.51424e-178	0.371202	0.566	0.173	1.93872e-173
CYB561	1.7868e-177	0.276034	0.332	0.044	3.64096e-173
UBE2L3	2.82658e-177	0.341613	0.745	0.323	5.75973e-173
POLR2L	8.40431e-177	0.388232	0.981	0.84	1.71255e-172
SMYD3	6.55254e-176	0.386679	0.455	0.107	1.33521e-171
RGS10	1.14988e-175	0.297966	0.477	0.119	2.34311e-171
GLT8D1	1.62485e-175	0.323456	0.514	0.14	3.31096e-171
LGALS1	6.35059e-175	0.454844	1	0.994	1.29406e-170
ZNHIT1	6.42151e-175	0.365145	0.843	0.44	1.30851e-170
DCUN1D5	1.09897e-174	0.307309	0.44	0.097	2.23937e-170
EIF3I	1.91594e-174	0.385486	0.756	0.345	3.90411e-170
SLC38A5	2.94156e-173	0.303844	0.348	0.053	5.99402e-169
ADAM12	4.42177e-173	0.314179	0.459	0.111	9.01024e-169
SSBP1	1.15802e-172	0.368739	0.8	0.39	2.3597e-168
TAF10	5.89642e-172	0.285976	0.423	0.089	1.20151e-167
SAR1A	6.2879e-171	0.372953	0.709	0.297	1.28129e-166
CIB1	2.18072e-170	0.373173	0.746	0.334	4.44365e-166
BCAT1	2.78723e-170	0.279163	0.362	0.06	5.67954e-166
PDIA5	5.60634e-169	0.2879	0.409	0.083	1.1424e-164
ODC1	1.28734e-168	0.294952	0.402	0.08	2.62321e-164
FKBP7	2.52193e-168	0.361884	0.617	0.221	5.13893e-164
GPX7	2.8336e-168	0.304876	0.446	0.104	5.77402e-164
UROS	4.14978e-168	0.29314	0.49	0.132	8.45601e-164
EMP3	1.78215e-167	0.477683	0.829	0.496	3.63149e-163
S100A13	3.56961e-167	0.429855	0.906	0.588	7.2738e-163
TIMM17A	4.89946e-167	0.356457	0.533	0.167	9.98363e-163
PDXK	7.47387e-167	0.299484	0.453	0.11	1.52295e-162
SEC11A	1.05929e-166	0.334014	0.857	0.466	2.15852e-162
RPLP0	8.49361e-165	0.327135	1	0.995	1.73074e-160
TP53I3	1.87781e-164	0.347183	0.456	0.117	3.82641e-160
BIRC5	4.67361e-164	0.509021	0.213	0.012	9.52342e-160
DNM3OS	7.14348e-164	0.37673	0.469	0.123	1.45563e-159
GGCT	7.90468e-164	0.336973	0.53	0.161	1.61074e-159
UQCRFS1	1.31621e-163	0.327723	0.658	0.259	2.68205e-159
LINC01133	1.60976e-163	0.299529	0.271	0.027	3.2802e-159
UQCC2	3.29429e-163	0.322408	0.617	0.225	6.71277e-159
ZNF593	7.22537e-163	0.334198	0.549	0.174	1.47231e-158
TIMM8B	1.55394e-161	0.342477	0.735	0.331	3.16646e-157
MTCH2	1.80881e-161	0.300086	0.497	0.14	3.6858e-157
FAM114A1	2.90775e-161	0.31528	0.581	0.2	5.92512e-157
PTX3	5.98334e-161	0.456965	0.277	0.03	1.21922e-156
TPM3	5.1181e-159	0.34083	0.601	0.216	1.04292e-154
AGTRAP	5.99322e-159	0.307324	0.48	0.131	1.22124e-154
ATP5PB	7.55527e-159	0.353943	0.705	0.308	1.53954e-154
CDC26	7.64684e-159	0.302232	0.551	0.18	1.5582e-154
SHMT2	8.10685e-159	0.287768	0.415	0.093	1.65193e-154
2019-03-03	1.10236e-158	0.252762	0.285	0.033	2.24628e-154
SEC61A1	2.46151e-158	0.297925	0.552	0.183	5.01583e-154
RPL13	2.90529e-158	0.303544	1	1	5.92012e-154
FAM229B	6.27157e-158	0.32225	0.493	0.141	1.27796e-153
CLPP	1.87219e-156	0.305191	0.513	0.155	3.81497e-152
PDLIM4	2.07249e-156	0.324776	0.587	0.209	4.22311e-152
POLR2E	9.42339e-156	0.308651	0.614	0.231	1.9202e-151
ACTG1	1.38479e-155	0.430057	0.997	0.986	2.82179e-151
NAA10	1.53029e-155	0.323874	0.619	0.235	3.11827e-151
MTCH1	1.66267e-155	0.358223	0.675	0.285	3.38802e-151
RPN1	1.87771e-155	0.286543	0.607	0.229	3.82622e-151
DNAJC1	4.02716e-155	0.30653	0.526	0.165	8.20614e-151
G6PC3	1.71833e-154	0.271836	0.4	0.088	3.50145e-150
H2AFZ	3.10808e-154	0.643609	0.46	0.511	6.33334e-150
CHID1	4.20505e-154	0.278126	0.566	0.2	8.56863e-150
AKR7A2	1.83771e-153	0.302998	0.55	0.184	3.7447e-149
LINC01426	2.22717e-153	0.263218	0.279	0.034	4.53831e-149
MXD4	6.73195e-153	0.287084	0.439	0.112	1.37177e-148
TPT1	1.39761e-152	0.307095	1	0.999	2.8479e-148
ARL1	1.72632e-152	0.302072	0.624	0.243	3.51773e-148
FBN1	1.04683e-150	0.521168	0.662	0.288	2.13313e-146
TSPAN2	1.28995e-150	0.283466	0.307	0.046	2.62853e-146
DHRS3	2.85442e-150	0.391145	0.443	0.119	5.81645e-146
NDUFS8	3.89843e-150	0.296973	0.735	0.346	7.94383e-146
COPS9	4.64244e-150	0.372842	0.879	0.564	9.45989e-146
SDF4	1.69546e-149	0.265045	0.658	0.283	3.45483e-145
NDUFB11	1.84959e-149	0.349487	0.899	0.586	3.76892e-145
ITGAE	2.96682e-149	0.288524	0.485	0.143	6.04548e-145
EBNA1BP2	3.66297e-149	0.327783	0.446	0.126	7.46404e-145
UBA52	1.18527e-148	0.286798	1	0.99	2.41523e-144
NDUFAB1	2.08308e-148	0.307457	0.746	0.359	4.24469e-144
WDR61	4.02806e-148	0.281872	0.509	0.161	8.20798e-144
HMGN1	1.5706e-147	0.366225	0.808	0.443	3.20041e-143
SRPX2	1.6223e-147	0.296477	0.483	0.144	3.30576e-143
AKR1A1	1.70899e-147	0.290908	0.591	0.222	3.48241e-143
TRAPPC1	1.94305e-147	0.292383	0.755	0.37	3.95934e-143
SLC12A8	2.75474e-147	0.390534	0.329	0.064	5.61333e-143
GFPT2	8.59471e-147	0.299647	0.406	0.097	1.75134e-142
PAICS	1.07528e-146	0.280447	0.384	0.085	2.1911e-142
TWF2	2.81935e-146	0.273802	0.446	0.121	5.74498e-142
PRADC1	6.04428e-146	0.264312	0.379	0.083	1.23164e-141
RANBP1	9.45794e-146	0.438718	0.714	0.374	1.92724e-141
MRPS15	2.30766e-145	0.283269	0.565	0.205	4.70233e-141
RPL8	2.70245e-145	0.288195	1	0.998	5.50678e-141
MSRB2	5.92326e-145	0.305545	0.564	0.202	1.20698e-140
NDUFS6	1.45272e-144	0.328473	0.819	0.448	2.96021e-140
CCT7	1.72778e-144	0.355506	0.6	0.24	3.5207e-140
SFRP4	6.28528e-144	0.98339	0.727	0.433	1.28075e-139
TMEM45A	6.36343e-144	0.334185	0.587	0.222	1.29668e-139
SCRG1	8.13721e-144	0.556887	0.398	0.106	1.65812e-139
FTL	1.01949e-143	0.408806	0.998	0.998	2.07741e-139
HILPDA	1.24519e-142	0.293244	0.412	0.104	2.53733e-138
PSMB2	4.12927e-142	0.305672	0.658	0.283	8.41422e-138
BMP1	4.38978e-142	0.281271	0.473	0.142	8.94506e-138
C1QTNF3	5.21439e-142	0.511082	0.43	0.114	1.06254e-137
MRPS7	1.44023e-141	0.287401	0.52	0.174	2.93476e-137
PDZD11	2.81157e-141	0.28361	0.484	0.149	5.72913e-137
PSMB1	3.94125e-141	0.33701	0.899	0.627	8.03108e-137
LAMTOR2	1.05264e-140	0.251886	0.641	0.28	2.14496e-136
NHP2	1.92484e-140	0.333657	0.662	0.29	3.92225e-136
PDGFRA	2.16719e-140	0.268712	0.567	0.223	4.41609e-136
ERLEC1	3.21416e-140	0.283262	0.602	0.24	6.5495e-136
MLF2	4.37339e-140	0.312121	0.642	0.271	8.91165e-136
TAF12	6.27486e-140	0.26857	0.45	0.129	1.27863e-135
EIF4E2	7.04568e-140	0.296198	0.558	0.203	1.4357e-135
EIF3M	7.97519e-140	0.297329	0.667	0.294	1.6251e-135
DCTPP1	9.0341e-140	0.279401	0.386	0.091	1.84088e-135
PLOD1	1.22088e-139	0.300156	0.548	0.196	2.48779e-135
DTYMK	3.586e-139	0.341115	0.34	0.078	7.30719e-135
CHPF	5.29564e-139	0.269402	0.606	0.252	1.07909e-134
NDUFAF2	1.56203e-138	0.286012	0.536	0.19	3.18295e-134
THBS3	2.04591e-138	0.305564	0.386	0.094	4.16895e-134
SNRPF	4.6105e-138	0.347098	0.748	0.377	9.39481e-134
GDI2	6.14577e-138	0.310999	0.708	0.334	1.25232e-133
FSCN1	1.67489e-137	0.276146	0.377	0.087	3.41293e-133
TYMS	1.92717e-137	0.445566	0.231	0.029	3.927e-133
HDLBP	2.76219e-137	0.300877	0.636	0.27	5.62852e-133
RBM3	4.31513e-137	0.34183	0.894	0.614	8.79294e-133
GTF2H5	4.70781e-137	0.294058	0.686	0.316	9.5931e-133
NUDT1	4.97163e-137	0.291018	0.398	0.101	1.01307e-132
LSM1	5.83261e-137	0.280006	0.554	0.204	1.18851e-132
MRPS16	1.33395e-136	0.265144	0.517	0.179	2.7182e-132
CDC37	2.03568e-136	0.279631	0.666	0.3	4.1481e-132
YIPF3	5.07861e-136	0.276674	0.589	0.234	1.03487e-131
BIN1	1.28988e-135	0.285779	0.368	0.086	2.62839e-131
ACKR4	6.88218e-135	0.274294	0.213	0.019	1.40238e-130
SRPX	2.17454e-134	0.443569	0.627	0.269	4.43107e-130
NDUFA10	3.05382e-134	0.257524	0.507	0.176	6.22276e-130
EBPL	5.20288e-134	0.301805	0.524	0.184	1.06019e-129
GOLM1	5.28922e-134	0.254294	0.413	0.113	1.07779e-129
RPLP2	5.72443e-134	0.285656	1	1	1.16647e-129
RPS3A	1.16457e-133	0.300248	0.999	0.999	2.37305e-129
PGLS	1.33835e-133	0.258324	0.598	0.248	2.72716e-129
AURKAIP1	1.63231e-133	0.326882	0.712	0.345	3.32616e-129
SNX17	2.33438e-133	0.252852	0.537	0.2	4.75677e-129
TXNDC12	3.44856e-133	0.269815	0.483	0.156	7.02713e-129
RAB32	4.66744e-133	0.318785	0.451	0.138	9.51084e-129
CXCL12	1.18317e-132	0.443594	0.573	0.223	2.41094e-128
GLRX3	1.39519e-132	0.288016	0.496	0.165	2.84297e-128
PSMD7	1.02343e-131	0.283657	0.581	0.23	2.08545e-127
AP2M1	1.30309e-131	0.334156	0.862	0.558	2.65531e-127
PPP1CA	1.9583e-131	0.268899	0.602	0.251	3.99043e-127
LUM	4.0827e-131	0.312057	0.995	0.843	8.31933e-127
GUK1	8.50358e-131	0.305474	0.965	0.809	1.73277e-126
PHGDH	9.32852e-131	0.282025	0.313	0.06	1.90087e-126
CPXM1	9.46518e-131	0.281156	0.429	0.124	1.92872e-126
MRPL20	9.63737e-131	0.25764	0.746	0.388	1.96381e-126
GLIPR2	9.64054e-131	0.316167	0.456	0.143	1.96445e-126
TTC3	9.74069e-131	0.272054	0.66	0.305	1.98486e-126
ATP5F1B	2.1113e-130	0.370637	0.827	0.538	4.30219e-126
PIM1	3.42079e-130	0.302717	0.436	0.129	6.97053e-126
ABI3BP	4.41217e-130	0.281512	0.349	0.078	8.99069e-126
SH3GLB1	4.76993e-130	0.266188	0.637	0.283	9.71969e-126
DERL1	1.27339e-129	0.254597	0.446	0.136	2.59479e-125
CCT3	6.68589e-129	0.315099	0.618	0.264	1.36238e-124
CHCHD1	1.00268e-128	0.259791	0.483	0.161	2.04316e-124
ENG	1.33365e-128	0.281149	0.6	0.255	2.71758e-124
KPNA2	5.27562e-128	0.345934	0.315	0.064	1.07501e-123
SCG2	5.50787e-128	0.373218	0.254	0.036	1.12234e-123
SLC39A7	3.88754e-127	0.262907	0.474	0.157	7.92165e-123
HSPA5	4.16927e-127	0.455928	0.773	0.506	8.49573e-123
AP1S1	1.53158e-126	0.26632	0.449	0.139	3.12091e-122
PPIA	4.7658e-126	0.303622	0.99	0.951	9.71126e-122
IMP4	4.35283e-125	0.276374	0.457	0.146	8.86976e-121
MPC2	7.53848e-125	0.266568	0.554	0.219	1.53612e-120
RARS	8.31183e-124	0.268009	0.403	0.113	1.6937e-119
GOPC	9.52538e-124	0.290664	0.453	0.145	1.94099e-119
PSMA7	1.83659e-123	0.334815	0.937	0.776	3.74241e-119
ADAMTS2	2.7742e-123	0.261978	0.439	0.138	5.65299e-119
HSD17B10	3.82946e-123	0.257015	0.594	0.254	7.8033e-119
IFI27L2	7.88629e-123	0.298175	0.763	0.412	1.60699e-118
PSMB3	2.6204e-122	0.314185	0.837	0.516	5.33959e-118
BLOC1S2	6.35408e-122	0.255841	0.401	0.113	1.29477e-117
PHB2	7.42796e-122	0.270865	0.566	0.23	1.5136e-117
OGN	9.90973e-122	0.291308	0.42	0.131	2.01931e-117
SRP72	4.14324e-121	0.292032	0.551	0.219	8.44269e-117
F3	7.15132e-121	0.36443	0.487	0.171	1.45723e-116
PTTG1	3.02135e-120	0.535552	0.24	0.041	6.1566e-116
DCN	3.14709e-120	0.396607	0.995	0.883	6.41282e-116
HTRA3	3.88421e-120	0.906391	0.418	0.18	7.91485e-116
ARL2BP	7.38228e-120	0.255131	0.517	0.196	1.50429e-115
TUFM	2.07769e-119	0.262928	0.641	0.298	4.2337e-115
EEF1A1	2.60673e-119	0.279818	1	1	5.31173e-115
SGK1	3.09599e-119	0.347037	0.42	0.127	6.3087e-115
GAS1	3.35588e-119	0.285997	0.418	0.128	6.83828e-115
RUVBL2	4.55397e-119	0.257567	0.418	0.126	9.27963e-115
RPL10A	1.39291e-118	0.277445	0.999	0.996	2.83834e-114
SLC25A39	1.90851e-118	0.263214	0.449	0.147	3.88897e-114
COMP	2.56547e-118	0.871511	0.45	0.162	5.22765e-114
JOSD2	3.14948e-118	0.267767	0.56	0.23	6.41769e-114
PLAUR	9.54568e-118	0.280351	0.517	0.2	1.94512e-113
PTP4A2	2.57406e-117	0.259657	0.551	0.226	5.24516e-113
MFAP2	3.69669e-117	0.269067	0.544	0.225	7.53275e-113
CD99	3.94841e-117	0.322494	0.967	0.841	8.04567e-113
EIF3F	6.98783e-117	0.291606	0.827	0.5	1.42391e-112
LGMN	7.07829e-117	0.30541	0.5	0.186	1.44234e-112
MORF4L2	5.85111e-116	0.30209	0.845	0.533	1.19228e-111
NAGK	6.63463e-116	0.257336	0.452	0.152	1.35194e-111
DPT	1.18727e-115	0.568656	0.443	0.148	2.41929e-111
GSTO1	1.21209e-115	0.317861	0.723	0.382	2.46987e-111
RNH1	2.86657e-115	0.273567	0.717	0.375	5.84121e-111
CALM3	5.87578e-115	0.257992	0.721	0.382	1.19731e-110
UAP1	3.55699e-114	0.288556	0.407	0.124	7.24808e-110
YBX1	6.30462e-114	0.316427	0.974	0.927	1.28469e-109
RPS11	1.29112e-113	0.251337	1	0.995	2.63092e-109
UQCRH	8.2126e-113	0.30349	0.938	0.777	1.67348e-108
POMP	1.93746e-112	0.298414	0.939	0.75	3.94796e-108
LOXL1	2.77322e-112	0.360632	0.52	0.208	5.65099e-108
MRPS34	3.13089e-112	0.260825	0.508	0.196	6.37981e-108
NOP10	4.28834e-112	0.281676	0.835	0.517	8.73835e-108
OAT	5.79595e-112	0.270337	0.616	0.285	1.18104e-107
UBE2L6	1.04654e-111	0.312795	0.502	0.194	2.13252e-107
RPS7	1.52393e-111	0.269959	0.998	0.994	3.10531e-107
FGF7	1.54979e-111	0.271044	0.493	0.192	3.15802e-107
SNRPA1	1.99377e-111	0.273312	0.396	0.122	4.06271e-107
CDKN3	5.54947e-111	0.350623	0.179	0.017	1.13082e-106
THY1	6.64393e-111	0.362607	0.944	0.765	1.35383e-106
NRBF2	1.42501e-110	0.252663	0.375	0.108	2.90374e-106
RAB13	2.68208e-110	0.339618	0.74	0.419	5.46527e-106
RPL23	6.34631e-110	0.256724	0.998	0.989	1.29319e-105
MESD	6.89243e-110	0.254561	0.521	0.21	1.40447e-105
PSMA4	2.64619e-109	0.286687	0.752	0.421	5.39215e-105
UQCR10	1.0619e-108	0.279948	0.901	0.634	2.16384e-104
PRDX2	1.63382e-108	0.291315	0.78	0.457	3.32923e-104
RPS23	4.01578e-108	0.262184	1	1	8.18296e-104
ITM2A	5.54809e-108	0.267497	0.372	0.11	1.13053e-103
TNXB	1.179e-106	0.35589	0.293	0.069	2.40244e-102
RPL41	1.39854e-106	0.262855	1	1	2.84981e-102
SNRPD1	3.17036e-106	0.309107	0.649	0.323	6.46023e-102
SNU13	3.44665e-106	0.297616	0.827	0.531	7.02323e-102
RPS19BP1	3.6675e-106	0.25282	0.611	0.289	7.47327e-102
RPS5	7.2542e-106	0.261532	0.996	0.988	1.47819e-101
CENPW	3.49756e-105	0.320692	0.23	0.045	7.12698e-101
UBB	7.63839e-105	0.26958	0.994	0.967	1.55648e-100
UGDH	6.2881e-103	0.26676	0.455	0.167	1.28133e-98
LSM4	1.20207e-102	0.302006	0.48	0.194	2.44945e-98
TXNDC17	2.14736e-102	0.275522	0.591	0.275	4.37567e-98
CDK4	1.0735e-101	0.263231	0.53	0.225	2.18746e-97
CCT5	1.20958e-100	0.299398	0.5	0.207	2.46477e-96
STOML2	1.92875e-100	0.264182	0.518	0.218	3.93021e-96
RGS3	9.76454e-99	0.294444	0.355	0.11	1.98972e-94
RRM2	3.53486e-98	0.304371	0.139	0.009	7.20298e-94
MRPL55	1.08478e-96	0.250018	0.557	0.255	2.21046e-92
HIST1H4C	2.56367e-95	0.651286	0.505	0.229	5.22399e-91
CILP	4.76876e-95	0.382662	0.304	0.079	9.71731e-91
CBR1	5.60247e-95	0.253962	0.486	0.199	1.14162e-90
PRG4	2.28089e-94	0.302865	0.134	0.009	4.64777e-90
SH3PXD2A	1.03786e-93	0.268095	0.468	0.188	2.11485e-89
HSPD1	2.59655e-92	0.322636	0.584	0.293	5.29098e-88
SEMA3C	3.77001e-92	0.327936	0.365	0.118	7.68214e-88
RTN4	1.38143e-91	0.319881	0.868	0.66	2.81493e-87
SELENOM	3.87852e-91	0.305721	0.974	0.926	7.90326e-87
DYNLL1	2.0393e-90	0.276147	0.982	0.935	4.15549e-86
CLEC11A	3.77282e-87	0.274097	0.77	0.48	7.68788e-83
ADH1C	1.41023e-85	0.257132	0.187	0.031	2.87362e-81
CKS2	1.7816e-82	0.362064	0.271	0.085	3.63038e-78
FSTL1	2.36975e-81	0.373144	0.823	0.597	4.82883e-77
UBE2S	2.39123e-81	0.336079	0.291	0.089	4.87261e-77
ISLR	1.17635e-80	0.286608	0.638	0.353	2.39705e-76
HSPE1	2.89889e-80	0.310961	0.801	0.586	5.90707e-76
HNRNPC	1.0732e-79	0.262959	0.824	0.58	2.18686e-75
TMEM100	2.0687e-78	0.303121	0.233	0.062	4.2154e-74
IGFBP4	6.37946e-75	0.335509	0.931	0.912	1.29994e-70
PLAU	3.07556e-74	0.328919	0.461	0.208	6.26707e-70
CCNB1	3.99528e-74	0.418423	0.123	0.015	8.14119e-70
TNC	2.64919e-73	0.325942	0.223	0.055	5.39826e-69
MT1X	1.49093e-71	0.301689	0.866	0.69	3.03808e-67
HMGN2	3.2431e-71	0.378471	0.8	0.702	6.60847e-67
PCNA	6.23077e-69	0.331632	0.284	0.114	1.26964e-64
HSPA8	1.57234e-68	0.326147	0.8	0.623	3.20395e-64
BNIP3	6.04654e-68	0.319979	0.319	0.131	1.2321e-63
G0S2	3.09998e-67	0.335446	0.298	0.106	6.31683e-63
CDC20	3.22982e-64	0.253183	0.105	0.011	6.5814e-60
SLPI	9.913e-59	0.520735	0.26	0.124	2.01997e-54
MT1E	1.26195e-55	0.287964	0.918	0.804	2.57147e-51
UBE2C	1.08509e-52	0.34975	0.123	0.024	2.21108e-48
STMN1	1.89039e-51	0.351117	0.264	0.166	3.85205e-47
SFRP2	1.0826e-50	0.357169	0.699	0.691	2.20602e-46
SLC25A5	7.67865e-50	0.251095	0.621	0.4	1.56468e-45
RARRES2	4.85666e-49	0.306193	0.866	0.818	9.89642e-45
TMEM176A	4.90582e-49	0.340527	0.46	0.269	9.9966e-45
TUBB4B	9.17292e-48	0.334139	0.484	0.297	1.86917e-43
TMEM176B	5.58087e-47	0.330653	0.494	0.309	1.13721e-42
IER3	1.01231e-46	0.383303	0.393	0.23	2.06278e-42
PRSS23	1.1568e-40	0.338421	0.59	0.471	2.3572e-36
HLA-DRB1	8.23307e-39	0.349409	0.31	0.153	1.67765e-34
PLAT	2.38048e-35	0.365761	0.388	0.285	4.85071e-31
HLA-DRA	6.52991e-13	0.257356	0.35	0.249	1.3306e-08

## Sheet: Table S6-6
Marker genes of subclusters 5 of CAF
Gene_Name	p_val	avg_logFC	pct.1	pct.2	p_val_adj
CRYAB	3.39803e-81	0.7264	0.254	0.303	6.92417e-77
KRT19	5.92872e-65	0.68508	0.194	0.218	1.20809e-60
SCN7A	2.12695e-60	0.486495	0.104	0.078	4.33408e-56
KRT17	6.62583e-59	0.593579	0.125	0.132	1.35014e-54
C19orf33	9.32525e-56	0.371527	0.122	0.108	1.90021e-51
GPM6B	3.61731e-51	0.39536	0.151	0.073	7.37099e-47
LGI4	2.64751e-47	0.359447	0.161	0.106	5.39482e-43
MYOT	1.99838e-44	0.261966	0.118	0.001	4.07211e-40
MIA	3.72447e-41	0.501825	0.136	0.018	7.58936e-37
S100B	3.95025e-41	0.586935	0.133	0.007	8.04942e-37
SEMA3B	1.13555e-40	0.272769	0.111	0.045	2.3139e-36
KRT8	1.2803e-37	0.334118	0.219	0.255	2.60888e-33
S100A6	1.3486e-36	0.593291	1	0.956	2.74803e-32
MT-ND3	4.7338e-29	0.480798	1	0.971	9.64606e-25
CD74	2.55261e-28	0.526891	0.366	0.387	5.20146e-24
S100A10	3.08494e-25	0.327438	0.989	0.814	6.28619e-21
RCAN1	3.82001e-24	0.264299	0.143	0.147	7.78403e-20
FTH1	3.51117e-23	0.385119	1	1	7.15471e-19
RPS29	4.65329e-21	0.330395	0.989	0.996	9.48201e-17
TMSB10	1.10435e-20	0.359321	1	0.996	2.25033e-16
FTL	1.39678e-20	0.364219	1	0.998	2.84621e-16
CLU	4.62715e-20	1.10487	0.566	0.39	9.42874e-16
ANXA2	2.055e-19	0.306727	0.996	0.868	4.18747e-15
MT-ATP6	8.10928e-19	0.358852	1	0.999	1.65243e-14
MT-ND4L	1.35145e-18	0.260245	0.401	0.386	2.75385e-14
MT-ND2	2.56015e-18	0.318221	1	0.999	5.21682e-14
S100A11	2.7902e-18	0.342805	0.996	0.976	5.68559e-14
KRT7	5.73207e-18	0.342732	0.154	0.118	1.16802e-13
RPL36	3.82039e-16	0.272553	0.993	0.998	7.78481e-12
HLA-DRA	4.85744e-16	0.262069	0.272	0.264	9.89801e-12
HLA-DRB1	4.96843e-16	0.30445	0.194	0.177	1.01242e-11
RPL35A	3.67072e-15	0.276978	0.996	0.998	7.47982e-11
NPC2	2.01076e-13	0.310759	0.878	0.679	4.09732e-09
MT-CO2	1.27599e-11	0.274838	1	1	2.60008e-07
PPDPF	1.40288e-10	0.260646	0.971	0.862	2.85864e-06
