# Supplementary material for: Single-cell analysis of pancreatic ductal adenocarcinoma identifies a novel fibroblast subtype associated with poor prognosis but better immunotherapy response
Source: Cell Discov. 2021 May 25;7:36. doi: 10.1038/s41421-021-00271-4 (PMC8149399; doi:10.1038/s41421-021-00271-4)
Supplement: Supplementary file 20 — Table S7 [file 41421_2021_271_MOESM20_ESM.xlsx]

## Sheet: Table S7-1
Supplementary Table 7. KEGG and GO analyses of CAF subclusters by marker genes
GO analysis of CAF subcluster 0 by marker genes
Category	Term	Count	%	PValue	Genes	List Total	Pop Hits	Pop Total	Fold Enrichment	Bonferroni	Benjamini	FDR
KEGG_PATHWAY	hsa04610:Complement and coagulation cascades	10	7.29927	3.96292e-08	C7, C3, F3, SERPINE1, CFH, SERPING1, C1R, C1S, CFD, F2R	75	69	6879	13.2928	5.50844e-06	5.50844e-06	4.66997e-05
KEGG_PATHWAY	hsa05133:Pertussis	6	4.37956	0.00120795	FOS, C3, JUN, SERPING1, C1R, C1S	75	75	6879	7.3376	0.154652	0.0805718	1.41423
KEGG_PATHWAY	hsa05150:Staphylococcus aureus infection	5	3.64964	0.00259942	C3, CFH, C1R, C1S, CFD	75	54	6879	8.49259	0.303571	0.113609	3.02063
KEGG_PATHWAY	hsa04151:PI3K-Akt signaling pathway	11	8.0292	0.00360923	LAMA2, FGF7, MCL1, COL6A3, PDGFRA, NR4A1, FOXO3, THBS1, LAMB1, THBS4, F2R	75	345	6879	2.92441	0.395038	0.118074	4.17137
KEGG_PATHWAY	hsa04380:Osteoclast differentiation	6	4.37956	0.0130998	FOS, CTSK, JUN, JUND, NFKBIA, FOSB	75	131	6879	4.20092	0.840051	0.3069	14.3919
KEGG_PATHWAY	hsa04512:ECM-receptor interaction	5	3.64964	0.0140301	LAMA2, COL6A3, THBS1, LAMB1, THBS4	75	87	6879	5.27126	0.859703	0.279156	15.3381
KEGG_PATHWAY	hsa04010:MAPK signaling pathway	8	5.83942	0.0185178	FOS, FGF7, DUSP1, JUN, JUND, PDGFRA, NR4A1, GADD45A	75	253	6879	2.90024	0.925586	0.310065	19.7692
KEGG_PATHWAY	hsa04510:Focal adhesion	7	5.10949	0.0229565	LAMA2, JUN, COL6A3, PDGFRA, THBS1, LAMB1, THBS4	75	206	6879	3.1167	0.960369	0.332034	23.9422
KEGG_PATHWAY	hsa05200:Pathways in cancer	10	7.29927	0.0242666	LAMA2, FOS, FGF7, JUN, PDGFRA, NFKBIA, LAMB1, CXCL12, MMP2, F2R	75	393	6879	2.33384	0.967112	0.315732	25.1354
KEGG_PATHWAY	hsa05142:Chagas disease (American trypanosomiasis)	5	3.64964	0.0253034	FOS, C3, JUN, SERPINE1, NFKBIA	75	104	6879	4.40962	0.97163	0.299698	26.0675
KEGG_PATHWAY	hsa04668:TNF signaling pathway	5	3.64964	0.0277285	FOS, CEBPB, JUN, CXCL2, NFKBIA	75	107	6879	4.28598	0.979934	0.299063	28.2063
KEGG_PATHWAY	hsa05140:Leishmaniasis	4	2.91971	0.0405772	FOS, C3, JUN, NFKBIA	75	71	6879	5.16732	0.996842	0.381106	38.6234
KEGG_PATHWAY	hsa00380:Tryptophan metabolism	3	2.18978	0.0685115	CYP1B1, ALDH2, INMT	75	40	6879	6.879	0.999948	0.531795	56.6706
KEGG_PATHWAY	hsa05323:Rheumatoid arthritis	4	2.91971	0.0685718	FOS, CTSK, JUN, CXCL12	75	88	6879	4.16909	0.999949	0.506034	56.7037
KEGG_PATHWAY	hsa04974:Protein digestion and absorption	4	2.91971	0.0685718	COL14A1, PRSS2, COL6A3, PRSS1	75	88	6879	4.16909	0.999949	0.506034	56.7037
KEGG_PATHWAY	hsa04145:Phagosome	5	3.64964	0.0775054	C3, C1R, COLEC11, THBS1, THBS4	75	150	6879	3.05733	0.999987	0.526487	61.3519
KEGG_PATHWAY	hsa05144:Malaria	3	2.18978	0.0971909	LRP1, THBS1, THBS4	75	49	6879	5.61551	0.999999	0.588623	70.0267
GOTERM_MF_DIRECT	GO:0008201~heparin binding	13	9.48905	2.42946e-09	FGF7, LTBP2, CCDC80, SLIT2, PRELP, OGN, CRISPLD2, CTGF, CFH, GPNMB, THBS1, CYR61, THBS4	126	160	16881	10.8856	6.26799e-07	6.26799e-07	3.17173e-06
GOTERM_MF_DIRECT	GO:0005178~integrin binding	10	7.29927	8.27425e-08	FBLN1, SFRP2, CTGF, FBLN5, LTBP4, THBS1, TIMP2, GPNMB, THBS4, CYR61	126	105	16881	12.7596	2.13473e-05	1.06737e-05	0.000108023
GOTERM_MF_DIRECT	GO:0002020~protease binding	9	6.56934	8.19744e-07	LRP1, F3, SERPINE1, CST3, UBC, CSTB, CST1, TIMP2, TIMP1	126	101	16881	11.9385	0.000211472	7.04956e-05	0.0010702
GOTERM_MF_DIRECT	GO:0001968~fibronectin binding	6	4.37956	1.1929e-06	CTSK, FBLN1, SFRP2, CTGF, CCDC80, THBS1	126	26	16881	30.9176	0.000307722	7.69393e-05	0.00155736
GOTERM_MF_DIRECT	GO:0004252~serine-type endopeptidase activity	12	8.75912	3.06287e-06	CTSK, C3, F3, PRSS2, CTRB2, PRSS1, CTSC, C1R, COLEC11, C1S, CFD, MMP2	126	255	16881	6.30476	0.00078991	0.000158032	0.0039986
GOTERM_MF_DIRECT	GO:0005509~calcium ion binding	19	13.8686	5.52548e-06	ASPN, SVEP1, LTBP2, LTBP4, ANXA1, MGP, C1R, C1S, GAS6, SLIT2, S100A13, FBLN1, LRP1, GSN, FBLN2, FBLN5, PRSS2, THBS1, THBS4	126	717	16881	3.55028	0.00142456	0.000237568	0.00721344
GOTERM_MF_DIRECT	GO:0005201~extracellular matrix structural constituent	7	5.10949	1.00794e-05	FBLN1, COL14A1, FBLN2, LUM, MGP, LAMB1, PRELP	126	67	16881	13.9975	0.00259712	0.000371431	0.0131582
GOTERM_MF_DIRECT	GO:0005518~collagen binding	6	4.37956	8.09986e-05	ASPN, CTSK, PODN, COL14A1, LUM, DCN	126	60	16881	13.3976	0.0206816	0.0026089	0.105695
GOTERM_MF_DIRECT	GO:0005515~protein binding	84	61.3139	0.000773918	SAT1, FGF7, LTBP2, LTBP4, FOXO3, MMP2, OGN, FOS, SPRY1, GPC3, APOD, GSN, CTGF, SERPINE1, CFH, BOC, NR2F1, FTL, EGR1, ZFP36, CST3, MGP, SERPING1, CST1, GEM, SLIT2, MOXD1, GLUL, CTSK, NPC2, SERPINF1, PTGDS, BTG2, F3, JUN, RGCC, PLXDC2, CYBRD1, UBC, PDGFRA, CTSC, MFAP4, GADD45A, EMP1, TSHZ2, MCL1, C3, LUM, CXCL2, NFKBIA, C1R, C1S, DCN, ITM2B, TIMP2, TIMP1, ZFP36L1, ZFP36L2, PRSS2, JUND, TGM2, VMP1, …	126	8785	16881	1.28105	0.181063	0.0219498	1.00567
GOTERM_MF_DIRECT	GO:0050840~extracellular matrix binding	4	2.91971	0.000909882	FBLN2, DCN, THBS1, CYR61	126	26	16881	20.6117	0.209316	0.023212	1.18139
GOTERM_MF_DIRECT	GO:0042056~chemoattractant activity	4	2.91971	0.00101811	FGF7, LGALS3, GPNMB, CXCL12	126	27	16881	19.8483	0.231109	0.0236083	1.32105
GOTERM_MF_DIRECT	GO:0008236~serine-type peptidase activity	5	3.64964	0.00121792	PRSS2, CTRB2, PRSS1, C1R, CFD	126	63	16881	10.633	0.269784	0.025861	1.57842
GOTERM_MF_DIRECT	GO:0008083~growth factor activity	7	5.10949	0.0013049	OGN, REG1A, FGF7, CTGF, CXCL12, THBS4, TIMP1	126	162	16881	5.78909	0.286009	0.0255813	1.69025
GOTERM_MF_DIRECT	GO:0043394~proteoglycan binding	3	2.18978	0.00286373	CTSK, THBS1, SLIT2	126	11	16881	36.539	0.52284	0.0514779	3.67483
GOTERM_MF_DIRECT	GO:0035925~mRNA 3'-UTR AU-rich region binding	3	2.18978	0.00286373	ZFP36, ZFP36L1, ZFP36L2	126	11	16881	36.539	0.52284	0.0514779	3.67483
GOTERM_MF_DIRECT	GO:0050431~transforming growth factor beta binding	3	2.18978	0.00609877	LTBP4, THBS1, ENG	126	16	16881	25.1205	0.793674	0.0998735	7.67592
GOTERM_MF_DIRECT	GO:0017091~AU-rich element binding	3	2.18978	0.00687863	ZFP36, ZFP36L1, ZFP36L2	126	17	16881	23.6429	0.8315	0.105331	8.6172
GOTERM_MF_DIRECT	GO:0005539~glycosaminoglycan binding	3	2.18978	0.00770118	LTBP4, DCN, ENG	126	18	16881	22.3294	0.863931	0.110708	9.60042
GOTERM_MF_DIRECT	GO:0070412~R-SMAD binding	3	2.18978	0.0104184	FOS, JUN, RGCC	126	21	16881	19.1395	0.932932	0.13939	12.7794
GOTERM_MF_DIRECT	GO:0000982~transcription factor activity, RNA polymerase II core promoter proximal region sequence-specific binding	3	2.18978	0.0124314	FOS, JUN, FOSB	126	23	16881	17.4752	0.96034	0.15622	15.0675
GOTERM_MF_DIRECT	GO:0005102~receptor binding	8	5.83942	0.0160827	LAMA2, C3, SERPINE1, ANXA1, CXCL12, IGFBP4, GAS6, F2R	126	353	16881	3.03629	0.984748	0.188729	19.0769
GOTERM_MF_DIRECT	GO:0070051~fibrinogen binding	2	1.45985	0.0220515	FBLN1, THBS1	126	3	16881	89.3175	0.996827	0.23963	25.2568
GOTERM_MF_DIRECT	GO:0042802~identical protein binding	12	8.75912	0.0232166	GLUL, FBLN1, JUN, CST3, NFKBIA, CTSC, C1S, THBS1, SLIT2, EMILIN1, FTL, SOD2	126	749	16881	2.14648	0.997667	0.240791	26.4109
GOTERM_MF_DIRECT	GO:0004869~cysteine-type endopeptidase inhibitor activity	3	2.18978	0.0261485	CST3, CSTB, CST1	126	34	16881	11.8214	0.998926	0.25712	29.2431
GOTERM_MF_DIRECT	GO:0001077~transcriptional activator activity, RNA polymerase II core promoter proximal region sequence-specific binding	6	4.37956	0.0311074	EGR1, FOS, CEBPB, JUN, NR4A1, FOSB	126	236	16881	3.40617	0.999712	0.288028	33.8052
GOTERM_MF_DIRECT	GO:0004866~endopeptidase inhibitor activity	3	2.18978	0.0353299	C3, CST3, CSTB	126	40	16881	10.0482	0.999907	0.310095	37.474
GOTERM_MF_DIRECT	GO:0004867~serine-type endopeptidase inhibitor activity	4	2.91971	0.035339	SERPINF1, COL6A3, SERPINE1, SERPING1	126	97	16881	5.52479	0.999907	0.30024	37.4817
GOTERM_MF_DIRECT	GO:0043565~sequence-specific DNA binding	9	6.56934	0.0387904	EGR1, FOS, CEBPB, JUN, JUND, NR4A1, FOXO3, FOSB, NR2F1	126	518	16881	2.32777	0.999963	0.3148	40.3398
GOTERM_MF_DIRECT	GO:0005024~transforming growth factor beta-activated receptor activity	2	1.45985	0.0507049	LTBP4, ENG	126	7	16881	38.2789	0.999999	0.380889	49.3049
GOTERM_MF_DIRECT	GO:0036094~small molecule binding	2	1.45985	0.0507049	APOD, PTGDS	126	7	16881	38.2789	0.999999	0.380889	49.3049
GOTERM_MF_DIRECT	GO:0008009~chemokine activity	3	2.18978	0.051037	CXCL14, CXCL2, CXCL12	126	49	16881	8.20262	0.999999	0.372524	49.5359
GOTERM_MF_DIRECT	GO:0003730~mRNA 3'-UTR binding	3	2.18978	0.051037	ZFP36, ZFP36L1, ZFP36L2	126	49	16881	8.20262	0.999999	0.372524	49.5359
GOTERM_MF_DIRECT	GO:0004860~protein kinase inhibitor activity	3	2.18978	0.0567354	ASPN, PODN, DCN	126	52	16881	7.7294	1	0.39487	53.352
GOTERM_MF_DIRECT	GO:0008134~transcription factor binding	6	4.37956	0.060119	FOS, CEBPB, JUN, JUND, NFKBIA, FOSB	126	284	16881	2.83048	1	0.403106	55.49
GOTERM_MF_DIRECT	GO:0048495~Roundabout binding	2	1.45985	0.0647177	OGN, SLIT2	126	9	16881	29.7725	1	0.416923	58.2508
GOTERM_MF_DIRECT	GO:0045236~CXCR chemokine receptor binding	2	1.45985	0.0647177	CXCL2, CXCL12	126	9	16881	29.7725	1	0.416923	58.2508
GOTERM_MF_DIRECT	GO:0004185~serine-type carboxypeptidase activity	2	1.45985	0.0988583	SCPEP1, AEBP1	126	14	16881	19.1395	1	0.556836	74.3073
GOTERM_MF_DIRECT	GO:0003700~transcription factor activity, sequence-specific DNA binding	12	8.75912	0.0998382	ZFP36L1, EGR1, ZFP36L2, FOS, AEBP1, TSC22D3, CEBPB, JUN, JUND, FOXO3, FOSB, NR2F1	126	961	16881	1.67296	1	0.549833	74.6697
GOTERM_CC_DIRECT	GO:0005615~extracellular space	56	40.8759	1.09032e-27	AEBP1, LTBP2, LTBP4, MMP2, CXCL12, OGN, GPC3, APOD, CTGF, GSN, SERPINE1, CFH, CFD, CTRB2, CST3, SERPING1, CST1, SLIT2, PRELP, CTSK, PTGDS, SERPINF1, F3, CSTB, UBC, CTSC, PODN, C3, LUM, CXCL2, DCN, TIMP2, ITM2B, TIMP1, PRSS2, COL6A3, THBS1, LAMB1, PLTP, DPT, THBS4, LGALS3, PSAP, SELENOP, ANXA1, S100A13, GAS6, FBLN1, OMD, COL14A1, CXCL14, SFRP2, FBLN5, SFRP4, ENG, IGFBP4	135	1347	18224	5.61216	1.83174e-25	1.83174e-25	1.32752e-24
GOTERM_CC_DIRECT	GO:0031012~extracellular matrix	32	23.3577	3.67018e-27	ASPN, TSHZ2, AEBP1, LTBP2, LUM, LTBP4, DCN, TIMP2, MMP2, OGN, PRSS2, COL6A3, SERPINE1, TGM2, THBS1, LAMB1, THBS4, CYR61, DPT, LGALS3, MGP, PRELP, EMILIN1, LAMA2, FBLN1, COL14A1, SERPINF1, SFRP2, FBLN2, F3, FBLN5, MFAP4	135	296	18224	14.5938	6.1659e-25	3.08295e-25	4.46861e-24
GOTERM_CC_DIRECT	GO:0005576~extracellular region	58	42.3358	1.17435e-25	FGF7, LTBP4, MMP2, CXCL12, OGN, APOD, CTGF, GSN, SERPINE1, CFH, CFD, CYR61, CTRB2, CST3, SERPING1, COLEC11, SLIT2, PRELP, CTSK, PTGDS, SERPINF1, MFAP4, C7, C3, LUM, CXCL2, PRSS1, C1R, C1S, DCN, TIMP2, ITM2B, TIMP1, ITGBL1, CRISPLD2, PRSS2, COL6A3, LAMB1, THBS1, PLTP, THBS4, SVEP1, PSAP, SELENOP, ANXA1, GAS6, EMILIN1, LAMA2, FBLN1, OMD, COL14A1, CXCL14, SFRP2, FBLN2, FBLN5, SFRP4, IGFBP4, F2R	135	1610	18224	4.86309	1.9729e-23	6.57634e-24	1.42982e-22
GOTERM_CC_DIRECT	GO:0070062~extracellular exosome	67	48.9051	2.87503e-20	SCPEP1, AEBP1, RARRES1, LTBP2, LTBP4, CXCL12, OGN, GPC3, APOD, GSN, SERPINE1, CFH, CFD, FTL, CST3, MGP, SERPING1, METTL7A, SLIT2, PRELP, GLUL, NPC2, PTGDS, BTG2, SERPINF1, F3, PLXDC2, CYBRD1, UBC, CSTB, CTSC, MFAP4, C7, C3, LUM, PRSS1, C1R, C1S, ITM2B, TIMP2, TIMP1, ALDH1A1, REG1A, CRISPLD2, COL6A3, TGM2, LAMB1, THBS1, DPT, THBS4, LGALS3, PSAP, SELENOP, ANXA1, MXRA8, GAS6, S100A13, EMILIN1, SOD2,…	135	2811	18224	3.21754	4.83006e-18	1.20751e-18	3.50049e-17
GOTERM_CC_DIRECT	GO:0005578~proteinaceous extracellular matrix	24	17.5182	2.64129e-18	ASPN, PODN, LTBP2, LUM, LTBP4, MGP, TIMP2, MMP2, SLIT2, PRELP, EMILIN1, TIMP1, OGN, FBLN1, OMD, COL14A1, GPC3, FBLN2, CRISPLD2, CTGF, FBLN5, COL6A3, DPT, CYR61	135	268	18224	12.0889	4.43736e-16	8.87473e-17	3.21589e-15
GOTERM_CC_DIRECT	GO:0005604~basement membrane	8	5.83942	1.85257e-06	LAMA2, FBLN1, SERPINF1, CST3, CCDC80, LAMB1, THBS4, TIMP1	135	79	18224	13.6701	0.000311183	5.18706e-05	0.00225556
GOTERM_CC_DIRECT	GO:0043202~lysosomal lumen	7	5.10949	3.83785e-05	OGN, OMD, GPC3, PSAP, LUM, DCN, PRELP	135	85	18224	11.117	0.00642696	0.000920677	0.0467175
GOTERM_CC_DIRECT	GO:0031093~platelet alpha granule lumen	6	4.37956	5.16515e-05	SERPINE1, SERPING1, THBS1, CFD, GAS6, TIMP1	135	55	18224	14.7265	0.00864013	0.00108412	0.0628699
GOTERM_CC_DIRECT	GO:0005796~Golgi lumen	7	5.10949	7.61567e-05	OGN, OMD, GPC3, LUM, DCN, GAS6, PRELP	135	96	18224	9.84321	0.0127133	0.00142064	0.0926849
GOTERM_CC_DIRECT	GO:0071953~elastic fiber	3	2.18978	0.00031889	FBLN1, FBLN5, MFAP4	135	4	18224	101.244	0.0521718	0.00534387	0.387572
GOTERM_CC_DIRECT	GO:0072562~blood microparticle	7	5.10949	0.000911136	GSN, C3, CFH, PRSS1, SERPING1, C1R, C1S	135	152	18224	6.21676	0.141991	0.0138254	1.10372
GOTERM_CC_DIRECT	GO:0005581~collagen trimer	5	3.64964	0.00474013	COL14A1, COL6A3, COLEC11, EMILIN1, TIMP1	135	92	18224	7.33655	0.549878	0.0643555	5.6209
GOTERM_CC_DIRECT	GO:1903561~extracellular vesicle	4	2.91971	0.00592098	OGN, FBLN2, COL6A3, PRELP	135	50	18224	10.7994	0.631267	0.0738737	6.97528
GOTERM_CC_DIRECT	GO:0009986~cell surface	10	7.29927	0.0187744	SRPX, F3, SFRP4, ANXA1, MXRA8, THBS1, TIMP2, ENG, SLIT2, F2R	135	542	18224	2.49064	0.958584	0.203425	20.607
GOTERM_CC_DIRECT	GO:0005589~collagen type VI trimer	2	1.45985	0.0218982	COL6A3, DCN	135	3	18224	89.9951	0.975761	0.219629	23.6302
GOTERM_CC_DIRECT	GO:0042383~sarcolemma	4	2.91971	0.0247937	LAMA2, COL6A3, ANXA1, SSPN	135	85	18224	6.35259	0.98527	0.231731	26.3378
GOTERM_CC_DIRECT	GO:0097386~glial cell projection	2	1.45985	0.0290913	GLUL, SCN7A	135	4	18224	67.4963	0.992986	0.253049	30.1943
GOTERM_CC_DIRECT	GO:0005788~endoplasmic reticulum lumen	5	3.64964	0.0534306	COL14A1, COL6A3, CTSC, THBS1, GAS6	135	192	18224	3.51543	0.999901	0.401005	48.7557
GOTERM_CC_DIRECT	GO:0005577~fibrinogen complex	2	1.45985	0.0642768	FBLN1, THBS1	135	9	18224	29.9984	0.999986	0.444247	55.4645
GOTERM_CC_DIRECT	GO:0005783~endoplasmic reticulum	11	8.0292	0.0844946	OGN, FOS, SRPX, NPC2, APOD, CST3, TGM2, VMP1, THBS1, METTL7A, THBS4	135	828	18224	1.79338	1	0.523622	65.8647
GOTERM_CC_DIRECT	GO:0005764~lysosome	5	3.64964	0.0856172	CTSK, NPC2, PSAP, CST3, CTSC	135	226	18224	2.98656	1	0.51132	66.3708
GOTERM_BP_DIRECT	GO:0007155~cell adhesion	21	15.3285	5.70277e-10	SVEP1, CYP1B1, SSPN, CXCL12, GAS6, ITGBL1, EMILIN1, LAMA2, OMD, SRPX, CTGF, COL6A3, THBS1, LAMB1, MFAP4, GPNMB, BOC, ENG, THBS4, DPT, CYR61	134	459	16792	5.73329	7.03151e-07	7.03151e-07	9.25061e-07
GOTERM_BP_DIRECT	GO:0030198~extracellular matrix organization	14	10.219	5.25549e-09	LUM, CCDC80, DCN, EMILIN1, LAMA2, FBLN1, COL14A1, CRISPLD2, FBLN5, SERPINE1, COL6A3, THBS1, LAMB1, CYR61	134	196	16792	8.95096	6.48e-06	3.24001e-06	8.52507e-06
GOTERM_BP_DIRECT	GO:0007568~aging	13	9.48905	7.44798e-09	SERPING1, FOXO3, DCN, TIMP2, TIMP1, FOS, LRP1, SERPINF1, APOD, CTGF, JUN, JUND, CTSC	134	165	16792	9.87318	9.18332e-06	3.06112e-06	1.20816e-05
GOTERM_BP_DIRECT	GO:0022617~extracellular matrix disassembly	10	7.29927	8.49593e-09	CTSK, GSN, PRSS2, CTRB2, PRSS1, DCN, TIMP2, ENG, MMP2, TIMP1	134	76	16792	16.4886	1.04754e-05	2.61887e-06	1.37815e-05
GOTERM_BP_DIRECT	GO:0009612~response to mechanical stimulus	8	5.83942	4.04015e-07	TXNIP, BTG2, JUN, JUND, DCN, FOSB, THBS1, CXCL12	134	59	16792	16.9917	0.000498026	9.96251e-05	0.000655361
GOTERM_BP_DIRECT	GO:0008285~negative regulation of cell proliferation	15	10.9489	3.13946e-06	RARRES1, CYP1B1, PODN, TIMP2, SOD2, SPRY1, BTG2, SFRP2, JUN, SFRP4, RGCC, MEG3, GPNMB, F2R, DPT	134	396	16792	4.74672	0.00386348	0.000644952	0.00509248
GOTERM_BP_DIRECT	GO:0006956~complement activation	8	5.83942	5.75808e-06	C7, C3, RGCC, CFH, C1R, COLEC11, C1S, CFD	134	87	16792	11.5231	0.00707459	0.00101373	0.00933993
GOTERM_BP_DIRECT	GO:0002576~platelet degranulation	8	5.83942	1.758e-05	PSAP, SERPINE1, SELENOP, SERPING1, THBS1, CFD, GAS6, TIMP1	134	103	16792	9.73308	0.0214431	0.00270588	0.0285132
GOTERM_BP_DIRECT	GO:0043434~response to peptide hormone	6	4.37956	2.44975e-05	BTG2, CTGF, JUND, ANXA1, CXCL12, TIMP1	134	44	16792	17.0882	0.0297541	0.00335057	0.0397306
GOTERM_BP_DIRECT	GO:0043065~positive regulation of apoptotic process	12	8.75912	2.69262e-05	TXNIP, CYP1B1, DUSP1, NUPR1, SFRP2, SFRP4, UBC, TGM2, NR4A1, FOXO3, GADD45A, SLIT2	134	300	16792	5.01254	0.0326553	0.00331454	0.0436687
GOTERM_BP_DIRECT	GO:0032870~cellular response to hormone stimulus	6	4.37956	2.73855e-05	FOS, DUSP1, JUN, JUND, FOSB, SLIT2	134	45	16792	16.7085	0.033203	0.003065	0.0444134
GOTERM_BP_DIRECT	GO:0042493~response to drug	12	8.75912	3.04024e-05	TXNIP, FOS, APOD, SFRP2, JUN, JUND, CST3, ANXA1, FOSB, THBS1, TIMP2, SOD2	134	304	16792	4.94658	0.0367928	0.00311902	0.0493051
GOTERM_BP_DIRECT	GO:0010951~negative regulation of endopeptidase activity	8	5.83942	4.97935e-05	SERPINF1, C3, COL6A3, SERPINE1, CSTB, SERPING1, TIMP2, TIMP1	134	121	16792	8.28519	0.0595501	0.0047117	0.0807407
GOTERM_BP_DIRECT	GO:0034097~response to cytokine	6	4.37956	5.57277e-05	FOS, MCL1, JUN, JUND, TIMP2, TIMP1	134	52	16792	14.4592	0.0664065	0.00489613	0.090359
GOTERM_BP_DIRECT	GO:0042340~keratan sulfate catabolic process	4	2.91971	0.000101428	OGN, OMD, LUM, PRELP	134	12	16792	41.7711	0.117562	0.00830311	0.164401
GOTERM_BP_DIRECT	GO:0016525~negative regulation of angiogenesis	6	4.37956	0.000130244	SERPINF1, RGCC, MEG3, DCN, THBS1, THBS4	134	62	16792	12.1271	0.148369	0.00998738	0.211063
GOTERM_BP_DIRECT	GO:0006957~complement activation, alternative pathway	4	2.91971	0.000131092	C7, C3, CFH, CFD	134	13	16792	38.558	0.149259	0.00946362	0.212436
GOTERM_BP_DIRECT	GO:0009611~response to wounding	6	4.37956	0.00014058	ZFP36, ZFP36L1, ZFP36L2, FGF7, CTGF, F2R	134	63	16792	11.9346	0.159155	0.0095842	0.227795
GOTERM_BP_DIRECT	GO:0030199~collagen fibril organization	5	3.64964	0.000249539	COL14A1, CYP1B1, SFRP2, LUM, DPT	134	39	16792	16.0658	0.264879	0.0160653	0.404016
GOTERM_BP_DIRECT	GO:0045766~positive regulation of angiogenesis	7	5.10949	0.000306218	CYP1B1, C3, SFRP2, F3, SERPINE1, THBS1, ENG	134	115	16792	7.62777	0.314512	0.0187041	0.495567
GOTERM_BP_DIRECT	GO:0010596~negative regulation of endothelial cell migration	4	2.91971	0.000363335	SERPINF1, DCN, THBS1, SLIT2	134	18	16792	27.8474	0.361142	0.0211108	0.587748
GOTERM_BP_DIRECT	GO:1901991~negative regulation of mitotic cell cycle phase transition	3	2.18978	0.000369717	ZFP36L1, ZFP36L2, RGCC	134	4	16792	93.9851	0.366152	0.0205115	0.598043
GOTERM_BP_DIRECT	GO:0034103~regulation of tissue remodeling	3	2.18978	0.000369717	CST3, GPNMB, THBS4	134	4	16792	93.9851	0.366152	0.0205115	0.598043
GOTERM_BP_DIRECT	GO:0051591~response to cAMP	5	3.64964	0.000474336	FOS, DUSP1, JUN, JUND, FOSB	134	46	16792	13.621	0.442891	0.0251138	0.766661
GOTERM_BP_DIRECT	GO:0071385~cellular response to glucocorticoid stimulus	4	2.91971	0.000501753	ZFP36, ZFP36L1, ZFP36L2, ANXA1	134	20	16792	25.0627	0.461419	0.0254545	0.810806
GOTERM_BP_DIRECT	GO:0035914~skeletal muscle cell differentiation	5	3.64964	0.000604684	EGR1, FOS, BTG2, NUPR1, NR4A1	134	49	16792	12.7871	0.525646	0.0293915	0.976372
GOTERM_BP_DIRECT	GO:0042127~regulation of cell proliferation	8	5.83942	0.000681203	TXNIP, SAT1, JUN, JUND, CXCL2, ANXA1, NFKBIA, ENG	134	185	16792	5.41896	0.56838	0.0317992	1.09929
GOTERM_BP_DIRECT	GO:0032967~positive regulation of collagen biosynthetic process	4	2.91971	0.00076606	CTGF, RGCC, ENG, F2R	134	23	16792	21.7936	0.611287	0.0343915	1.23543
GOTERM_BP_DIRECT	GO:0030336~negative regulation of cell migration	6	4.37956	0.00094703	PODN, CYP1B1, SFRP2, SERPINE1, ENG, SLIT2	134	95	16792	7.91453	0.689087	0.0408645	1.52518
GOTERM_BP_DIRECT	GO:0018146~keratan sulfate biosynthetic process	4	2.91971	0.0013767	OGN, OMD, LUM, PRELP	134	28	16792	17.9019	0.817067	0.0568912	2.20993
GOTERM_BP_DIRECT	GO:0044344~cellular response to fibroblast growth factor stimulus	4	2.91971	0.00168658	ZFP36, ZFP36L1, ZFP36L2, NR4A1	134	30	16792	16.7085	0.875233	0.067025	2.701
GOTERM_BP_DIRECT	GO:0000288~nuclear-transcribed mRNA catabolic process, deadenylation-dependent decay	3	2.18978	0.0016898	ZFP36, ZFP36L1, ZFP36L2	134	8	16792	46.9925	0.875729	0.0650548	2.7061
GOTERM_BP_DIRECT	GO:0060326~cell chemotaxis	5	3.64964	0.0017527	CXCL14, CXCL2, PDGFRA, CXCL12, ENG	134	65	16792	9.63949	0.885017	0.0653592	2.80549
GOTERM_BP_DIRECT	GO:0090090~negative regulation of canonical Wnt signaling pathway	7	5.10949	0.00189782	EGR1, GPC3, SFRP2, SFRP4, UBC, FOXO3, IGFBP4	134	163	16792	5.38156	0.903887	0.0685165	3.03443
GOTERM_BP_DIRECT	GO:0045944~positive regulation of transcription from RNA polymerase II promoter	18	13.1387	0.00191544	EGR1, CEBPB, LUM, NFKBIA, NR4A1, FOXO3, DCN, FOSB, FOS, SFRP2, JUN, JUND, SERPINE1, RGCC, UBC, ENG, CYR61, NR2F1	134	981	16792	2.29933	0.905957	0.0671673	3.06219
GOTERM_BP_DIRECT	GO:0032496~response to lipopolysaccharide	7	5.10949	0.00195731	FOS, JUN, JUND, CXCL2, DCN, SOD2, F2R	134	164	16792	5.34874	0.910698	0.0666929	3.12815
GOTERM_BP_DIRECT	GO:0009749~response to glucose	5	3.64964	0.00207014	TXNIP, EGR1, GLUL, CTGF, THBS1	134	68	16792	9.21422	0.922318	0.0685155	3.30563
GOTERM_BP_DIRECT	GO:0006508~proteolysis	12	8.75912	0.00210402	GGT5, CTSK, C3, PRSS2, CTRB2, PRSS1, CTSC, C1R, COLEC11, C1S, CFD, MMP2	134	500	16792	3.00752	0.925503	0.0677823	3.35888
GOTERM_BP_DIRECT	GO:0001938~positive regulation of endothelial cell proliferation	5	3.64964	0.00218421	F3, JUN, NR4A1, CXCL12, THBS4	134	69	16792	9.08068	0.932531	0.0684911	3.48478
GOTERM_BP_DIRECT	GO:0044267~cellular protein metabolic process	6	4.37956	0.00247514	GSN, CST3, UBC, ITM2B, MMP2, IGFBP4	134	118	16792	6.37187	0.952907	0.0753588	3.94024
GOTERM_BP_DIRECT	GO:0001666~response to hypoxia	7	5.10949	0.00248555	EGR1, CST3, THBS1, CXCL12, ENG, MMP2, SOD2	134	172	16792	5.09997	0.953509	0.0738438	3.95649
GOTERM_BP_DIRECT	GO:0050918~positive chemotaxis	4	2.91971	0.00264163	FGF7, LGALS3, GPNMB, CXCL12	134	35	16792	14.3215	0.961667	0.0764656	4.19997
GOTERM_BP_DIRECT	GO:0045597~positive regulation of cell differentiation	4	2.91971	0.00310015	CTGF, JUN, JUND, CYR61	134	37	16792	13.5474	0.978256	0.0871218	4.9119
GOTERM_BP_DIRECT	GO:0006954~inflammatory response	10	7.29927	0.0032272	GGT5, FOS, CEBPB, C3, CXCL2, ANXA1, THBS1, CXCL12, IGFBP4, F2R	134	379	16792	3.30642	0.981418	0.0885219	5.1083
GOTERM_BP_DIRECT	GO:0001775~cell activation	3	2.18978	0.00326795	PDGFRA, CST3, TIMP1	134	11	16792	34.1764	0.982332	0.0876456	5.1712
GOTERM_BP_DIRECT	GO:0010811~positive regulation of cell-substrate adhesion	4	2.91971	0.00334656	FBLN2, CCDC80, EMILIN1, CYR61	134	38	16792	13.1909	0.983969	0.0877576	5.29245
GOTERM_BP_DIRECT	GO:0043066~negative regulation of apoptotic process	11	8.0292	0.00336287	MCL1, DUSP1, ANXA1, UBC, TGM2, NFKBIA, THBS1, GAS6, TIMP1, SOD2, CYR61	134	455	16792	3.02956	0.984289	0.0863351	5.31758
GOTERM_BP_DIRECT	GO:0030335~positive regulation of cell migration	7	5.10949	0.00347032	F3, PDGFRA, THBS1, GPNMB, LAMB1, F2R, CYR61	134	184	16792	4.76736	0.986245	0.0871638	5.48303
GOTERM_BP_DIRECT	GO:0032570~response to progesterone	4	2.91971	0.00360464	TXNIP, FOS, FOSB, THBS1	134	39	16792	12.8527	0.988351	0.0885892	5.68948
GOTERM_BP_DIRECT	GO:0001558~regulation of cell growth	5	3.64964	0.00373786	CTGF, FBLN5, LTBP4, IGFBP4, CYR61	134	80	16792	7.83209	0.990122	0.0899293	5.89381
GOTERM_BP_DIRECT	GO:0061158~3'-UTR-mediated mRNA destabilization	3	2.18978	0.00390125	ZFP36, ZFP36L1, ZFP36L2	134	12	16792	31.3284	0.99193	0.091893	6.14386
GOTERM_BP_DIRECT	GO:0043206~extracellular fibril organization	3	2.18978	0.00390125	LTBP2, CST3, MFAP4	134	12	16792	31.3284	0.99193	0.091893	6.14386
GOTERM_BP_DIRECT	GO:0006069~ethanol oxidation	3	2.18978	0.00390125	ALDH1A1, ALDH2, ADH1B	134	12	16792	31.3284	0.99193	0.091893	6.14386
GOTERM_BP_DIRECT	GO:0043524~negative regulation of neuron apoptotic process	6	4.37956	0.00400856	CEBPB, LRP1, BTG2, JUN, SOD2, F2R	134	132	16792	5.69607	0.992934	0.0925415	6.30773
GOTERM_BP_DIRECT	GO:0007566~embryo implantation	4	2.91971	0.00445058	FBLN1, CST3, VMP1, MMP2	134	42	16792	11.9346	0.995912	0.100364	6.97995
GOTERM_BP_DIRECT	GO:0071850~mitotic cell cycle arrest	3	2.18978	0.00458674	DUSP1, RGCC, GADD45A	134	13	16792	28.9185	0.996547	0.101431	7.1861
GOTERM_BP_DIRECT	GO:0009636~response to toxic substance	5	3.64964	0.00464254	FOS, CYP1B1, NUPR1, CST3, INMT	134	85	16792	7.37138	0.996777	0.100802	7.27047
GOTERM_BP_DIRECT	GO:0000122~negative regulation of transcription from RNA polymerase II promoter	14	10.219	0.00469852	ZFP36, TXNIP, EGR1, AEBP1, ZBTB20, TSHZ2, FOXO3, FOSB, TSC22D3, BTG2, JUND, UBC, ENG, NR2F1	134	720	16792	2.43665	0.996993	0.100198	7.35502
GOTERM_BP_DIRECT	GO:0014912~negative regulation of smooth muscle cell migration	3	2.18978	0.00532355	LRP1, SERPINE1, SLIT2	134	14	16792	26.8529	0.998614	0.110883	8.29427
GOTERM_BP_DIRECT	GO:1900153~positive regulation of nuclear-transcribed mRNA catabolic process, deadenylation-dependent decay	3	2.18978	0.00532355	ZFP36, ZFP36L1, ZFP36L2	134	14	16792	26.8529	0.998614	0.110883	8.29427
GOTERM_BP_DIRECT	GO:2000353~positive regulation of endothelial cell apoptotic process	3	2.18978	0.00532355	RGCC, FOXO3, THBS1	134	14	16792	26.8529	0.998614	0.110883	8.29427
GOTERM_BP_DIRECT	GO:0010875~positive regulation of cholesterol efflux	3	2.18978	0.00532355	LRP1, NFKBIA, PLTP	134	14	16792	26.8529	0.998614	0.110883	8.29427
GOTERM_BP_DIRECT	GO:0030194~positive regulation of blood coagulation	3	2.18978	0.00532355	SERPINE1, THBS1, F2R	134	14	16792	26.8529	0.998614	0.110883	8.29427
GOTERM_BP_DIRECT	GO:0032355~response to estradiol	5	3.64964	0.00590959	TXNIP, DUSP1, CTGF, CST3, ANXA1	134	91	16792	6.88535	0.99933	0.120334	9.16681
GOTERM_BP_DIRECT	GO:0045600~positive regulation of fat cell differentiation	4	2.91971	0.00610841	ZFP36, ZFP36L1, CEBPB, SFRP2	134	47	16792	10.665	0.999476	0.122128	9.46104
GOTERM_BP_DIRECT	GO:0043277~apoptotic cell clearance	3	2.18978	0.00611084	LRP1, TGM2, GAS6	134	15	16792	25.0627	0.999478	0.120233	9.46463
GOTERM_BP_DIRECT	GO:0007179~transforming growth factor beta receptor signaling pathway	5	3.64964	0.00614098	FOS, LTBP2, JUN, UBC, ENG	134	92	16792	6.81051	0.999497	0.118902	9.50915
GOTERM_BP_DIRECT	GO:0006955~immune response	10	7.29927	0.00636287	C7, CEBPB, CXCL14, C3, CXCL2, CTSC, C1R, GEM, THBS1, CXCL12	134	421	16792	2.97657	0.999618	0.121047	9.83632
GOTERM_BP_DIRECT	GO:0035994~response to muscle stretch	3	2.18978	0.00694778	FOS, JUN, NFKBIA	134	16	16792	23.4963	0.999815	0.12947	10.6934
GOTERM_BP_DIRECT	GO:0071277~cellular response to calcium ion	4	2.91971	0.0076673	FOS, JUN, JUND, FOSB	134	51	16792	9.8285	0.999924	0.139841	11.7373
GOTERM_BP_DIRECT	GO:0042542~response to hydrogen peroxide	4	2.91971	0.0076673	TXNIP, DUSP1, JUN, SOD2	134	51	16792	9.8285	0.999924	0.139841	11.7373
GOTERM_BP_DIRECT	GO:0010466~negative regulation of peptidase activity	3	2.18978	0.00783354	GPC3, CST3, CSTB	134	17	16792	22.1141	0.999939	0.140593	11.9768
GOTERM_BP_DIRECT	GO:0009416~response to light stimulus	3	2.18978	0.00783354	FOS, DUSP1, JUND	134	17	16792	22.1141	0.999939	0.140593	11.9768
GOTERM_BP_DIRECT	GO:0006958~complement activation, classical pathway	5	3.64964	0.0079309	C7, C3, SERPING1, C1R, C1S	134	99	16792	6.32896	0.999946	0.140189	12.1168
GOTERM_BP_DIRECT	GO:0001525~angiogenesis	7	5.10949	0.00870343	SAT1, CYP1B1, APOD, CTGF, JUN, SERPINE1, MMP2	134	223	16792	3.93361	0.999979	0.15067	13.2204
GOTERM_BP_DIRECT	GO:0008283~cell proliferation	9	6.56934	0.00874741	ZFP36L1, ZFP36L2, GLUL, LRP1, SERPINF1, EMP1, IGFBP4, GAS6, CYR61	134	366	16792	3.08148	0.99998	0.149292	13.2828
GOTERM_BP_DIRECT	GO:0048146~positive regulation of fibroblast proliferation	4	2.91971	0.00897684	FBLN1, JUN, PDGFRA, GAS6	134	54	16792	9.28248	0.999985	0.150839	13.6078
GOTERM_BP_DIRECT	GO:0008284~positive regulation of cell proliferation	10	7.29927	0.0119081	REG1A, FGF7, SFRP2, CTGF, PDGFRA, CST3, THBS1, S100A13, TIMP1, F2R	134	466	16792	2.68913	1	0.192708	17.6608
GOTERM_BP_DIRECT	GO:0045669~positive regulation of osteoblast differentiation	4	2.91971	0.0119673	CEBPB, SFRP2, JUND, CYR61	134	60	16792	8.35423	1	0.191089	17.7408
GOTERM_BP_DIRECT	GO:0070374~positive regulation of ERK1 and ERK2 cascade	6	4.37956	0.0128009	CTGF, JUN, PDGFRA, GPNMB, GAS6, F2R	134	175	16792	4.29646	1	0.200475	18.8594
GOTERM_BP_DIRECT	GO:0006977~DNA damage response, signal transduction by p53 class mediator resulting in cell cycle arrest	4	2.91971	0.0130763	BTG2, RGCC, UBC, GADD45A	134	62	16792	8.08474	1	0.201809	19.2258
GOTERM_BP_DIRECT	GO:0030574~collagen catabolic process	4	2.91971	0.014242	CTSK, PRSS2, COL6A3, MMP2	134	64	16792	7.83209	1	0.215166	20.7597
GOTERM_BP_DIRECT	GO:0051602~response to electrical stimulus	3	2.18978	0.0153338	BTG2, S100A13, SOD2	134	24	16792	15.6642	1	0.226998	22.1714
GOTERM_BP_DIRECT	GO:1905049~negative regulation of metallopeptidase activity	2	1.45985	0.0157786	TIMP2, TIMP1	134	2	16792	125.313	1	0.23008	22.7397
GOTERM_BP_DIRECT	GO:1904582~positive regulation of intracellular mRNA localization	2	1.45985	0.0157786	ZFP36, ZFP36L1	134	2	16792	125.313	1	0.23008	22.7397
GOTERM_BP_DIRECT	GO:0031086~nuclear-transcribed mRNA catabolic process, deadenylation-independent decay	2	1.45985	0.0157786	ZFP36, ZFP36L1	134	2	16792	125.313	1	0.23008	22.7397
GOTERM_BP_DIRECT	GO:1902172~regulation of keratinocyte apoptotic process	2	1.45985	0.0157786	ZFP36, ZFP36L1	134	2	16792	125.313	1	0.23008	22.7397
GOTERM_BP_DIRECT	GO:0001300~chronological cell aging	2	1.45985	0.0157786	SERPINE1, ENG	134	2	16792	125.313	1	0.23008	22.7397
GOTERM_BP_DIRECT	GO:2000098~negative regulation of smooth muscle cell-matrix adhesion	2	1.45985	0.0157786	APOD, SERPINE1	134	2	16792	125.313	1	0.23008	22.7397
GOTERM_BP_DIRECT	GO:0043154~negative regulation of cysteine-type endopeptidase activity involved in apoptotic process	4	2.91971	0.0174074	SFRP2, NR4A1, THBS1, GAS6	134	69	16792	7.26455	1	0.24791	24.7878
GOTERM_BP_DIRECT	GO:0010628~positive regulation of gene expression	7	5.10949	0.0180614	FBLN1, GSN, CTGF, RGCC, SFRP4, ENG, GAS6	134	262	16792	3.34807	1	0.253128	25.5957
GOTERM_BP_DIRECT	GO:0001934~positive regulation of protein phosphorylation	5	3.64964	0.0184003	C3, GPNMB, ENG, GAS6, CYR61	134	127	16792	4.9336	1	0.254407	26.0111
GOTERM_BP_DIRECT	GO:0048678~response to axon injury	3	2.18978	0.0192022	APOD, CST3, SOD2	134	27	16792	13.9237	1	0.261116	26.9856
GOTERM_BP_DIRECT	GO:0019221~cytokine-mediated signaling pathway	5	3.64964	0.0203592	ASPN, PODN, F3, TGM2, DCN	134	131	16792	4.78296	1	0.271687	28.3703
GOTERM_BP_DIRECT	GO:0009314~response to radiation	3	2.18978	0.0205734	JUN, JUND, CXCL12	134	28	16792	13.4264	1	0.271261	28.6239
GOTERM_BP_DIRECT	GO:0034976~response to endoplasmic reticulum stress	4	2.91971	0.0216829	SRPX, CEBPB, THBS1, THBS4	134	75	16792	6.68338	1	0.280805	29.9242
GOTERM_BP_DIRECT	GO:0001937~negative regulation of endothelial cell proliferation	3	2.18978	0.0219842	RGCC, THBS1, ENG	134	29	16792	12.9635	1	0.281241	30.2735
GOTERM_BP_DIRECT	GO:0030324~lung development	4	2.91971	0.0224463	GPC3, CRISPLD2, CTGF, HSD11B1	134	76	16792	6.59544	1	0.283397	30.806
GOTERM_BP_DIRECT	GO:0006869~lipid transport	4	2.91971	0.0224463	ABCA8, APOD, PSAP, PLTP	134	76	16792	6.59544	1	0.283397	30.806
GOTERM_BP_DIRECT	GO:0030449~regulation of complement activation	3	2.18978	0.0234341	C7, C3, CFH	134	30	16792	12.5313	1	0.291056	31.9315
GOTERM_BP_DIRECT	GO:1902174~positive regulation of keratinocyte apoptotic process	2	1.45985	0.023575	GSN, SFRP4	134	3	16792	83.5423	1	0.289686	32.0906
GOTERM_BP_DIRECT	GO:0070278~extracellular matrix constituent secretion	2	1.45985	0.023575	CTGF, ENG	134	3	16792	83.5423	1	0.289686	32.0906
GOTERM_BP_DIRECT	GO:0030513~positive regulation of BMP signaling pathway	3	2.18978	0.0249222	GPC3, ENG, CYR61	134	31	16792	12.1271	1	0.300706	33.5946
GOTERM_BP_DIRECT	GO:0042060~wound healing	4	2.91971	0.0256453	PDGFRA, DCN, ENG, TIMP1	134	80	16792	6.26567	1	0.305118	34.3889
GOTERM_BP_DIRECT	GO:0043410~positive regulation of MAPK cascade	4	2.91971	0.0264813	PSAP, TIMP2, IGFBP4, F2R	134	81	16792	6.18832	1	0.310518	35.2962
GOTERM_BP_DIRECT	GO:0071364~cellular response to epidermal growth factor stimulus	3	2.18978	0.0280105	ZFP36, ZFP36L1, ZFP36L2	134	33	16792	11.3921	1	0.322415	36.9253
GOTERM_BP_DIRECT	GO:0030282~bone mineralization	3	2.18978	0.0296093	ASPN, GPC3, GPNMB	134	34	16792	11.0571	1	0.334522	38.5874
GOTERM_BP_DIRECT	GO:0071603~endothelial cell-cell adhesion	2	1.45985	0.0313101	CYP1B1, THBS4	134	4	16792	62.6567	1	0.347101	40.3103
GOTERM_BP_DIRECT	GO:0007411~axon guidance	5	3.64964	0.037716	LAMA2, MEG3, BOC, CXCL12, SLIT2	134	159	16792	3.94067	1	0.399333	46.4008
GOTERM_BP_DIRECT	GO:0071504~cellular response to heparin	2	1.45985	0.0389844	EGR1, SLIT2	134	5	16792	50.1254	1	0.406426	47.5354
GOTERM_BP_DIRECT	GO:0010757~negative regulation of plasminogen activation	2	1.45985	0.0389844	SERPINE1, THBS1	134	5	16792	50.1254	1	0.406426	47.5354
GOTERM_BP_DIRECT	GO:0043280~positive regulation of cysteine-type endopeptidase activity involved in apoptotic process	3	2.18978	0.0399267	CTGF, F2R, CYR61	134	40	16792	9.39851	1	0.410709	48.3637
GOTERM_BP_DIRECT	GO:0046426~negative regulation of JAK-STAT cascade	3	2.18978	0.0399267	ASPN, PODN, DCN	134	40	16792	9.39851	1	0.410709	48.3637
GOTERM_BP_DIRECT	GO:0007409~axonogenesis	4	2.91971	0.0428911	OGN, OMD, LUM, PRELP	134	98	16792	5.11483	1	0.430528	50.8901
GOTERM_BP_DIRECT	GO:0006986~response to unfolded protein	3	2.18978	0.0436266	DNAJB1, THBS1, THBS4	134	42	16792	8.95096	1	0.432783	51.4987
GOTERM_BP_DIRECT	GO:0045740~positive regulation of DNA replication	3	2.18978	0.0436266	JUN, PDGFRA, CST3	134	42	16792	8.95096	1	0.432783	51.4987
GOTERM_BP_DIRECT	GO:0009725~response to hormone	3	2.18978	0.0436266	SFRP4, TIMP2, TIMP1	134	42	16792	8.95096	1	0.432783	51.4987
GOTERM_BP_DIRECT	GO:0006469~negative regulation of protein kinase activity	4	2.91971	0.0439837	ASPN, PODN, DCN, GADD45A	134	99	16792	5.06317	1	0.432165	51.7916
GOTERM_BP_DIRECT	GO:0045785~positive regulation of cell adhesion	3	2.18978	0.0455227	PRSS2, TGM2, CXCL12	134	43	16792	8.7428	1	0.440255	53.0351
GOTERM_BP_DIRECT	GO:0045577~regulation of B cell differentiation	2	1.45985	0.0465983	ZFP36L1, ZFP36L2	134	6	16792	41.7711	1	0.444771	53.8864
GOTERM_BP_DIRECT	GO:0032914~positive regulation of transforming growth factor beta1 production	2	1.45985	0.0465983	LUM, THBS1	134	6	16792	41.7711	1	0.444771	53.8864
GOTERM_BP_DIRECT	GO:0001957~intramembranous ossification	2	1.45985	0.0465983	CTSK, MMP2	134	6	16792	41.7711	1	0.444771	53.8864
GOTERM_BP_DIRECT	GO:0051045~negative regulation of membrane protein ectodomain proteolysis	2	1.45985	0.0465983	TIMP2, TIMP1	134	6	16792	41.7711	1	0.444771	53.8864
GOTERM_BP_DIRECT	GO:0043488~regulation of mRNA stability	4	2.91971	0.0484915	ZFP36, ZFP36L1, ZFP36L2, UBC	134	103	16792	4.86654	1	0.454916	55.3495
GOTERM_BP_DIRECT	GO:1904628~cellular response to phorbol 13-acetate 12-myristate	2	1.45985	0.0541524	ZFP36L1, ZFP36L2	134	7	16792	35.8038	1	0.489823	59.4688
GOTERM_BP_DIRECT	GO:0060710~chorio-allantoic fusion	2	1.45985	0.0541524	ZFP36L1, CYR61	134	7	16792	35.8038	1	0.489823	59.4688
GOTERM_BP_DIRECT	GO:0038066~p38MAPK cascade	2	1.45985	0.0541524	ZFP36, ZFP36L1	134	7	16792	35.8038	1	0.489823	59.4688
GOTERM_BP_DIRECT	GO:0048251~elastic fiber assembly	2	1.45985	0.0541524	FBLN5, MFAP4	134	7	16792	35.8038	1	0.489823	59.4688
GOTERM_BP_DIRECT	GO:0045657~positive regulation of monocyte differentiation	2	1.45985	0.0541524	ZFP36L1, JUN	134	7	16792	35.8038	1	0.489823	59.4688
GOTERM_BP_DIRECT	GO:0051603~proteolysis involved in cellular protein catabolic process	3	2.18978	0.0554409	SCPEP1, CTSK, CTSC	134	48	16792	7.83209	1	0.494791	60.3552
GOTERM_BP_DIRECT	GO:0006909~phagocytosis	3	2.18978	0.0554409	ANXA1, CD302, GAS6	134	48	16792	7.83209	1	0.494791	60.3552
GOTERM_BP_DIRECT	GO:0071356~cellular response to tumor necrosis factor	4	2.91971	0.0569017	ZFP36, ZFP36L1, ZFP36L2, THBS1	134	110	16792	4.55685	1	0.500709	61.3382
GOTERM_BP_DIRECT	GO:0018149~peptide cross-linking	3	2.18978	0.0596018	ANXA1, TGM2, THBS1	134	50	16792	7.51881	1	0.514036	63.0952
GOTERM_BP_DIRECT	GO:0010837~regulation of keratinocyte proliferation	2	1.45985	0.061647	ZFP36, ZFP36L1	134	8	16792	31.3284	1	0.522952	64.3758
GOTERM_BP_DIRECT	GO:0097011~cellular response to granulocyte macrophage colony-stimulating factor stimulus	2	1.45985	0.061647	ZFP36, ZFP36L2	134	8	16792	31.3284	1	0.522952	64.3758
GOTERM_BP_DIRECT	GO:0033629~negative regulation of cell adhesion mediated by integrin	2	1.45985	0.061647	CYP1B1, SERPINE1	134	8	16792	31.3284	1	0.522952	64.3758
GOTERM_BP_DIRECT	GO:0030178~negative regulation of Wnt signaling pathway	3	2.18978	0.0638669	LRP1, SFRP2, SFRP4	134	52	16792	7.22962	1	0.532574	65.7185
GOTERM_BP_DIRECT	GO:0071333~cellular response to glucose stimulus	3	2.18978	0.0638669	SERPINF1, FOXO3, GAS6	134	52	16792	7.22962	1	0.532574	65.7185
GOTERM_BP_DIRECT	GO:0045647~negative regulation of erythrocyte differentiation	2	1.45985	0.0690827	ZFP36, ZFP36L1	134	9	16792	27.8474	1	0.55836	68.6889
GOTERM_BP_DIRECT	GO:0060548~negative regulation of cell death	3	2.18978	0.0704502	CTGF, CST3, CYR61	134	55	16792	6.83528	1	0.562375	69.4267
GOTERM_BP_DIRECT	GO:0006935~chemotaxis	4	2.91971	0.0728014	CXCL14, CXCL2, CXCL12, CYR61	134	122	16792	4.10864	1	0.571416	70.6572
GOTERM_BP_DIRECT	GO:0070301~cellular response to hydrogen peroxide	3	2.18978	0.074957	CYP1B1, CST3, ANXA1	134	57	16792	6.59544	1	0.579154	71.7444
GOTERM_BP_DIRECT	GO:0040037~negative regulation of fibroblast growth factor receptor signaling pathway	2	1.45985	0.07646	SPRY1, THBS1	134	10	16792	25.0627	1	0.583414	72.48
GOTERM_BP_DIRECT	GO:0031953~negative regulation of protein autophosphorylation	2	1.45985	0.07646	JUN, ENG	134	10	16792	25.0627	1	0.583414	72.48
GOTERM_BP_DIRECT	GO:0045616~regulation of keratinocyte differentiation	2	1.45985	0.07646	ZFP36, ZFP36L1	134	10	16792	25.0627	1	0.583414	72.48
GOTERM_BP_DIRECT	GO:0051918~negative regulation of fibrinolysis	2	1.45985	0.07646	SERPINE1, THBS1	134	10	16792	25.0627	1	0.583414	72.48
GOTERM_BP_DIRECT	GO:0051592~response to calcium ion	3	2.18978	0.0772442	TXNIP, DUSP1, THBS1	134	58	16792	6.48173	1	0.584047	72.8566
GOTERM_BP_DIRECT	GO:0070373~negative regulation of ERK1 and ERK2 cascade	3	2.18978	0.0772442	SPRY1, FBLN1, DUSP1	134	58	16792	6.48173	1	0.584047	72.8566
GOTERM_BP_DIRECT	GO:0071407~cellular response to organic cyclic compound	3	2.18978	0.0795533	CYP1B1, CEBPB, NFKBIA	134	59	16792	6.37187	1	0.592041	73.9377
GOTERM_BP_DIRECT	GO:0050679~positive regulation of epithelial cell proliferation	3	2.18978	0.0818839	GLUL, FGF7, LAMB1	134	60	16792	6.26567	1	0.599873	74.9878
GOTERM_BP_DIRECT	GO:0048661~positive regulation of smooth muscle cell proliferation	3	2.18978	0.0818839	JUN, TGM2, THBS1	134	60	16792	6.26567	1	0.599873	74.9878
GOTERM_BP_DIRECT	GO:0048266~behavioral response to pain	2	1.45985	0.0837792	THBS1, THBS4	134	11	16792	22.7843	1	0.605463	75.8123
GOTERM_BP_DIRECT	GO:0010941~regulation of cell death	2	1.45985	0.0837792	JUN, JUND	134	11	16792	22.7843	1	0.605463	75.8123
GOTERM_BP_DIRECT	GO:0060213~positive regulation of nuclear-transcribed mRNA poly(A) tail shortening	2	1.45985	0.0837792	ZFP36, BTG2	134	11	16792	22.7843	1	0.605463	75.8123
GOTERM_BP_DIRECT	GO:0060445~branching involved in salivary gland morphogenesis	2	1.45985	0.0837792	FGF7, TGM2	134	11	16792	22.7843	1	0.605463	75.8123
GOTERM_BP_DIRECT	GO:0001523~retinoid metabolic process	3	2.18978	0.0842354	ALDH1A1, GPC3, LRP1	134	61	16792	6.16296	1	0.604396	76.0069
GOTERM_BP_DIRECT	GO:0007586~digestion	3	2.18978	0.0889993	PRSS2, CTRB2, PRSS1	134	63	16792	5.96731	1	0.622424	77.9534
GOTERM_BP_DIRECT	GO:0048846~axon extension involved in axon guidance	2	1.45985	0.0910408	OGN, SLIT2	134	12	16792	20.8856	1	0.628067	78.7412
GOTERM_BP_DIRECT	GO:2000279~negative regulation of DNA biosynthetic process	2	1.45985	0.0910408	DUSP1, MEG3	134	12	16792	20.8856	1	0.628067	78.7412
GOTERM_BP_DIRECT	GO:0035385~Roundabout signaling pathway	2	1.45985	0.0910408	OGN, SLIT2	134	12	16792	20.8856	1	0.628067	78.7412
GOTERM_BP_DIRECT	GO:0030512~negative regulation of transforming growth factor beta receptor signaling pathway	3	2.18978	0.0914109	ASPN, UBC, ENG	134	64	16792	5.87407	1	0.626555	78.8812
GOTERM_BP_DIRECT	GO:0014068~positive regulation of phosphatidylinositol 3-kinase signaling	3	2.18978	0.0938415	PDGFRA, DCN, F2R	134	65	16792	5.7837	1	0.633641	79.7792
GOTERM_BP_DIRECT	GO:0010629~negative regulation of gene expression	4	2.91971	0.0950934	SERPINF1, SFRP2, CTGF, ENG	134	137	16792	3.65879	1	0.635738	80.2276
BIOCARTA	h_compPathway:Complement Pathway	5	3.64964	0.000850364	C7, C3, C1R, C1S, CFD	38	20	1625	10.6908	0.0799903	0.0799903	0.936246
BIOCARTA	h_classicPathway:Classical Complement Pathway	4	2.91971	0.00409746	C7, C3, C1R, C1S	38	15	1625	11.4035	0.331271	0.182241	4.4384
BIOCARTA	h_tsp1Pathway:TSP-1 Induced Apoptosis in Microvascular Endothelial Cell	3	2.18978	0.00986111	FOS, JUN, THBS1	38	7	1625	18.3271	0.621366	0.276553	10.3786
BIOCARTA	h_alternativePathway:Alternative Complement Pathway	3	2.18978	0.0164258	C7, C3, CFD	38	9	1625	14.2544	0.802714	0.33354	16.734
BIOCARTA	h_reckPathway:Inhibition of Matrix Metalloproteinases	3	2.18978	0.0164258	TIMP2, MMP2, TIMP1	38	9	1625	14.2544	0.802714	0.33354	16.734
BIOCARTA	h_ccr5Pathway:Pertussis toxin-insensitive CCR5 Signaling in Macrophage	3	2.18978	0.0553606	FOS, JUN, CXCL12	38	17	1625	7.54644	0.996232	0.672498	46.7262
BIOCARTA	h_cdmacPathway:Cadmium induces DNA synthesis and proliferation in macrophages	3	2.18978	0.0553606	FOS, JUN, NFKBIA	38	17	1625	7.54644	0.996232	0.672498	46.7262
BIOCARTA	h_il6Pathway:IL 6 signaling pathway	3	2.18978	0.0807838	FOS, CEBPB, JUN	38	21	1625	6.10902	0.99974	0.747368	60.5992
BIOCARTA	h_atmPathway:ATM Signaling Pathway	3	2.18978	0.0807838	JUN, NFKBIA, GADD45A	38	21	1625	6.10902	0.99974	0.747368	60.5992

## Sheet: Table S7-2
GO analysis of CAF subcluster 1 by marker genes
Category	Term	Count	%	PValue	Genes	List Total	Pop Hits	Pop Total	Fold Enrichment	Bonferroni	Benjamini	FDR
KEGG_PATHWAY	hsa04510:Focal adhesion	13	8.44156	8.71906e-07	COL4A2, CAV1, COL4A1, PGF, PDGFA, ITGA1, PPP1CB, ITGB1, PTEN, MYL9, ITGA7, PDGFRB, THBS4	71	206	6879	6.11425	0.000128162	0.000128162	0.00103756
KEGG_PATHWAY	hsa04512:ECM-receptor interaction	8	5.19481	2.55103e-05	COL4A2, COL4A1, CD36, CD44, ITGA7, ITGA1, ITGB1, THBS4	71	87	6879	8.90918	0.00374303	0.00187327	0.0303528
KEGG_PATHWAY	hsa04022:cGMP-PKG signaling pathway	10	6.49351	2.77919e-05	ADCY3, MEF2C, EDNRB, SLC25A5, KCNJ8, INS, GUCY1A2, PPP1CB, CALM2, MYL9	71	158	6879	6.13211	0.00407713	0.00136089	0.0330671
KEGG_PATHWAY	hsa04270:Vascular smooth muscle contraction	8	5.19481	0.000170084	ADCY3, CALD1, AVPR1A, GUCY1A2, PPP1CB, CALM2, PPP1R14A, MYL9	71	117	6879	6.62477	0.0246944	0.00623161	0.202211
KEGG_PATHWAY	hsa04151:PI3K-Akt signaling pathway	12	7.79221	0.000648286	COL4A2, COL4A1, PDGFA, PGF, INS, ITGA7, ITGA1, PDGFRB, ANGPT2, PTEN, ITGB1, THBS4	71	345	6879	3.36999	0.0909262	0.0188852	0.768735
KEGG_PATHWAY	hsa04940:Type I diabetes mellitus	5	3.24675	0.000822276	CPE, INS, HLA-A, HLA-C, HLA-B	71	42	6879	11.5342	0.113899	0.0199523	0.974128
KEGG_PATHWAY	hsa04810:Regulation of actin cytoskeleton	9	5.84416	0.00122459	PDGFA, INS, ITGA7, ITGA1, PDGFRB, TMSB4X, ITGB1, PPP1CB, MYL9	71	210	6879	4.15231	0.164834	0.0254039	1.44756
KEGG_PATHWAY	hsa04145:Phagosome	7	4.54545	0.00404518	CD36, HLA-A, HLA-C, COLEC11, HLA-B, ITGB1, THBS4	71	150	6879	4.52141	0.448904	0.0717747	4.709
KEGG_PATHWAY	hsa04015:Rap1 signaling pathway	8	5.19481	0.00525031	ADCY3, PDGFA, PGF, INS, PDGFRB, ANGPT2, ITGB1, CALM2	71	210	6879	3.69095	0.538756	0.0823883	6.07211
KEGG_PATHWAY	hsa04612:Antigen processing and presentation	5	3.24675	0.00727493	PSME1, HLA-A, HLA-C, HLA-B, B2M	71	76	6879	6.37417	0.658129	0.101773	8.32197
KEGG_PATHWAY	hsa05200:Pathways in cancer	10	6.49351	0.0174205	ADCY3, EDNRB, COL4A2, COL4A1, EPAS1, PDGFA, PGF, PDGFRB, PTEN, ITGB1	71	393	6879	2.46533	0.924481	0.209312	18.8709
KEGG_PATHWAY	hsa04921:Oxytocin signaling pathway	6	3.8961	0.0179263	ADCY3, MEF2C, GUCY1A2, PPP1CB, CALM2, MYL9	71	150	6879	3.87549	0.929986	0.198755	19.3665
KEGG_PATHWAY	hsa05416:Viral myocarditis	4	2.5974	0.0199584	CAV1, HLA-A, HLA-C, HLA-B	71	57	6879	6.79911	0.948365	0.203849	21.3298
KEGG_PATHWAY	hsa05214:Glioma	4	2.5974	0.028135	PDGFA, PDGFRB, PTEN, CALM2	71	65	6879	5.9623	0.984931	0.258924	28.7948
KEGG_PATHWAY	hsa04020:Calcium signaling pathway	6	3.8961	0.0350539	ADCY3, EDNRB, SLC25A5, AVPR1A, PDGFRB, CALM2	71	179	6879	3.24762	0.994728	0.295096	34.5985
KEGG_PATHWAY	hsa05166:HTLV-I infection	7	4.54545	0.0437691	ADCY3, PDGFA, SLC25A5, HLA-A, PDGFRB, HLA-C, HLA-B	71	254	6879	2.67012	0.998611	0.337142	41.2918
KEGG_PATHWAY	hsa05332:Graft-versus-host disease	3	1.94805	0.0440084	HLA-A, HLA-C, HLA-B	71	33	6879	8.80794	0.998661	0.322382	41.4664
KEGG_PATHWAY	hsa05414:Dilated cardiomyopathy	4	2.5974	0.0536092	ADCY3, ITGA7, ITGA1, ITGB1	71	84	6879	4.61368	0.999696	0.36236	48.0912
KEGG_PATHWAY	hsa05330:Allograft rejection	3	1.94805	0.054096	HLA-A, HLA-C, HLA-B	71	37	6879	7.85573	0.999718	0.349672	48.408
KEGG_PATHWAY	hsa05222:Small cell lung cancer	4	2.5974	0.0551781	COL4A2, COL4A1, PTEN, ITGB1	71	85	6879	4.5594	0.999762	0.341096	49.106
KEGG_PATHWAY	hsa04514:Cell adhesion molecules (CAMs)	5	3.24675	0.0560611	HLA-A, ESAM, HLA-C, HLA-B, ITGB1	71	142	6879	3.41153	0.999793	0.33226	49.6691
KEGG_PATHWAY	hsa04970:Salivary secretion	4	2.5974	0.0567691	ADCY3, SLC12A2, GUCY1A2, CALM2	71	86	6879	4.50639	0.999814	0.32329	50.1165
KEGG_PATHWAY	hsa04640:Hematopoietic cell lineage	4	2.5974	0.0583818	CD36, CD44, CD59, ITGA1	71	87	6879	4.45459	0.999856	0.31919	51.122
KEGG_PATHWAY	hsa04540:Gap junction	4	2.5974	0.0600162	ADCY3, PDGFA, GUCY1A2, PDGFRB	71	88	6879	4.40397	0.999888	0.315517	52.1221
KEGG_PATHWAY	hsa05215:Prostate cancer	4	2.5974	0.0600162	PDGFA, INS, PDGFRB, PTEN	71	88	6879	4.40397	0.999888	0.315517	52.1221
KEGG_PATHWAY	hsa04713:Circadian entrainment	4	2.5974	0.0720501	ADCY3, GUCY1A2, RASD1, CALM2	71	95	6879	4.07947	0.999983	0.355765	58.9281
KEGG_PATHWAY	hsa04014:Ras signaling pathway	6	3.8961	0.0793654	PDGFA, PGF, INS, PDGFRB, ANGPT2, CALM2	71	226	6879	2.57223	0.999995	0.373451	62.6198
KEGG_PATHWAY	hsa05144:Malaria	3	1.94805	0.0884465	CD36, CCL2, THBS4	71	49	6879	5.93188	0.999999	0.396001	66.7791
KEGG_PATHWAY	hsa04931:Insulin resistance	4	2.5974	0.0969934	CD36, INS, PTEN, PPP1CB	71	108	6879	3.58842	1	0.414702	70.3021
KEGG_PATHWAY	hsa05320:Autoimmune thyroid disease	3	1.94805	0.0978392	HLA-A, HLA-C, HLA-B	71	52	6879	5.58965	1	0.406616	70.6314
GOTERM_MF_DIRECT	GO:0046977~TAP binding	3	1.94805	0.000197975	HLA-A, HLA-C, HLA-B	139	3	16881	121.446	0.0612071	0.0612071	0.266701
GOTERM_MF_DIRECT	GO:0005518~collagen binding	5	3.24675	0.00146257	CD44, SPARCL1, PDGFA, ITGA1, NID1	139	60	16881	10.1205	0.373059	0.208204	1.95482
GOTERM_MF_DIRECT	GO:0005515~protein binding	89	57.7922	0.00345829	MEF2C, SEPT4, A2M, RPL36A, LZTS1, PDGFA, PGF, IGFBP7, ZEB2, JAG1, GJA4, PTEN, PTMA, B2M, S1PR3, EDNRB, CD44, ISG15, APOE, GPX3, CYGB, KLHL23, NR2F2, ANGPT2, PAG1, SLC25A5, HLA-A, MYH9, PPP1CB, TACC1, STOM, TNS1, CD36, PSME1, PLXDC1, EIF4A1, PDGFRB, TMSB4X, SEPT7, RASD1, PMEPA1, ADAMTS4, TNFRSF21, CAV1, IFITM1, CALD1, FXYD6, ITGB1, FAM13C, OAZ2, ISYNA1, ECE1, MT1A, INS, NDRG2, EHD2, ARHGDIB, PHLDA…	139	8785	16881	1.23036	0.668824	0.308138	4.56517
GOTERM_MF_DIRECT	GO:0048407~platelet-derived growth factor binding	3	1.94805	0.00347691	COL4A1, PDGFA, PDGFRB	139	11	16881	33.1216	0.670792	0.242526	4.58922
GOTERM_MF_DIRECT	GO:0005161~platelet-derived growth factor receptor binding	3	1.94805	0.00649719	PDGFA, PDGFRB, PTEN	139	15	16881	24.2892	0.874991	0.340236	8.41665
GOTERM_MF_DIRECT	GO:0003779~actin binding	8	5.19481	0.00792641	TNS1, EPS8, GMFG, CALD1, SPTBN1, SYNPO2, MYH9, ITGB1	139	278	16881	3.49485	0.921023	0.344987	10.1778
GOTERM_MF_DIRECT	GO:0008289~lipid binding	6	3.8961	0.00800627	S1PR3, CD36, APOE, APOLD1, PTEN, FABP5	139	151	16881	4.82567	0.923025	0.306723	10.2753
GOTERM_MF_DIRECT	GO:0005102~receptor binding	9	5.84416	0.00854319	CAV1, A2M, CCL2, HLA-A, ITGA1, PDGFRB, HLA-B, IGFBP2, ANGPT2	139	353	16881	3.09636	0.935235	0.289739	10.9281
GOTERM_MF_DIRECT	GO:0098641~cadherin binding involved in cell-cell adhesion	8	5.19481	0.0098672	NOTCH3, MYO1B, CALD1, SPTBN1, PDLIM1, MYH9, SEPT7, ITGB1	139	290	16881	3.35024	0.957713	0.29635	12.5192
GOTERM_MF_DIRECT	GO:0008201~heparin binding	6	3.8961	0.0101528	SMOC2, CCL2, APOE, PGF, ADAMTS1, THBS4	139	160	16881	4.55423	0.96143	0.277855	12.8589
GOTERM_MF_DIRECT	GO:0043236~laminin binding	3	1.94805	0.0176006	NID1, TINAGL1, ITGB1	139	25	16881	14.5735	0.996533	0.402478	21.2989
GOTERM_MF_DIRECT	GO:0005516~calmodulin binding	6	3.8961	0.0195822	ADCY3, MYO1B, CALD1, SPTBN1, DDX5, MYH9	139	189	16881	3.85543	0.99818	0.408873	23.4133
GOTERM_MF_DIRECT	GO:0017046~peptide hormone binding	3	1.94805	0.0203754	EDNRB, ECE1, AVPR1A	139	27	16881	13.494	0.998594	0.396582	24.2449
GOTERM_MF_DIRECT	GO:0042605~peptide antigen binding	3	1.94805	0.0218268	HLA-A, HLA-C, HLA-B	139	28	16881	13.0121	0.999124	0.395193	25.7448
GOTERM_MF_DIRECT	GO:0071813~lipoprotein particle binding	2	1.2987	0.0402162	CD36, APOE	139	5	16881	48.5784	0.999998	0.582277	42.5152
GOTERM_MF_DIRECT	GO:0098639~collagen binding involved in cell-matrix adhesion	2	1.2987	0.0402162	ITGA1, ITGB1	139	5	16881	48.5784	0.999998	0.582277	42.5152
GOTERM_MF_DIRECT	GO:0048365~Rac GTPase binding	3	1.94805	0.042276	CAV1, EPS8, ARHGDIB	139	40	16881	9.10845	0.999999	0.577351	44.157
GOTERM_MF_DIRECT	GO:0008083~growth factor activity	5	3.24675	0.0440256	PDGFA, GMFG, PGF, JAG1, THBS4	139	162	16881	3.74833	0.999999	0.570384	45.5175
GOTERM_MF_DIRECT	GO:0002020~protease binding	4	2.5974	0.0499359	A2M, INS, ITGB1, ADAMTS4	139	101	16881	4.80974	1	0.596604	49.8895
GOTERM_MF_DIRECT	GO:0005198~structural molecule activity	6	3.8961	0.0523165	COL18A1, SEPT4, CAV1, MAP1B, JAG1, SEPT7	139	247	16881	2.95011	1	0.594315	51.5569
GOTERM_MF_DIRECT	GO:0005178~integrin binding	4	2.5974	0.0548867	S1PR3, MFGE8, ITGB1, THBS4	139	105	16881	4.62652	1	0.593587	53.2992
GOTERM_MF_DIRECT	GO:0003680~AT DNA binding	2	1.2987	0.0635709	MEF2C, CRIP1	139	8	16881	30.3615	1	0.631285	58.7664
GOTERM_MF_DIRECT	GO:0004860~protein kinase inhibitor activity	3	1.94805	0.0674943	TESC, GMFG, CAMK2N1	139	52	16881	7.0065	1	0.636967	61.0367
GOTERM_MF_DIRECT	GO:0005088~Ras guanyl-nucleotide exchange factor activity	4	2.5974	0.0682403	PDGFA, PDGFRB, SPTBN1, CALM2	139	115	16881	4.22421	1	0.624804	61.455
GOTERM_MF_DIRECT	GO:0005509~calcium ion binding	11	7.14286	0.0695452	NOTCH3, SMOC2, TESC, SPARCL1, NID1, JAG1, EHD2, CALM2, THBS4, CDH6, MYL9	139	717	16881	1.86319	1	0.616374	62.1768
GOTERM_MF_DIRECT	GO:0005070~SH3/SH2 adaptor activity	3	1.94805	0.076772	EPS8, CHN1, PAG1	139	56	16881	6.50604	1	0.639137	65.9526
GOTERM_MF_DIRECT	GO:0005096~GTPase activator activity	6	3.8961	0.0790512	A2M, RGS5, CHN1, ARHGAP29, ARHGAP15, ARHGDIB	139	279	16881	2.61174	1	0.63592	67.069
GOTERM_MF_DIRECT	GO:0042277~peptide binding	3	1.94805	0.0839784	CRIP1, AVPR1A, ENPEP	139	59	16881	6.17522	1	0.645249	69.3676
GOTERM_MF_DIRECT	GO:0019901~protein kinase binding	7	4.54545	0.0883961	CAV1, SLC12A2, PDGFRB, PTEN, PPP1CB, CAMK2N1, CALM2	139	376	16881	2.26096	1	0.6516	71.3013
GOTERM_CC_DIRECT	GO:0070062~extracellular exosome	54	35.0649	4.5884e-10	STEAP4, A2M, IGFBP7, ENPEP, PTMA, ASAH1, B2M, CD44, APOE, GPX3, ESAM, SPARCL1, SLC25A5, HLA-A, HLA-C, MFGE8, HLA-B, MYH9, PPP1CB, STOM, CPE, PSME1, EIF4A1, PDGFRB, SEPT7, TPPP3, CPM, ITGB1, CDH6, ADIRF, ECE1, FAM213A, NDRG2, EHD2, THBS4, ARHGDIB, COL18A1, COL4A2, SLC12A2, MYO1B, ITGA1, NID1, DDX5, HNRNPDL, TINAGL1, UACA, EPS8, CD59, SPTBN1, FABP4, H3F3B, IGFBP2, CALM2, FABP5	147	2811	18224	2.38155	1.05992e-07	1.05992e-07	5.8866e-07
GOTERM_CC_DIRECT	GO:0031012~extracellular matrix	15	9.74026	1.15662e-07	COL18A1, COL4A2, COL4A1, CRIP2, SLC25A5, IGFBP7, NID1, MFGE8, DDX5, TINAGL1, MYH9, APOE, EIF4A1, THBS4, ADAMTS4	147	296	18224	6.2824	2.67176e-05	1.33589e-05	0.000148386
GOTERM_CC_DIRECT	GO:0005576~extracellular region	34	22.0779	3.75034e-07	A2M, CCL2, PDGFA, PGF, IGFBP7, JAG1, PTEN, B2M, ISG15, INS, APOE, CCL21, GPX3, ANGPT2, THBS4, COL18A1, COL4A2, COL4A1, APOLD1, MFGE8, HLA-C, NID1, COLEC11, FRZB, TINAGL1, NOTCH3, UACA, PLXDC1, TFPI, TMSB4X, H3F3B, IGFBP2, CALM2, ADAMTS4	147	1610	18224	2.61806	8.66291e-05	2.88772e-05	0.000481141
GOTERM_CC_DIRECT	GO:0005615~extracellular space	28	18.1818	8.02588e-06	CPM, CCL2, PDGFA, PGF, IGFBP7, ASAH1, B2M, MTHFD2, INS, APOE, CCL21, GPX3, ANGPT2, THBS4, COL18A1, SPARCL1, MFGE8, FRZB, TINAGL1, MCAM, STOM, CD36, CPE, CD59, PLXDC1, TFPI, IGFBP2, ADAMTS4	147	1347	18224	2.57701	0.00185227	0.000463389	0.0102962
GOTERM_CC_DIRECT	GO:0005925~focal adhesion	14	9.09091	1.61455e-05	CAV1, ITGA1, PDLIM1, SYNPO2, MCAM, CSRP2, MYH9, PPP1CB, ITGB1, B2M, TNS1, CD44, CD59, PDGFRB	147	391	18224	4.43892	0.0037227	0.000745652	0.0207116
GOTERM_CC_DIRECT	GO:0005886~plasma membrane	56	36.3636	2.70031e-05	KCNK17, ADCY3, STEAP4, ADGRF5, ENPEP, JAG1, PTEN, B2M, S1PR3, EDNRB, CD44, APOE, GUCY1A2, ESAM, ANGPT2, PAG1, PARM1, HLA-A, APOLD1, HLA-C, HLA-B, MYH9, CD36, CPE, PLXDC1, TFPI, PDGFRB, RASD1, SEPT7, PMEPA1, TNFRSF21, CPM, CAV1, IFITM1, IFITM2, CALD1, ITGB1, FXYD6, GJC1, CDH6, ECE1, EHD2, TESC, SLC12A2, MYO1B, MAP1B, ITGA1, MCAM, NOTCH3, PTP4A3, KCNJ8, CD59, ITGA7, RGS5, AVPR1A, CALM2	147	4121	18224	1.68466	0.0062184	0.00103909	0.0346376
GOTERM_CC_DIRECT	GO:0042612~MHC class I protein complex	4	2.5974	7.92907e-05	HLA-A, HLA-C, HLA-B, B2M	147	11	18224	45.081	0.0181501	0.00261328	0.101677
GOTERM_CC_DIRECT	GO:0009986~cell surface	15	9.74026	0.000118487	CPM, PDGFA, ADGRF5, ITGA1, HLA-A, HLA-C, HLA-B, ITGB1, TNS1, CD36, CD44, CD59, ITGA7, TFPI, PDGFRB	147	542	18224	3.43098	0.0270009	0.00341567	0.151904
GOTERM_CC_DIRECT	GO:0005604~basement membrane	6	3.8961	0.000431323	COL18A1, SMOC2, COL4A1, ADAMTS1, NID1, THBS4	147	79	18224	9.41565	0.0948523	0.0110119	0.551948
GOTERM_CC_DIRECT	GO:0016324~apical plasma membrane	10	6.49351	0.000572036	CAV1, CD36, LZTS1, SLC12A2, PDGFRB, ENPEP, JAG1, IGFBP2, PTEN, SEPT7	147	291	18224	4.26023	0.123815	0.0131308	0.731404
GOTERM_CC_DIRECT	GO:0031410~cytoplasmic vesicle	9	5.84416	0.000621632	CAV1, ADGRF5, AVPR1A, PDGFRB, ADAMTS1, ENPEP, IGFBP2, ARHGDIB, PHLDA1	147	235	18224	4.74789	0.133802	0.0129734	0.794584
GOTERM_CC_DIRECT	GO:0012507~ER to Golgi transport vesicle membrane	5	3.24675	0.000793995	CD59, HLA-A, HLA-C, HLA-B, B2M	147	52	18224	11.9205	0.167636	0.0151742	1.01387
GOTERM_CC_DIRECT	GO:0008305~integrin complex	4	2.5974	0.00127959	ITGA7, ITGA1, MYH9, ITGB1	147	27	18224	18.3663	0.256044	0.022495	1.62925
GOTERM_CC_DIRECT	GO:0009897~external side of plasma membrane	8	5.19481	0.00166317	ECE1, CD36, ITGA1, MFGE8, ENPEP, MCAM, ITGB1, B2M	147	213	18224	4.65625	0.319218	0.0270915	2.11287
GOTERM_CC_DIRECT	GO:0031901~early endosome membrane	6	3.8961	0.00242417	CAV1, HLA-A, HLA-C, HLA-B, PMEPA1, B2M	147	116	18224	6.41239	0.429169	0.0366876	3.06583
GOTERM_CC_DIRECT	GO:0016020~membrane	30	19.4805	0.00455803	ADCY3, CAV1, IFITM1, PDGFA, PGF, JAG1, ARHGAP15, ITGB1, B2M, ECE1, APOE, ARHGDIB, SLC12A2, SLC25A5, HLA-A, ITGA1, MFGE8, HLA-C, HLA-B, FRZB, MYH9, DDX5, TACC1, STOM, CD36, CD59, EIF4A1, PDGFRB, HNRNPH1, FILIP1L	147	2200	18224	1.69054	0.651916	0.0638289	5.69255
GOTERM_CC_DIRECT	GO:0045121~membrane raft	7	4.54545	0.00635829	STOM, EDNRB, CAV1, CD36, ITGA1, ITGB1, PAG1	147	206	18224	4.21267	0.770867	0.0830238	7.8574
GOTERM_CC_DIRECT	GO:0000139~Golgi membrane	12	7.79221	0.00807993	NOTCH3, STEAP4, CAV1, PARM1, PDGFA, INS, CD59, HLA-A, HLA-C, HLA-B, PMEPA1, B2M	147	591	18224	2.51721	0.846498	0.098877	9.88475
GOTERM_CC_DIRECT	GO:0030670~phagocytic vesicle membrane	4	2.5974	0.0118055	HLA-A, HLA-C, HLA-B, B2M	147	59	18224	8.40493	0.935642	0.134445	14.1319
GOTERM_CC_DIRECT	GO:0005903~brush border	4	2.5974	0.0123552	EPS8, MYO1B, ENPEP, MYH9	147	60	18224	8.26485	0.943405	0.133759	14.7427
GOTERM_CC_DIRECT	GO:0005913~cell-cell adherens junction	8	5.19481	0.0154238	NOTCH3, MYO1B, CALD1, SPTBN1, PDLIM1, MYH9, SEPT7, ITGB1	147	323	18224	3.07053	0.97242	0.157165	18.0793
GOTERM_CC_DIRECT	GO:0034665~integrin alpha1-beta1 complex	2	1.2987	0.0159591	ITGA1, ITGB1	147	2	18224	123.973	0.975676	0.155425	18.6488
GOTERM_CC_DIRECT	GO:0005887~integral component of plasma membrane	20	12.987	0.0181503	KCNK17, ADCY3, TNFRSF21, STEAP4, CAV1, SLC12A2, SLC25A5, HLA-A, HLA-C, ENPEP, JAG1, HLA-B, GJA4, STOM, EDNRB, S1PR3, CD36, CD44, AVPR1A, PAG1	147	1415	18224	1.75227	0.985465	0.168036	20.9424
GOTERM_CC_DIRECT	GO:0005788~endoplasmic reticulum lumen	6	3.8961	0.019296	COL18A1, COL4A2, COL4A1, PDGFA, INS, B2M	147	192	18224	3.87415	0.988901	0.171003	22.1178
GOTERM_CC_DIRECT	GO:0031982~vesicle	5	3.24675	0.0196378	STOM, ECE1, EPS8, CD59, CALM2	147	128	18224	4.84269	0.98976	0.167447	22.4654
GOTERM_CC_DIRECT	GO:0005578~proteinaceous extracellular matrix	7	4.54545	0.0210476	COL18A1, SMOC2, SPARCL1, CCL21, OLFML2A, ADAMTS1, ADAMTS4	147	268	18224	3.2381	0.992656	0.17221	23.8837
GOTERM_CC_DIRECT	GO:0071556~integral component of lumenal side of endoplasmic reticulum membrane	3	1.94805	0.0224673	HLA-A, HLA-C, HLA-B	147	29	18224	12.8248	0.994748	0.176682	25.2878
GOTERM_CC_DIRECT	GO:0048471~perinuclear region of cytoplasm	11	7.14286	0.0279435	STOM, CAV1, ECE1, CCL2, MT1A, MYO1B, MT2A, NDRG2, EHD2, RASD1, ITGB1	147	621	18224	2.19598	0.998565	0.208493	30.4831
GOTERM_CC_DIRECT	GO:0043197~dendritic spine	4	2.5974	0.0464164	LZTS1, MAP1B, PTEN, ITGB1	147	100	18224	4.95891	0.999983	0.315171	45.6515
GOTERM_CC_DIRECT	GO:0005587~collagen type IV trimer	2	1.2987	0.0471223	COL4A2, COL4A1	147	6	18224	41.3243	0.999986	0.310418	46.1654
GOTERM_CC_DIRECT	GO:0032154~cleavage furrow	3	1.94805	0.0545118	MYH9, SEPT7, ITGB1	147	47	18224	7.91316	0.999998	0.341435	51.2825
GOTERM_CC_DIRECT	GO:0005737~cytoplasm	52	33.7662	0.0576177	MEF2C, ADCY3, LZTS1, PDLIM1, PTMA, PTEN, B2M, CD44, APOE, PPP1R14A, PARM1, ARHGAP29, MYH9, TACC1, STOM, TNS1, PSME1, PLXDC1, EIF4A1, PDGFRB, ADAMTS1, TMSB4X, FILIP1L, SEPT7, TPPP3, ITGB1, OAZ2, ADIRF, ISYNA1, MT1A, FAM213A, NDRG2, ARHGDIB, TXNIP, CRIP1, TESC, EPAS1, MYO1B, MAP1B, HNRNPDL, TINAGL1, NOTCH3, UACA, PTP4A3, MT2A, RGS5, CHN1, SPTBN1, FABP4, HNRNPH1, CALM2, FABP5	147	5222	18224	1.2345	0.999999	0.348444	53.2962
GOTERM_CC_DIRECT	GO:0014069~postsynaptic density	5	3.24675	0.0607381	LZTS1, EPS8, MAP1B, SPTBN1, CAMK2N1	147	184	18224	3.36883	0.999999	0.355079	55.2418
GOTERM_CC_DIRECT	GO:1903561~extracellular vesicle	3	1.94805	0.0608305	SLC12A2, APOE, MFGE8	147	50	18224	7.43837	0.999999	0.347141	55.2983
GOTERM_CC_DIRECT	GO:0001725~stress fiber	3	1.94805	0.069621	MYH9, SEPT7, MYL9	147	54	18224	6.88738	1	0.378909	60.3787
GOTERM_CC_DIRECT	GO:0005829~cytosol	35	22.7273	0.0705683	MEF2C, RPL36A, A2M, CALD1, ARHGAP15, PTEN, MYL9, OAZ2, MTHFD2, ISYNA1, ISG15, MT1A, CYGB, NDRG2, EHD2, PPP1R14A, PHLDA1, ARHGDIB, TXNIP, EPAS1, MAP1B, ARHGEF17, ARHGAP29, MYH9, PPP1CB, NOTCH3, PSME1, MT2A, EIF4A1, CHN1, FABP4, SPTBN1, SEPT7, FABP5, CALM2	147	3315	18224	1.30891	1	0.374738	60.8932
GOTERM_CC_DIRECT	GO:0031093~platelet alpha granule lumen	3	1.94805	0.0718803	A2M, PDGFA, TMSB4X	147	55	18224	6.76215	1	0.372312	61.5955
GOTERM_CC_DIRECT	GO:0005856~cytoskeleton	7	4.54545	0.0782708	STOM, SEPT4, UACA, TNS1, CALD1, PDLIM1, ARHGDIB	147	371	18224	2.33911	1	0.390708	64.8532
GOTERM_CC_DIRECT	GO:0015629~actin cytoskeleton	5	3.24675	0.0983068	NOTCH3, CALD1, SYNPO2, MYH9, SEPT7	147	218	18224	2.84341	1	0.458237	73.4884
GOTERM_CC_DIRECT	GO:0005751~mitochondrial respiratory chain complex IV	2	1.2987	0.0993174	NDUFA4L2, COX4I2	147	13	18224	19.0727	1	0.453422	73.8671
GOTERM_BP_DIRECT	GO:0001525~angiogenesis	16	10.3896	7.4951e-10	COL18A1, COL4A2, CAV1, CCL2, EPAS1, PGF, PDGFA, APOLD1, MFGE8, ENPEP, JAG1, MCAM, MYH9, PTEN, PLXDC1, ANGPT2	144	223	16792	8.36672	9.73613e-07	9.73613e-07	1.22366e-06
GOTERM_BP_DIRECT	GO:0030198~extracellular matrix organization	11	7.14286	6.94428e-06	COL18A1, SMOC2, COL4A2, COL4A1, CD44, PDGFA, ITGA7, ITGA1, OLFML2A, NID1, ITGB1	144	196	16792	6.5445	0.00898009	0.00450017	0.0113367
GOTERM_BP_DIRECT	GO:0002480~antigen processing and presentation of exogenous peptide antigen via MHC class I, TAP-independent	4	2.5974	4.89283e-05	HLA-A, HLA-C, HLA-B, B2M	144	9	16792	51.8272	0.0615817	0.0209636	0.0798511
GOTERM_BP_DIRECT	GO:0002479~antigen processing and presentation of exogenous peptide antigen via MHC class I, TAP-dependent	6	3.8961	0.000197341	CD36, PSME1, HLA-A, HLA-C, HLA-B, B2M	144	63	16792	11.1058	0.226146	0.0620821	0.321695
GOTERM_BP_DIRECT	GO:0042311~vasodilation	4	2.5974	0.000205495	EDNRB, APOE, KCNJ8, ITGA1	144	14	16792	33.3175	0.2343	0.0519926	0.334965
GOTERM_BP_DIRECT	GO:0060337~type I interferon signaling pathway	6	3.8961	0.000212612	ISG15, IFITM1, IFITM2, HLA-A, HLA-C, HLA-B	144	64	16792	10.9323	0.241348	0.0449918	0.346548
GOTERM_BP_DIRECT	GO:0002486~antigen processing and presentation of endogenous peptide antigen via MHC class I via ER pathway, TAP-independent	3	1.94805	0.000214847	HLA-A, HLA-C, HLA-B	144	3	16792	116.611	0.243548	0.0390892	0.350184
GOTERM_BP_DIRECT	GO:0060333~interferon-gamma-mediated signaling pathway	6	3.8961	0.000346169	CD44, MT2A, HLA-A, HLA-C, HLA-B, B2M	144	71	16792	9.85446	0.362214	0.0546679	0.563664
GOTERM_BP_DIRECT	GO:0008284~positive regulation of cell proliferation	13	8.44156	0.000644835	COL18A1, PGF, TBX2, CRIP2, PDGFA, SLC25A5, PTEN, ITGB1, S1PR3, EDNRB, INS, AVPR1A, PDGFRB	144	466	16792	3.2531	0.567387	0.0888988	1.04758
GOTERM_BP_DIRECT	GO:0001666~response to hypoxia	8	5.19481	0.000680756	CAV1, CCL2, EPAS1, PGF, APOLD1, CYGB, PDLIM1, ANGPT2	144	172	16792	5.42377	0.587122	0.0846606	1.10563
GOTERM_BP_DIRECT	GO:0032355~response to estradiol	6	3.8961	0.0010794	TXNIP, TFPI, PDGFRB, IGFBP2, NR2F2, PTEN	144	91	16792	7.68864	0.754118	0.119739	1.74775
GOTERM_BP_DIRECT	GO:0000165~MAPK cascade	9	5.84416	0.00183381	MEF2C, CAV1, CCL2, PSME1, PDGFA, INS, PDGFRB, SPTBN1, CALM2	144	262	16792	4.00573	0.907847	0.180198	2.95219
GOTERM_BP_DIRECT	GO:0048008~platelet-derived growth factor receptor signaling pathway	4	2.5974	0.00187878	TXNIP, PDGFA, PDGFRB, PTEN	144	29	16792	16.0843	0.913086	0.171311	3.02356
GOTERM_BP_DIRECT	GO:0019934~cGMP-mediated signaling	3	1.94805	0.00194984	EDNRB, CD36, APOE	144	8	16792	43.7292	0.920763	0.165643	3.1362
GOTERM_BP_DIRECT	GO:0002474~antigen processing and presentation of peptide antigen via MHC class I	4	2.5974	0.00207461	HLA-A, HLA-C, HLA-B, B2M	144	30	16792	15.5481	0.932641	0.164603	3.33372
GOTERM_BP_DIRECT	GO:0071222~cellular response to lipopolysaccharide	6	3.8961	0.00280737	MEF2C, EDNRB, CD36, CCL2, TFPI, B2M	144	113	16792	6.19174	0.974058	0.20407	4.48605
GOTERM_BP_DIRECT	GO:0007219~Notch signaling pathway	6	3.8961	0.00302844	NOTCH3, S1PR3, PTP4A3, TBX2, JAG1, CDH6	144	115	16792	6.08406	0.98055	0.206863	4.83117
GOTERM_BP_DIRECT	GO:0043547~positive regulation of GTPase activity	13	8.44156	0.0032646	A2M, CCL2, PDGFA, RGS5, CHN1, ARHGEF17, PDGFRB, SPTBN1, ARHGAP29, ARHGAP15, ITGB1, CALM2, ARHGDIB	144	565	16792	2.68309	0.985702	0.210204	5.19856
GOTERM_BP_DIRECT	GO:0006955~immune response	11	7.14286	0.00326593	TNFRSF21, CRIP1, CD36, CCL2, CCL21, IFITM2, HLA-A, HLA-C, HLA-B, TINAGL1, B2M	144	421	16792	3.04685	0.985727	0.200407	5.20061
GOTERM_BP_DIRECT	GO:0070374~positive regulation of ERK1 and ERK2 cascade	7	4.54545	0.00387217	CD36, CCL2, CD44, PDGFA, CCL21, PDGFRB, PTEN	144	175	16792	4.66444	0.993524	0.222744	6.13759
GOTERM_BP_DIRECT	GO:0050900~leukocyte migration	6	3.8961	0.00390162	CAV1, CD44, ESAM, MYH9, ANGPT2, ITGB1	144	122	16792	5.73497	0.993768	0.214799	6.18289
GOTERM_BP_DIRECT	GO:0032516~positive regulation of phosphoprotein phosphatase activity	3	1.94805	0.00528212	ITGA1, PDGFRB, CALM2	144	13	16792	26.9103	0.998972	0.268539	8.28325
GOTERM_BP_DIRECT	GO:0035909~aorta morphogenesis	3	1.94805	0.00528212	TBX2, PDGFRB, JAG1	144	13	16792	26.9103	0.998972	0.268539	8.28325
GOTERM_BP_DIRECT	GO:0001916~positive regulation of T cell mediated cytotoxicity	3	1.94805	0.00528212	HLA-A, HLA-B, B2M	144	13	16792	26.9103	0.998972	0.268539	8.28325
GOTERM_BP_DIRECT	GO:0051056~regulation of small GTPase mediated signal transduction	6	3.8961	0.00579565	A2M, CHN1, ARHGEF17, ARHGAP29, ARHGAP15, ARHGDIB	144	134	16792	5.22139	0.999474	0.279839	9.05323
GOTERM_BP_DIRECT	GO:0007155~cell adhesion	11	7.14286	0.00595931	COL18A1, CD36, CCL2, CD44, IGFBP7, ITGA7, MFGE8, MCAM, TINAGL1, THBS4, CDH6	144	459	16792	2.7946	0.999575	0.276397	9.29735
GOTERM_BP_DIRECT	GO:0032870~cellular response to hormone stimulus	4	2.5974	0.00660781	PGF, IGFBP7, AVPR1A, IGFBP2	144	45	16792	10.3654	0.999818	0.291412	10.2586
GOTERM_BP_DIRECT	GO:0007160~cell-matrix adhesion	5	3.24675	0.00731947	CD44, ITGA7, ITGA1, NID1, ITGB1	144	90	16792	6.4784	0.999928	0.307216	11.3025
GOTERM_BP_DIRECT	GO:0048738~cardiac muscle tissue development	3	1.94805	0.00900701	TBX2, PTEN, GJC1	144	17	16792	20.5784	0.999992	0.35293	13.7324
GOTERM_BP_DIRECT	GO:0007229~integrin-mediated signaling pathway	5	3.24675	0.0101709	ITGA7, ITGA1, ADAMTS1, MYH9, ITGB1	144	99	16792	5.88945	0.999998	0.377662	15.3717
GOTERM_BP_DIRECT	GO:0007263~nitric oxide mediated signal transduction	3	1.94805	0.0111998	CD36, APOE, RASD1	144	19	16792	18.4123	1	0.396196	16.7966
GOTERM_BP_DIRECT	GO:0002576~platelet degranulation	5	3.24675	0.0116399	A2M, CD36, PDGFA, TMSB4X, CALM2	144	103	16792	5.66073	1	0.397678	17.399
GOTERM_BP_DIRECT	GO:0006936~muscle contraction	5	3.24675	0.0132389	CALD1, ITGA1, CALM2, GJC1, MYL9	144	107	16792	5.44912	1	0.427908	19.5539
GOTERM_BP_DIRECT	GO:0031954~positive regulation of protein autophosphorylation	3	1.94805	0.0136024	PDGFA, INS, CALM2	144	21	16792	16.6587	1	0.42648	20.0364
GOTERM_BP_DIRECT	GO:0009612~response to mechanical stimulus	4	2.5974	0.0138885	TXNIP, CCL2, IGFBP2, ANGPT2	144	59	16792	7.90584	1	0.423358	20.4142
GOTERM_BP_DIRECT	GO:0051000~positive regulation of nitric-oxide synthase activity	3	1.94805	0.0148799	APOE, INS, CALM2	144	22	16792	15.9015	1	0.436041	21.7105
GOTERM_BP_DIRECT	GO:0016525~negative regulation of angiogenesis	4	2.5974	0.0158629	COL4A2, CCL2, ANGPT2, THBS4	144	62	16792	7.5233	1	0.447586	22.9762
GOTERM_BP_DIRECT	GO:0007521~muscle cell fate determination	2	1.2987	0.0169599	MEF2C, TBX2	144	2	16792	116.611	1	0.460557	24.366
GOTERM_BP_DIRECT	GO:0050776~regulation of immune response	6	3.8961	0.0181947	IFITM1, HLA-A, HLA-C, HLA-B, ITGB1, B2M	144	178	16792	3.93071	1	0.475162	25.9023
GOTERM_BP_DIRECT	GO:0044267~cellular protein metabolic process	5	3.24675	0.0183353	INS, MFGE8, H3F3B, IGFBP2, B2M	144	118	16792	4.94115	1	0.468788	26.0752
GOTERM_BP_DIRECT	GO:0019433~triglyceride catabolic process	3	1.94805	0.0190063	APOE, FABP4, FABP5	144	25	16792	13.9933	1	0.47226	26.896
GOTERM_BP_DIRECT	GO:0007165~signal transduction	18	11.6883	0.0199639	ADCY3, TNFRSF21, CCL2, EPAS1, SPARCL1, PGF, ARHGAP15, SMOC2, EPS8, GUCY1A2, CHN1, PDGFRB, NDRG2, IGFBP2, NR2F2, RASD1, ANGPT2, PAG1	144	1161	16792	1.80792	1	0.480499	28.0523
GOTERM_BP_DIRECT	GO:0050999~regulation of nitric-oxide synthase activity	3	1.94805	0.0204767	CAV1, CYGB, CALM2	144	26	16792	13.4551	1	0.480816	28.6645
GOTERM_BP_DIRECT	GO:0035690~cellular response to drug	4	2.5974	0.021054	MEF2C, CCL2, MT2A, PPP1R14A	144	69	16792	6.76006	1	0.482178	29.3478
GOTERM_BP_DIRECT	GO:0098869~cellular oxidant detoxification	4	2.5974	0.0218628	APOE, FAM213A, GPX3, CYGB	144	70	16792	6.66349	1	0.487157	30.2947
GOTERM_BP_DIRECT	GO:0001937~negative regulation of endothelial cell proliferation	3	1.94805	0.02516	CAV1, APOE, NR2F2	144	29	16792	12.0632	1	0.528717	34.0334
GOTERM_BP_DIRECT	GO:0035793~positive regulation of metanephric mesenchymal cell migration by platelet-derived growth factor receptor-beta signaling pathway	2	1.2987	0.0253324	PDGFA, PDGFRB	144	3	16792	77.7407	1	0.523213	34.2236
GOTERM_BP_DIRECT	GO:0055072~iron ion homeostasis	3	1.94805	0.026809	STEAP4, EPAS1, B2M	144	30	16792	11.6611	1	0.535779	35.8317
GOTERM_BP_DIRECT	GO:0022617~extracellular matrix disassembly	4	2.5974	0.0270681	A2M, CD44, NID1, ADAMTS4	144	76	16792	6.13743	1	0.531598	36.1101
GOTERM_BP_DIRECT	GO:0001974~blood vessel remodeling	3	1.94805	0.0302336	MEF2C, EPAS1, JAG1	144	32	16792	10.9323	1	0.564308	39.4205
GOTERM_BP_DIRECT	GO:0008360~regulation of cell shape	5	3.24675	0.031791	CCL2, EPS8, ITGA7, ARHGAP15, MYH9	144	140	16792	4.16468	1	0.575343	40.9894
GOTERM_BP_DIRECT	GO:0050731~positive regulation of peptidyl-tyrosine phosphorylation	4	2.5974	0.0328764	CD36, CD44, INS, THBS4	144	82	16792	5.68835	1	0.580414	42.0602
GOTERM_BP_DIRECT	GO:0010574~regulation of vascular endothelial growth factor production	2	1.2987	0.0336341	CCL2, NDRG2	144	4	16792	58.3056	1	0.581643	42.7969
GOTERM_BP_DIRECT	GO:0061333~renal tubule morphogenesis	2	1.2987	0.0336341	MEF2C, COL4A1	144	4	16792	58.3056	1	0.581643	42.7969
GOTERM_BP_DIRECT	GO:0042270~protection from natural killer cell mediated cytotoxicity	2	1.2987	0.0418656	HLA-A, HLA-B	144	5	16792	46.6444	1	0.656428	50.2532
GOTERM_BP_DIRECT	GO:0032570~response to progesterone	3	1.94805	0.0434649	TXNIP, CAV1, CCL2	144	39	16792	8.97009	1	0.663496	51.5916
GOTERM_BP_DIRECT	GO:0045071~negative regulation of viral genome replication	3	1.94805	0.0455028	ISG15, IFITM1, IFITM2	144	40	16792	8.74583	1	0.673812	53.2482
GOTERM_BP_DIRECT	GO:0032526~response to retinoic acid	3	1.94805	0.0475753	IGFBP7, PDGFRB, IGFBP2	144	41	16792	8.53252	1	0.683759	54.8782
GOTERM_BP_DIRECT	GO:0001768~establishment of T cell polarity	2	1.2987	0.0500275	CCL21, MYH9	144	6	16792	38.8704	1	0.695929	56.7379
GOTERM_BP_DIRECT	GO:0014033~neural crest cell differentiation	2	1.2987	0.0500275	MEF2C, FRZB	144	6	16792	38.8704	1	0.695929	56.7379
GOTERM_BP_DIRECT	GO:0038063~collagen-activated tyrosine kinase receptor signaling pathway	2	1.2987	0.0500275	COL4A2, COL4A1	144	6	16792	38.8704	1	0.695929	56.7379
GOTERM_BP_DIRECT	GO:0090090~negative regulation of canonical Wnt signaling pathway	5	3.24675	0.0507458	CAV1, PSME1, APOE, FRZB, IGFBP2	144	163	16792	3.57703	1	0.694817	57.2689
GOTERM_BP_DIRECT	GO:0031623~receptor internalization	3	1.94805	0.0518215	CAV1, CD36, ITGB1	144	43	16792	8.13566	1	0.696319	58.0526
GOTERM_BP_DIRECT	GO:0006469~negative regulation of protein kinase activity	4	2.5974	0.0525331	TESC, GMFG, FABP4, CAMK2N1	144	99	16792	4.71156	1	0.695202	58.5637
GOTERM_BP_DIRECT	GO:0007568~aging	5	3.24675	0.0526345	EDNRB, CCL2, SLC12A2, IGFBP2, PTEN	144	165	16792	3.53367	1	0.689826	58.636
GOTERM_BP_DIRECT	GO:0008285~negative regulation of cell proliferation	8	5.19481	0.052923	COL18A1, TESC, IFITM1, IGFBP7, ITGA1, ADAMTS1, FRZB, PTEN	144	396	16792	2.35578	1	0.68586	58.8412
GOTERM_BP_DIRECT	GO:0010468~regulation of gene expression	4	2.5974	0.0538323	CRIP1, APOE, EIF4A1, HNRNPDL	144	100	16792	4.66444	1	0.686315	59.4816
GOTERM_BP_DIRECT	GO:0031642~negative regulation of myelination	2	1.2987	0.0581203	TNFRSF21, PTEN	144	7	16792	33.3175	1	0.709055	62.3776
GOTERM_BP_DIRECT	GO:0019885~antigen processing and presentation of endogenous peptide antigen via MHC class I	2	1.2987	0.0581203	HLA-A, B2M	144	7	16792	33.3175	1	0.709055	62.3776
GOTERM_BP_DIRECT	GO:2000427~positive regulation of apoptotic cell clearance	2	1.2987	0.0581203	CCL2, MFGE8	144	7	16792	33.3175	1	0.709055	62.3776
GOTERM_BP_DIRECT	GO:0043647~inositol phosphate metabolic process	3	1.94805	0.0606983	ISYNA1, PTEN, CALM2	144	47	16792	7.44326	1	0.719438	64.0241
GOTERM_BP_DIRECT	GO:0051781~positive regulation of cell division	3	1.94805	0.0606983	PDGFA, PGF, THBS4	144	47	16792	7.44326	1	0.719438	64.0241
GOTERM_BP_DIRECT	GO:0031100~organ regeneration	3	1.94805	0.0606983	CCL2, PGF, ANGPT2	144	47	16792	7.44326	1	0.719438	64.0241
GOTERM_BP_DIRECT	GO:0071560~cellular response to transforming growth factor beta stimulus	3	1.94805	0.065318	MEF2C, COL4A2, CAV1	144	49	16792	7.13946	1	0.740744	66.8064
GOTERM_BP_DIRECT	GO:0014070~response to organic cyclic compound	3	1.94805	0.065318	EDNRB, EPHX1, ANGPT2	144	49	16792	7.13946	1	0.740744	66.8064
GOTERM_BP_DIRECT	GO:0043129~surfactant homeostasis	2	1.2987	0.0661447	EPAS1, ADGRF5	144	8	16792	29.1528	1	0.739955	67.2824
GOTERM_BP_DIRECT	GO:0071711~basement membrane organization	2	1.2987	0.0661447	COL4A1, NID1	144	8	16792	29.1528	1	0.739955	67.2824
GOTERM_BP_DIRECT	GO:0014902~myotube differentiation	2	1.2987	0.0661447	MEF2C, AVPR1A	144	8	16792	29.1528	1	0.739955	67.2824
GOTERM_BP_DIRECT	GO:1901844~regulation of cell communication by electrical coupling involved in cardiac conduction	2	1.2987	0.0661447	CAV1, CALM2	144	8	16792	29.1528	1	0.739955	67.2824
GOTERM_BP_DIRECT	GO:0010544~negative regulation of platelet activation	2	1.2987	0.0661447	APOE, PDGFA	144	8	16792	29.1528	1	0.739955	67.2824
GOTERM_BP_DIRECT	GO:0030828~positive regulation of cGMP biosynthetic process	2	1.2987	0.0661447	APOE, GUCY1A2	144	8	16792	29.1528	1	0.739955	67.2824
GOTERM_BP_DIRECT	GO:0007267~cell-cell signaling	6	3.8961	0.0662688	PDGFA, PGF, CCL21, INS, ENPEP, GJA4	144	254	16792	2.75459	1	0.735357	67.3534
GOTERM_BP_DIRECT	GO:0071356~cellular response to tumor necrosis factor	4	2.5974	0.0676559	TNFRSF21, CCL2, CCL21, FABP4	144	110	16792	4.2404	1	0.737689	68.1362
GOTERM_BP_DIRECT	GO:0006979~response to oxidative stress	4	2.5974	0.0676559	APOE, GPX3, CYGB, PDLIM1	144	110	16792	4.2404	1	0.737689	68.1362
GOTERM_BP_DIRECT	GO:0006521~regulation of cellular amino acid metabolic process	3	1.94805	0.0700515	OAZ2, PSME1, INS	144	51	16792	6.85948	1	0.745197	69.4469
GOTERM_BP_DIRECT	GO:0007519~skeletal muscle tissue development	3	1.94805	0.0700515	MEF2C, CAV1, NR2F2	144	51	16792	6.85948	1	0.745197	69.4469
GOTERM_BP_DIRECT	GO:0007507~heart development	5	3.24675	0.0713163	MEF2C, CRIP1, ECE1, KCNJ8, PTEN	144	183	16792	3.1861	1	0.746651	70.1182
GOTERM_BP_DIRECT	GO:0007596~blood coagulation	5	3.24675	0.0724417	CD36, CD59, TFPI, H3F3B, EHD2	144	184	16792	3.16878	1	0.747372	70.704
GOTERM_BP_DIRECT	GO:0030335~positive regulation of cell migration	5	3.24675	0.0724417	COL18A1, PDGFA, INS, PDGFRB, MCAM	144	184	16792	3.16878	1	0.747372	70.704
GOTERM_BP_DIRECT	GO:0003084~positive regulation of systemic arterial blood pressure	2	1.2987	0.0741011	AVPR1A, NR2F2	144	9	16792	25.9136	1	0.750684	71.548
GOTERM_BP_DIRECT	GO:0071404~cellular response to low-density lipoprotein particle stimulus	2	1.2987	0.0741011	CD36, ITGB1	144	9	16792	25.9136	1	0.750684	71.548
GOTERM_BP_DIRECT	GO:0035456~response to interferon-beta	2	1.2987	0.0741011	IFITM1, IFITM2	144	9	16792	25.9136	1	0.750684	71.548
GOTERM_BP_DIRECT	GO:0019882~antigen processing and presentation	3	1.94805	0.0798394	HLA-A, HLA-C, HLA-B	144	55	16792	6.36061	1	0.772506	74.2941
GOTERM_BP_DIRECT	GO:0010038~response to metal ion	2	1.2987	0.0819903	MT1A, MT2A	144	10	16792	23.3222	1	0.777249	75.2577
GOTERM_BP_DIRECT	GO:0002726~positive regulation of T cell cytokine production	2	1.2987	0.0819903	HLA-A, B2M	144	10	16792	23.3222	1	0.777249	75.2577
GOTERM_BP_DIRECT	GO:0035455~response to interferon-alpha	2	1.2987	0.0819903	IFITM1, IFITM2	144	10	16792	23.3222	1	0.777249	75.2577
GOTERM_BP_DIRECT	GO:0098609~cell-cell adhesion	6	3.8961	0.0821921	NOTCH3, MYO1B, CALD1, SPTBN1, PDLIM1, SEPT7	144	271	16792	2.5818	1	0.773608	75.3464
GOTERM_BP_DIRECT	GO:0006959~humoral immune response	3	1.94805	0.084884	MEF2C, TNFRSF21, CCL2	144	57	16792	6.13743	1	0.780444	76.5007
GOTERM_BP_DIRECT	GO:0007166~cell surface receptor signaling pathway	6	3.8961	0.0851966	EDNRB, CD36, CCL2, IFITM1, CD59, ADGRF5	144	274	16792	2.55353	1	0.777364	76.6314
GOTERM_BP_DIRECT	GO:0051592~response to calcium ion	3	1.94805	0.0874419	TXNIP, CAV1, CALM2	144	58	16792	6.03161	1	0.782136	77.5504
GOTERM_BP_DIRECT	GO:0001775~cell activation	2	1.2987	0.0898127	PDGFA, CD59	144	11	16792	21.202	1	0.787193	78.4839
GOTERM_BP_DIRECT	GO:0007338~single fertilization	3	1.94805	0.0900227	ADCY3, MFGE8, H3F3B	144	59	16792	5.92938	1	0.783848	78.5648
GOTERM_BP_DIRECT	GO:0043406~positive regulation of MAP kinase activity	3	1.94805	0.0900227	MEF2C, PDGFA, PDGFRB	144	59	16792	5.92938	1	0.783848	78.5648
GOTERM_BP_DIRECT	GO:0045669~positive regulation of osteoblast differentiation	3	1.94805	0.0926259	MEF2C, IFITM1, JAG1	144	60	16792	5.83056	1	0.789613	79.5443
GOTERM_BP_DIRECT	GO:0009967~positive regulation of signal transduction	3	1.94805	0.0952509	EPS8, CHN1, PAG1	144	61	16792	5.73497	1	0.795194	80.4893
GOTERM_BP_DIRECT	GO:0050921~positive regulation of chemotaxis	2	1.2987	0.0975689	CCL21, PDGFRB	144	12	16792	19.4352	1	0.799459	81.2896
GOTERM_BP_DIRECT	GO:0046889~positive regulation of lipid biosynthetic process	2	1.2987	0.0975689	APOE, INS	144	12	16792	19.4352	1	0.799459	81.2896
GOTERM_BP_DIRECT	GO:0035815~positive regulation of renal sodium excretion	2	1.2987	0.0975689	EDNRB, AVPR1A	144	12	16792	19.4352	1	0.799459	81.2896
GOTERM_BP_DIRECT	GO:0007399~nervous system development	6	3.8961	0.0988749	MEF2C, EDNRB, HES4, MAP1B, ZEB2, JAG1	144	287	16792	2.43786	1	0.800113	81.7268
BIOCARTA	h_nkcellsPathway:Ras-Independent pathway in NK cell-mediated cytotoxicity	3	1.94805	0.0392027	HLA-A, ITGB1, B2M	27	20	1625	9.02778	0.96081	0.96081	34.7018
BIOCARTA	h_amiPathway:Acute Myocardial Infarction	3	1.94805	0.0429085	COL4A2, COL4A1, TFPI	27	21	1625	8.59788	0.971343	0.830716	37.3365

## Sheet: Table S7-3
GO analysis of CAF subcluster 2 by marker genes
Category	Term	Count	%	PValue	Genes	List Total	Pop Hits	Pop Total	Fold Enrichment	Bonferroni	Benjamini	FDR
KEGG_PATHWAY	hsa04921:Oxytocin signaling pathway	10	7.69231	1.44225e-05	MYL6, MEF2C, FOS, CDKN1A, JUN, PPP1R12B, PPP1CB, MYLK, CALM2, MYL9	69	150	6879	6.64638	0.00195955	0.00195955	0.0169292
KEGG_PATHWAY	hsa04270:Vascular smooth muscle contraction	9	6.92308	1.73848e-05	MYL6, ACTG2, ACTA2, PPP1R12B, PPP1CB, MYLK, CALM2, PPP1R14A, MYL9	69	117	6879	7.6689	0.00236155	0.00118147	0.020406
KEGG_PATHWAY	hsa04932:Non-alcoholic fatty liver disease (NAFLD)	9	6.92308	0.000108503	NDUFA4, COX7A1, NDUFA4L2, INS, JUN, COX6A1, COX5B, COX6C, UQCRB	69	151	6879	5.94212	0.0146489	0.00490699	0.127298
KEGG_PATHWAY	hsa04510:Focal adhesion	10	7.69231	0.000173081	CAV2, CAV1, PGF, JUN, PPP1R12B, PDGFRB, PPP1CB, FLNA, MYLK, MYL9	69	206	6879	4.83959	0.0232661	0.00586798	0.202991
KEGG_PATHWAY	hsa00190:Oxidative phosphorylation	8	6.15385	0.00031323	NDUFA4, COX7A1, NDUFA4L2, COX6A1, COX5B, COX17, COX6C, UQCRB	69	133	6879	5.99673	0.0417111	0.008485	0.367083
KEGG_PATHWAY	hsa04260:Cardiac muscle contraction	6	4.61538	0.000822302	COX7A1, COX6A1, TPM2, COX5B, COX6C, UQCRB	69	75	6879	7.97565	0.105848	0.0184737	0.961049
KEGG_PATHWAY	hsa04978:Mineral absorption	5	3.84615	0.000880469	MT1M, MT1A, MT2A, MT1E, MT1X	69	44	6879	11.3291	0.112899	0.0169682	1.02871
KEGG_PATHWAY	hsa05010:Alzheimer's disease	8	6.15385	0.00126612	NDUFA4, COX7A1, NDUFA4L2, COX6A1, COX5B, CALM2, COX6C, UQCRB	69	168	6879	4.74741	0.158275	0.0213074	1.47624
KEGG_PATHWAY	hsa05012:Parkinson's disease	7	5.38462	0.00266298	NDUFA4, COX7A1, NDUFA4L2, COX6A1, COX5B, COX6C, UQCRB	69	142	6879	4.91457	0.304168	0.0394932	3.08175
KEGG_PATHWAY	hsa04022:cGMP-PKG signaling pathway	7	5.38462	0.00451721	MEF2C, INS, PLN, PPP1CB, MYLK, CALM2, MYL9	69	158	6879	4.4169	0.459755	0.0597159	5.17599
KEGG_PATHWAY	hsa05016:Huntington's disease	7	5.38462	0.0113981	NDUFA4, COX7A1, NDUFA4L2, COX6A1, COX5B, COX6C, UQCRB	69	192	6879	3.63474	0.789663	0.132146	12.5909
KEGG_PATHWAY	hsa04010:MAPK signaling pathway	8	6.15385	0.0120008	MEF2C, FOS, JUN, NTRK2, PDGFRB, HSPB1, GADD45B, FLNA	69	253	6879	3.15243	0.806403	0.127883	13.2144
KEGG_PATHWAY	hsa04024:cAMP signaling pathway	7	5.38462	0.013125	FXYD1, FOS, JUN, PLN, PPP1CB, CALM2, MYL9	69	198	6879	3.52459	0.834175	0.12909	14.3666
KEGG_PATHWAY	hsa04810:Regulation of actin cytoskeleton	7	5.38462	0.0171179	ARPC1A, INS, PPP1R12B, PDGFRB, PPP1CB, MYLK, MYL9	69	210	6879	3.32319	0.904459	0.154416	18.3466
KEGG_PATHWAY	hsa05031:Amphetamine addiction	4	3.07692	0.0271555	FOS, JUN, PPP1CB, CALM2	69	66	6879	6.04216	0.976346	0.220899	27.6161
KEGG_PATHWAY	hsa05205:Proteoglycans in cancer	6	4.61538	0.0471061	CAV2, CDKN1A, CAV1, PPP1R12B, PPP1CB, FLNA	69	200	6879	2.99087	0.998587	0.336442	43.245
KEGG_PATHWAY	hsa05132:Salmonella infection	4	3.07692	0.0484784	ARPC1A, FOS, JUN, FLNA	69	83	6879	4.80461	0.998839	0.328031	44.1971
KEGG_PATHWAY	hsa04915:Estrogen signaling pathway	4	3.07692	0.0741513	FOS, FKBP5, JUN, CALM2	69	99	6879	4.02811	0.999972	0.441284	59.5225
KEGG_PATHWAY	hsa05202:Transcriptional misregulation in cancer	5	3.84615	0.0825995	MEF2C, CDKN1A, CEBPB, H3F3B, ZBTB16	69	167	6879	2.9849	0.999992	0.460488	63.652
KEGG_PATHWAY	hsa04668:TNF signaling pathway	4	3.07692	0.08885	FOS, CEBPB, JUN, JUNB	69	107	6879	3.72694	0.999997	0.468857	66.4551
GOTERM_MF_DIRECT	GO:0004129~cytochrome-c oxidase activity	6	4.61538	1.74526e-06	NDUFA4, COX7A1, NDUFA4L2, COX6A1, COX5B, COX6C	117	30	16881	28.8564	0.000479832	0.000479832	0.0023012
GOTERM_MF_DIRECT	GO:0008134~transcription factor binding	10	7.69231	0.000150691	FOS, CEBPB, EPAS1, ID1, HES4, JUN, GPX3, ID3, FLNA, JUNB	117	284	16881	5.08035	0.0405962	0.0205084	0.198513
GOTERM_MF_DIRECT	GO:0008307~structural constituent of muscle	5	3.84615	0.000193681	MYL6, SORBS2, MYH11, TPM2, MYL9	117	42	16881	17.1764	0.0518735	0.0175991	0.255078
GOTERM_MF_DIRECT	GO:0005515~protein binding	79	60.7692	0.000621376	MEF2C, S100A4, SNCG, A2M, S100A6, PGF, BCAM, CD151, COX5B, PTMA, DSTN, FOS, SBDS, GPX3, RHOB, COX17, ZFP36, NUDT4, CRYAB, PPP1CB, JUNB, FLNA, TAGLN, BTG2, BTG1, JUN, EIF4A2, HSPB1, PDGFRB, VAMP2, GADD45B, RASD1, SGCA, UQCRB, MYL6, CAV2, CAV1, CNBP, FKBP5, FHL1, PPP1R12B, CLU, ZBTB16, MAP3K7CL, TSC22D1, OAZ2, CD9, MT1A, INS, SORBS2, C1QTNF1, CNN1, NDUFA4, CEBPB, EPAS1, LPP, CEBPD, CSRP2, TINAGL1, …	117	8785	16881	1.29747	0.157121	0.0418327	0.816226
GOTERM_MF_DIRECT	GO:0001077~transcriptional activator activity, RNA polymerase II core promoter proximal region sequence-specific binding	8	6.15385	0.00122473	MEF2C, FOS, CAMTA1, CEBPB, EPAS1, CEBPD, JUN, JUNB	117	236	16881	4.89092	0.286097	0.0651802	1.60289
GOTERM_MF_DIRECT	GO:0008270~zinc ion binding	18	13.8462	0.00259025	CHURC1, S100A6, CNBP, CPM, CRIP1, MT1M, LPP, CRIP2, FHL1, CSRP1, CSRP2, MT1X, SOD3, MT1A, MT2A, MT1E, ADAMTS1, ZFHX3	117	1169	16881	2.22162	0.509947	0.11208	3.36201
GOTERM_MF_DIRECT	GO:0019901~protein kinase binding	9	6.92308	0.00443066	ZFP36, CAV2, CAV1, ACTA2, PPP1R12B, PDGFRB, HSPB1, PPP1CB, CALM2	117	376	16881	3.45356	0.705106	0.16008	5.68696
GOTERM_MF_DIRECT	GO:0046982~protein heterodimerization activity	10	7.69231	0.00478642	MEF2C, CAV2, FOS, CAV1, CEBPB, EPAS1, CEBPD, PGF, JUN, H3F3B	117	465	16881	3.10284	0.732711	0.152045	6.13037
GOTERM_MF_DIRECT	GO:0048306~calcium-dependent protein binding	4	3.07692	0.00741323	S100A4, S100A6, A2M, VAMP2	117	58	16881	9.95049	0.870779	0.203365	9.34526
GOTERM_MF_DIRECT	GO:0044325~ion channel binding	5	3.84615	0.00767411	FXYD1, CAV1, FHL1, FLNA, CALM2	117	113	16881	6.38416	0.87979	0.190915	9.65892
GOTERM_MF_DIRECT	GO:0019899~enzyme binding	8	6.15385	0.00814786	ZFP36, NOTCH3, CAV1, A2M, BTG1, JUN, PDGFRB, ZFHX3	117	333	16881	3.46624	0.894584	0.18497	10.226
GOTERM_MF_DIRECT	GO:0000980~RNA polymerase II distal enhancer sequence-specific DNA binding	4	3.07692	0.0101371	MEF2C, JUN, H3F3B, ZBTB16	117	65	16881	8.8789	0.939308	0.208239	12.5713
GOTERM_MF_DIRECT	GO:0003779~actin binding	7	5.38462	0.0124261	S100A4, ARPC1A, TAGLN, LMOD1, CNN1, TPM2, MYLK	117	278	16881	3.633	0.96789	0.232416	15.1998
GOTERM_MF_DIRECT	GO:0051015~actin filament binding	5	3.84615	0.0130456	ARPC1A, MYH11, TPM2, FLNA, DSTN	117	132	16881	5.46523	0.972979	0.227358	15.8986
GOTERM_MF_DIRECT	GO:0042803~protein homodimerization activity	11	8.46154	0.0287718	CAV2, S100A6, CEBPB, ID1, CEBPD, PGF, CRYAB, JUN, NTRK2, ZBTB16, FLNA	117	730	16881	2.17411	0.999674	0.41446	31.9507
GOTERM_MF_DIRECT	GO:0003700~transcription factor activity, sequence-specific DNA binding	13	10	0.0324647	MEF2C, CNBP, CEBPB, EPAS1, CEBPD, YBX3, ZBTB16, TSC22D1, FOS, ID1, JUN, ID3, ZFHX3	117	961	16881	1.95179	0.999886	0.432915	35.2845
GOTERM_MF_DIRECT	GO:0003730~mRNA 3'-UTR binding	3	2.30769	0.0446482	ZFP36, YBX3, CIRBP	117	49	16881	8.83359	0.999996	0.522347	45.2427
GOTERM_MF_DIRECT	GO:0003714~transcription corepressor activity	5	3.84615	0.0514485	YBX3, ID4, ID3, JUNB, TOB1	117	203	16881	3.55375	1	0.553788	50.165
GOTERM_MF_DIRECT	GO:0003680~AT DNA binding	2	1.53846	0.0536798	MEF2C, CRIP1	117	8	16881	36.0705	1	0.55003	51.6887
GOTERM_MF_DIRECT	GO:0000979~RNA polymerase II core promoter sequence-specific DNA binding	3	2.30769	0.0585027	FOS, CEBPB, H3F3B	117	57	16881	7.59379	1	0.563472	54.8364
GOTERM_MF_DIRECT	GO:0003705~transcription factor activity, RNA polymerase II distal enhancer sequence-specific binding	3	2.30769	0.075595	CEBPB, JUN, ZFHX3	117	66	16881	6.55828	1	0.642761	64.529
GOTERM_MF_DIRECT	GO:0016301~kinase activity	5	3.84615	0.0846535	CDKN1A, NTRK2, PDK4, MYLK, CALM2	117	241	16881	2.9934	1	0.669007	68.8483
GOTERM_MF_DIRECT	GO:0005523~tropomyosin binding	2	1.53846	0.0920557	S100A6, LMOD1	117	14	16881	20.6117	1	0.684838	72.0111
GOTERM_MF_DIRECT	GO:0019900~kinase binding	3	2.30769	0.0940461	CEBPB, BTG1, FLNA	117	75	16881	5.77128	1	0.677517	72.8094
GOTERM_MF_DIRECT	GO:0000978~RNA polymerase II core promoter proximal region sequence-specific DNA binding	6	4.61538	0.098036	MEF2C, FOS, CEBPB, CEBPD, JUN, JUNB	117	355	16881	2.43857	1	0.678574	74.3467
GOTERM_CC_DIRECT	GO:0005925~focal adhesion	16	12.3077	6.13714e-08	CAV2, CAV1, LPP, FHL1, CSRP1, MCAM, CSRP2, CD151, PPP1CB, FLNA, CD9, SORBS2, RHOB, HSPB1, PDGFRB, CNN1	124	391	18224	6.01403	1.21515e-05	1.21515e-05	7.67961e-05
GOTERM_CC_DIRECT	GO:0048471~perinuclear region of cytoplasm	19	14.6154	1.87832e-07	S100A4, SNCG, CAV2, S100A6, CAV1, MT1M, CLU, YBX3, FLNA, MT1X, CDKN1A, MT1A, SORBS2, PLN, EIF4A2, MT2A, MT1E, VAMP2, RASD1	124	621	18224	4.4966	3.71901e-05	1.85952e-05	0.000235041
GOTERM_CC_DIRECT	GO:0070062~extracellular exosome	40	30.7692	4.47933e-06	S100A4, MYL6, SNCG, S100A6, CPM, A2M, FKBP5, CLU, PRSS1, BCAM, PTMA, COX5B, DSTN, ADIRF, ACTG2, EFHD1, CD9, GPX3, RHOB, NDUFA4, ACTA2, CRYAB, SPARCL1, MFGE8, CSRP1, TINAGL1, PPP1CB, FLNA, SOD3, ARPC1A, MGST3, SH3BGRL, BTG2, MYH11, HSPB1, PDGFRB, H3F3B, VAMP2, CALM2, MYLK	124	2811	18224	2.09132	0.000886516	0.000295593	0.00560499
GOTERM_CC_DIRECT	GO:0005829~cytosol	43	33.0769	1.66678e-05	ANAPC16, MEF2C, MYL6, S100A6, A2M, CNBP, FHL1, PPP1R12B, CLU, ZBTB16, TPM2, CD151, MAP3K7CL, MYL9, OAZ2, FOS, ACTG2, MTHFD2, MT1A, RHOB, LMOD1, PPP1R14A, NET1, ZFP36, NUDT4, EPAS1, ACTA2, CRYAB, PPP1CB, FLNA, NOTCH3, ARPC1A, CDKN1A, BTG2, JUN, EIF4A2, MT2A, NTRK2, MYH11, HSPB1, VAMP2, CALM2, MYLK	124	3315	18224	1.90637	0.00329482	0.000824724	0.020855
GOTERM_CC_DIRECT	GO:0005634~nucleus	59	45.3846	3.24638e-05	IER2, S100A4, MEF2C, S100A6, YBX3, PTMA, FOS, SBDS, LBH, RHOB, NET1, ZFP36, NUDT4, CRYAB, PPP1CB, FLNA, HES4, BTG1, JUN, HSPB1, PDGFRB, GADD45B, RASD1, CAV2, CAMTA1, CNBP, FHL1, CLU, ZBTB16, MAP3K7CL, TSC22D1, OAZ2, ADIRF, MT1A, SORBS2, MT1E, MT1M, CEBPB, EPAS1, CEBPD, LPP, CSRP1, CSRP2, MCAM, MT1X, SOD3, SH3BGRL, CDKN1A, PTP4A3, ID1, PNRC1, MT2A, CIRBP, ID4, H3F3B, ID3, ZFHX3, CALM2, TOB1	124	5415	18224	1.60131	0.00640732	0.00128476	0.0406155
GOTERM_CC_DIRECT	GO:0005751~mitochondrial respiratory chain complex IV	4	3.07692	8.16733e-05	NDUFA4, NDUFA4L2, COX6A1, COX5B	124	13	18224	45.2208	0.0160419	0.0026917	0.102153
GOTERM_CC_DIRECT	GO:0005737~cytoplasm	55	42.3077	0.000213669	MEF2C, IER2, SNCG, S100A6, YBX3, PTMA, ACTG2, SBDS, LBH, LMOD1, COX17, PPP1R14A, ZFP36, NUDT4, ACTA2, CRYAB, FLNA, TAGLN, BTG1, HSPB1, PDGFRB, ADAMTS1, GADD45B, SGCA, ANAPC16, CAMTA1, FHL1, PPP1R12B, CLU, TSC22D1, OAZ2, ADIRF, MT1A, MT1E, PHLDA2, CRIP1, MT1M, CEBPB, EPAS1, LPP, TINAGL1, RCAN2, MT1X, SOD3, NOTCH3, SH3BGRL, PTP4A3, MT2A, CIRBP, ID4, ID3, ZFHX3, CALM2, MYLK, TOB1	124	5222	18224	1.54792	0.0414283	0.00602619	0.267042
GOTERM_CC_DIRECT	GO:0030018~Z disc	6	4.61538	0.00122993	SORBS2, CRYAB, PPP1R12B, HSPB1, FLNA, MYL9	124	118	18224	7.47294	0.216259	0.0300003	1.5282
GOTERM_CC_DIRECT	GO:0005615~extracellular space	20	15.3846	0.00169767	S100A4, CPM, SPARCL1, ACTA2, PGF, CLU, MFGE8, FRZB, MCAM, TINAGL1, SOD3, CD9, MTHFD2, ACTG2, SH3BGRL, INS, C1QTNF1, GPX3, HSPB1, WFDC1	124	1347	18224	2.18215	0.285679	0.0366904	2.10371
GOTERM_CC_DIRECT	GO:0015629~actin cytoskeleton	7	5.38462	0.00364245	NOTCH3, ARPC1A, ACTA2, SORBS2, PPP1R12B, FLNA, DSTN	124	218	18224	4.71915	0.514474	0.0697037	4.46356
GOTERM_CC_DIRECT	GO:0031012~extracellular matrix	8	6.15385	0.00397483	MYL6, CRIP2, CLU, HSPB1, MFGE8, TINAGL1, FLNA, SOD3	124	296	18224	3.9721	0.545512	0.0691801	4.8616
GOTERM_CC_DIRECT	GO:0043234~protein complex	8	6.15385	0.0217698	MEF2C, CAV2, CDKN1A, CAV1, ACTA2, PLN, CLU, H3F3B	124	412	18224	2.85374	0.987196	0.304531	24.0748
GOTERM_CC_DIRECT	GO:0005667~transcription factor complex	5	3.84615	0.0418813	FOS, EPAS1, JUN, ZFHX3, JUNB	124	193	18224	3.80745	0.999791	0.478803	41.4544
GOTERM_CC_DIRECT	GO:0005576~extracellular region	18	13.8462	0.042654	A2M, PGF, CLU, PRSS1, MFGE8, FRZB, TINAGL1, PLAC9, SOD3, FLNA, NOTCH3, CCDC3, INS, C1QTNF1, GPX3, H3F3B, CALM2, IGFBP5	124	1610	18224	1.64312	0.999821	0.460165	42.0425
GOTERM_CC_DIRECT	GO:0031982~vesicle	4	3.07692	0.0558101	MYL6, PLN, VAMP2, CALM2	124	128	18224	4.59274	0.999988	0.53142	51.2573
GOTERM_CC_DIRECT	GO:0005884~actin filament	3	2.30769	0.0713937	LMOD1, TPM2, FLNA	124	65	18224	6.78313	1	0.600132	60.4209
GOTERM_CC_DIRECT	GO:0031410~cytoplasmic vesicle	5	3.84615	0.0750021	CAV2, CAV1, PDGFRB, ADAMTS1, VAMP2	124	235	18224	3.12697	1	0.59669	62.3029
GOTERM_CC_DIRECT	GO:0005743~mitochondrial inner membrane	7	5.38462	0.0784187	NDUFA4, EFHD1, PDK4, COX6A1, COX5B, COX6C, UQCRB	124	441	18224	2.33282	1	0.592742	64.0087
GOTERM_CC_DIRECT	GO:0072562~blood microparticle	4	3.07692	0.0837273	ACTG2, A2M, CLU, PRSS1	124	152	18224	3.86757	1	0.597971	66.5187
GOTERM_CC_DIRECT	GO:0097440~apical dendrite	2	1.53846	0.0843014	CLU, FLNA	124	13	18224	22.6104	1	0.581832	66.7802
GOTERM_CC_DIRECT	GO:0005746~mitochondrial respiratory chain	2	1.53846	0.0904861	COX7A1, UQCRB	124	14	18224	20.9954	1	0.591087	69.4812
GOTERM_CC_DIRECT	GO:0030027~lamellipodium	4	3.07692	0.0941387	ACTG2, ACTA2, SORBS2, MYLK	124	160	18224	3.67419	1	0.589271	70.9799
GOTERM_BP_DIRECT	GO:0006936~muscle contraction	12	9.23077	3.24372e-10	MYL6, FXYD1, ACTG2, ACTA2, CRYAB, MYH11, LMOD1, TPM2, SGCA, MYLK, CALM2, MYL9	123	107	16792	15.3107	3.34427e-07	3.34427e-07	5.14492e-07
GOTERM_BP_DIRECT	GO:0045926~negative regulation of growth	6	4.61538	1.9981e-07	MT1M, MT1A, MT2A, MT1E, MT1X, IGFBP5	123	19	16792	43.1117	0.000205983	0.000102997	0.000316922
GOTERM_BP_DIRECT	GO:0071294~cellular response to zinc ion	5	3.84615	9.44749e-06	MT1M, MT1A, MT2A, MT1E, MT1X	123	19	16792	35.9264	0.00969313	0.00324154	0.0149838
GOTERM_BP_DIRECT	GO:0045600~positive regulation of fat cell differentiation	6	4.61538	2.24037e-05	ZFP36, ADIRF, CCDC3, CEBPB, ZBTB16, FRZB	123	47	16792	17.4281	0.0228338	0.00575798	0.035529
GOTERM_BP_DIRECT	GO:0007517~muscle organ development	7	5.38462	4.61846e-05	MEF2C, TAGLN, CRYAB, FHL1, ID3, ZFHX3, SGCA	123	89	16792	10.7376	0.0465015	0.00947828	0.0732291
GOTERM_BP_DIRECT	GO:1902600~hydrogen ion transmembrane transport	6	4.61538	8.01234e-05	NDUFA4, COX7A1, NDUFA4L2, COX6A1, COX6C, UQCRB	123	61	16792	13.4282	0.0792904	0.0136741	0.12701
GOTERM_BP_DIRECT	GO:0006123~mitochondrial electron transport, cytochrome c to oxygen	4	3.07692	0.000389715	NDUFA4, COX6A1, COX5B, COX6C	123	20	16792	27.3041	0.330935	0.0557938	0.616348
GOTERM_BP_DIRECT	GO:0030182~neuron differentiation	6	4.61538	0.000641291	IER2, MEF2C, CEBPB, ID1, NTRK2, ID3	123	95	16792	8.62234	0.483863	0.0793477	1.01233
GOTERM_BP_DIRECT	GO:0001525~angiogenesis	8	6.15385	0.00122105	CAV1, EPAS1, ID1, PGF, JUN, RHOB, MFGE8, MCAM	123	223	16792	4.89759	0.716252	0.13061	1.91925
GOTERM_BP_DIRECT	GO:0030308~negative regulation of cell growth	6	4.61538	0.00189482	CDKN1A, BTG1, CRYAB, FHL1, WFDC1, FRZB	123	121	16792	6.7696	0.858493	0.17761	2.96346
GOTERM_BP_DIRECT	GO:0007623~circadian rhythm	5	3.84615	0.00216603	ID1, JUN, NTRK2, ID4, ID3	123	75	16792	9.10136	0.893072	0.183914	3.38083
GOTERM_BP_DIRECT	GO:0010038~response to metal ion	3	2.30769	0.00226786	MT1A, MT2A, MT1X	123	10	16792	40.9561	0.903752	0.177222	3.53712
GOTERM_BP_DIRECT	GO:0010941~regulation of cell death	3	2.30769	0.00275869	CRYAB, JUN, JUNB	123	11	16792	37.2328	0.942048	0.196748	4.28704
GOTERM_BP_DIRECT	GO:0060213~positive regulation of nuclear-transcribed mRNA poly(A) tail shortening	3	2.30769	0.00275869	ZFP36, BTG2, TOB1	123	11	16792	37.2328	0.942048	0.196748	4.28704
GOTERM_BP_DIRECT	GO:0045668~negative regulation of osteoblast differentiation	4	3.07692	0.00282566	ID1, ID3, TOB1, IGFBP5	123	39	16792	14.0021	0.945925	0.188105	4.38895
GOTERM_BP_DIRECT	GO:0010628~positive regulation of gene expression	8	6.15385	0.00303717	MEF2C, ACTG2, CAV1, ID1, ACTA2, INS, C1QTNF1, NTRK2	123	262	16792	4.16856	0.956547	0.188663	4.7101
GOTERM_BP_DIRECT	GO:0070527~platelet aggregation	4	3.07692	0.00326139	HSPB1, CSRP1, FLNA, MYL9	123	41	16792	13.3191	0.965541	0.18982	5.04946
GOTERM_BP_DIRECT	GO:0032870~cellular response to hormone stimulus	4	3.07692	0.00425094	FOS, PGF, JUN, JUNB	123	45	16792	12.1351	0.987625	0.22768	6.53365
GOTERM_BP_DIRECT	GO:0071277~cellular response to calcium ion	4	3.07692	0.00604501	MEF2C, FOS, JUN, JUNB	123	51	16792	10.7075	0.998072	0.293404	9.16922
GOTERM_BP_DIRECT	GO:0043065~positive regulation of apoptotic process	8	6.15385	0.00632598	CLU, RHOB, PDGFRB, ID3, ZBTB16, FRZB, GADD45B, NET1	123	300	16792	3.64054	0.99856	0.291325	9.57562
GOTERM_BP_DIRECT	GO:2000811~negative regulation of anoikis	3	2.30769	0.00662999	CAV1, NTRK2, PDK4	123	17	16792	24.0918	0.998949	0.290301	10.0134
GOTERM_BP_DIRECT	GO:0071276~cellular response to cadmium ion	3	2.30769	0.00662999	MT1A, MT1E, MT1X	123	17	16792	24.0918	0.998949	0.290301	10.0134
GOTERM_BP_DIRECT	GO:0006091~generation of precursor metabolites and energy	4	3.07692	0.00672903	COX7A1, COX6A1, COX17, COX6C	123	53	16792	10.3034	0.999052	0.282139	10.1556
GOTERM_BP_DIRECT	GO:0002576~platelet degranulation	5	3.84615	0.00674637	CD9, A2M, CLU, FLNA, CALM2	123	103	16792	6.6272	0.999069	0.271837	10.1805
GOTERM_BP_DIRECT	GO:0048146~positive regulation of fibroblast proliferation	4	3.07692	0.00708759	S100A6, CDKN1A, JUN, PDGFRB	123	54	16792	10.1126	0.999347	0.273008	10.6687
GOTERM_BP_DIRECT	GO:0051412~response to corticosterone	3	2.30769	0.0074235	FOS, CDKN1A, CALM2	123	18	16792	22.7534	0.999539	0.273917	11.1468
GOTERM_BP_DIRECT	GO:0008285~negative regulation of cell proliferation	9	6.92308	0.00833193	CD9, CDKN1A, BTG2, BTG1, JUN, ADAMTS1, ZBTB16, FRZB, TOB1	123	396	16792	3.10273	0.999821	0.291814	12.4279
GOTERM_BP_DIRECT	GO:0009615~response to virus	5	3.84615	0.00847526	MEF2C, ACTA2, IFITM2, CLU, HSPB1	123	110	16792	6.20547	0.999845	0.286454	12.6285
GOTERM_BP_DIRECT	GO:0017148~negative regulation of translation	4	3.07692	0.00863404	BTG2, CIRBP, TOB1, IGFBP5	123	58	16792	9.41519	0.999869	0.281884	12.8501
GOTERM_BP_DIRECT	GO:0045669~positive regulation of osteoblast differentiation	4	3.07692	0.00947562	MEF2C, CEBPB, CEBPD, ID4	123	60	16792	9.10136	0.999945	0.295713	14.0162
GOTERM_BP_DIRECT	GO:0045663~positive regulation of myoblast differentiation	3	2.30769	0.0100455	MEF2C, BTG1, ZFHX3	123	21	16792	19.5029	0.99997	0.301585	14.7975
GOTERM_BP_DIRECT	GO:0010906~regulation of glucose metabolic process	3	2.30769	0.010998	C1QTNF1, PDK4, IGFBP5	123	22	16792	18.6164	0.999989	0.316179	16.0885
GOTERM_BP_DIRECT	GO:0000165~MAPK cascade	7	5.38462	0.0122467	ZFP36, MEF2C, CAV1, INS, PDGFRB, MAP3K7CL, CALM2	123	262	16792	3.64749	0.999997	0.336228	17.7533
GOTERM_BP_DIRECT	GO:0006366~transcription from RNA polymerase II promoter	10	7.69231	0.0125406	TSC22D1, MEF2C, FOS, CAMTA1, CEBPB, EPAS1, CEBPD, JUN, ZFHX3, JUNB	123	513	16792	2.66121	0.999998	0.334087	18.1405
GOTERM_BP_DIRECT	GO:0036018~cellular response to erythropoietin	2	1.53846	0.0144784	MT2A, MT1X	123	2	16792	136.52	1	0.365962	20.6517
GOTERM_BP_DIRECT	GO:0043524~negative regulation of neuron apoptotic process	5	3.84615	0.0157155	MEF2C, CEBPB, BTG2, JUN, NTRK2	123	132	16792	5.17122	1	0.381422	22.2168
GOTERM_BP_DIRECT	GO:0000122~negative regulation of transcription from RNA polymerase II promoter	12	9.23077	0.0157438	ZFP36, NOTCH3, MEF2C, CAV1, BTG2, ID1, YBX3, ID4, ID3, ZBTB16, ZFHX3, JUNB	123	720	16792	2.27534	1	0.373406	22.2524
GOTERM_BP_DIRECT	GO:0007155~cell adhesion	9	6.92308	0.0188543	CD9, LPP, SORBS2, RHOB, BCAM, MFGE8, CD151, MCAM, TINAGL1	123	459	16792	2.67687	1	0.420228	26.0592
GOTERM_BP_DIRECT	GO:0043410~positive regulation of MAPK cascade	4	3.07692	0.0211753	CAV2, INS, C1QTNF1, NTRK2	123	81	16792	6.74174	1	0.4492	28.7854
GOTERM_BP_DIRECT	GO:0071479~cellular response to ionizing radiation	3	2.30769	0.0212197	CDKN1A, RHOB, NET1	123	31	16792	13.2116	1	0.441175	28.8366
GOTERM_BP_DIRECT	GO:0019065~receptor-mediated endocytosis of virus by host cell	2	1.53846	0.0216394	CAV2, CAV1	123	3	16792	91.0136	1	0.43917	29.3191
GOTERM_BP_DIRECT	GO:0060741~prostate gland stromal morphogenesis	2	1.53846	0.0216394	CRIP1, ID4	123	3	16792	91.0136	1	0.43917	29.3191
GOTERM_BP_DIRECT	GO:0009409~response to cold	3	2.30769	0.0280826	FOS, YBX3, CIRBP	123	36	16792	11.3767	1	0.520104	36.3517
GOTERM_BP_DIRECT	GO:0045892~negative regulation of transcription, DNA-templated	9	6.92308	0.0291791	CEBPB, ID1, CEBPD, JUN, ID4, ID3, ZBTB16, RASD1, ZFHX3	123	499	16792	2.46229	1	0.525107	37.4812
GOTERM_BP_DIRECT	GO:0045597~positive regulation of cell differentiation	3	2.30769	0.0295486	INS, JUN, JUNB	123	37	16792	11.0692	1	0.521108	37.8574
GOTERM_BP_DIRECT	GO:0090131~mesenchyme migration	2	1.53846	0.035807	ACTG2, ACTA2	123	5	16792	54.6081	1	0.582839	43.9182
GOTERM_BP_DIRECT	GO:0070836~caveola assembly	2	1.53846	0.035807	CAV2, CAV1	123	5	16792	54.6081	1	0.582839	43.9182
GOTERM_BP_DIRECT	GO:0001666~response to hypoxia	5	3.84615	0.0368067	CAV1, EPAS1, PGF, CRYAB, SOD3	123	172	16792	3.96861	1	0.584686	44.8334
GOTERM_BP_DIRECT	GO:0001649~osteoblast differentiation	4	3.07692	0.0401264	MEF2C, H3F3B, JUNB, IGFBP5	123	104	16792	5.25078	1	0.608705	47.7731
GOTERM_BP_DIRECT	GO:0060056~mammary gland involution	2	1.53846	0.0428143	CAV1, IGFBP5	123	6	16792	45.5068	1	0.624969	50.0452
GOTERM_BP_DIRECT	GO:0014033~neural crest cell differentiation	2	1.53846	0.0428143	MEF2C, FRZB	123	6	16792	45.5068	1	0.624969	50.0452
GOTERM_BP_DIRECT	GO:0051591~response to cAMP	3	2.30769	0.0440299	FOS, JUN, JUNB	123	46	16792	8.9035	1	0.627589	51.042
GOTERM_BP_DIRECT	GO:0007507~heart development	5	3.84615	0.0445261	MEF2C, CRIP1, ID1, ID3, COX17	123	183	16792	3.73006	1	0.624062	51.4435
GOTERM_BP_DIRECT	GO:0035914~skeletal muscle cell differentiation	3	2.30769	0.0493346	MEF2C, FOS, BTG2	123	49	16792	8.35839	1	0.655107	55.1778
GOTERM_BP_DIRECT	GO:0007420~brain development	5	3.84615	0.0498766	CD9, ID1, H3F3B, COX17, ZFHX3	123	190	16792	3.59264	1	0.651804	55.5814
GOTERM_BP_DIRECT	GO:0045766~positive regulation of angiogenesis	4	3.07692	0.0514144	BTG1, PGF, RHOB, HSPB1	123	115	16792	4.74853	1	0.655978	56.7081
GOTERM_BP_DIRECT	GO:0042542~response to hydrogen peroxide	3	2.30769	0.052993	CRYAB, JUN, PDGFRB	123	51	16792	8.03061	1	0.660253	57.8368
GOTERM_BP_DIRECT	GO:0019722~calcium-mediated signaling	3	2.30769	0.052993	NUDT4, RCAN2, CALM2	123	51	16792	8.03061	1	0.660253	57.8368
GOTERM_BP_DIRECT	GO:0007519~skeletal muscle tissue development	3	2.30769	0.052993	MYL6, MEF2C, CAV1	123	51	16792	8.03061	1	0.660253	57.8368
GOTERM_BP_DIRECT	GO:0044267~cellular protein metabolic process	4	3.07692	0.0547331	INS, MFGE8, H3F3B, IGFBP5	123	118	16792	4.62781	1	0.665447	59.049
GOTERM_BP_DIRECT	GO:0034097~response to cytokine	3	2.30769	0.0548575	FOS, JUN, JUNB	123	52	16792	7.87617	1	0.659451	59.1344
GOTERM_BP_DIRECT	GO:0071493~cellular response to UV-B	2	1.53846	0.0566777	CDKN1A, CRIP1	123	8	16792	34.1301	1	0.665041	60.365
GOTERM_BP_DIRECT	GO:1901844~regulation of cell communication by electrical coupling involved in cardiac conduction	2	1.53846	0.0566777	CAV1, CALM2	123	8	16792	34.1301	1	0.665041	60.365
GOTERM_BP_DIRECT	GO:0086036~regulation of cardiac muscle cell membrane potential	2	1.53846	0.0566777	FXYD1, PLN	123	8	16792	34.1301	1	0.665041	60.365
GOTERM_BP_DIRECT	GO:0060546~negative regulation of necroptotic process	2	1.53846	0.0566777	CAV1, YBX3	123	8	16792	34.1301	1	0.665041	60.365
GOTERM_BP_DIRECT	GO:0051726~regulation of cell cycle	4	3.07692	0.0616702	JUN, ID3, GADD45B, JUNB	123	124	16792	4.40388	1	0.690226	63.5644
GOTERM_BP_DIRECT	GO:0001570~vasculogenesis	3	2.30769	0.0625404	CAV1, NTRK2, JUNB	123	56	16792	7.31359	1	0.689053	64.0967
GOTERM_BP_DIRECT	GO:0007184~SMAD protein import into nucleus	2	1.53846	0.0635346	JUN, TOB1	123	9	16792	30.3379	1	0.688655	64.6959
GOTERM_BP_DIRECT	GO:0009612~response to mechanical stimulus	3	2.30769	0.0685273	BTG2, JUN, JUNB	123	59	16792	6.94171	1	0.710758	67.5659
GOTERM_BP_DIRECT	GO:0048661~positive regulation of smooth muscle cell proliferation	3	2.30769	0.0705635	NOTCH3, JUN, PDGFRB	123	60	16792	6.82602	1	0.715614	68.6724
GOTERM_BP_DIRECT	GO:0043433~negative regulation of sequence-specific DNA binding transcription factor activity	3	2.30769	0.0705635	ID1, ID3, FLNA	123	60	16792	6.82602	1	0.715614	68.6724
GOTERM_BP_DIRECT	GO:0042493~response to drug	6	4.61538	0.0709407	FOS, CDKN1A, PGF, JUN, WFDC1, JUNB	123	304	16792	2.69448	1	0.711675	68.8734
GOTERM_BP_DIRECT	GO:0000086~G2/M transition of mitotic cell cycle	4	3.07692	0.0780179	CDKN1A, PPP1R12B, PPP1CB, CALM2	123	137	16792	3.98599	1	0.740959	72.4287
GOTERM_BP_DIRECT	GO:0014068~positive regulation of phosphatidylinositol 3-kinase signaling	3	2.30769	0.0810321	INS, NTRK2, PDGFRB	123	65	16792	6.30094	1	0.749154	73.8242
GOTERM_BP_DIRECT	GO:0045893~positive regulation of transcription, DNA-templated	8	6.15385	0.0815984	MEF2C, FOS, CHURC1, CNBP, LBH, JUN, ZBTB16, ZFHX3	123	515	16792	2.1207	1	0.746208	74.0789
GOTERM_BP_DIRECT	GO:0001774~microglial cell activation	2	1.53846	0.0838099	JUN, CLU	123	12	16792	22.7534	1	0.750522	75.0514
GOTERM_BP_DIRECT	GO:0021954~central nervous system neuron development	2	1.53846	0.0838099	BTG2, NTRK2	123	12	16792	22.7534	1	0.750522	75.0514
GOTERM_BP_DIRECT	GO:0046889~positive regulation of lipid biosynthetic process	2	1.53846	0.0838099	CCDC3, INS	123	12	16792	22.7534	1	0.750522	75.0514
GOTERM_BP_DIRECT	GO:0006006~glucose metabolic process	3	2.30769	0.0853465	INS, PDK4, IGFBP5	123	67	16792	6.11285	1	0.751812	75.7069
GOTERM_BP_DIRECT	GO:0001938~positive regulation of endothelial cell proliferation	3	2.30769	0.0897291	CAV2, PGF, JUN	123	69	16792	5.93567	1	0.764649	77.4888
GOTERM_BP_DIRECT	GO:0035690~cellular response to drug	3	2.30769	0.0897291	MEF2C, MT2A, PPP1R14A	123	69	16792	5.93567	1	0.764649	77.4888
GOTERM_BP_DIRECT	GO:0032516~positive regulation of phosphoprotein phosphatase activity	2	1.53846	0.0904711	PDGFRB, CALM2	123	13	16792	21.0031	1	0.762543	77.7781
GOTERM_BP_DIRECT	GO:0007015~actin filament organization	3	2.30769	0.0964246	SORBS2, LMOD1, TPM2	123	72	16792	5.68835	1	0.780205	79.9764
GOTERM_BP_DIRECT	GO:1900153~positive regulation of nuclear-transcribed mRNA catabolic process, deadenylation-dependent decay	2	1.53846	0.0970843	ZFP36, TOB1	123	14	16792	19.5029	1	0.777799	80.207
GOTERM_BP_DIRECT	GO:0006937~regulation of muscle contraction	2	1.53846	0.0970843	PPP1R12B, MYL9	123	14	16792	19.5029	1	0.777799	80.207
GOTERM_BP_DIRECT	GO:0010243~response to organonitrogen compound	2	1.53846	0.0970843	MGST3, CDKN1A	123	14	16792	19.5029	1	0.777799	80.207
GOTERM_BP_DIRECT	GO:1902176~negative regulation of oxidative stress-induced intrinsic apoptotic signaling pathway	2	1.53846	0.0970843	INS, HSPB1	123	14	16792	19.5029	1	0.777799	80.207
BIOCARTA	h_ccr5Pathway:Pertussis toxin-insensitive CCR5 Signaling in Macrophage	3	2.30769	0.0158714	FOS, JUN, CALM2	20	17	1625	14.3382	0.777733	0.777733	16.0966
BIOCARTA	h_il6Pathway:IL 6 signaling pathway	3	2.30769	0.0238347	FOS, CEBPB, JUN	20	21	1625	11.6071	0.896439	0.678191	23.2511
BIOCARTA	h_at1rPathway:Angiotensin II mediated activation of JNK Pathway via Pyk2 dependent signaling	3	2.30769	0.0551455	MEF2C, JUN, CALM2	20	33	1625	7.38636	0.995166	0.830917	46.327
BIOCARTA	h_rhoPathway:Rho cell motility signaling pathway	3	2.30769	0.0581888	ARPC1A, PPP1R12B, MYLK	20	34	1625	7.16912	0.996431	0.755572	48.1932
BIOCARTA	h_gpcrPathway:Signaling Pathway from G-Protein Families	3	2.30769	0.0581888	FOS, JUN, CALM2	20	34	1625	7.16912	0.996431	0.755572	48.1932
BIOCARTA	h_bcrPathway:BCR Signaling Pathway	3	2.30769	0.0581888	FOS, JUN, CALM2	20	34	1625	7.16912	0.996431	0.755572	48.1932
BIOCARTA	h_integrinPathway:Integrin Signaling Pathway	3	2.30769	0.0676645	CAV1, JUN, PPP1R12B	20	37	1625	6.58784	0.99862	0.732109	53.6328
BIOCARTA	h_fcer1Pathway:Fc Epsilon Receptor I Signaling in Mast Cells	3	2.30769	0.0742539	FOS, JUN, CALM2	20	39	1625	6.25	0.999292	0.701434	57.1037
BIOCARTA	h_tsp1Pathway:TSP-1 Induced Apoptosis in Microvascular Endothelial Cell	2	1.53846	0.0791717	FOS, JUN	20	7	1625	23.2143	0.999571	0.669653	59.5383
BIOCARTA	h_tcrPathway:T Cell Receptor Signaling Pathway	3	2.30769	0.0915917	FOS, JUN, CALM2	20	44	1625	5.53977	0.99988	0.676553	65.1383

## Sheet: Table S7-4
GO analysis of CAF subcluster 3 by marker genes
Category	Term	Count	%	PValue	Genes	List Total	Pop Hits	Pop Total	Fold Enrichment	Bonferroni	Benjamini	FDR
GOTERM_MF_DIRECT	GO:0005201~extracellular matrix structural constituent	8	13.3333	1.50036e-09	LUM, COL3A1, COL1A2, VCAN, COL1A1, COL11A1, COL5A2, COL5A1	54	67	16881	37.3267	1.78543e-07	1.78543e-07	1.7197e-06
GOTERM_MF_DIRECT	GO:0048407~platelet-derived growth factor binding	4	6.66667	4.73686e-06	COL3A1, COL1A2, COL1A1, COL5A1	54	11	16881	113.677	0.000563529	0.000281804	0.00542922
GOTERM_MF_DIRECT	GO:0005518~collagen binding	5	8.33333	3.70679e-05	CTSK, LUM, CTSB, ANTXR1, FN1	54	60	16881	26.0509	0.00440144	0.00146931	0.0424787
GOTERM_MF_DIRECT	GO:0004252~serine-type endopeptidase activity	7	11.6667	0.000141899	CTSK, HTRA1, CTSB, MMP14, MMP2, PLAU, MMP11	54	255	16881	8.58148	0.0167454	0.00421291	0.162523
GOTERM_MF_DIRECT	GO:0005178~integrin binding	5	8.33333	0.000327404	COL3A1, MMP14, TIMP2, COL5A1, FN1	54	105	16881	14.8862	0.038218	0.00776321	0.374627
GOTERM_MF_DIRECT	GO:0043394~proteoglycan binding	3	5	0.000522392	CTSK, CTSB, COL5A1	54	11	16881	85.2576	0.0602871	0.01031	0.597129
GOTERM_MF_DIRECT	GO:0008201~heparin binding	5	8.33333	0.00158608	POSTN, THBS2, MDK, COL5A1, FN1	54	160	16881	9.7691	0.172125	0.0266239	1.80294
GOTERM_MF_DIRECT	GO:0002020~protease binding	4	6.66667	0.00392057	CST1, TIMP2, TIMP3, FN1	54	101	16881	12.3806	0.373411	0.0567587	4.4027
GOTERM_MF_DIRECT	GO:0005515~protein binding	38	63.3333	0.00645584	RARRES2, LUM, COL3A1, SOX4, HSPA1A, POSTN, HSPA1B, GREM1, TIMP2, TPM1, MMP2, TIMP3, MIF, COL8A1, THBS2, COL10A1, FN1, ACTB, LGALS1, CST1, TMSB10, RGS16, MMP14, PALLD, INHBA, NBL1, CTSK, SDC1, CD55, CXCL14, COL1A2, HOPX, VCAN, COL1A1, CTSB, ANTXR1, IGFBP3, PLAU	54	8785	16881	1.35222	0.537327	0.0820729	7.15477
GOTERM_MF_DIRECT	GO:0046332~SMAD binding	3	5	0.00804347	COL3A1, COL1A2, COL5A2	54	43	16881	21.8101	0.617506	0.0916308	8.84114
GOTERM_MF_DIRECT	GO:0055131~C3HC4-type RING finger domain binding	2	3.33333	0.0186933	HSPA1A, HSPA1B	54	6	16881	104.204	0.894131	0.184653	19.4497
GOTERM_MF_DIRECT	GO:0001618~virus receptor activity	3	5	0.0203845	CD55, HSPA1A, HSPA1B	54	70	16881	13.3976	0.913777	0.184729	21.0267
GOTERM_MF_DIRECT	GO:0016015~morphogen activity	2	3.33333	0.0248478	NBL1, GREM1	54	8	16881	78.1528	0.949926	0.205726	25.054
GOTERM_MF_DIRECT	GO:0016504~peptidase activator activity	2	3.33333	0.0309645	MMP14, FN1	54	10	16881	62.5222	0.976318	0.234602	30.2689
GOTERM_MF_DIRECT	GO:0036122~BMP binding	2	3.33333	0.0309645	NBL1, GREM1	54	10	16881	62.5222	0.976318	0.234602	30.2689
GOTERM_MF_DIRECT	GO:0042623~ATPase activity, coupled	2	3.33333	0.0370435	HSPA1A, HSPA1B	54	12	16881	52.1019	0.988801	0.258782	35.1215
GOTERM_MF_DIRECT	GO:0044183~protein binding involved in protein folding	2	3.33333	0.0430852	HSPA1A, HSPA1B	54	14	16881	44.6587	0.994704	0.279316	39.637
GOTERM_MF_DIRECT	GO:0004222~metalloendopeptidase activity	3	5	0.0490585	MMP14, MMP2, MMP11	54	113	16881	8.29941	0.997486	0.296804	43.8176
GOTERM_MF_DIRECT	GO:0008191~metalloendopeptidase inhibitor activity	2	3.33333	0.0490896	TIMP2, TIMP3	54	16	16881	39.0764	0.997496	0.283067	43.8386
GOTERM_MF_DIRECT	GO:0046872~metal ion binding	12	20	0.0537951	COL3A1, COL1A2, POSTN, COL1A1, ANTXR1, TIMP2, COL11A1, IGFBP3, TIMP3, COL5A2, COL5A1, COL10A1	54	2069	16881	1.81311	0.998612	0.29272	46.9428
GOTERM_MF_DIRECT	GO:0005520~insulin-like growth factor binding	2	3.33333	0.055057	HTRA1, IGFBP3	54	18	16881	34.7346	0.998816	0.286057	47.7483
GOTERM_MF_DIRECT	GO:0051015~actin filament binding	3	5	0.0645741	MARCKS, ANTXR1, TPM1	54	132	16881	7.1048	0.999645	0.314954	53.4723
GOTERM_MF_DIRECT	GO:0005509~calcium ion binding	6	10	0.0735292	SULF1, VCAN, MMP14, THBS2, MMP11, CDH11	54	717	16881	2.61599	0.999887	0.338409	58.3296
GOTERM_MF_DIRECT	GO:0001968~fibronectin binding	2	3.33333	0.0785616	CTSK, IGFBP3	54	26	16881	24.047	0.999941	0.345135	60.8515
GOTERM_MF_DIRECT	GO:0005102~receptor binding	4	6.66667	0.0990392	RARRES2, HSPA1A, HSPA1B, MIF	54	353	16881	3.54234	0.999996	0.403766	69.7419
GOTERM_MF_DIRECT	GO:0005201~extracellular matrix structural constituent	11	6.14525	6.08e-10	MATN3, BGN, LUM, COMP, COL3A1, COL1A2, VCAN, COL1A1, COL11A1, COL5A2, COL5A1	159	67	16881	17.4309	1.6e-07	8.02e-08	7.96e-07
GOTERM_MF_DIRECT	GO:0048407~platelet-derived growth factor binding	4	2.23464	0.000126	COL3A1, COL1A2, COL1A1, COL5A1	159	11	16881	38.6072	0.0326227	0.00413725	0.16447
GOTERM_CC_DIRECT	GO:0031012~extracellular matrix	22	36.6667	3.77406e-23	RARRES2, AEBP1, LUM, LGALS1, COL3A1, POSTN, TIMP2, MMP14, TIMP3, COL5A2, MMP2, COL5A1, MMP11, HTRA1, COL6A3, COL1A2, COL12A1, VCAN, COL1A1, COL8A1, THBS2, FN1	60	296	18224	22.5748	4.07599e-21	4.07599e-21	4.2496e-20
GOTERM_CC_DIRECT	GO:0005576~extracellular region	32	53.3333	7.15256e-18	RARRES2, LUM, COL3A1, TIMP2, MMP2, MDK, TIMP3, MIF, ISLR, HTRA1, COL6A3, COL12A1, COL8A1, COL11A1, THBS2, COL10A1, FN1, COL5A2, COL5A1, MMP11, INHBA, CTSK, CD55, CXCL14, COL1A2, MFAP2, VCAN, IGFL2, COL1A1, CTSB, IGFBP3, PLAU	60	1610	18224	6.03694	7.72477e-16	3.86238e-16	8.05379e-15
GOTERM_CC_DIRECT	GO:0005615~extracellular space	28	46.6667	1.08241e-15	CTHRC1, AEBP1, LUM, COL3A1, POSTN, TIMP2, GREM1, TIMP3, MMP2, MIF, C1QTNF3, HTRA1, COL6A3, COL12A1, FN1, ACTB, LGALS1, CST1, NBL1, CTSK, CXCL14, SULF1, COL1A2, VCAN, COL1A1, CTSB, IGFBP3, PLAU	60	1347	18224	6.31368	1.19904e-13	3.9968e-14	1.25455e-12
GOTERM_CC_DIRECT	GO:0005578~proteinaceous extracellular matrix	16	26.6667	4.95141e-15	CTHRC1, LUM, LGALS1, POSTN, TIMP2, COL5A2, MMP2, TIMP3, COL5A1, MMP11, COL6A3, COL1A2, VCAN, COL11A1, COL10A1, FN1	60	268	18224	18.1333	5.39568e-13	1.34892e-13	5.62883e-12
GOTERM_CC_DIRECT	GO:0005581~collagen trimer	11	18.3333	3.33647e-13	CTHRC1, C1QTNF3, COL3A1, COL6A3, COL1A2, COL12A1, COL1A1, COL11A1, COL5A2, COL5A1, COL10A1	60	92	18224	36.3159	3.60312e-11	7.20624e-12	3.75655e-10
GOTERM_CC_DIRECT	GO:0005788~endoplasmic reticulum lumen	10	16.6667	1.0575e-08	COL3A1, COL6A3, COL1A2, COL12A1, COL1A1, COL8A1, COL11A1, COL5A2, COL5A1, COL10A1	60	192	18224	15.8194	1.1421e-06	1.90351e-07	1.19075e-05
GOTERM_CC_DIRECT	GO:0070062~extracellular exosome	26	43.3333	6.40146e-07	RARRES2, AEBP1, LUM, TIMP2, TIMP3, MIF, ISLR, C1QTNF3, HTRA1, COL6A3, COL12A1, COL8A1, FN1, ACTB, LGALS1, MXRA8, COL5A1, SDC1, CD55, COL1A2, MARCKS, ANTXR1, CTSB, IGFBP3, PLAU, CDH11	60	2811	18224	2.80934	6.91334e-05	9.87649e-06	0.000720802
GOTERM_CC_DIRECT	GO:0005925~focal adhesion	9	15	3.56248e-05	ACTB, SDC1, CD99, MARCKS, HSPA1A, HSPA1B, MMP14, PALLD, PLAU	60	391	18224	6.9913	0.00384016	0.000480828	0.0401062
GOTERM_CC_DIRECT	GO:0009986~cell surface	10	16.6667	5.69131e-05	CD55, SDC1, LGALS1, SULF1, MXRA8, ANTXR1, GREM1, TIMP2, PLAU, MIF	60	542	18224	5.60394	0.00612794	0.000682744	0.0640655
GOTERM_CC_DIRECT	GO:0005796~Golgi lumen	5	8.33333	0.000263604	SDC1, LUM, VCAN, MMP14, MMP11	60	96	18224	15.8194	0.0280715	0.00284325	0.296417
GOTERM_CC_DIRECT	GO:0005584~collagen type I trimer	2	3.33333	0.00646467	COL1A2, COL1A1	60	2	18224	303.733	0.503639	0.0616923	7.04257
GOTERM_CC_DIRECT	GO:0005588~collagen type V trimer	2	3.33333	0.00968159	COL5A2, COL5A1	60	3	18224	202.489	0.650309	0.083835	10.3759
GOTERM_CC_DIRECT	GO:0036021~endolysosome lumen	2	3.33333	0.0128883	CTSK, CTSB	60	4	18224	151.867	0.753644	0.102164	13.5899
GOTERM_CC_DIRECT	GO:0072562~blood microparticle	4	6.66667	0.0131524	ACTB, HSPA1A, HSPA1B, FN1	60	152	18224	7.99298	0.760662	0.0970916	13.8498
GOTERM_CC_DIRECT	GO:0005604~basement membrane	3	5	0.0270703	THBS2, TIMP3, COL5A1	60	79	18224	11.5342	0.948382	0.179296	26.5829
GOTERM_CC_DIRECT	GO:0043202~lysosomal lumen	3	5	0.0309833	SDC1, LUM, VCAN	60	85	18224	10.72	0.966598	0.191396	29.84
GOTERM_CC_DIRECT	GO:0031089~platelet dense granule lumen	2	3.33333	0.0443988	RARRES2, TIMP3	60	14	18224	43.3905	0.992589	0.250625	40.0326
GOTERM_CC_DIRECT	GO:0016234~inclusion body	2	3.33333	0.0567243	HSPA1A, HSPA1B	60	18	18224	33.7481	0.998176	0.295579	48.1879
GOTERM_CC_DIRECT	GO:0031941~filamentous actin	2	3.33333	0.0957125	TMSB10, TPM1	60	31	18224	19.5957	0.999981	0.435535	67.7885
GOTERM_CC_DIRECT	GO:0005581~collagen trimer	15	8.37989	2.79e-13	CTHRC1, COL3A1, COL5A2, SERPINH1, COL5A1, EMILIN1, C1QTNF3, P4HA1, COL6A3, COL6A2, COL1A2, COL12A1, COL1A1, COL11A1, COL10A1	179	92	18224	16.5995	6.19e-11	8.84e-12	3.56e-10
GOTERM_CC_DIRECT	GO:0005788~endoplasmic reticulum lumen	15	8.37989	6.2e-09	COL3A1, COL5A2, SERPINH1, COL5A1, PLAUR, P4HA1, COL6A3, COL1A2, COL6A2, COL12A1, PDGFC, COL1A1, COL8A1, COL11A1, COL10A1	179	192	18224	7.95391	1.38e-06	1.72e-07	7.91e-06
GOTERM_BP_DIRECT	GO:0030574~collagen catabolic process	15	25	1.51544e-22	COL3A1, MMP14, COL5A2, MMP2, COL5A1, MMP11, CTSK, COL6A3, COL1A2, COL12A1, COL1A1, CTSB, COL8A1, COL11A1, COL10A1	57	64	16792	69.0461	8.30461e-20	8.30461e-20	2.21041e-19
GOTERM_BP_DIRECT	GO:0030199~collagen fibril organization	10	16.6667	5.05595e-15	LUM, COL3A1, COL1A2, COL12A1, COL1A1, GREM1, COL11A1, COL5A2, COL5A1, MMP11	57	39	16792	75.5376	2.79865e-12	1.39933e-12	7.4496e-12
GOTERM_BP_DIRECT	GO:0030198~extracellular matrix organization	14	23.3333	6.09637e-14	LUM, COL3A1, POSTN, COL5A2, COL5A1, COL6A3, COL1A2, MFAP2, VCAN, COL1A1, COL8A1, COL11A1, FN1, COL10A1	57	196	16792	21.0426	3.34013e-11	1.11338e-11	8.89067e-11
GOTERM_BP_DIRECT	GO:0001501~skeletal system development	11	18.3333	2.42612e-11	AEBP1, COL3A1, COL1A2, COL12A1, SOX4, POSTN, VCAN, COL1A1, COL5A2, COL10A1, CDH11	57	137	16792	23.6537	1.32952e-08	3.32379e-09	3.53873e-08
GOTERM_BP_DIRECT	GO:0035987~endodermal cell differentiation	7	11.6667	2.92792e-10	INHBA, COL12A1, MMP14, COL8A1, COL11A1, MMP2, FN1	57	27	16792	76.3769	1.6045e-07	3.209e-08	4.27064e-07
GOTERM_BP_DIRECT	GO:0022617~extracellular matrix disassembly	7	11.6667	1.90785e-07	CTSK, HTRA1, MMP14, TIMP2, MMP2, MMP11, FN1	57	76	16792	27.1339	0.000104545	1.74249e-05	0.000278277
GOTERM_BP_DIRECT	GO:0007155~cell adhesion	12	20	2.77256e-07	ISLR, COL6A3, COL12A1, CD99, POSTN, VCAN, COL1A1, COL8A1, THBS2, COL5A1, FN1, CDH11	57	459	16792	7.70187	0.000151925	2.1705e-05	0.000404404
GOTERM_BP_DIRECT	GO:0071230~cellular response to amino acid stimulus	5	8.33333	1.77827e-05	COL3A1, COL1A2, COL1A1, MMP2, COL5A2	57	47	16792	31.3401	0.00969765	0.00121738	0.0259345
GOTERM_BP_DIRECT	GO:0001957~intramembranous ossification	3	5	0.000162456	CTSK, COL1A1, MMP2	57	6	16792	147.298	0.0851847	0.00984379	0.236696
GOTERM_BP_DIRECT	GO:0001568~blood vessel development	4	6.66667	0.000272828	COL1A2, COL1A1, ANTXR1, COL5A1	57	38	16792	31.0102	0.138887	0.0148418	0.397208
GOTERM_BP_DIRECT	GO:0046718~viral entry into host cell	4	6.66667	0.00240685	CD55, HSPA1A, HSPA1B, CTSB	57	80	16792	14.7298	0.73301	0.113123	3.45379
GOTERM_BP_DIRECT	GO:0042060~wound healing	4	6.66667	0.00240685	SDC1, COL3A1, TPM1, FN1	57	80	16792	14.7298	0.73301	0.113123	3.45379
GOTERM_BP_DIRECT	GO:0016477~cell migration	5	8.33333	0.00257915	CTHRC1, SDC1, PALLD, MDK, COL5A1	57	172	16792	8.56385	0.757123	0.111245	3.69672
GOTERM_BP_DIRECT	GO:0001958~endochondral ossification	3	5	0.00337241	COL1A1, MMP14, COL10A1	57	26	16792	33.9919	0.842952	0.132726	4.80787
GOTERM_BP_DIRECT	GO:0042476~odontogenesis	3	5	0.00363444	INHBA, SDC1, COL1A2	57	27	16792	32.7329	0.864027	0.132831	5.17226
GOTERM_BP_DIRECT	GO:0007601~visual perception	5	8.33333	0.00450257	LUM, COL1A1, RGS16, COL11A1, TIMP3	57	201	16792	7.32827	0.915667	0.151992	6.37029
GOTERM_BP_DIRECT	GO:0002576~platelet degranulation	4	6.66667	0.00490862	ISLR, RARRES2, TIMP3, FN1	57	103	16792	11.4406	0.932562	0.155098	6.9258
GOTERM_BP_DIRECT	GO:0043588~skin development	3	5	0.00572281	COL3A1, COL5A2, COL5A1	57	34	16792	25.9938	0.956938	0.168901	8.03041
GOTERM_BP_DIRECT	GO:0006508~proteolysis	7	11.6667	0.00623065	CTSK, HTRA1, CTSB, MMP14, MMP2, PLAU, MMP11	57	500	16792	4.12435	0.967453	0.173274	8.71321
GOTERM_BP_DIRECT	GO:1904722~positive regulation of mRNA endonucleolytic cleavage involved in unfolded protein response	2	3.33333	0.00665892	HSPA1A, HSPA1B	57	2	16792	294.596	0.974301	0.17527	9.28535
GOTERM_BP_DIRECT	GO:1903225~negative regulation of endodermal cell differentiation	2	3.33333	0.00665892	COL5A2, COL5A1	57	2	16792	294.596	0.974301	0.17527	9.28535
GOTERM_BP_DIRECT	GO:1902380~positive regulation of endoribonuclease activity	2	3.33333	0.00665892	HSPA1A, HSPA1B	57	2	16792	294.596	0.974301	0.17527	9.28535
GOTERM_BP_DIRECT	GO:0050900~leukocyte migration	4	6.66667	0.00783822	COL1A2, COL1A1, FN1, MIF	57	122	16792	9.6589	0.986597	0.193953	10.8436
GOTERM_BP_DIRECT	GO:0031397~negative regulation of protein ubiquitination	3	5	0.00824113	SOX4, HSPA1A, HSPA1B	57	41	16792	21.5558	0.989271	0.194221	11.3702
GOTERM_BP_DIRECT	GO:0030514~negative regulation of BMP signaling pathway	3	5	0.00986538	NBL1, HTRA1, GREM1	57	45	16792	19.6398	0.99563	0.218826	13.464
GOTERM_BP_DIRECT	GO:0070434~positive regulation of nucleotide-binding oligomerization domain containing 2 signaling pathway	2	3.33333	0.00997203	HSPA1A, HSPA1B	57	3	16792	196.398	0.995881	0.212417	13.5999
GOTERM_BP_DIRECT	GO:0048592~eye morphogenesis	2	3.33333	0.00997203	COL5A2, COL5A1	57	3	16792	196.398	0.995881	0.212417	13.5999
GOTERM_BP_DIRECT	GO:0035989~tendon development	2	3.33333	0.00997203	COL11A1, COL5A1	57	3	16792	196.398	0.995881	0.212417	13.5999
GOTERM_BP_DIRECT	GO:0070370~cellular heat acclimation	2	3.33333	0.0132743	HSPA1A, HSPA1B	57	4	16792	147.298	0.99934	0.262969	17.7095
GOTERM_BP_DIRECT	GO:0060548~negative regulation of cell death	3	5	0.0144872	SOX4, HSPA1A, HSPA1B	57	55	16792	16.0689	0.999664	0.273765	19.1726
GOTERM_BP_DIRECT	GO:0009612~response to mechanical stimulus	3	5	0.016551	COL3A1, POSTN, MMP14	57	59	16792	14.9795	0.999893	0.296554	21.6068
GOTERM_BP_DIRECT	GO:0051216~cartilage development	3	5	0.016551	LUM, SULF1, COL10A1	57	59	16792	14.9795	0.999893	0.296554	21.6068
GOTERM_BP_DIRECT	GO:0090027~negative regulation of monocyte chemotaxis	2	3.33333	0.0165657	NBL1, GREM1	57	5	16792	117.839	0.999894	0.287545	21.6238
GOTERM_BP_DIRECT	GO:0042493~response to drug	5	8.33333	0.0185091	INHBA, LGALS1, COL1A1, TIMP2, MDK	57	304	16792	4.84534	0.999964	0.306251	23.8529
GOTERM_BP_DIRECT	GO:0034599~cellular response to oxidative stress	3	5	0.019296	HSPA1A, HSPA1B, GJB2	57	64	16792	13.8092	0.999977	0.308016	24.7385
GOTERM_BP_DIRECT	GO:0001666~response to hypoxia	4	6.66667	0.0196912	POSTN, MMP14, MMP2, PLAU	57	172	16792	6.85108	0.999982	0.304609	25.1796
GOTERM_BP_DIRECT	GO:1903265~positive regulation of tumor necrosis factor-mediated signaling pathway	2	3.33333	0.0198464	HSPA1A, HSPA1B	57	6	16792	98.1988	0.999983	0.298378	25.3522
GOTERM_BP_DIRECT	GO:0051045~negative regulation of membrane protein ectodomain proteolysis	2	3.33333	0.0198464	TIMP2, TIMP3	57	6	16792	98.1988	0.999983	0.298378	25.3522
GOTERM_BP_DIRECT	GO:0048263~determination of dorsal identity	2	3.33333	0.0198464	NBL1, GREM1	57	6	16792	98.1988	0.999983	0.298378	25.3522
GOTERM_BP_DIRECT	GO:0032964~collagen biosynthetic process	2	3.33333	0.0198464	COL1A1, COL5A1	57	6	16792	98.1988	0.999983	0.298378	25.3522
GOTERM_BP_DIRECT	GO:1901029~negative regulation of mitochondrial outer membrane permeabilization involved in apoptotic signaling pathway	2	3.33333	0.0231163	HSPA1A, HSPA1B	57	7	16792	84.1704	0.999997	0.330024	28.9034
GOTERM_BP_DIRECT	GO:0060346~bone trabecula formation	2	3.33333	0.0263755	COL1A1, MMP2	57	8	16792	73.6491	1	0.358453	32.2859
GOTERM_BP_DIRECT	GO:0001503~ossification	3	5	0.0292407	COL11A1, COL5A2, CDH11	57	80	16792	11.0474	1	0.380176	35.1351
GOTERM_BP_DIRECT	GO:0043589~skin morphogenesis	2	3.33333	0.029624	COL1A2, COL1A1	57	9	16792	65.4659	1	0.37552	35.5076
GOTERM_BP_DIRECT	GO:0090084~negative regulation of inclusion body assembly	2	3.33333	0.0328618	HSPA1A, HSPA1B	57	10	16792	58.9193	1	0.398684	38.5762
GOTERM_BP_DIRECT	GO:0010941~regulation of cell death	2	3.33333	0.0360891	HSPA1A, HSPA1B	57	11	16792	53.563	1	0.419806	41.499
GOTERM_BP_DIRECT	GO:0032355~response to estradiol	3	5	0.0370252	POSTN, COL1A1, GJB2	57	91	16792	9.71197	1	0.419623	42.3222
GOTERM_BP_DIRECT	GO:0001525~angiogenesis	4	6.66667	0.0382905	MMP14, COL8A1, MMP2, FN1	57	223	16792	5.28424	1	0.422243	43.4179
GOTERM_BP_DIRECT	GO:0043206~extracellular fibril organization	2	3.33333	0.0393058	COL3A1, COL5A1	57	12	16792	49.0994	1	0.422679	44.2829
GOTERM_BP_DIRECT	GO:0010952~positive regulation of peptidase activity	2	3.33333	0.0425119	MMP14, FN1	57	13	16792	45.3225	1	0.440459	46.9344
GOTERM_BP_DIRECT	GO:0070208~protein heterotrimerization	2	3.33333	0.0457075	COL1A2, COL1A1	57	14	16792	42.0852	1	0.456885	49.4599
GOTERM_BP_DIRECT	GO:0010812~negative regulation of cell-substrate adhesion	2	3.33333	0.0457075	LGALS1, COL1A1	57	14	16792	42.0852	1	0.456885	49.4599
GOTERM_BP_DIRECT	GO:0001649~osteoblast differentiation	3	5	0.047123	VCAN, COL1A1, IGFBP3	57	104	16792	8.49798	1	0.459443	50.5424
GOTERM_BP_DIRECT	GO:0042026~protein refolding	2	3.33333	0.0488927	HSPA1A, HSPA1B	57	15	16792	39.2795	1	0.464378	51.8654
GOTERM_BP_DIRECT	GO:0002063~chondrocyte development	2	3.33333	0.0488927	SULF1, COL11A1	57	15	16792	39.2795	1	0.464378	51.8654
GOTERM_BP_DIRECT	GO:0031396~regulation of protein ubiquitination	2	3.33333	0.0520674	HSPA1A, HSPA1B	57	16	16792	36.8246	1	0.478564	54.1565
GOTERM_BP_DIRECT	GO:0007267~cell-cell signaling	4	6.66667	0.0527738	INHBA, CXCL14, GREM1, GJB2	57	254	16792	4.63931	1	0.475806	54.6523
GOTERM_BP_DIRECT	GO:0030168~platelet activation	3	5	0.0563594	COL3A1, COL1A2, COL1A1	57	115	16792	7.68513	1	0.491541	57.0927
GOTERM_BP_DIRECT	GO:0010628~positive regulation of gene expression	4	6.66667	0.0568862	INHBA, HSPA1A, HSPA1B, FN1	57	262	16792	4.49766	1	0.487603	57.4408
GOTERM_BP_DIRECT	GO:1902236~negative regulation of endoplasmic reticulum stress-induced intrinsic apoptotic signaling pathway	2	3.33333	0.0615292	HSPA1A, HSPA1B	57	19	16792	31.0102	1	0.508455	60.3967
GOTERM_BP_DIRECT	GO:0006935~chemotaxis	3	5	0.0625404	RARRES2, CXCL14, PLAU	57	122	16792	7.24418	1	0.50728	61.0146
GOTERM_BP_DIRECT	GO:0046697~decidualization	2	3.33333	0.0646624	CTSB, GJB2	57	20	16792	29.4596	1	0.512413	62.2822
GOTERM_BP_DIRECT	GO:0007605~sensory perception of sound	3	5	0.0726922	COL1A1, COL11A1, GJB2	57	133	16792	6.64503	1	0.54857	66.7394
GOTERM_BP_DIRECT	GO:0051092~positive regulation of NF-kappaB transcription factor activity	3	5	0.0726922	HSPA1A, HSPA1B, GREM1	57	133	16792	6.64503	1	0.54857	66.7394
GOTERM_BP_DIRECT	GO:0050821~protein stabilization	3	5	0.0755483	SOX4, HSPA1A, HSPA1B	57	136	16792	6.49845	1	0.55613	68.2028
GOTERM_BP_DIRECT	GO:0055010~ventricular cardiac muscle tissue morphogenesis	2	3.33333	0.0801753	COL11A1, TPM1	57	25	16792	23.5677	1	0.571774	70.4468
GOTERM_BP_DIRECT	GO:0050715~positive regulation of cytokine secretion	2	3.33333	0.0801753	C1QTNF3, MIF	57	25	16792	23.5677	1	0.571774	70.4468
GOTERM_BP_DIRECT	GO:0032757~positive regulation of interleukin-8 production	2	3.33333	0.0832474	HSPA1A, HSPA1B	57	26	16792	22.6613	1	0.579376	71.8543
GOTERM_BP_DIRECT	GO:0002224~toll-like receptor signaling pathway	2	3.33333	0.0863095	CTSK, CTSB	57	27	16792	21.822	1	0.58658	73.1948
GOTERM_BP_DIRECT	GO:0030203~glycosaminoglycan metabolic process	2	3.33333	0.0924035	SDC1, VCAN	57	29	16792	20.317	1	0.606287	75.6876
GOTERM_BP_DIRECT	GO:0048706~embryonic skeletal system development	2	3.33333	0.0954355	SULF1, COL1A1	57	30	16792	19.6398	1	0.61236	76.8458
GOTERM_BP_DIRECT	GO:0060325~face morphogenesis	2	3.33333	0.0954355	COL1A1, MMP2	57	30	16792	19.6398	1	0.61236	76.8458
GOTERM_BP_DIRECT	GO:0044344~cellular response to fibroblast growth factor stimulus	2	3.33333	0.0954355	POSTN, COL1A1	57	30	16792	19.6398	1	0.61236	76.8458
GOTERM_BP_DIRECT	GO:0008016~regulation of heart contraction	2	3.33333	0.0984575	HOPX, TPM1	57	31	16792	19.0062	1	0.618139	77.9488
GOTERM_BP_DIRECT	GO:0030198~extracellular matrix organization	26	14.5251	3.24e-21	LUM, COL3A1, ITGA11, ITGB5, POSTN, DCN, ITGB1, COMP, COL6A3, COL6A2, COL8A1, COL11A1, LOXL1, FN1, COL10A1, MATN3, HSPG2, SPARC, COL5A2, COL5A1, EMILIN1, BGN, COL1A2, VCAN, MFAP2, COL1A1	162	196	16792	13.7501	3.85e-18	3.85e-18	5.23e-18
GOTERM_BP_DIRECT	GO:0030574~collagen catabolic process	17	9.49721	7.65e-19	COL3A1, MRC2, MMP14, COL5A2, MMP2, COL5A1, MMP11, CTSK, COL6A3, COL1A2, COL6A2, COL12A1, COL1A1, CTSB, COL8A1, COL11A1, COL10A1	162	64	16792	27.5332	9.08e-16	4.54e-16	1.24e-15
GOTERM_BP_DIRECT	GO:0030199~collagen fibril organization	14	7.82123	2.28e-17	P4HA1, SFRP2, LUM, COL3A1, COL1A2, COL12A1, COL1A1, LOXL2, GREM1, SERPINH1, COL5A2, COL11A1, COL5A1, MMP11	162	39	16792	37.2092	2.71e-14	6.77e-15	3.68e-14
GOTERM_BP_DIRECT	GO:0071230~cellular response to amino acid stimulus	6	3.35196	8.44e-05	COL3A1, COL1A2, PDGFC, COL1A1, MMP2, COL5A2	162	47	16792	13.2325	0.0952953	0.00831083	0.13612
GOTERM_BP_DIRECT	GO:0030168~platelet activation	4	2.23464	0.098604	COL3A1, COL1A2, ACTN1, COL1A1	162	115	16792	3.60537	1	0.753468	81.2879
BIOCARTA	h_reckPathway:Inhibition of Matrix Metalloproteinases	4	6.66667	1.38484e-05	MMP14, TIMP2, TIMP3, MMP2	11	9	1625	65.6566	0.000180014	0.000180014	0.00916815

## Sheet: Table S7-5
GO analysis of CAF subcluster 4 by marker genes
Category	Term	Count	%	PValue	Genes	List Total	Pop Hits	Pop Total	Fold Enrichment	Bonferroni	Benjamini	FDR
GOTERM_MF_DIRECT	GO:0005201~extracellular matrix structural constituent	8	4.79042	2.02344e-06	COMP, COL3A1, ELN, FBN1, COL1A2, COL1A1, MFAP5, COL5A1	150	67	16881	13.4376	0.000582581	0.000582581	0.00268705
GOTERM_MF_DIRECT	GO:0051920~peroxiredoxin activity	4	2.39521	1.32191e-05	PRDX6, PRDX4, PRDX5, PRDX1	150	6	16881	75.0267	0.00379988	0.00190175	0.0175533
GOTERM_MF_DIRECT	GO:0005518~collagen binding	7	4.19162	1.44505e-05	P3H1, PPIB, COMP, TGFBI, SPARC, SERPINH1, PCOLCE	150	60	16881	13.1297	0.00415312	0.0013863	0.0191883
GOTERM_MF_DIRECT	GO:0044822~poly(A) RNA binding	26	15.5689	1.77073e-05	PDIA3, ASS1, EIF5A, CALR, RPS2, PRDX1, SERPINH1, MANF, PKM, LRRC59, HIST1H4C, ENO1, ACAA2, P4HB, RPSA, S100A16, RAN, RRBP1, CKAP4, RPL27, ANXA2, RPS18, SEC61B, PPIB, NME1, RPS12	150	1129	16881	2.59171	0.00508676	0.00127412	0.0235124
GOTERM_MF_DIRECT	GO:0004579~dolichyl-diphosphooligosaccharide-protein glycotransferase activity	4	2.39521	5.44482e-05	OSTC, DAD1, RPN2, DDOST	150	9	16881	50.0178	0.0155592	0.00313139	0.072282
GOTERM_MF_DIRECT	GO:0048407~platelet-derived growth factor binding	4	2.39521	0.000105572	COL3A1, COL1A2, COL1A1, COL5A1	150	11	16881	40.9236	0.0299487	0.0050549	0.140107
GOTERM_MF_DIRECT	GO:0005515~protein binding	101	60.479	0.000128161	LDHB, LDHA, TSPO, HM13, ATOX1, CRABP2, PGAM1, EIF5A, PDLIM2, PTTG1, MAGED1, EIF4EBP1, PTGIS, SERPINE2, TGFBI, H2AFZ, LOX, HTRA3, RPN2, SPON2, DDOST, ACAA2, MRPL51, RAN, YIF1A, PYCR1, RPS18, SEC61B, NME1, COL1A2, COL1A1, SEC61G, EEF1B2, ASS1, SRM, ELN, CALR, LMAN1, TK1, TIMP1, IKBIP, PSMB5, TPI1, TUBB, PROCR, HIST1H4C, ANGPTL4, P4HB, RPSA, S100A16, EFEMP1, S100A11, S100A10, ECM1, PPIB, ARF4, SFRP4…	150	8785	16881	1.29386	0.0362398	0.00525937	0.170062
GOTERM_MF_DIRECT	GO:0003735~structural constituent of ribosome	10	5.98802	0.000158817	RPSA, RPS18, MRPL51, MRPL17, RPS12, SLC25A3, RPL27, RPS4Y1, RPL22L1, RPS2	150	222	16881	5.06937	0.0447125	0.00570155	0.210701
GOTERM_MF_DIRECT	GO:0005178~integrin binding	7	4.19162	0.000335534	P4HB, TGFBI, COL3A1, FBN1, IGF1, CALR, COL5A1	150	105	16881	7.50267	0.0921264	0.0106814	0.444666
GOTERM_MF_DIRECT	GO:0046923~ER retention sequence binding	3	1.79641	0.000760494	KDELR3, KDELR2, KDELR1	150	5	16881	67.524	0.196763	0.0216723	1.00522
GOTERM_MF_DIRECT	GO:0008379~thioredoxin peroxidase activity	3	1.79641	0.000760494	PRDX4, PRDX5, PRDX1	150	5	16881	67.524	0.196763	0.0216723	1.00522
GOTERM_MF_DIRECT	GO:0004602~glutathione peroxidase activity	4	2.39521	0.000797605	PRDX6, GPX8, MGST1, GSTP1	150	21	16881	21.4362	0.205309	0.0206744	1.05403
GOTERM_MF_DIRECT	GO:0004601~peroxidase activity	4	2.39521	0.000917593	PTGS1, PRDX5, GPX8, PRDX1	150	22	16881	20.4618	0.232325	0.0217914	1.21171
GOTERM_MF_DIRECT	GO:0098641~cadherin binding involved in cell-cell adhesion	10	5.98802	0.00110363	PKM, LDHA, PRDX6, RAN, LRRC59, S100A11, RPS2, PRDX1, ANXA2, ENO1	150	290	16881	3.88069	0.272413	0.0241664	1.45571
GOTERM_MF_DIRECT	GO:0050840~extracellular matrix binding	4	2.39521	0.00150969	CD248, TGFBI, ELN, SPARC	150	26	16881	17.3138	0.352813	0.0306019	1.98636
GOTERM_MF_DIRECT	GO:0005509~calcium ion binding	16	9.58084	0.00170321	S100A16, CD248, FBN1, EFEMP1, S100A11, S100A10, SPARC, CALR, ANXA2, HSP90B1, COMP, NUCB2, PLA2G2A, FKBP10, RCN3, RCN1	150	717	16881	2.51135	0.38795	0.0321997	2.23833
GOTERM_MF_DIRECT	GO:0008201~heparin binding	7	4.19162	0.00297673	SERPINE2, LXN, COMP, FBN1, CCDC80, PCOLCE, COL5A1	150	160	16881	4.92363	0.576235	0.0522467	3.8816
GOTERM_MF_DIRECT	GO:0005506~iron ion binding	6	3.59281	0.0115478	P3H1, PTGIS, CYP1B1, P4HA2, PLOD2, CALR	150	153	16881	4.41333	0.964744	0.178622	14.2938
GOTERM_MF_DIRECT	GO:0016209~antioxidant activity	3	1.79641	0.0132489	PRDX4, PRDX5, PRDX1	150	20	16881	16.881	0.978532	0.192166	16.232
GOTERM_MF_DIRECT	GO:0031418~L-ascorbic acid binding	3	1.79641	0.0145595	P3H1, P4HA2, PLOD2	150	21	16881	16.0771	0.98536	0.199336	17.6976
GOTERM_MF_DIRECT	GO:0042802~identical protein binding	14	8.38323	0.0153658	MAGED1, PYCR1, LDHB, LDHA, SRM, ASS1, NME1, COL1A2, SEC13, BIRC5, COL1A1, PRDX1, TK1, ANGPTL4	150	749	16881	2.10355	0.988434	0.199873	18.5873
GOTERM_MF_DIRECT	GO:0003756~protein disulfide isomerase activity	3	1.79641	0.0159237	P4HB, PDIA3, PDIA6	150	22	16881	15.3464	0.990176	0.197594	19.1978
GOTERM_MF_DIRECT	GO:0051082~unfolded protein binding	5	2.99401	0.0163638	HSP90B1, PPIB, CALR, LMAN1, SERPINH1	150	110	16881	5.11545	0.991364	0.194256	19.6764
GOTERM_MF_DIRECT	GO:0005046~KDEL sequence binding	2	1.1976	0.0175756	KDELR2, KDELR1	150	2	16881	112.54	0.993944	0.199112	20.9805
GOTERM_MF_DIRECT	GO:0004576~oligosaccharyl transferase activity	2	1.1976	0.0348443	DAD1, DDOST	150	4	16881	56.27	0.999963	0.346616	37.561
GOTERM_MF_DIRECT	GO:0004656~procollagen-proline 4-dioxygenase activity	2	1.1976	0.0348443	P4HB, P4HA2	150	4	16881	56.27	0.999963	0.346616	37.561
GOTERM_MF_DIRECT	GO:0032403~protein complex binding	6	3.59281	0.0360478	P3H1, TUBB, PPIB, FBN1, SLC25A3, NFYB	150	206	16881	3.27786	0.999974	0.344882	38.587
GOTERM_MF_DIRECT	GO:0031625~ubiquitin protein ligase binding	7	4.19162	0.0420763	TUBB, TPI1, HM13, PRDX6, UCHL1, CALR, TUBA1B	150	287	16881	2.74488	0.999996	0.37884	43.4962
GOTERM_MF_DIRECT	GO:0004459~L-lactate dehydrogenase activity	2	1.1976	0.0433653	LDHB, LDHA	150	5	16881	45.016	0.999997	0.376803	44.4975
GOTERM_MF_DIRECT	GO:0003924~GTPase activity	6	3.59281	0.0566278	TUBB, RAN, ARF4, TUBB6, TUBA1B, TUBA1C	150	234	16881	2.88564	1	0.450969	53.8899
GOTERM_MF_DIRECT	GO:0002020~protease binding	4	2.39521	0.0601142	COMP, ECM1, ANXA2, TIMP1	150	101	16881	4.45703	1	0.459734	56.1022
GOTERM_MF_DIRECT	GO:0003755~peptidyl-prolyl cis-trans isomerase activity	3	1.79641	0.0622336	PPIB, FKBP10, FKBP11	150	46	16881	7.33957	1	0.460354	57.3988
GOTERM_MF_DIRECT	GO:0015450~P-P-bond-hydrolysis-driven protein transmembrane transporter activity	2	1.1976	0.0684824	SEC61B, SEC61G	150	8	16881	28.135	1	0.482661	61.0181
GOTERM_MF_DIRECT	GO:0005200~structural constituent of cytoskeleton	4	2.39521	0.0736087	TUBB, TUBB6, TUBA1B, TUBA1C	150	110	16881	4.09236	1	0.497484	63.7726
GOTERM_MF_DIRECT	GO:0043022~ribosome binding	3	1.79641	0.0745355	RPSA, EIF5A, RPN2	150	51	16881	6.62	1	0.491358	64.251
GOTERM_MF_DIRECT	GO:0043295~glutathione binding	2	1.1976	0.0929443	MGST1, GSTP1	150	11	16881	20.4618	1	0.562342	72.6229
GOTERM_CC_DIRECT	GO:0070062~extracellular exosome	86	51.497	1.10009e-27	LDHB, TSPO, LDHA, RARRES1, PDIA3, LXN, IGFBP6, UCHL1, PTGS1, CRABP2, PRDX4, PGAM1, PRDX5, PDIA6, EIF5A, PDLIM2, RPS2, PRDX1, PKM, PLOD2, TGFBI, H2AFZ, SLC25A3, TUBB6, CFD, SPON2, PI16, TUBA1B, KDELR2, ACAA2, RAN, KRT10, RPS18, PRDX6, NME1, NUCB2, PLA2G2A, COL1A2, SLPI, GSTP1, GALNT2, ASS1, MYDGF, CD248, LMAN1, PLPP1, OAF, CALR, SERPINH1, PCOLCE, TIMP1, PSMB5, P3H1, TPI1, TUBB, PROCR, C1QTNF3, COM…	165	2811	18224	3.37907	2.21118e-25	2.21118e-25	1.37998e-24
GOTERM_CC_DIRECT	GO:0031012~extracellular matrix	27	16.1677	1.46351e-18	COL3A1, CALR, PRDX1, PCOLCE, PKM, TUBB, SERPINE2, COMP, TGFBI, HIST1H4C, DPT, P4HB, RAN, CKAP4, EFEMP1, FBN1, RPL27, ECM1, COL5A1, ANXA2, RPS18, HSP90B1, MMP23B, ARF4, COL1A2, SLPI, COL1A1	165	296	18224	10.0747	2.94165e-16	1.47082e-16	1.83585e-15
GOTERM_CC_DIRECT	GO:0005789~endoplasmic reticulum membrane	38	22.7545	1.16607e-15	COPZ2, GALNT2, HM13, CYP1B1, UCHL1, PTGS1, EIF5A, PDIA6, LMAN1, IKBIP, PTGIS, TMED3, PLOD2, LRRC59, OST4, VKORC1, DAD1, RPN2, KDELR1, DDOST, KDELR3, KDELR2, CKAP4, TMED9, YIF1A, HSP90B1, SEC61B, MMP23B, PLA2G2A, SEC13, FKBP10, FKBP11, SEC61G, COPE, MGST1, SSR2, SSR3, SERP1	165	862	18224	4.86896	2.4547e-13	8.18234e-14	1.53211e-12
GOTERM_CC_DIRECT	GO:0005783~endoplasmic reticulum	35	20.9581	7.14188e-14	EEF1B2, HM13, PDIA3, ASS1, CRABP2, PDIA6, CALR, SERPINH1, MANF, IKBIP, P3H1, PTGIS, PLIN2, P4HA2, TMED3, PLOD2, LRRC59, RPN2, KDELR1, DDOST, P4HB, KDELR2, RRBP1, CKAP4, TMED9, HSP90B1, SEC61B, PPIB, NUCB2, PLA2G2A, SSR4, RCN1, MGST1, SSR2, SERP1	165	828	18224	4.66872	1.43489e-11	3.58724e-12	8.95506e-11
GOTERM_CC_DIRECT	GO:0005788~endoplasmic reticulum lumen	19	11.3772	1.30961e-13	P4HB, PDIA3, MYDGF, COL3A1, PDIA6, CALR, CERCAM, SERPINH1, COL5A1, P3H1, HSP90B1, P4HA2, PPIB, COL1A2, GPX8, COL1A1, FKBP10, RCN3, RCN1	165	192	18224	10.9298	2.63323e-11	5.26645e-12	1.64335e-10
GOTERM_CC_DIRECT	GO:0005615~extracellular space	41	24.5509	1.06029e-11	MYDGF, COL3A1, IGFBP6, PRDX4, PRDX5, CALR, SERPINH1, PRDX1, MANF, PCOLCE, TIMP1, TPI1, PTGIS, SERPINE2, C1QTNF3, SCRG1, COMP, TGFBI, LOX, CFD, SPON2, DPT, ANGPTL4, ENO1, EFEMP1, FBN1, S100A11, IGF1, KRT10, SPARC, ECM1, ANXA2, CCL11, PRDX6, SFRP4, NUCB2, COL1A2, PLA2G2A, SLPI, COL1A1, GSTP1	165	1347	18224	3.36183	2.13117e-09	3.55196e-10	1.33004e-08
GOTERM_CC_DIRECT	GO:0005578~proteinaceous extracellular matrix	18	10.7784	3.28178e-10	CD248, FBN1, EFEMP1, ELN, SPARC, CALR, ECM1, COL5A1, TIMP1, P3H1, MMP23B, COMP, TGFBI, COL1A2, LOX, SPON2, DPT, ANGPTL4	165	268	18224	7.41818	6.59638e-08	9.4234e-09	4.11673e-07
GOTERM_CC_DIRECT	GO:0005793~endoplasmic reticulum-Golgi intermediate compartment	11	6.58683	4.90668e-10	P4HB, TMED3, MYDGF, NUCB2, RER1, PDIA6, LMAN1, TMED9, YIF1A, KDELR1, SERPINH1	165	68	18224	17.8667	9.86244e-08	1.2328e-08	6.15504e-07
GOTERM_CC_DIRECT	GO:0005581~collagen trimer	10	5.98802	1.42483e-07	RPS18, C1QTNF3, COL3A1, COL1A2, COL1A1, LOX, SERPINH1, PCOLCE, COL5A1, TIMP1	165	92	18224	12.0053	2.86386e-05	3.18211e-06	0.000178733
GOTERM_CC_DIRECT	GO:0016020~membrane	43	25.7485	1.40276e-06	LDHB, GALNT2, LDHA, HM13, PGAM1, EIF5A, LMAN1, PLPP1, FXYD5, RPS2, CALR, IKBIP, P3H1, C1QTNF3, LRRC59, SLC25A3, DAD1, HIST1H4C, RPN2, KDELR1, DDOST, ENO1, RPSA, RAN, RRBP1, CKAP4, JTB, RPL27, KRT10, ANXA2, LSP1, RPS18, HSP90B1, SEC61B, PPIB, PRDX6, NME1, ARF4, RPS12, RPS4Y1, PGK1, FKBP11, SEC61G	165	2200	18224	2.15877	0.000281914	2.8195e-05	0.00175963
GOTERM_CC_DIRECT	GO:0005604~basement membrane	8	4.79042	7.07457e-06	RPSA, TGFBI, FBN1, CCDC80, SPARC, COL5A1, ANXA2, TIMP1	165	79	18224	11.1847	0.00142098	0.000129264	0.00887412
GOTERM_CC_DIRECT	GO:0042470~melanosome	8	4.79042	3.55764e-05	P4HB, HSP90B1, PDIA3, PPIB, RAN, PDIA6, PRDX1, ANXA2	165	101	18224	8.74839	0.00712547	0.000595737	0.0446185
GOTERM_CC_DIRECT	GO:0008250~oligosaccharyltransferase complex	4	2.39521	8.19746e-05	OSTC, DAD1, RPN2, DDOST	165	10	18224	44.1794	0.0163426	0.0012667	0.102782
GOTERM_CC_DIRECT	GO:0005576~extracellular region	31	18.5629	9.7535e-05	COL3A1, IGFBP6, ELN, CALR, TIMP1, TUBB, PLIN2, SERPINE2, PROCR, COMP, TGFBI, HIST1H4C, LOX, HTRA3, CFD, ANGPTL4, P4HB, EFEMP1, FBN1, IGF1, SPARC, ECM1, COL5A1, CCL11, HSP90B1, SFRP4, PDGFRL, COL1A2, PLA2G2A, COL1A1, MFAP5	165	1610	18224	2.12665	0.0194146	0.00139941	0.122281
GOTERM_CC_DIRECT	GO:0034663~endoplasmic reticulum chaperone complex	4	2.39521	0.00011197	P4HB, HSP90B1, PPIB, PDIA6	165	11	18224	40.1631	0.0222559	0.00149936	0.140367
GOTERM_CC_DIRECT	GO:0030133~transport vesicle	7	4.19162	0.000217533	COPZ2, KDELR3, KDELR2, TMED3, TMED9, KDELR1, COPE	165	95	18224	8.13831	0.0427866	0.00272933	0.272536
GOTERM_CC_DIRECT	GO:0005623~cell	7	4.19162	0.000287556	P4HB, PDIA3, C1QTNF3, PRDX6, PRDX4, SH3BGRL3, PRDX1	165	100	18224	7.73139	0.0561679	0.00339464	0.360118
GOTERM_CC_DIRECT	GO:0005829~cytosol	49	29.3413	0.000342482	COPZ2, LDHB, LDHA, EEF1B2, ASS1, SRM, ATOX1, AP2S1, CRABP2, UCHL1, PRDX4, PGAM1, EIF5A, PRDX5, PTTG1, RPS2, CALR, PRDX1, TK1, PSMB5, PKM, TPI1, EIF4EBP1, PLIN2, SERPINE2, ENO1, RPSA, S100A16, RAN, GARS, RPL27, BIRC5, ANXA2, RPS18, HSP90B1, SEC61B, PRDX6, NME1, ARF4, NUCB2, RPS12, SEC13, RPS4Y1, PGK1, SEC61G, COPE, GSTP1, NNMT, SERP1	165	3315	18224	1.63257	0.066534	0.00381773	0.428768
GOTERM_CC_DIRECT	GO:0043209~myelin sheath	8	4.79042	0.000456371	PKM, LDHB, PDIA3, UCHL1, PGAM1, SLC25A3, TUBA1B, PRDX1	165	152	18224	5.81308	0.0876681	0.00481738	0.570975
GOTERM_CC_DIRECT	GO:0005840~ribosome	8	4.79042	0.000772888	RPS18, RRBP1, MRPL17, RPL27, RPS4Y1, RPL22L1, RPS2, SERP1	165	166	18224	5.32282	0.143936	0.00774042	0.965213
GOTERM_CC_DIRECT	GO:0022627~cytosolic small ribosomal subunit	5	2.99401	0.000903785	RPSA, RPS18, RPS12, RPS4Y1, RPS2	165	48	18224	11.5051	0.166184	0.00861708	1.12783
GOTERM_CC_DIRECT	GO:0033116~endoplasmic reticulum-Golgi intermediate compartment membrane	5	2.99401	0.00264042	COPZ2, TMED3, LMAN1, TMED9, KDELR1	165	64	18224	8.62879	0.412234	0.0238663	3.26218
GOTERM_CC_DIRECT	GO:0005913~cell-cell adherens junction	10	5.98802	0.00265546	PKM, LDHA, PRDX6, RAN, LRRC59, S100A11, RPS2, PRDX1, ANXA2, ENO1	165	323	18224	3.41946	0.414013	0.0229694	3.28048
GOTERM_CC_DIRECT	GO:0005925~focal adhesion	11	6.58683	0.00290281	P4HB, RPS18, HSP90B1, PDIA3, PPIB, PROCR, REXO2, RPL27, PDLIM2, CALR, RPS2	165	391	18224	3.10725	0.442512	0.0240524	3.58095
GOTERM_CC_DIRECT	GO:0030126~COPI vesicle coat	3	1.79641	0.0068226	COPZ2, TMED3, COPE	165	14	18224	23.6675	0.747424	0.0535543	8.22932
GOTERM_CC_DIRECT	GO:0071682~endocytic vesicle lumen	3	1.79641	0.00889145	HSP90B1, SPARC, CALR	165	16	18224	20.7091	0.833901	0.0667155	10.5987
GOTERM_CC_DIRECT	GO:0005881~cytoplasmic microtubule	4	2.39521	0.0108646	BIRC5, TUBA1B, TUBA1C, SERP1	165	51	18224	8.66263	0.888723	0.0781045	12.8059
GOTERM_CC_DIRECT	GO:0031093~platelet alpha granule lumen	4	2.39521	0.0133352	IGF1, SPARC, CFD, TIMP1	165	55	18224	8.03262	0.932687	0.0918736	15.4988
GOTERM_CC_DIRECT	GO:0005584~collagen type I trimer	2	1.1976	0.0179177	COL1A2, COL1A1	165	2	18224	110.448	0.973593	0.117781	20.2921
GOTERM_CC_DIRECT	GO:0005790~smooth endoplasmic reticulum	3	1.79641	0.0227091	PPIB, PRDX4, CALR	165	26	18224	12.7441	0.990119	0.142647	25.0352
GOTERM_CC_DIRECT	GO:0005794~Golgi apparatus	15	8.98204	0.0240474	KDELR2, GALNT2, IGFBP6, PTGS1, RER1, CALR, TMED9, LMAN1, YIF1A, TMED3, SCRG1, NUCB2, ARF4, COL1A1, COPE	165	863	18224	1.91973	0.992498	0.146001	26.3129
GOTERM_CC_DIRECT	GO:0015935~small ribosomal subunit	3	1.79641	0.0243829	RPSA, RPS18, RPS2	165	27	18224	12.2721	0.992999	0.143631	26.63
GOTERM_CC_DIRECT	GO:0032991~macromolecular complex	2	1.1976	0.0267566	P3H1, PPIB	165	3	18224	73.6323	0.995709	0.152269	28.8381
GOTERM_CC_DIRECT	GO:0030496~midbody	5	2.99401	0.0292703	HSP90B1, RAN, JTB, BIRC5, ANXA2	165	129	18224	4.28095	0.997449	0.161065	31.1096
GOTERM_CC_DIRECT	GO:0005784~Sec61 translocon complex	2	1.1976	0.0355164	SEC61B, SSR4	165	4	18224	55.2242	0.999303	0.187529	36.4681
GOTERM_CC_DIRECT	GO:0000139~Golgi membrane	11	6.58683	0.0413937	COPZ2, KDELR3, GALNT2, KDELR2, TMEM167A, TMED3, SEC13, LMAN1, TMED9, KDELR1, COPE	165	591	18224	2.05572	0.999796	0.210247	41.1574
GOTERM_CC_DIRECT	GO:0005739~mitochondrion	19	11.3772	0.0541849	ACAA2, LDHB, TSPO, CYP1B1, ELN, PRDX4, JTB, PRDX5, SPARC, TIMM13, PRDX1, PKM, PRELID1, PYCR1, REXO2, SLC25A3, ETFB, MGST1, GSTP1	165	1331	18224	1.57665	0.999986	0.261128	50.2826
GOTERM_CC_DIRECT	GO:0005801~cis-Golgi network	3	1.79641	0.0548216	COPZ2, KDELR2, KDELR1	165	42	18224	7.88918	0.999988	0.257869	50.7008
GOTERM_CC_DIRECT	GO:0043231~intracellular membrane-bounded organelle	10	5.98802	0.0655713	TSPO, CYP1B1, PLIN2, P4HA2, PTGS1, SEC13, PRDX5, YIF1A, DDOST, ETFB	165	558	18224	1.97936	0.999999	0.294983	57.2904
GOTERM_CC_DIRECT	GO:1903561~extracellular vesicle	3	1.79641	0.0744878	PKM, OLFML3, SERPINE2	165	50	18224	6.62691	1	0.322249	62.1304
GOTERM_CC_DIRECT	GO:0001527~microfibril	2	1.1976	0.0864535	FBN1, MFAP5	165	10	18224	22.0897	1	0.358075	67.834
GOTERM_CC_DIRECT	GO:0030173~integral component of Golgi membrane	3	1.79641	0.0960166	GALNT2, RER1, YIF1A	165	58	18224	5.71285	1	0.383126	71.8118
GOTERM_BP_DIRECT	GO:0030199~collagen fibril organization	9	5.38922	2.34878e-09	CYP1B1, COL3A1, COL1A2, COL1A1, LOX, SERPINH1, COL5A1, ANXA2, DPT	158	39	16792	24.5258	2.12095e-06	2.12095e-06	3.66274e-06
GOTERM_BP_DIRECT	GO:0030198~extracellular matrix organization	13	7.78443	3.16848e-07	FBN1, ELN, COL3A1, CCDC80, PRDX4, SPARC, COL5A1, COMP, TGFBI, COL1A2, LOX, COL1A1, MFAP5	158	196	16792	7.04908	0.000286073	0.000143047	0.000494097
GOTERM_BP_DIRECT	GO:0006890~retrograde vesicle-mediated transport, Golgi to ER	9	5.38922	9.6871e-07	COPZ2, KDELR3, KDELR2, TMED3, ARF4, RER1, TMED9, KDELR1, COPE	158	82	16792	11.6647	0.000874363	0.000291539	0.00151061
GOTERM_BP_DIRECT	GO:0045454~cell redox homeostasis	8	4.79042	7.59065e-06	P4HB, PDIA3, PRDX6, PRDX4, PDIA6, PRDX5, SH3BGRL3, PRDX1	158	77	16792	11.0419	0.00683095	0.00171213	0.0118363
GOTERM_BP_DIRECT	GO:0055114~oxidation-reduction process	19	11.3772	1.09252e-05	LDHB, LDHA, CYP1B1, PDIA3, PTGS1, PRDX4, PRDX5, PRDX1, P3H1, PYCR1, PTGIS, P4HA2, PLOD2, PRDX6, VKORC1, GPX8, SH3BGRL3, LOX, MGST1	158	592	16792	3.41096	0.00981698	0.00197115	0.0170355
GOTERM_BP_DIRECT	GO:0036498~IRE1-mediated unfolded protein response	7	4.19162	1.81685e-05	KDELR3, SEC61B, MYDGF, PDIA6, YIF1A, SEC61G, SERP1	158	59	16792	12.6093	0.0162725	0.00273065	0.0283285
GOTERM_BP_DIRECT	GO:0000302~response to reactive oxygen species	6	3.59281	2.98559e-05	P4HB, PRDX6, PRDX5, GPX8, PRDX1, GSTP1	158	39	16792	16.3505	0.0266001	0.00384406	0.0465476
GOTERM_BP_DIRECT	GO:0098869~cellular oxidant detoxification	7	4.19162	4.8583e-05	PRDX6, PTGS1, PRDX4, PRDX5, GPX8, MGST1, GSTP1	158	70	16792	10.6278	0.0429231	0.00546893	0.0757343
GOTERM_BP_DIRECT	GO:0006621~protein retention in ER lumen	4	2.39521	6.46303e-05	KDELR3, KDELR2, PDIA3, KDELR1	158	9	16792	47.2349	0.0566926	0.0064638	0.100738
GOTERM_BP_DIRECT	GO:0015031~protein transport	14	8.38323	8.83296e-05	KDELR3, COPZ2, KDELR2, RRBP1, TIMM13, TMED9, LMAN1, YIF1A, HSP90B1, TMED3, ARF4, COL1A1, COPE, SERP1	158	395	16792	3.76683	0.0766668	0.00794478	0.137654
GOTERM_BP_DIRECT	GO:0061621~canonical glycolysis	5	2.99401	9.36567e-05	PKM, TPI1, PGAM1, PGK1, ENO1	158	26	16792	20.4382	0.0810982	0.00765924	0.14595
GOTERM_BP_DIRECT	GO:0006412~translation	11	6.58683	0.000136023	RPSA, RPS18, MRPL51, RRBP1, MRPL17, RPS12, SLC25A3, RPL27, RPS4Y1, RPL22L1, RPS2	158	253	16792	4.6208	0.115592	0.0101842	0.211906
GOTERM_BP_DIRECT	GO:0006614~SRP-dependent cotranslational protein targeting to membrane	7	4.19162	0.000250973	RPSA, RPS18, RPS12, RPL27, RPS4Y1, RPS2, SSR3	158	94	16792	7.91435	0.202806	0.017284	0.390656
GOTERM_BP_DIRECT	GO:0006096~glycolytic process	5	2.99401	0.000274118	LDHA, TPI1, PGAM1, PGK1, ENO1	158	34	16792	15.6292	0.219299	0.0175276	0.426611
GOTERM_BP_DIRECT	GO:0001501~skeletal system development	8	4.79042	0.000304298	COMP, COL3A1, FBN1, COL1A2, IGF1, COL1A1, PRDX1, SERP1	158	137	16792	6.20604	0.240293	0.0181547	0.473476
GOTERM_BP_DIRECT	GO:0061077~chaperone-mediated protein folding	5	2.99401	0.00038197	P3H1, PPIB, CALR, FKBP10, FKBP11	158	37	16792	14.362	0.291769	0.0213308	0.593994
GOTERM_BP_DIRECT	GO:0018279~protein N-linked glycosylation via asparagine	5	2.99401	0.000517179	OSTC, DAD1, RPN2, LMAN1, DDOST	158	40	16792	13.2848	0.373203	0.0271043	0.803461
GOTERM_BP_DIRECT	GO:0042493~response to drug	11	6.58683	0.000586909	LDHA, TSPO, PLIN2, ASS1, DAD1, COL1A1, LOX, RPN2, CALR, MGST1, NNMT	158	304	16792	3.8456	0.411474	0.0290224	0.911327
GOTERM_BP_DIRECT	GO:0006888~ER to Golgi vesicle-mediated transport	8	4.79042	0.000771694	COPZ2, TMED3, ARF4, LMAN1, TMED9, YIF1A, KDELR1, COPE	158	160	16792	5.31392	0.501977	0.036025	1.19664
GOTERM_BP_DIRECT	GO:0098609~cell-cell adhesion	10	5.98802	0.00103072	PKM, LDHA, PRDX6, RAN, LRRC59, S100A11, RPS2, PRDX1, ANXA2, ENO1	158	271	16792	3.92172	0.605929	0.0454938	1.59529
GOTERM_BP_DIRECT	GO:0032964~collagen biosynthetic process	3	1.79641	0.00127123	COL1A1, SERPINH1, COL5A1	158	6	16792	53.1392	0.682936	0.0532286	1.96409
GOTERM_BP_DIRECT	GO:0006457~protein folding	8	4.79042	0.00153042	P3H1, HSP90B1, PDIA3, PDIA6, CALR, FKBP10, LMAN1, FKBP11	158	180	16792	4.72349	0.749181	0.0609295	2.36009
GOTERM_BP_DIRECT	GO:0043066~negative regulation of apoptotic process	12	7.18563	0.00370923	PRELID1, HSP90B1, MYDGF, COMP, ARF4, DAD1, IGF1, PRDX5, BIRC5, GSTP1, TIMP1, ANGPTL4	158	455	16792	2.80295	0.965114	0.135754	5.63028
GOTERM_BP_DIRECT	GO:0019083~viral transcription	6	3.59281	0.00403018	RPSA, RPS18, RPS12, RPL27, RPS4Y1, RPS2	158	112	16792	5.69349	0.973921	0.140962	6.10324
GOTERM_BP_DIRECT	GO:0045766~positive regulation of angiogenesis	6	3.59281	0.00450916	CCL11, PTGIS, CYP1B1, MYDGF, ECM1, ANGPTL4	158	115	16792	5.54496	0.983109	0.150612	6.80496
GOTERM_BP_DIRECT	GO:0007017~microtubule-based process	4	2.39521	0.00456625	TUBB, TUBB6, TUBA1B, TUBA1C	158	36	16792	11.8087	0.983962	0.146963	6.88827
GOTERM_BP_DIRECT	GO:0000184~nuclear-transcribed mRNA catabolic process, nonsense-mediated decay	6	3.59281	0.00520912	RPSA, RPS18, RPS12, RPL27, RPS4Y1, RPS2	158	119	16792	5.35858	0.99105	0.160267	7.82159
GOTERM_BP_DIRECT	GO:0043206~extracellular fibril organization	3	1.79641	0.00539097	COL3A1, MFAP5, COL5A1	158	12	16792	26.5696	0.992412	0.15998	8.08401
GOTERM_BP_DIRECT	GO:0010951~negative regulation of endopeptidase activity	6	3.59281	0.00558649	SERPINE2, LXN, SLPI, PTTG1, SERPINH1, TIMP1	158	121	16792	5.27001	0.993646	0.160072	8.36538
GOTERM_BP_DIRECT	GO:0034975~protein folding in endoplasmic reticulum	3	1.79641	0.00633222	HSP90B1, PDIA3, CALR	158	13	16792	24.5258	0.996773	0.174037	9.43114
GOTERM_BP_DIRECT	GO:0060348~bone development	4	2.39521	0.00704839	P3H1, PPIB, VKORC1, SPARC	158	42	16792	10.1218	0.998317	0.186199	10.4437
GOTERM_BP_DIRECT	GO:0006094~gluconeogenesis	4	2.39521	0.00802183	TPI1, PGAM1, PGK1, ENO1	158	44	16792	9.66168	0.999306	0.203301	11.8031
GOTERM_BP_DIRECT	GO:0051591~response to cAMP	4	2.39521	0.00907063	LDHA, NME1, COL1A1, SPARC	158	46	16792	9.24161	0.999733	0.220683	13.2461
GOTERM_BP_DIRECT	GO:0006413~translational initiation	6	3.59281	0.00932663	RPSA, RPS18, RPS12, RPL27, RPS4Y1, RPS2	158	137	16792	4.65453	0.999789	0.220316	13.5949
GOTERM_BP_DIRECT	GO:0071230~cellular response to amino acid stimulus	4	2.39521	0.00962366	ASS1, COL3A1, COL1A2, COL1A1	158	47	16792	9.04498	0.999839	0.220804	13.998
GOTERM_BP_DIRECT	GO:0030705~cytoskeleton-dependent intracellular transport	3	1.79641	0.0120469	TUBB, TUBA1B, TUBA1C	158	18	16792	17.7131	0.999982	0.262148	17.2216
GOTERM_BP_DIRECT	GO:0008285~negative regulation of cell proliferation	10	5.98802	0.0122621	P3H1, CYP1B1, RARRES1, SERPINE2, NME1, SFRP4, IGFBP6, S100A11, PLPP1, DPT	158	396	16792	2.6838	0.999985	0.260005	17.5023
GOTERM_BP_DIRECT	GO:0034097~response to cytokine	4	2.39521	0.0126802	COL3A1, SPARC, DDOST, TIMP1	158	52	16792	8.17527	0.99999	0.261584	18.0451
GOTERM_BP_DIRECT	GO:0042744~hydrogen peroxide catabolic process	3	1.79641	0.0147789	PRDX6, PRDX5, PRDX1	158	20	16792	15.9418	0.999999	0.291597	20.72
GOTERM_BP_DIRECT	GO:0002576~platelet degranulation	5	2.99401	0.0159148	IGF1, SPARC, CFD, ECM1, TIMP1	158	103	16792	5.15915	0.999999	0.303833	22.1334
GOTERM_BP_DIRECT	GO:0006979~response to oxidative stress	5	2.99401	0.019773	PSMB5, ATOX1, PTGS1, PRDX5, GPX8	158	110	16792	4.83084	1	0.355867	26.7603
GOTERM_BP_DIRECT	GO:0030574~collagen catabolic process	4	2.39521	0.0220483	COL3A1, COL1A2, COL1A1, COL5A1	158	64	16792	6.64241	1	0.38081	29.367
GOTERM_BP_DIRECT	GO:0006886~intracellular protein transport	7	4.19162	0.0236766	COPZ2, KDELR2, SEC61B, RAN, AP2S1, SEC13, KDELR1	158	236	16792	3.15233	1	0.395401	31.1788
GOTERM_BP_DIRECT	GO:0006259~DNA metabolic process	3	1.79641	0.0243742	NME1, RAN, TK1	158	26	16792	12.2629	1	0.397352	31.9416
GOTERM_BP_DIRECT	GO:0044267~cellular protein metabolic process	5	2.99401	0.0248341	CKAP4, TGFBI, IGFBP6, IGF1, HIST1H4C	158	118	16792	4.50333	1	0.396271	32.4402
GOTERM_BP_DIRECT	GO:0007155~cell adhesion	10	5.98802	0.0287284	CCL11, RPSA, CYP1B1, COMP, TGFBI, COL1A1, SPON2, CERCAM, COL5A1, DPT	158	459	16792	2.31544	1	0.435723	36.5271
GOTERM_BP_DIRECT	GO:0007596~blood coagulation	6	3.59281	0.0295976	SERPINE2, PROCR, VKORC1, COL1A2, COL1A1, LMAN1	158	184	16792	3.4656	1	0.438553	37.4071
GOTERM_BP_DIRECT	GO:0006611~protein export from nucleus	3	1.79641	0.0318431	RAN, EIF5A, CALR	158	30	16792	10.6278	1	0.455993	39.628
GOTERM_BP_DIRECT	GO:0033574~response to testosterone	3	1.79641	0.0318431	TSPO, NME1, CALR	158	30	16792	10.6278	1	0.455993	39.628
GOTERM_BP_DIRECT	GO:0002474~antigen processing and presentation of peptide antigen via MHC class I	3	1.79641	0.0318431	PDIA3, SEC13, CALR	158	30	16792	10.6278	1	0.455993	39.628
GOTERM_BP_DIRECT	GO:0007584~response to nutrient	4	2.39521	0.0320803	PKM, LDHA, ASS1, DAD1	158	74	16792	5.74478	1	0.451673	39.8582
GOTERM_BP_DIRECT	GO:0034976~response to endoplasmic reticulum stress	4	2.39521	0.0331943	P4HB, HSP90B1, PDIA3, PDIA6	158	75	16792	5.66819	1	0.456467	40.9286
GOTERM_BP_DIRECT	GO:0030324~lung development	4	2.39521	0.0343283	EIF4EBP1, PDPN, LOX, SPARC	158	76	16792	5.5936	1	0.461243	41.9999
GOTERM_BP_DIRECT	GO:0006805~xenobiotic metabolic process	4	2.39521	0.0366559	CYP1B1, PTGS1, MGST1, GSTP1	158	78	16792	5.45018	1	0.477173	44.1421
GOTERM_BP_DIRECT	GO:0010638~positive regulation of organelle organization	2	1.1976	0.0368808	LMAN1, TMED9	158	4	16792	53.1392	1	0.472837	44.345
GOTERM_BP_DIRECT	GO:0051208~sequestering of calcium ion	2	1.1976	0.0368808	HSP90B1, CALR	158	4	16792	53.1392	1	0.472837	44.345
GOTERM_BP_DIRECT	GO:0048050~post-embryonic eye morphogenesis	2	1.1976	0.0368808	EFEMP1, FBN1	158	4	16792	53.1392	1	0.472837	44.345
GOTERM_BP_DIRECT	GO:0042060~wound healing	4	2.39521	0.0390628	COL3A1, LOX, SPARC, TIMP1	158	80	16792	5.31392	1	0.486403	46.2791
GOTERM_BP_DIRECT	GO:0033591~response to L-ascorbic acid	2	1.1976	0.0458878	SPARC, GSTP1	158	5	16792	42.5114	1	0.537555	51.9304
GOTERM_BP_DIRECT	GO:0006089~lactate metabolic process	2	1.1976	0.0458878	LDHB, LDHA	158	5	16792	42.5114	1	0.537555	51.9304
GOTERM_BP_DIRECT	GO:0006928~movement of cell or subcellular component	4	2.39521	0.046752	LSP1, TUBB, IGF1, CERCAM	158	86	16792	4.94319	1	0.537944	52.6049
GOTERM_BP_DIRECT	GO:0001568~blood vessel development	3	1.79641	0.0490386	COL1A2, COL1A1, COL5A1	158	38	16792	8.39041	1	0.549127	54.3471
GOTERM_BP_DIRECT	GO:0006364~rRNA processing	6	3.59281	0.0507311	RPSA, RPS18, RPS12, RPL27, RPS4Y1, RPS2	158	214	16792	2.97977	1	0.555396	55.5979
GOTERM_BP_DIRECT	GO:0006487~protein N-linked glycosylation	3	1.79641	0.0513798	DAD1, RPN2, DDOST	158	39	16792	8.17527	1	0.553936	56.0686
GOTERM_BP_DIRECT	GO:0032355~response to estradiol	4	2.39521	0.053686	ASS1, COL1A1, CALR, GSTP1	158	91	16792	4.67158	1	0.564156	57.7049
GOTERM_BP_DIRECT	GO:0043010~camera-type eye development	3	1.79641	0.0537603	EFEMP1, FBN1, RCN1	158	40	16792	7.97089	1	0.558695	57.7567
GOTERM_BP_DIRECT	GO:0071638~negative regulation of monocyte chemotactic protein-1 production	2	1.1976	0.0548111	C1QTNF3, GSTP1	158	6	16792	35.4262	1	0.560012	58.4823
GOTERM_BP_DIRECT	GO:0001765~membrane raft assembly	2	1.1976	0.0548111	S100A10, ANXA2	158	6	16792	35.4262	1	0.560012	58.4823
GOTERM_BP_DIRECT	GO:0032527~protein exit from endoplasmic reticulum	2	1.1976	0.0548111	LMAN1, TMED9	158	6	16792	35.4262	1	0.560012	58.4823
GOTERM_BP_DIRECT	GO:0001525~angiogenesis	6	3.59281	0.0585199	CYP1B1, MYDGF, TGFBI, ECM1, ANXA2, ANGPTL4	158	223	16792	2.85951	1	0.578666	60.9513
GOTERM_BP_DIRECT	GO:0051290~protein heterotetramerization	3	1.79641	0.0586359	S100A10, HIST1H4C, ANXA2	158	42	16792	7.59132	1	0.573679	61.0263
GOTERM_BP_DIRECT	GO:0071456~cellular response to hypoxia	4	2.39521	0.0610843	ACAA2, P4HB, EIF4EBP1, PTGIS	158	96	16792	4.42827	1	0.583399	62.5774
GOTERM_BP_DIRECT	GO:0000413~protein peptidyl-prolyl isomerization	3	1.79641	0.0611291	PPIB, FKBP10, FKBP11	158	43	16792	7.41478	1	0.57811	62.6052
GOTERM_BP_DIRECT	GO:0051099~positive regulation of binding	2	1.1976	0.0636515	S100A10, ANXA2	158	7	16792	30.3653	1	0.587859	64.1415
GOTERM_BP_DIRECT	GO:0071806~protein transmembrane transport	2	1.1976	0.0636515	RAN, SEC61G	158	7	16792	30.3653	1	0.587859	64.1415
GOTERM_BP_DIRECT	GO:0006900~membrane budding	2	1.1976	0.0636515	S100A10, ANXA2	158	7	16792	30.3653	1	0.587859	64.1415
GOTERM_BP_DIRECT	GO:0043434~response to peptide hormone	3	1.79641	0.063658	COL1A1, SPARC, TIMP1	158	44	16792	7.24626	1	0.58249	64.1454
GOTERM_BP_DIRECT	GO:0007568~aging	5	2.99401	0.0691949	TSPO, ASS1, COL3A1, RPN2, TIMP1	158	165	16792	3.22056	1	0.608748	67.3128
GOTERM_BP_DIRECT	GO:0031100~organ regeneration	3	1.79641	0.0714505	PKM, GSTP1, NNMT	158	47	16792	6.78373	1	0.615687	68.5264
GOTERM_BP_DIRECT	GO:0032872~regulation of stress-activated MAPK cascade	2	1.1976	0.0724097	PRDX1, GSTP1	158	8	16792	26.5696	1	0.615562	69.0296
GOTERM_BP_DIRECT	GO:0009629~response to gravity	2	1.1976	0.0724097	PKM, SPARC	158	8	16792	26.5696	1	0.615562	69.0296
GOTERM_BP_DIRECT	GO:0006464~cellular protein modification process	4	2.39521	0.0755224	PLOD2, LOX, RPN2, SERP1	158	105	16792	4.0487	1	0.626506	70.6112
GOTERM_BP_DIRECT	GO:0045471~response to ethanol	4	2.39521	0.0755224	EIF4EBP1, EEF1B2, SPARC, GSTP1	158	105	16792	4.0487	1	0.626506	70.6112
GOTERM_BP_DIRECT	GO:0001666~response to hypoxia	5	2.99401	0.078008	PKM, LDHA, HSP90B1, PLOD2, ANGPTL4	158	172	16792	3.08949	1	0.633833	71.8195
GOTERM_BP_DIRECT	GO:0043589~skin morphogenesis	2	1.1976	0.0810865	COL1A2, COL1A1	158	9	16792	23.6174	1	0.643671	73.2516
GOTERM_BP_DIRECT	GO:0036500~ATF6-mediated unfolded protein response	2	1.1976	0.0810865	HSP90B1, CALR	158	9	16792	23.6174	1	0.643671	73.2516
GOTERM_BP_DIRECT	GO:0022417~protein maturation by protein folding	2	1.1976	0.0810865	PRDX4, CALR	158	9	16792	23.6174	1	0.643671	73.2516
GOTERM_BP_DIRECT	GO:0071222~cellular response to lipopolysaccharide	4	2.39521	0.0894976	TSPO, ASS1, SPON2, GSTP1	158	113	16792	3.76207	1	0.676597	76.8249
GOTERM_BP_DIRECT	GO:0006486~protein glycosylation	4	2.39521	0.0894976	GALNT2, DAD1, DDOST, SERP1	158	113	16792	3.76207	1	0.676597	76.8249
GOTERM_BP_DIRECT	GO:0048048~embryonic eye morphogenesis	2	1.1976	0.0896827	EFEMP1, FBN1	158	10	16792	21.2557	1	0.672549	76.8982
GOTERM_BP_DIRECT	GO:0019371~cyclooxygenase pathway	2	1.1976	0.0896827	PTGIS, PTGS1	158	10	16792	21.2557	1	0.672549	76.8982
GOTERM_BP_DIRECT	GO:0030168~platelet activation	4	2.39521	0.0931499	PDPN, COL3A1, COL1A2, COL1A1	158	115	16792	3.69664	1	0.682307	78.2329
GOTERM_BP_DIRECT	GO:0019511~peptidyl-proline hydroxylation	2	1.1976	0.0981989	P3H1, P4HA2	158	11	16792	19.3234	1	0.697782	80.0479
GOTERM_BP_DIRECT	GO:0019674~NAD metabolic process	2	1.1976	0.0981989	LDHB, LDHA	158	11	16792	19.3234	1	0.697782	80.0479
GOTERM_BP_DIRECT	GO:0001775~cell activation	2	1.1976	0.0981989	IGF1, TIMP1	158	11	16792	19.3234	1	0.697782	80.0479
BIOCARTA	h_glycolysisPathway:Glycolysis Pathway	4	2.39521	0.000454781	TPI1, PGAM1, PGK1, ENO1	28	10	1625	23.2143	0.0166899	0.0166899	0.407614
BIOCARTA	h_arapPathway:ADP-Ribosylation Factor	3	1.79641	0.0459844	KDELR3, KDELR2, KDELR1	28	21	1625	8.29082	0.824792	0.581422	34.4722

## Sheet: Table S7-6
KEGG analysis of CAF subcluster 0 by marker genes
Category	Term	Count	%	PValue	Genes	List Total	Pop Hits	Pop Total	Fold Enrichment	Bonferroni	Benjamini	FDR
KEGG_PATHWAY	hsa04610:Complement and coagulation cascades	10	7.29927	3.96292e-08	C7, C3, F3, SERPINE1, CFH, SERPING1, C1R, C1S, CFD, F2R	75	69	6879	13.2928	5.50844e-06	5.50844e-06	4.66997e-05
KEGG_PATHWAY	hsa05133:Pertussis	6	4.37956	0.00120795	FOS, C3, JUN, SERPING1, C1R, C1S	75	75	6879	7.3376	0.154652	0.0805718	1.41423
KEGG_PATHWAY	hsa05150:Staphylococcus aureus infection	5	3.64964	0.00259942	C3, CFH, C1R, C1S, CFD	75	54	6879	8.49259	0.303571	0.113609	3.02063
KEGG_PATHWAY	hsa04151:PI3K-Akt signaling pathway	11	8.0292	0.00360923	LAMA2, FGF7, MCL1, COL6A3, PDGFRA, NR4A1, FOXO3, THBS1, LAMB1, THBS4, F2R	75	345	6879	2.92441	0.395038	0.118074	4.17137
KEGG_PATHWAY	hsa04380:Osteoclast differentiation	6	4.37956	0.0130998	FOS, CTSK, JUN, JUND, NFKBIA, FOSB	75	131	6879	4.20092	0.840051	0.3069	14.3919
KEGG_PATHWAY	hsa04512:ECM-receptor interaction	5	3.64964	0.0140301	LAMA2, COL6A3, THBS1, LAMB1, THBS4	75	87	6879	5.27126	0.859703	0.279156	15.3381
KEGG_PATHWAY	hsa04010:MAPK signaling pathway	8	5.83942	0.0185178	FOS, FGF7, DUSP1, JUN, JUND, PDGFRA, NR4A1, GADD45A	75	253	6879	2.90024	0.925586	0.310065	19.7692
KEGG_PATHWAY	hsa04510:Focal adhesion	7	5.10949	0.0229565	LAMA2, JUN, COL6A3, PDGFRA, THBS1, LAMB1, THBS4	75	206	6879	3.1167	0.960369	0.332034	23.9422
KEGG_PATHWAY	hsa05200:Pathways in cancer	10	7.29927	0.0242666	LAMA2, FOS, FGF7, JUN, PDGFRA, NFKBIA, LAMB1, CXCL12, MMP2, F2R	75	393	6879	2.33384	0.967112	0.315732	25.1354
KEGG_PATHWAY	hsa05142:Chagas disease (American trypanosomiasis)	5	3.64964	0.0253034	FOS, C3, JUN, SERPINE1, NFKBIA	75	104	6879	4.40962	0.97163	0.299698	26.0675
KEGG_PATHWAY	hsa04668:TNF signaling pathway	5	3.64964	0.0277285	FOS, CEBPB, JUN, CXCL2, NFKBIA	75	107	6879	4.28598	0.979934	0.299063	28.2063
KEGG_PATHWAY	hsa05140:Leishmaniasis	4	2.91971	0.0405772	FOS, C3, JUN, NFKBIA	75	71	6879	5.16732	0.996842	0.381106	38.6234
KEGG_PATHWAY	hsa00380:Tryptophan metabolism	3	2.18978	0.0685115	CYP1B1, ALDH2, INMT	75	40	6879	6.879	0.999948	0.531795	56.6706
KEGG_PATHWAY	hsa05323:Rheumatoid arthritis	4	2.91971	0.0685718	FOS, CTSK, JUN, CXCL12	75	88	6879	4.16909	0.999949	0.506034	56.7037
KEGG_PATHWAY	hsa04974:Protein digestion and absorption	4	2.91971	0.0685718	COL14A1, PRSS2, COL6A3, PRSS1	75	88	6879	4.16909	0.999949	0.506034	56.7037
KEGG_PATHWAY	hsa04145:Phagosome	5	3.64964	0.0775054	C3, C1R, COLEC11, THBS1, THBS4	75	150	6879	3.05733	0.999987	0.526487	61.3519
KEGG_PATHWAY	hsa05144:Malaria	3	2.18978	0.0971909	LRP1, THBS1, THBS4	75	49	6879	5.61551	0.999999	0.588623	70.0267
Annotation Cluster 1	Enrichment Score: 3.7017338506783535
Category	Term	Count	%	PValue	Genes	List Total	Pop Hits	Pop Total	Fold Enrichment	Bonferroni	Benjamini	FDR
GOTERM_MF_DIRECT	GO:0004252~serine-type endopeptidase activity	12	8.75912	3.06e-06	CTSK, C3, F3, PRSS2, CTRB2, PRSS1, CTSC, C1R, COLEC11, C1S, CFD, MMP2	126	255	16881	6.30476	0.00079	0.000158	0.0039986
GOTERM_MF_DIRECT	GO:0008236~serine-type peptidase activity	5	3.64964	0.00121792	PRSS2, CTRB2, PRSS1, C1R, CFD	126	63	16881	10.633	0.269784	0.025861	1.57842
GOTERM_BP_DIRECT	GO:0006508~proteolysis	12	8.75912	0.00210402	GGT5, CTSK, C3, PRSS2, CTRB2, PRSS1, CTSC, C1R, COLEC11, C1S, CFD, MMP2	134	500	16792	3.00752	0.925503	0.0677823	3.35888
Annotation Cluster 2	Enrichment Score: 3.351368424192945
Category	Term	Count	%	PValue	Genes	List Total	Pop Hits	Pop Total	Fold Enrichment	Bonferroni	Benjamini	FDR
GOTERM_CC_DIRECT	GO:0043202~lysosomal lumen	7	5.10949	3.84e-05	OGN, OMD, GPC3, PSAP, LUM, DCN, PRELP	135	85	18224	11.117	0.00642696	0.000921	0.0467175
GOTERM_CC_DIRECT	GO:0005796~Golgi lumen	7	5.10949	7.62e-05	OGN, OMD, GPC3, LUM, DCN, GAS6, PRELP	135	96	18224	9.84321	0.0127133	0.00142064	0.0926849
GOTERM_BP_DIRECT	GO:0042340~keratan sulfate catabolic process	4	2.91971	0.000101	OGN, OMD, LUM, PRELP	134	12	16792	41.7711	0.117562	0.00830311	0.164401
GOTERM_BP_DIRECT	GO:0018146~keratan sulfate biosynthetic process	4	2.91971	0.0013767	OGN, OMD, LUM, PRELP	134	28	16792	17.9019	0.817067	0.0568912	2.20993
GOTERM_BP_DIRECT	GO:0007409~axonogenesis	4	2.91971	0.0428911	OGN, OMD, LUM, PRELP	134	98	16792	5.11483	1	0.4443	50.8901
Annotation Cluster 3	Enrichment Score: 3.0665898298830707
Category	Term	Count	%	PValue	Genes	List Total	Pop Hits	Pop Total	Fold Enrichment	Bonferroni	Benjamini	FDR
KEGG_PATHWAY	hsa04610:Complement and coagulation cascades	10	7.29927	3.96e-08	C7, C3, F3, SERPINE1, CFH, SERPING1, C1R, C1S, CFD, F2R	75	69	6879	13.2928	5.51e-06	5.51e-06	4.67e-05
GOTERM_BP_DIRECT	GO:0006956~complement activation	8	5.83942	5.76e-06	C7, C3, RGCC, CFH, C1R, COLEC11, C1S, CFD	134	87	16792	11.5231	0.0070746	0.00101373	0.00933993
GOTERM_BP_DIRECT	GO:0006957~complement activation, alternative pathway	4	2.91971	0.000131	C7, C3, CFH, CFD	134	13	16792	38.558	0.149259	0.00946362	0.212436
BIOCARTA	h_compPathway:Complement Pathway	5	3.64964	0.00085	C7, C3, C1R, C1S, CFD	38	20	1625	10.6908	0.0799903	0.0799903	0.936246
GOTERM_CC_DIRECT	GO:0072562~blood microparticle	7	5.10949	0.000911	GSN, C3, CFH, PRSS1, SERPING1, C1R, C1S	135	152	18224	6.21676	0.141991	0.0138254	1.10372
KEGG_PATHWAY	hsa05133:Pertussis	6	4.37956	0.00120795	FOS, C3, JUN, SERPING1, C1R, C1S	75	75	6879	7.3376	0.154652	0.0805718	1.41423
KEGG_PATHWAY	hsa05150:Staphylococcus aureus infection	5	3.64964	0.00259942	C3, CFH, C1R, C1S, CFD	75	54	6879	8.49259	0.303571	0.113609	3.02063
BIOCARTA	h_classicPathway:Classical Complement Pathway	4	2.91971	0.00409746	C7, C3, C1R, C1S	38	15	1625	11.4035	0.331271	0.182241	4.4384
GOTERM_BP_DIRECT	GO:0006958~complement activation, classical pathway	5	3.64964	0.0079309	C7, C3, SERPING1, C1R, C1S	134	99	16792	6.32896	0.999946	0.140189	12.1168
BIOCARTA	h_alternativePathway:Alternative Complement Pathway	3	2.18978	0.0164258	C7, C3, CFD	38	9	1625	14.2544	0.802714	0.33354	16.734
GOTERM_BP_DIRECT	GO:0030449~regulation of complement activation	3	2.18978	0.0234341	C7, C3, CFH	134	30	16792	12.5313	1	0.293953	31.9315
KEGG_PATHWAY	hsa05322:Systemic lupus erythematosus	4	2.91971	0.174472	C7, C3, C1R, C1S	75	134	6879	2.73791	1	0.627331	89.5587
Annotation Cluster 4	Enrichment Score: 2.062591523156334
Category	Term	Count	%	PValue	Genes	List Total	Pop Hits	Pop Total	Fold Enrichment	Bonferroni	Benjamini	FDR
GOTERM_BP_DIRECT	GO:0009611~response to wounding	6	4.37956	0.000141	ZFP36, ZFP36L1, ZFP36L2, FGF7, CTGF, F2R	134	63	16792	11.9346	0.159155	0.0095842	0.227795
GOTERM_BP_DIRECT	GO:0071385~cellular response to glucocorticoid stimulus	4	2.91971	0.000502	ZFP36, ZFP36L1, ZFP36L2, ANXA1	134	20	16792	25.0627	0.461419	0.0254545	0.810806
GOTERM_BP_DIRECT	GO:0044344~cellular response to fibroblast growth factor stimulus	4	2.91971	0.00168658	ZFP36, ZFP36L1, ZFP36L2, NR4A1	134	30	16792	16.7085	0.875233	0.067025	2.701
GOTERM_BP_DIRECT	GO:0000288~nuclear-transcribed mRNA catabolic process, deadenylation-dependent decay	3	2.18978	0.0016898	ZFP36, ZFP36L1, ZFP36L2	134	8	16792	46.9925	0.875729	0.0650548	2.7061
GOTERM_MF_DIRECT	GO:0035925~mRNA 3'-UTR AU-rich region binding	3	2.18978	0.00286373	ZFP36, ZFP36L1, ZFP36L2	126	11	16881	36.539	0.52284	0.0514779	3.67483
GOTERM_BP_DIRECT	GO:0061158~3'-UTR-mediated mRNA destabilization	3	2.18978	0.00390125	ZFP36, ZFP36L1, ZFP36L2	134	12	16792	31.3284	0.99193	0.091893	6.14386
GOTERM_BP_DIRECT	GO:1900153~positive regulation of nuclear-transcribed mRNA catabolic process, deadenylation-dependent decay	3	2.18978	0.00532355	ZFP36, ZFP36L1, ZFP36L2	134	14	16792	26.8529	0.998614	0.110883	8.29427
GOTERM_MF_DIRECT	GO:0017091~AU-rich element binding	3	2.18978	0.00687863	ZFP36, ZFP36L1, ZFP36L2	126	17	16881	23.6429	0.8315	0.105331	8.6172
GOTERM_BP_DIRECT	GO:0071364~cellular response to epidermal growth factor stimulus	3	2.18978	0.0280105	ZFP36, ZFP36L1, ZFP36L2	134	33	16792	11.3921	1	0.328383	36.9253
GOTERM_BP_DIRECT	GO:0043488~regulation of mRNA stability	4	2.91971	0.0484915	ZFP36, ZFP36L1, ZFP36L2, UBC	134	103	16792	4.86654	1	0.471874	55.3495
GOTERM_MF_DIRECT	GO:0003730~mRNA 3'-UTR binding	3	2.18978	0.051037	ZFP36, ZFP36L1, ZFP36L2	126	49	16881	8.20262	0.999999	0.393816	49.5359
GOTERM_BP_DIRECT	GO:0071356~cellular response to tumor necrosis factor	4	2.91971	0.0569017	ZFP36, ZFP36L1, ZFP36L2, THBS1	134	110	16792	4.55685	1	0.521496	61.3382
GOTERM_BP_DIRECT	GO:0000165~MAPK cascade	5	3.64964	0.154615	ZFP36, ZFP36L1, FGF7, PDGFRA, UBC	134	262	16792	2.39148	1	0.821973	93.4426
GOTERM_CC_DIRECT	GO:0030529~intracellular ribonucleoprotein complex	3	2.18978	0.265078	ZFP36, ZFP36L1, ZFP36L2	135	136	18224	2.97778	1	0.9149	97.6481
Annotation Cluster 5	Enrichment Score: 1.978206319534201
Category	Term	Count	%	PValue	Genes	List Total	Pop Hits	Pop Total	Fold Enrichment	Bonferroni	Benjamini	FDR
KEGG_PATHWAY	hsa04151:PI3K-Akt signaling pathway	11	8.0292	0.00360923	LAMA2, FGF7, MCL1, COL6A3, PDGFRA, NR4A1, FOXO3, THBS1, LAMB1, THBS4, F2R	75	345	6879	2.92441	0.395038	0.118074	4.17137
KEGG_PATHWAY	hsa04512:ECM-receptor interaction	5	3.64964	0.0140301	LAMA2, COL6A3, THBS1, LAMB1, THBS4	75	87	6879	5.27126	0.859703	0.279156	15.3381
KEGG_PATHWAY	hsa04510:Focal adhesion	7	5.10949	0.0229565	LAMA2, JUN, COL6A3, PDGFRA, THBS1, LAMB1, THBS4	75	206	6879	3.1167	0.960369	0.332034	23.9422
Annotation Cluster 6	Enrichment Score: 1.9568704783476627
Category	Term	Count	%	PValue	Genes	List Total	Pop Hits	Pop Total	Fold Enrichment	Bonferroni	Benjamini	FDR
GOTERM_MF_DIRECT	GO:0005518~collagen binding	6	4.37956	8.1e-05	ASPN, CTSK, PODN, COL14A1, LUM, DCN	126	60	16881	13.3976	0.0206816	0.0026089	0.105695
GOTERM_BP_DIRECT	GO:0019221~cytokine-mediated signaling pathway	5	3.64964	0.0203592	ASPN, PODN, F3, TGM2, DCN	134	131	16792	4.78296	1	0.274604	28.3703
GOTERM_BP_DIRECT	GO:0046426~negative regulation of JAK-STAT cascade	3	2.18978	0.0399267	ASPN, PODN, DCN	134	40	16792	9.39851	1	0.42425	48.3637
GOTERM_BP_DIRECT	GO:0006469~negative regulation of protein kinase activity	4	2.91971	0.0439837	ASPN, PODN, DCN, GADD45A	134	99	16792	5.06317	1	0.445677	51.7916
GOTERM_MF_DIRECT	GO:0004860~protein kinase inhibitor activity	3	2.18978	0.0567354	ASPN, PODN, DCN	126	52	16881	7.7294	1	0.416197	53.352
Annotation Cluster 7	Enrichment Score: 1.626259541456643
Category	Term	Count	%	PValue	Genes	List Total	Pop Hits	Pop Total	Fold Enrichment	Bonferroni	Benjamini	FDR
GOTERM_BP_DIRECT	GO:0032870~cellular response to hormone stimulus	6	4.37956	2.74e-05	FOS, DUSP1, JUN, JUND, FOSB, SLIT2	134	45	16792	16.7085	0.033203	0.003065	0.0444134
GOTERM_BP_DIRECT	GO:0034097~response to cytokine	6	4.37956	5.57e-05	FOS, MCL1, JUN, JUND, TIMP2, TIMP1	134	52	16792	14.4592	0.0664065	0.00489613	0.090359
GOTERM_BP_DIRECT	GO:0051591~response to cAMP	5	3.64964	0.000474	FOS, DUSP1, JUN, JUND, FOSB	134	46	16792	13.621	0.442891	0.0251138	0.766661
GOTERM_BP_DIRECT	GO:0045944~positive regulation of transcription from RNA polymerase II promoter	18	13.1387	0.00191544	EGR1, CEBPB, LUM, NFKBIA, NR4A1, FOXO3, DCN, FOSB, FOS, SFRP2, JUN, JUND, SERPINE1, RGCC, UBC, ENG, CYR61, NR2F1	134	981	16792	2.29933	0.905957	0.0671673	3.06219
GOTERM_BP_DIRECT	GO:0032496~response to lipopolysaccharide	7	5.10949	0.00195731	FOS, JUN, JUND, CXCL2, DCN, SOD2, F2R	134	164	16792	5.34874	0.910698	0.0666929	3.12815
GOTERM_BP_DIRECT	GO:0071277~cellular response to calcium ion	4	2.91971	0.0076673	FOS, JUN, JUND, FOSB	134	51	16792	9.8285	0.999924	0.139841	11.7373
GOTERM_BP_DIRECT	GO:0009416~response to light stimulus	3	2.18978	0.00783354	FOS, DUSP1, JUND	134	17	16792	22.1141	0.999939	0.140593	11.9768
GOTERM_MF_DIRECT	GO:0000982~transcription factor activity, RNA polymerase II core promoter proximal region sequence-specific binding	3	2.18978	0.0124314	FOS, JUN, FOSB	126	23	16881	17.4752	0.96034	0.15622	15.0675
KEGG_PATHWAY	hsa04380:Osteoclast differentiation	6	4.37956	0.0130998	FOS, CTSK, JUN, JUND, NFKBIA, FOSB	75	131	6879	4.20092	0.840051	0.3069	14.3919
KEGG_PATHWAY	hsa04010:MAPK signaling pathway	8	5.83942	0.0185178	FOS, FGF7, DUSP1, JUN, JUND, PDGFRA, NR4A1, GADD45A	75	253	6879	2.90024	0.925586	0.310065	19.7692
KEGG_PATHWAY	hsa04668:TNF signaling pathway	5	3.64964	0.0277285	FOS, CEBPB, JUN, CXCL2, NFKBIA	75	107	6879	4.28598	0.979934	0.299063	28.2063
GOTERM_MF_DIRECT	GO:0001077~transcriptional activator activity, RNA polymerase II core promoter proximal region sequence-specific binding	6	4.37956	0.0311074	EGR1, FOS, CEBPB, JUN, NR4A1, FOSB	126	236	16881	3.40617	0.999712	0.298466	33.8052
GOTERM_MF_DIRECT	GO:0043565~sequence-specific DNA binding	9	6.56934	0.0387904	EGR1, FOS, CEBPB, JUN, JUND, NR4A1, FOXO3, FOSB, NR2F1	126	518	16881	2.32777	0.999963	0.324691	40.3398
GOTERM_MF_DIRECT	GO:0008134~transcription factor binding	6	4.37956	0.060119	FOS, CEBPB, JUN, JUND, NFKBIA, FOSB	126	284	16881	2.83048	1	0.423975	55.49
BIOCARTA	h_il6Pathway:IL 6 signaling pathway	3	2.18978	0.0807838	FOS, CEBPB, JUN	38	21	1625	6.10902	0.99974	0.747368	60.5992
GOTERM_MF_DIRECT	GO:0003700~transcription factor activity, sequence-specific DNA binding	12	8.75912	0.0998382	ZFP36L1, EGR1, ZFP36L2, FOS, AEBP1, TSC22D3, CEBPB, JUN, JUND, FOXO3, FOSB, NR2F1	126	961	16881	1.67296	1	0.595278	74.6697
GOTERM_BP_DIRECT	GO:0006357~regulation of transcription from RNA polymerase II promoter	7	5.10949	0.137985	FOS, TSHZ2, NUPR1, JUND, FOXO3, FOSB, SOD2	134	441	16792	1.9891	1	0.790866	91.0057
KEGG_PATHWAY	hsa05031:Amphetamine addiction	3	2.18978	0.158218	FOS, JUN, FOSB	75	66	6879	4.16909	1	0.646861	86.8616
GOTERM_MF_DIRECT	GO:0003682~chromatin binding	6	4.37956	0.16466	FOS, TSHZ2, SVEP1, CEBPB, NUPR1, JUN	126	391	16881	2.0559	1	0.765566	90.4523
GOTERM_CC_DIRECT	GO:0005667~transcription factor complex	4	2.91971	0.169848	FOS, JUN, JUND, NR4A1	135	193	18224	2.79777	1	0.807165	89.6316
GOTERM_BP_DIRECT	GO:0006366~transcription from RNA polymerase II promoter	7	5.10949	0.221867	EGR1, FOS, CEBPB, JUN, JUND, FOXO3, FOSB	134	513	16792	1.70993	1	0.910763	98.2909
GOTERM_MF_DIRECT	GO:0000978~RNA polymerase II core promoter proximal region sequence-specific DNA binding	5	3.64964	0.269056	FOS, CEBPB, JUN, JUND, FOSB	126	355	16881	1.88699	1	0.880918	98.329
GOTERM_MF_DIRECT	GO:0003677~DNA binding	15	10.9489	0.356913	ZFP36, EGR1, KLF6, TSHZ2, ZBTB20, CEBPB, NR4A1, FOXO3, FOSB, SOD2, ZFP36L1, ZFP36L2, FOS, NUPR1, JUN	126	1674	16881	1.2005	1	0.942012	99.686
GOTERM_MF_DIRECT	GO:0046982~protein heterodimerization activity	5	3.64964	0.45275	FOS, CEBPB, MCL1, JUN, NR4A1	126	465	16881	1.4406	1	0.970838	99.9618
GOTERM_MF_DIRECT	GO:0044212~transcription regulatory region DNA binding	3	2.18978	0.46956	FOS, JUN, JUND	126	213	16881	1.88699	1	0.969209	99.9746
Annotation Cluster 8	Enrichment Score: 1.2341814115742953
Category	Term	Count	%	PValue	Genes	List Total	Pop Hits	Pop Total	Fold Enrichment	Bonferroni	Benjamini	FDR
GOTERM_BP_DIRECT	GO:0060326~cell chemotaxis	5	3.64964	0.0017527	CXCL14, CXCL2, PDGFRA, CXCL12, ENG	134	65	16792	9.63949	0.885017	0.0653592	2.80549
GOTERM_MF_DIRECT	GO:0008009~chemokine activity	3	2.18978	0.051037	CXCL14, CXCL2, CXCL12	126	49	16881	8.20262	0.999999	0.393816	49.5359
GOTERM_BP_DIRECT	GO:0006935~chemotaxis	4	2.91971	0.0728014	CXCL14, CXCL2, CXCL12, CYR61	134	122	16792	4.10864	1	0.59897	70.6572
KEGG_PATHWAY	hsa04062:Chemokine signaling pathway	5	3.64964	0.139528	CXCL14, CXCL2, NFKBIA, FOXO3, CXCL12	75	186	6879	2.46559	1	0.630155	82.9813
KEGG_PATHWAY	hsa04060:Cytokine-cytokine receptor interaction	3	2.18978	0.742504	CXCL14, CXCL2, CXCL12	75	243	6879	1.13235	1	0.984867	100
Annotation Cluster 9	Enrichment Score: 1.0493553326050957
Category	Term	Count	%	PValue	Genes	List Total	Pop Hits	Pop Total	Fold Enrichment	Bonferroni	Benjamini	FDR
GOTERM_BP_DIRECT	GO:0006069~ethanol oxidation	3	2.18978	0.00390125	ALDH1A1, ALDH2, ADH1B	134	12	16792	31.3284	0.99193	0.091893	6.14386
GOTERM_MF_DIRECT	GO:0016491~oxidoreductase activity	4	2.91971	0.185115	ALDH1A1, HSD11B1, ALDH2, ADH1B	126	200	16881	2.67952	1	0.778866	93.0922
KEGG_PATHWAY	hsa01100:Metabolic pathways	8	5.83942	0.984667	SAT1, ALDH1A1, GGT5, GLUL, PTGDS, HSD11B1, ALDH2, ADH1B	75	1219	6879	0.601936	1	0.999996	100
Annotation Cluster 10	Enrichment Score: 1.0007740105857308
Category	Term	Count	%	PValue	Genes	List Total	Pop Hits	Pop Total	Fold Enrichment	Bonferroni	Benjamini	FDR
KEGG_PATHWAY	hsa04010:MAPK signaling pathway	8	5.83942	0.0185178	FOS, FGF7, DUSP1, JUN, JUND, PDGFRA, NR4A1, GADD45A	75	253	6879	2.90024	0.925586	0.310065	19.7692
BIOCARTA	h_pdgfPathway:PDGF Signaling Pathway	3	2.18978	0.131824	FOS, JUN, PDGFRA	38	28	1625	4.58177	0.999999	0.8618	79.0502
KEGG_PATHWAY	hsa05166:HTLV-I infection	6	4.37956	0.137231	ZFP36, EGR1, FOS, JUN, PDGFRA, NFKBIA	75	254	6879	2.16661	1	0.641518	82.4381
KEGG_PATHWAY	hsa05231:Choline metabolism in cancer	3	2.18978	0.296393	FOS, JUN, PDGFRA	75	101	6879	2.72436	1	0.762398	98.4118
Annotation Cluster 11	Enrichment Score: 0.9306394073705968
Category	Term	Count	%	PValue	Genes	List Total	Pop Hits	Pop Total	Fold Enrichment	Bonferroni	Benjamini	FDR
GOTERM_BP_DIRECT	GO:0035994~response to muscle stretch	3	2.18978	0.00694778	FOS, JUN, NFKBIA	134	16	16792	23.4963	0.999815	0.12947	10.6934
KEGG_PATHWAY	hsa04380:Osteoclast differentiation	6	4.37956	0.0130998	FOS, CTSK, JUN, JUND, NFKBIA, FOSB	75	131	6879	4.20092	0.840051	0.3069	14.3919
KEGG_PATHWAY	hsa05142:Chagas disease (American trypanosomiasis)	5	3.64964	0.0253034	FOS, C3, JUN, SERPINE1, NFKBIA	75	104	6879	4.40962	0.97163	0.299698	26.0675
KEGG_PATHWAY	hsa04668:TNF signaling pathway	5	3.64964	0.0277285	FOS, CEBPB, JUN, CXCL2, NFKBIA	75	107	6879	4.28598	0.979934	0.299063	28.2063
KEGG_PATHWAY	hsa05140:Leishmaniasis	4	2.91971	0.0405772	FOS, C3, JUN, NFKBIA	75	71	6879	5.16732	0.996842	0.381106	38.6234
BIOCARTA	h_cdmacPathway:Cadmium induces DNA synthesis and proliferation in macrophages	3	2.18978	0.0553606	FOS, JUN, NFKBIA	38	17	1625	7.54644	0.996232	0.672498	46.7262
GOTERM_MF_DIRECT	GO:0008134~transcription factor binding	6	4.37956	0.060119	FOS, CEBPB, JUN, JUND, NFKBIA, FOSB	126	284	16881	2.83048	1	0.423975	55.49
KEGG_PATHWAY	hsa05323:Rheumatoid arthritis	4	2.91971	0.0685718	FOS, CTSK, JUN, CXCL12	75	88	6879	4.16909	0.999949	0.506034	56.7037
KEGG_PATHWAY	hsa04620:Toll-like receptor signaling pathway	4	2.91971	0.105444	FOS, CTSK, JUN, NFKBIA	75	106	6879	3.46113	1	0.597913	73.1011
KEGG_PATHWAY	hsa05166:HTLV-I infection	6	4.37956	0.137231	ZFP36, EGR1, FOS, JUN, PDGFRA, NFKBIA	75	254	6879	2.16661	1	0.641518	82.4381
GOTERM_BP_DIRECT	GO:0038095~Fc-epsilon receptor signaling pathway	4	2.91971	0.167533	FOS, JUN, UBC, NFKBIA	134	178	16792	2.81603	1	0.83613	94.892
KEGG_PATHWAY	hsa04662:B cell receptor signaling pathway	3	2.18978	0.169636	FOS, JUN, NFKBIA	75	69	6879	3.98783	1	0.629834	88.8148
BIOCARTA	h_tollPathway:Toll-Like Receptor Pathway	3	2.18978	0.213527	FOS, JUN, NFKBIA	38	38	1625	3.37604	1	0.947262	92.9764
GOTERM_MF_DIRECT	GO:0019899~enzyme binding	5	3.64964	0.233552	ZFP36, NPC2, JUN, JUND, NFKBIA	126	333	16881	2.01165	1	0.843504	96.8962
BIOCARTA	h_tcrPathway:T Cell Receptor Signaling Pathway	3	2.18978	0.264782	FOS, JUN, NFKBIA	38	44	1625	2.91567	1	0.964891	96.6661
KEGG_PATHWAY	hsa04660:T cell receptor signaling pathway	3	2.18978	0.292395	FOS, JUN, NFKBIA	75	100	6879	2.7516	1	0.76703	98.3021
BIOCARTA	h_keratinocytePathway:Keratinocyte Differentiation	3	2.18978	0.299127	FOS, JUN, NFKBIA	38	48	1625	2.6727	1	0.969291	98.0356
KEGG_PATHWAY	hsa05168:Herpes simplex infection	4	2.91971	0.314604	FOS, C3, JUN, NFKBIA	75	183	6879	2.00481	1	0.776924	98.834
KEGG_PATHWAY	hsa04024:cAMP signaling pathway	4	2.91971	0.359097	FOS, JUN, NFKBIA, F2R	75	198	6879	1.85293	1	0.811997	99.4713
KEGG_PATHWAY	hsa05203:Viral carcinogenesis	4	2.91971	0.379774	GSN, C3, JUN, NFKBIA	75	205	6879	1.78966	1	0.817767	99.6408
KEGG_PATHWAY	hsa05161:Hepatitis B	3	2.18978	0.464913	FOS, JUN, NFKBIA	75	145	6879	1.89766	1	0.867531	99.9369
BIOCARTA	h_mapkPathway:MAPKinase Signaling Pathway	3	2.18978	0.599182	FOS, JUN, NFKBIA	38	87	1625	1.47459	1	0.999428	99.9959

## Sheet: Table S7-7
KEGG analysis of CAF subcluster 1 by marker genes
Category	Term	Count	%	PValue	Genes	List Total	Pop Hits	Pop Total	Fold Enrichment	Bonferroni	Benjamini	FDR
KEGG_PATHWAY	hsa04510:Focal adhesion	13	8.44156	8.71906e-07	COL4A2, CAV1, COL4A1, PGF, PDGFA, ITGA1, PPP1CB, ITGB1, PTEN, MYL9, ITGA7, PDGFRB, THBS4	71	206	6879	6.11425	0.000128162	0.000128162	0.00103756
KEGG_PATHWAY	hsa04512:ECM-receptor interaction	8	5.19481	2.55103e-05	COL4A2, COL4A1, CD36, CD44, ITGA7, ITGA1, ITGB1, THBS4	71	87	6879	8.90918	0.00374303	0.00187327	0.0303528
KEGG_PATHWAY	hsa04022:cGMP-PKG signaling pathway	10	6.49351	2.77919e-05	ADCY3, MEF2C, EDNRB, SLC25A5, KCNJ8, INS, GUCY1A2, PPP1CB, CALM2, MYL9	71	158	6879	6.13211	0.00407713	0.00136089	0.0330671
KEGG_PATHWAY	hsa04270:Vascular smooth muscle contraction	8	5.19481	0.000170084	ADCY3, CALD1, AVPR1A, GUCY1A2, PPP1CB, CALM2, PPP1R14A, MYL9	71	117	6879	6.62477	0.0246944	0.00623161	0.202211
KEGG_PATHWAY	hsa04151:PI3K-Akt signaling pathway	12	7.79221	0.000648286	COL4A2, COL4A1, PDGFA, PGF, INS, ITGA7, ITGA1, PDGFRB, ANGPT2, PTEN, ITGB1, THBS4	71	345	6879	3.36999	0.0909262	0.0188852	0.768735
KEGG_PATHWAY	hsa04940:Type I diabetes mellitus	5	3.24675	0.000822276	CPE, INS, HLA-A, HLA-C, HLA-B	71	42	6879	11.5342	0.113899	0.0199523	0.974128
KEGG_PATHWAY	hsa04810:Regulation of actin cytoskeleton	9	5.84416	0.00122459	PDGFA, INS, ITGA7, ITGA1, PDGFRB, TMSB4X, ITGB1, PPP1CB, MYL9	71	210	6879	4.15231	0.164834	0.0254039	1.44756
KEGG_PATHWAY	hsa04145:Phagosome	7	4.54545	0.00404518	CD36, HLA-A, HLA-C, COLEC11, HLA-B, ITGB1, THBS4	71	150	6879	4.52141	0.448904	0.0717747	4.709
KEGG_PATHWAY	hsa04015:Rap1 signaling pathway	8	5.19481	0.00525031	ADCY3, PDGFA, PGF, INS, PDGFRB, ANGPT2, ITGB1, CALM2	71	210	6879	3.69095	0.538756	0.0823883	6.07211
KEGG_PATHWAY	hsa04612:Antigen processing and presentation	5	3.24675	0.00727493	PSME1, HLA-A, HLA-C, HLA-B, B2M	71	76	6879	6.37417	0.658129	0.101773	8.32197
KEGG_PATHWAY	hsa05200:Pathways in cancer	10	6.49351	0.0174205	ADCY3, EDNRB, COL4A2, COL4A1, EPAS1, PDGFA, PGF, PDGFRB, PTEN, ITGB1	71	393	6879	2.46533	0.924481	0.209312	18.8709
KEGG_PATHWAY	hsa04921:Oxytocin signaling pathway	6	3.8961	0.0179263	ADCY3, MEF2C, GUCY1A2, PPP1CB, CALM2, MYL9	71	150	6879	3.87549	0.929986	0.198755	19.3665
KEGG_PATHWAY	hsa05416:Viral myocarditis	4	2.5974	0.0199584	CAV1, HLA-A, HLA-C, HLA-B	71	57	6879	6.79911	0.948365	0.203849	21.3298
KEGG_PATHWAY	hsa05214:Glioma	4	2.5974	0.028135	PDGFA, PDGFRB, PTEN, CALM2	71	65	6879	5.9623	0.984931	0.258924	28.7948
KEGG_PATHWAY	hsa04020:Calcium signaling pathway	6	3.8961	0.0350539	ADCY3, EDNRB, SLC25A5, AVPR1A, PDGFRB, CALM2	71	179	6879	3.24762	0.994728	0.295096	34.5985
KEGG_PATHWAY	hsa05166:HTLV-I infection	7	4.54545	0.0437691	ADCY3, PDGFA, SLC25A5, HLA-A, PDGFRB, HLA-C, HLA-B	71	254	6879	2.67012	0.998611	0.337142	41.2918
KEGG_PATHWAY	hsa05332:Graft-versus-host disease	3	1.94805	0.0440084	HLA-A, HLA-C, HLA-B	71	33	6879	8.80794	0.998661	0.322382	41.4664
KEGG_PATHWAY	hsa05414:Dilated cardiomyopathy	4	2.5974	0.0536092	ADCY3, ITGA7, ITGA1, ITGB1	71	84	6879	4.61368	0.999696	0.36236	48.0912
KEGG_PATHWAY	hsa05330:Allograft rejection	3	1.94805	0.054096	HLA-A, HLA-C, HLA-B	71	37	6879	7.85573	0.999718	0.349672	48.408
KEGG_PATHWAY	hsa05222:Small cell lung cancer	4	2.5974	0.0551781	COL4A2, COL4A1, PTEN, ITGB1	71	85	6879	4.5594	0.999762	0.341096	49.106
KEGG_PATHWAY	hsa04514:Cell adhesion molecules (CAMs)	5	3.24675	0.0560611	HLA-A, ESAM, HLA-C, HLA-B, ITGB1	71	142	6879	3.41153	0.999793	0.33226	49.6691
KEGG_PATHWAY	hsa04970:Salivary secretion	4	2.5974	0.0567691	ADCY3, SLC12A2, GUCY1A2, CALM2	71	86	6879	4.50639	0.999814	0.32329	50.1165
KEGG_PATHWAY	hsa04640:Hematopoietic cell lineage	4	2.5974	0.0583818	CD36, CD44, CD59, ITGA1	71	87	6879	4.45459	0.999856	0.31919	51.122
KEGG_PATHWAY	hsa04540:Gap junction	4	2.5974	0.0600162	ADCY3, PDGFA, GUCY1A2, PDGFRB	71	88	6879	4.40397	0.999888	0.315517	52.1221
KEGG_PATHWAY	hsa05215:Prostate cancer	4	2.5974	0.0600162	PDGFA, INS, PDGFRB, PTEN	71	88	6879	4.40397	0.999888	0.315517	52.1221
KEGG_PATHWAY	hsa04713:Circadian entrainment	4	2.5974	0.0720501	ADCY3, GUCY1A2, RASD1, CALM2	71	95	6879	4.07947	0.999983	0.355765	58.9281
KEGG_PATHWAY	hsa04014:Ras signaling pathway	6	3.8961	0.0793654	PDGFA, PGF, INS, PDGFRB, ANGPT2, CALM2	71	226	6879	2.57223	0.999995	0.373451	62.6198
KEGG_PATHWAY	hsa05144:Malaria	3	1.94805	0.0884465	CD36, CCL2, THBS4	71	49	6879	5.93188	0.999999	0.396001	66.7791
KEGG_PATHWAY	hsa04931:Insulin resistance	4	2.5974	0.0969934	CD36, INS, PTEN, PPP1CB	71	108	6879	3.58842	1	0.414702	70.3021
KEGG_PATHWAY	hsa05320:Autoimmune thyroid disease	3	1.94805	0.0978392	HLA-A, HLA-C, HLA-B	71	52	6879	5.58965	1	0.406616	70.6314
Annotation Cluster 1	Enrichment Score: 4.053257738538065
Category	Term	Count	%	PValue	Genes	List Total	Pop Hits	Pop Total	Fold Enrichment	Bonferroni	Benjamini	FDR
KEGG_PATHWAY	hsa04510:Focal adhesion	13	8.44156	8.71906e-07	COL4A2, CAV1, COL4A1, PGF, PDGFA, ITGA1, PPP1CB, ITGB1, PTEN, MYL9, ITGA7, PDGFRB, THBS4	71	206	6879	6.11425	0.000128162	0.000128162	0.00103756
KEGG_PATHWAY	hsa04151:PI3K-Akt signaling pathway	12	7.79221	0.000648286	COL4A2, COL4A1, PDGFA, PGF, INS, ITGA7, ITGA1, PDGFRB, ANGPT2, PTEN, ITGB1, THBS4	71	345	6879	3.36999	0.0909262	0.0188852	0.768735
KEGG_PATHWAY	hsa04810:Regulation of actin cytoskeleton	9	5.84416	0.00122459	PDGFA, INS, ITGA7, ITGA1, PDGFRB, TMSB4X, ITGB1, PPP1CB, MYL9	71	210	6879	4.15231	0.164834	0.0254039	1.44756
Annotation Cluster 2	Enrichment Score: 3.962392723163301
Category	Term	Count	%	PValue	Genes	List Total	Pop Hits	Pop Total	Fold Enrichment	Bonferroni	Benjamini	FDR
GOTERM_BP_DIRECT	GO:0030198~extracellular matrix organization	11	7.14286	6.94428e-06	COL18A1, SMOC2, COL4A2, COL4A1, CD44, PDGFA, ITGA7, ITGA1, OLFML2A, NID1, ITGB1	144	196	16792	6.5445	0.00898009	0.00450017	0.0113367
KEGG_PATHWAY	hsa04512:ECM-receptor interaction	8	5.19481	2.55103e-05	COL4A2, COL4A1, CD36, CD44, ITGA7, ITGA1, ITGB1, THBS4	71	87	6879	8.90918	0.00374303	0.00187327	0.0303528
GOTERM_BP_DIRECT	GO:0007160~cell-matrix adhesion	5	3.24675	0.00731947	CD44, ITGA7, ITGA1, NID1, ITGB1	144	90	16792	6.4784	0.999928	0.307216	11.3025
Annotation Cluster 3	Enrichment Score: 2.01319056368372
Category	Term	Count	%	PValue	Genes	List Total	Pop Hits	Pop Total	Fold Enrichment	Bonferroni	Benjamini	FDR
GOTERM_BP_DIRECT	GO:0002480~antigen processing and presentation of exogenous peptide antigen via MHC class I, TAP-independent	4	2.5974	4.89283e-05	HLA-A, HLA-C, HLA-B, B2M	144	9	16792	51.8272	0.0615817	0.0209636	0.0798511
GOTERM_CC_DIRECT	GO:0042612~MHC class I protein complex	4	2.5974	7.92907e-05	HLA-A, HLA-C, HLA-B, B2M	147	11	18224	45.081	0.0181501	0.00261328	0.101677
GOTERM_BP_DIRECT	GO:0002479~antigen processing and presentation of exogenous peptide antigen via MHC class I, TAP-dependent	6	3.8961	0.000197341	CD36, PSME1, HLA-A, HLA-C, HLA-B, B2M	144	63	16792	11.1058	0.226146	0.0620821	0.321695
GOTERM_MF_DIRECT	GO:0046977~TAP binding	3	1.94805	0.000197975	HLA-A, HLA-C, HLA-B	139	3	16881	121.446	0.0612071	0.0612071	0.266701
GOTERM_BP_DIRECT	GO:0060337~type I interferon signaling pathway	6	3.8961	0.000212612	ISG15, IFITM1, IFITM2, HLA-A, HLA-C, HLA-B	144	64	16792	10.9323	0.241348	0.0449918	0.346548
GOTERM_BP_DIRECT	GO:0002486~antigen processing and presentation of endogenous peptide antigen via MHC class I via ER pathway, TAP-independent	3	1.94805	0.000214847	HLA-A, HLA-C, HLA-B	144	3	16792	116.611	0.243548	0.0390892	0.350184
GOTERM_BP_DIRECT	GO:0060333~interferon-gamma-mediated signaling pathway	6	3.8961	0.000346169	CD44, MT2A, HLA-A, HLA-C, HLA-B, B2M	144	71	16792	9.85446	0.362214	0.0546679	0.563664
GOTERM_CC_DIRECT	GO:0012507~ER to Golgi transport vesicle membrane	5	3.24675	0.000793995	CD59, HLA-A, HLA-C, HLA-B, B2M	147	52	18224	11.9205	0.167636	0.0151742	1.01387
KEGG_PATHWAY	hsa04940:Type I diabetes mellitus	5	3.24675	0.000822276	CPE, INS, HLA-A, HLA-C, HLA-B	71	42	6879	11.5342	0.113899	0.0199523	0.974128
GOTERM_BP_DIRECT	GO:0002474~antigen processing and presentation of peptide antigen via MHC class I	4	2.5974	0.00207461	HLA-A, HLA-C, HLA-B, B2M	144	30	16792	15.5481	0.932641	0.164603	3.33372
GOTERM_CC_DIRECT	GO:0031901~early endosome membrane	6	3.8961	0.00242417	CAV1, HLA-A, HLA-C, HLA-B, PMEPA1, B2M	147	116	18224	6.41239	0.429169	0.0366876	3.06583
GOTERM_BP_DIRECT	GO:0006955~immune response	11	7.14286	0.00326593	TNFRSF21, CRIP1, CD36, CCL2, CCL21, IFITM2, HLA-A, HLA-C, HLA-B, TINAGL1, B2M	144	421	16792	3.04685	0.985727	0.200407	5.20061
KEGG_PATHWAY	hsa04145:Phagosome	7	4.54545	0.00404518	CD36, HLA-A, HLA-C, COLEC11, HLA-B, ITGB1, THBS4	71	150	6879	4.52141	0.448904	0.0717747	4.709
GOTERM_BP_DIRECT	GO:0001916~positive regulation of T cell mediated cytotoxicity	3	1.94805	0.00528212	HLA-A, HLA-B, B2M	144	13	16792	26.9103	0.998972	0.268539	8.28325
KEGG_PATHWAY	hsa04612:Antigen processing and presentation	5	3.24675	0.00727493	PSME1, HLA-A, HLA-C, HLA-B, B2M	71	76	6879	6.37417	0.658129	0.101773	8.32197
GOTERM_CC_DIRECT	GO:0000139~Golgi membrane	12	7.79221	0.00807993	NOTCH3, STEAP4, CAV1, PARM1, PDGFA, INS, CD59, HLA-A, HLA-C, HLA-B, PMEPA1, B2M	147	591	18224	2.51721	0.846498	0.098877	9.88475
GOTERM_CC_DIRECT	GO:0030670~phagocytic vesicle membrane	4	2.5974	0.0118055	HLA-A, HLA-C, HLA-B, B2M	147	59	18224	8.40493	0.935642	0.134445	14.1319
GOTERM_BP_DIRECT	GO:0050776~regulation of immune response	6	3.8961	0.0181947	IFITM1, HLA-A, HLA-C, HLA-B, ITGB1, B2M	144	178	16792	3.93071	1	0.484477	25.9023
KEGG_PATHWAY	hsa05416:Viral myocarditis	4	2.5974	0.0199584	CAV1, HLA-A, HLA-C, HLA-B	71	57	6879	6.79911	0.948365	0.203849	21.3298
GOTERM_MF_DIRECT	GO:0042605~peptide antigen binding	3	1.94805	0.0218268	HLA-A, HLA-C, HLA-B	139	28	16881	13.0121	0.999124	0.395193	25.7448
GOTERM_CC_DIRECT	GO:0071556~integral component of lumenal side of endoplasmic reticulum membrane	3	1.94805	0.0224673	HLA-A, HLA-C, HLA-B	147	29	18224	12.8248	0.994748	0.182815	25.2878
KEGG_PATHWAY	hsa05166:HTLV-I infection	7	4.54545	0.0437691	ADCY3, PDGFA, SLC25A5, HLA-A, PDGFRB, HLA-C, HLA-B	71	254	6879	2.67012	0.998611	0.337142	41.2918
KEGG_PATHWAY	hsa05332:Graft-versus-host disease	3	1.94805	0.0440084	HLA-A, HLA-C, HLA-B	71	33	6879	8.80794	0.998661	0.322382	41.4664
KEGG_PATHWAY	hsa05330:Allograft rejection	3	1.94805	0.054096	HLA-A, HLA-C, HLA-B	71	37	6879	7.85573	0.999718	0.349672	48.408
KEGG_PATHWAY	hsa04514:Cell adhesion molecules (CAMs)	5	3.24675	0.0560611	HLA-A, ESAM, HLA-C, HLA-B, ITGB1	71	142	6879	3.41153	0.999793	0.33226	49.6691
GOTERM_BP_DIRECT	GO:0019882~antigen processing and presentation	3	1.94805	0.0798394	HLA-A, HLA-C, HLA-B	144	55	16792	6.36061	1	0.810404	74.2941
KEGG_PATHWAY	hsa05320:Autoimmune thyroid disease	3	1.94805	0.0978392	HLA-A, HLA-C, HLA-B	71	52	6879	5.58965	1	0.406616	70.6314
GOTERM_BP_DIRECT	GO:0016032~viral process	6	3.8961	0.112426	SLC25A5, EIF4A1, HLA-A, MFGE8, HLA-C, HLA-B	144	299	16792	2.34002	1	0.862782	85.7313
KEGG_PATHWAY	hsa05168:Herpes simplex infection	5	3.24675	0.115321	CCL2, HLA-A, HLA-C, HLA-B, PPP1CB	71	183	6879	2.64719	1	0.430429	76.7321
KEGG_PATHWAY	hsa05169:Epstein-Barr virus infection	4	2.5974	0.127212	CD44, HLA-A, HLA-C, HLA-B	71	122	6879	3.17663	1	0.454524	80.1929
GOTERM_CC_DIRECT	GO:0005794~Golgi apparatus	11	7.14286	0.15497	ADCY3, PARM1, CD36, CPE, CD44, APOE, HLA-A, HLA-C, NDRG2, HLA-B, B2M	147	863	18224	1.58019	1	0.603907	88.4702
KEGG_PATHWAY	hsa04144:Endocytosis	5	3.24675	0.229544	CAV1, HLA-A, HLA-C, HLA-B, EHD2	71	241	6879	2.01011	1	0.598563	95.5094
GOTERM_CC_DIRECT	GO:0005783~endoplasmic reticulum	9	5.84416	0.345297	STOM, CAV1, APOE, TFPI, HLA-A, SLC38A11, HLA-C, HLA-B, THBS4	147	828	18224	1.34753	1	0.836665	99.5635
KEGG_PATHWAY	hsa05203:Viral carcinogenesis	3	1.94805	0.622461	HLA-A, HLA-C, HLA-B	71	205	6879	1.41786	1	0.92246	99.9991
GOTERM_BP_DIRECT	GO:0045087~innate immune response	3	1.94805	0.884537	HLA-C, HLA-B, B2M	144	430	16792	0.813566	1	1	100
Annotation Cluster 4	Enrichment Score: 1.941719546381982
Category	Term	Count	%	PValue	Genes	List Total	Pop Hits	Pop Total	Fold Enrichment	Bonferroni	Benjamini	FDR
GOTERM_BP_DIRECT	GO:0043547~positive regulation of GTPase activity	13	8.44156	0.0032646	A2M, CCL2, PDGFA, RGS5, CHN1, ARHGEF17, PDGFRB, SPTBN1, ARHGAP29, ARHGAP15, ITGB1, CALM2, ARHGDIB	144	565	16792	2.68309	0.985702	0.210204	5.19856
GOTERM_BP_DIRECT	GO:0051056~regulation of small GTPase mediated signal transduction	6	3.8961	0.00579565	A2M, CHN1, ARHGEF17, ARHGAP29, ARHGAP15, ARHGDIB	144	134	16792	5.22139	0.999474	0.279839	9.05323
GOTERM_MF_DIRECT	GO:0005096~GTPase activator activity	6	3.8961	0.0790512	A2M, RGS5, CHN1, ARHGAP29, ARHGAP15, ARHGDIB	139	279	16881	2.61174	1	0.66532	67.069
Annotation Cluster 5	Enrichment Score: 1.9310945343877817
Category	Term	Count	%	PValue	Genes	List Total	Pop Hits	Pop Total	Fold Enrichment	Bonferroni	Benjamini	FDR
GOTERM_BP_DIRECT	GO:0060337~type I interferon signaling pathway	6	3.8961	0.000212612	ISG15, IFITM1, IFITM2, HLA-A, HLA-C, HLA-B	144	64	16792	10.9323	0.241348	0.0449918	0.346548
GOTERM_BP_DIRECT	GO:0045071~negative regulation of viral genome replication	3	1.94805	0.0455028	ISG15, IFITM1, IFITM2	144	40	16792	8.74583	1	0.701774	53.2482
GOTERM_BP_DIRECT	GO:0051607~defense response to virus	4	2.5974	0.166376	ISG15, IFITM1, KCNJ8, IFITM2	144	165	16792	2.82694	1	0.921271	94.8744
Annotation Cluster 6	Enrichment Score: 1.7869130949372005
Category	Term	Count	%	PValue	Genes	List Total	Pop Hits	Pop Total	Fold Enrichment	Bonferroni	Benjamini	FDR
KEGG_PATHWAY	hsa04022:cGMP-PKG signaling pathway	10	6.49351	2.77919e-05	ADCY3, MEF2C, EDNRB, SLC25A5, KCNJ8, INS, GUCY1A2, PPP1CB, CALM2, MYL9	71	158	6879	6.13211	0.00407713	0.00136089	0.0330671
KEGG_PATHWAY	hsa04270:Vascular smooth muscle contraction	8	5.19481	0.000170084	ADCY3, CALD1, AVPR1A, GUCY1A2, PPP1CB, CALM2, PPP1R14A, MYL9	71	117	6879	6.62477	0.0246944	0.00623161	0.202211
KEGG_PATHWAY	hsa04921:Oxytocin signaling pathway	6	3.8961	0.0179263	ADCY3, MEF2C, GUCY1A2, PPP1CB, CALM2, MYL9	71	150	6879	3.87549	0.929986	0.198755	19.3665
KEGG_PATHWAY	hsa04114:Oocyte meiosis	4	2.5974	0.103194	ADCY3, INS, PPP1CB, CALM2	71	111	6879	3.49144	1	0.41356	72.6399
KEGG_PATHWAY	hsa04750:Inflammatory mediator regulation of TRP channels	3	1.94805	0.263176	ADCY3, PPP1CB, CALM2	71	98	6879	2.96594	1	0.631259	97.3598
KEGG_PATHWAY	hsa04024:cAMP signaling pathway	4	2.5974	0.327355	ADCY3, PPP1CB, CALM2, MYL9	71	198	6879	1.95732	1	0.710684	99.1074
KEGG_PATHWAY	hsa04261:Adrenergic signaling in cardiomyocytes	3	1.94805	0.411736	ADCY3, PPP1CB, CALM2	71	138	6879	2.10625	1	0.789844	99.8189
Annotation Cluster 7	Enrichment Score: 1.6410120630417464
Category	Term	Count	%	PValue	Genes	List Total	Pop Hits	Pop Total	Fold Enrichment	Bonferroni	Benjamini	FDR
GOTERM_CC_DIRECT	GO:0008305~integrin complex	4	2.5974	0.00127959	ITGA7, ITGA1, MYH9, ITGB1	147	27	18224	18.3663	0.256044	0.022495	1.62925
GOTERM_BP_DIRECT	GO:0007160~cell-matrix adhesion	5	3.24675	0.00731947	CD44, ITGA7, ITGA1, NID1, ITGB1	144	90	16792	6.4784	0.999928	0.307216	11.3025
GOTERM_BP_DIRECT	GO:0007229~integrin-mediated signaling pathway	5	3.24675	0.0101709	ITGA7, ITGA1, ADAMTS1, MYH9, ITGB1	144	99	16792	5.88945	0.999998	0.377662	15.3717
KEGG_PATHWAY	hsa05414:Dilated cardiomyopathy	4	2.5974	0.0536092	ADCY3, ITGA7, ITGA1, ITGB1	71	84	6879	4.61368	0.999696	0.36236	48.0912
KEGG_PATHWAY	hsa05412:Arrhythmogenic right ventricular cardiomyopathy (ARVC)	3	1.94805	0.148371	ITGA7, ITGA1, ITGB1	71	67	6879	4.33824	1	0.480974	85.2094
KEGG_PATHWAY	hsa05410:Hypertrophic cardiomyopathy (HCM)	3	1.94805	0.188118	ITGA7, ITGA1, ITGB1	71	78	6879	3.72644	1	0.535071	91.6252
Annotation Cluster 8	Enrichment Score: 1.6384318835657876
Category	Term	Count	%	PValue	Genes	List Total	Pop Hits	Pop Total	Fold Enrichment	Bonferroni	Benjamini	FDR
GOTERM_BP_DIRECT	GO:0000165~MAPK cascade	9	5.84416	0.00183381	MEF2C, CAV1, CCL2, PSME1, PDGFA, INS, PDGFRB, SPTBN1, CALM2	144	262	16792	4.00573	0.907847	0.180198	2.95219
KEGG_PATHWAY	hsa05214:Glioma	4	2.5974	0.028135	PDGFA, PDGFRB, PTEN, CALM2	71	65	6879	5.9623	0.984931	0.258924	28.7948
GOTERM_MF_DIRECT	GO:0005088~Ras guanyl-nucleotide exchange factor activity	4	2.5974	0.0682403	PDGFA, PDGFRB, SPTBN1, CALM2	139	115	16881	4.22421	1	0.658247	61.455
KEGG_PATHWAY	hsa04014:Ras signaling pathway	6	3.8961	0.0793654	PDGFA, PGF, INS, PDGFRB, ANGPT2, CALM2	71	226	6879	2.57223	0.999995	0.373451	62.6198
Annotation Cluster 9	Enrichment Score: 1.538822865650334
Category	Term	Count	%	PValue	Genes	List Total	Pop Hits	Pop Total	Fold Enrichment	Bonferroni	Benjamini	FDR
GOTERM_BP_DIRECT	GO:0048008~platelet-derived growth factor receptor signaling pathway	4	2.5974	0.00187878	TXNIP, PDGFA, PDGFRB, PTEN	144	29	16792	16.0843	0.913086	0.171311	3.02356
GOTERM_BP_DIRECT	GO:0070374~positive regulation of ERK1 and ERK2 cascade	7	4.54545	0.00387217	CD36, CCL2, CD44, PDGFA, CCL21, PDGFRB, PTEN	144	175	16792	4.66444	0.993524	0.222744	6.13759
GOTERM_MF_DIRECT	GO:0005161~platelet-derived growth factor receptor binding	3	1.94805	0.00649719	PDGFA, PDGFRB, PTEN	139	15	16881	24.2892	0.874991	0.340236	8.41665
KEGG_PATHWAY	hsa05214:Glioma	4	2.5974	0.028135	PDGFA, PDGFRB, PTEN, CALM2	71	65	6879	5.9623	0.984931	0.258924	28.7948
KEGG_PATHWAY	hsa05215:Prostate cancer	4	2.5974	0.0600162	PDGFA, INS, PDGFRB, PTEN	71	88	6879	4.40397	0.999888	0.315517	52.1221
KEGG_PATHWAY	hsa05218:Melanoma	3	1.94805	0.162625	PDGFA, PDGFRB, PTEN	71	71	6879	4.09383	1	0.496705	87.9008
KEGG_PATHWAY	hsa05206:MicroRNAs in cancer	6	3.8961	0.16512	NOTCH3, CD44, PDGFA, PDGFRB, ZEB2, PTEN	71	286	6879	2.0326	1	0.493496	88.3229
GOTERM_BP_DIRECT	GO:0048015~phosphatidylinositol-mediated signaling	3	1.94805	0.228223	PDGFA, PDGFRB, PTEN	144	106	16792	3.30031	1	0.966599	98.5439
Annotation Cluster 10	Enrichment Score: 1.4803081491287107
Category	Term	Count	%	PValue	Genes	List Total	Pop Hits	Pop Total	Fold Enrichment	Bonferroni	Benjamini	FDR
GOTERM_MF_DIRECT	GO:0098641~cadherin binding involved in cell-cell adhesion	8	5.19481	0.0098672	NOTCH3, MYO1B, CALD1, SPTBN1, PDLIM1, MYH9, SEPT7, ITGB1	139	290	16881	3.35024	0.957713	0.29635	12.5192
GOTERM_CC_DIRECT	GO:0005913~cell-cell adherens junction	8	5.19481	0.0154238	NOTCH3, MYO1B, CALD1, SPTBN1, PDLIM1, MYH9, SEPT7, ITGB1	147	323	18224	3.07053	0.97242	0.157165	18.0793
GOTERM_MF_DIRECT	GO:0005516~calmodulin binding	6	3.8961	0.0195822	ADCY3, MYO1B, CALD1, SPTBN1, DDX5, MYH9	139	189	16881	3.85543	0.99818	0.408873	23.4133
GOTERM_CC_DIRECT	GO:0032154~cleavage furrow	3	1.94805	0.0545118	MYH9, SEPT7, ITGB1	147	47	18224	7.91316	0.999998	0.360135	51.2825
GOTERM_BP_DIRECT	GO:0098609~cell-cell adhesion	6	3.8961	0.0821921	NOTCH3, MYO1B, CALD1, SPTBN1, PDLIM1, SEPT7	144	271	16792	2.5818	1	0.815121	75.3464
GOTERM_CC_DIRECT	GO:0015629~actin cytoskeleton	5	3.24675	0.0983068	NOTCH3, CALD1, SYNPO2, MYH9, SEPT7	147	218	18224	2.84341	1	0.475892	73.4884
Annotation Cluster 11	Enrichment Score: 1.3782548199590907
Category	Term	Count	%	PValue	Genes	List Total	Pop Hits	Pop Total	Fold Enrichment	Bonferroni	Benjamini	FDR
KEGG_PATHWAY	hsa04921:Oxytocin signaling pathway	6	3.8961	0.0179263	ADCY3, MEF2C, GUCY1A2, PPP1CB, CALM2, MYL9	71	150	6879	3.87549	0.929986	0.198755	19.3665
KEGG_PATHWAY	hsa04970:Salivary secretion	4	2.5974	0.0567691	ADCY3, SLC12A2, GUCY1A2, CALM2	71	86	6879	4.50639	0.999814	0.32329	50.1165
KEGG_PATHWAY	hsa04713:Circadian entrainment	4	2.5974	0.0720501	ADCY3, GUCY1A2, RASD1, CALM2	71	95	6879	4.07947	0.999983	0.355765	58.9281
Annotation Cluster 12	Enrichment Score: 1.3444601945652073
Category	Term	Count	%	PValue	Genes	List Total	Pop Hits	Pop Total	Fold Enrichment	Bonferroni	Benjamini	FDR
KEGG_PATHWAY	hsa04015:Rap1 signaling pathway	8	5.19481	0.00525031	ADCY3, PDGFA, PGF, INS, PDGFRB, ANGPT2, ITGB1, CALM2	71	210	6879	3.69095	0.538756	0.0823883	6.07211
GOTERM_BP_DIRECT	GO:0031954~positive regulation of protein autophosphorylation	3	1.94805	0.0136024	PDGFA, INS, CALM2	144	21	16792	16.6587	1	0.42648	20.0364
KEGG_PATHWAY	hsa05215:Prostate cancer	4	2.5974	0.0600162	PDGFA, INS, PDGFRB, PTEN	71	88	6879	4.40397	0.999888	0.315517	52.1221
GOTERM_BP_DIRECT	GO:0030335~positive regulation of cell migration	5	3.24675	0.0724417	COL18A1, PDGFA, INS, PDGFRB, MCAM	144	184	16792	3.16878	1	0.782665	70.704
KEGG_PATHWAY	hsa04014:Ras signaling pathway	6	3.8961	0.0793654	PDGFA, PGF, INS, PDGFRB, ANGPT2, CALM2	71	226	6879	2.57223	0.999995	0.373451	62.6198
GOTERM_BP_DIRECT	GO:0014068~positive regulation of phosphatidylinositol 3-kinase signaling	3	1.94805	0.105958	PDGFA, INS, PDGFRB	144	65	16792	5.38205	1	0.852564	83.9357
GOTERM_BP_DIRECT	GO:0042060~wound healing	3	1.94805	0.148578	PDGFA, INS, PDGFRB	144	80	16792	4.37292	1	0.909429	92.7634
Annotation Cluster 13	Enrichment Score: 1.1159033823622662
Category	Term	Count	%	PValue	Genes	List Total	Pop Hits	Pop Total	Fold Enrichment	Bonferroni	Benjamini	FDR
GOTERM_CC_DIRECT	GO:0005788~endoplasmic reticulum lumen	6	3.8961	0.019296	COL18A1, COL4A2, COL4A1, PDGFA, INS, B2M	147	192	18224	3.87415	0.988901	0.177735	22.1178
GOTERM_BP_DIRECT	GO:0030574~collagen catabolic process	3	1.94805	0.103251	COL18A1, COL4A2, COL4A1	144	64	16792	5.46615	1	0.848554	83.123
KEGG_PATHWAY	hsa04974:Protein digestion and absorption	3	1.94805	0.225387	COL18A1, COL4A2, COL4A1	71	88	6879	3.30298	1	0.599752	95.2124
Annotation Cluster 14	Enrichment Score: 0.5055752083717455
Category	Term	Count	%	PValue	Genes	List Total	Pop Hits	Pop Total	Fold Enrichment	Bonferroni	Benjamini	FDR
GOTERM_BP_DIRECT	GO:0071356~cellular response to tumor necrosis factor	4	2.5974	0.0676559	TNFRSF21, CCL2, CCL21, FABP4	144	110	16792	4.2404	1	0.775031	68.1362
GOTERM_BP_DIRECT	GO:0006954~inflammatory response	4	2.5974	0.629787	TNFRSF21, S1PR3, CCL2, CCL21	144	379	16792	1.23072	1	0.999972	100
KEGG_PATHWAY	hsa04060:Cytokine-cytokine receptor interaction	3	1.94805	0.714126	TNFRSF21, CCL2, CCL21	71	243	6879	1.19614	1	0.960418	100
Annotation Cluster 15	Enrichment Score: 0.1333307225441603
Category	Term	Count	%	PValue	Genes	List Total	Pop Hits	Pop Total	Fold Enrichment	Bonferroni	Benjamini	FDR
GOTERM_MF_DIRECT	GO:0001077~transcriptional activator activity, RNA polymerase II core promoter proximal region sequence-specific binding	3	1.94805	0.577405	MEF2C, EPAS1, EBF1	139	236	16881	1.54381	1	0.998771	99.9991
GOTERM_BP_DIRECT	GO:0045944~positive regulation of transcription from RNA polymerase II promoter	8	5.19481	0.736936	NOTCH3, MEF2C, ADIRF, EPAS1, EBF1, ZEB2, JAG1, DDX5	144	981	16792	0.950957	1	0.999999	100
GOTERM_BP_DIRECT	GO:0006366~transcription from RNA polymerase II promoter	3	1.94805	0.935616	MEF2C, EPAS1, EBF1	144	513	16792	0.681936	1	1	100
Annotation Cluster 16	Enrichment Score: 0.03592797082927006
Category	Term	Count	%	PValue	Genes	List Total	Pop Hits	Pop Total	Fold Enrichment	Bonferroni	Benjamini	FDR
GOTERM_MF_DIRECT	GO:0003677~DNA binding	11	7.14286	0.888439	MEF2C, SON, LZTS1, EPAS1, HES4, TBX2, EBF1, ZEB2, H3F3B, HNRNPDL, NR2F2	139	1674	16881	0.798033	1	1	100
GOTERM_BP_DIRECT	GO:0006351~transcription, DNA-templated	13	8.44156	0.916494	TXNIP, MEF2C, COL4A2, LZTS1, EPAS1, TBX2, ZEB2, HNRNPDL, PTMA, ADIRF, HES4, EBF1, NR2F2	144	1955	16792	0.775419	1	1	100
GOTERM_MF_DIRECT	GO:0003700~transcription factor activity, sequence-specific DNA binding	5	3.24675	0.958206	MEF2C, LZTS1, EPAS1, TBX2, NR2F2	139	961	16881	0.631873	1	1	100

## Sheet: Table S7-8
KEGG analysis of CAF subcluster 2 by marker genes
Category	Term	Count	%	PValue	Genes	List Total	Pop Hits	Pop Total	Fold Enrichment	Bonferroni	Benjamini	FDR
KEGG_PATHWAY	hsa04921:Oxytocin signaling pathway	10	7.69231	1.44225e-05	MYL6, MEF2C, FOS, CDKN1A, JUN, PPP1R12B, PPP1CB, MYLK, CALM2, MYL9	69	150	6879	6.64638	0.00195955	0.00195955	0.0169292
KEGG_PATHWAY	hsa04270:Vascular smooth muscle contraction	9	6.92308	1.73848e-05	MYL6, ACTG2, ACTA2, PPP1R12B, PPP1CB, MYLK, CALM2, PPP1R14A, MYL9	69	117	6879	7.6689	0.00236155	0.00118147	0.020406
KEGG_PATHWAY	hsa04932:Non-alcoholic fatty liver disease (NAFLD)	9	6.92308	0.000108503	NDUFA4, COX7A1, NDUFA4L2, INS, JUN, COX6A1, COX5B, COX6C, UQCRB	69	151	6879	5.94212	0.0146489	0.00490699	0.127298
KEGG_PATHWAY	hsa04510:Focal adhesion	10	7.69231	0.000173081	CAV2, CAV1, PGF, JUN, PPP1R12B, PDGFRB, PPP1CB, FLNA, MYLK, MYL9	69	206	6879	4.83959	0.0232661	0.00586798	0.202991
KEGG_PATHWAY	hsa00190:Oxidative phosphorylation	8	6.15385	0.00031323	NDUFA4, COX7A1, NDUFA4L2, COX6A1, COX5B, COX17, COX6C, UQCRB	69	133	6879	5.99673	0.0417111	0.008485	0.367083
KEGG_PATHWAY	hsa04260:Cardiac muscle contraction	6	4.61538	0.000822302	COX7A1, COX6A1, TPM2, COX5B, COX6C, UQCRB	69	75	6879	7.97565	0.105848	0.0184737	0.961049
KEGG_PATHWAY	hsa04978:Mineral absorption	5	3.84615	0.000880469	MT1M, MT1A, MT2A, MT1E, MT1X	69	44	6879	11.3291	0.112899	0.0169682	1.02871
KEGG_PATHWAY	hsa05010:Alzheimer's disease	8	6.15385	0.00126612	NDUFA4, COX7A1, NDUFA4L2, COX6A1, COX5B, CALM2, COX6C, UQCRB	69	168	6879	4.74741	0.158275	0.0213074	1.47624
KEGG_PATHWAY	hsa05012:Parkinson's disease	7	5.38462	0.00266298	NDUFA4, COX7A1, NDUFA4L2, COX6A1, COX5B, COX6C, UQCRB	69	142	6879	4.91457	0.304168	0.0394932	3.08175
KEGG_PATHWAY	hsa04022:cGMP-PKG signaling pathway	7	5.38462	0.00451721	MEF2C, INS, PLN, PPP1CB, MYLK, CALM2, MYL9	69	158	6879	4.4169	0.459755	0.0597159	5.17599
KEGG_PATHWAY	hsa05016:Huntington's disease	7	5.38462	0.0113981	NDUFA4, COX7A1, NDUFA4L2, COX6A1, COX5B, COX6C, UQCRB	69	192	6879	3.63474	0.789663	0.132146	12.5909
KEGG_PATHWAY	hsa04010:MAPK signaling pathway	8	6.15385	0.0120008	MEF2C, FOS, JUN, NTRK2, PDGFRB, HSPB1, GADD45B, FLNA	69	253	6879	3.15243	0.806403	0.127883	13.2144
KEGG_PATHWAY	hsa04024:cAMP signaling pathway	7	5.38462	0.013125	FXYD1, FOS, JUN, PLN, PPP1CB, CALM2, MYL9	69	198	6879	3.52459	0.834175	0.12909	14.3666
KEGG_PATHWAY	hsa04810:Regulation of actin cytoskeleton	7	5.38462	0.0171179	ARPC1A, INS, PPP1R12B, PDGFRB, PPP1CB, MYLK, MYL9	69	210	6879	3.32319	0.904459	0.154416	18.3466
KEGG_PATHWAY	hsa05031:Amphetamine addiction	4	3.07692	0.0271555	FOS, JUN, PPP1CB, CALM2	69	66	6879	6.04216	0.976346	0.220899	27.6161
KEGG_PATHWAY	hsa05205:Proteoglycans in cancer	6	4.61538	0.0471061	CAV2, CDKN1A, CAV1, PPP1R12B, PPP1CB, FLNA	69	200	6879	2.99087	0.998587	0.336442	43.245
KEGG_PATHWAY	hsa05132:Salmonella infection	4	3.07692	0.0484784	ARPC1A, FOS, JUN, FLNA	69	83	6879	4.80461	0.998839	0.328031	44.1971
KEGG_PATHWAY	hsa04915:Estrogen signaling pathway	4	3.07692	0.0741513	FOS, FKBP5, JUN, CALM2	69	99	6879	4.02811	0.999972	0.441284	59.5225
KEGG_PATHWAY	hsa05202:Transcriptional misregulation in cancer	5	3.84615	0.0825995	MEF2C, CDKN1A, CEBPB, H3F3B, ZBTB16	69	167	6879	2.9849	0.999992	0.460488	63.652
KEGG_PATHWAY	hsa04668:TNF signaling pathway	4	3.07692	0.08885	FOS, CEBPB, JUN, JUNB	69	107	6879	3.72694	0.999997	0.468857	66.4551
Annotation Cluster 1	Enrichment Score: 3.9204444017051476
Category	Term	Count	%	PValue	Genes	List Total	Pop Hits	Pop Total	Fold Enrichment	Bonferroni	Benjamini	FDR
GOTERM_BP_DIRECT	GO:0045926~negative regulation of growth	6	4.61538	1.9981e-07	MT1M, MT1A, MT2A, MT1E, MT1X, IGFBP5	123	19	16792	43.1117	0.000205983	0.000102997	0.000316922
GOTERM_BP_DIRECT	GO:0071294~cellular response to zinc ion	5	3.84615	9.44749e-06	MT1M, MT1A, MT2A, MT1E, MT1X	123	19	16792	35.9264	0.00969313	0.00324154	0.0149838
KEGG_PATHWAY	hsa04978:Mineral absorption	5	3.84615	0.000880469	MT1M, MT1A, MT2A, MT1E, MT1X	69	44	6879	11.3291	0.112899	0.0169682	1.02871
GOTERM_BP_DIRECT	GO:0010038~response to metal ion	3	2.30769	0.00226786	MT1A, MT2A, MT1X	123	10	16792	40.9561	0.903752	0.177222	3.53712
GOTERM_BP_DIRECT	GO:0071276~cellular response to cadmium ion	3	2.30769	0.00662999	MT1A, MT1E, MT1X	123	17	16792	24.0918	0.998949	0.290301	10.0134
Annotation Cluster 2	Enrichment Score: 2.776670496258698
Category	Term	Count	%	PValue	Genes	List Total	Pop Hits	Pop Total	Fold Enrichment	Bonferroni	Benjamini	FDR
GOTERM_MF_DIRECT	GO:0004129~cytochrome-c oxidase activity	6	4.61538	1.74526e-06	NDUFA4, COX7A1, NDUFA4L2, COX6A1, COX5B, COX6C	117	30	16881	28.8564	0.000479832	0.000479832	0.0023012
GOTERM_BP_DIRECT	GO:1902600~hydrogen ion transmembrane transport	6	4.61538	8.01234e-05	NDUFA4, COX7A1, NDUFA4L2, COX6A1, COX6C, UQCRB	123	61	16792	13.4282	0.0792904	0.0136741	0.12701
GOTERM_CC_DIRECT	GO:0005751~mitochondrial respiratory chain complex IV	4	3.07692	8.16733e-05	NDUFA4, NDUFA4L2, COX6A1, COX5B	124	13	18224	45.2208	0.0160419	0.0026917	0.102153
KEGG_PATHWAY	hsa04932:Non-alcoholic fatty liver disease (NAFLD)	9	6.92308	0.000108503	NDUFA4, COX7A1, NDUFA4L2, INS, JUN, COX6A1, COX5B, COX6C, UQCRB	69	151	6879	5.94212	0.0146489	0.00490699	0.127298
KEGG_PATHWAY	hsa00190:Oxidative phosphorylation	8	6.15385	0.00031323	NDUFA4, COX7A1, NDUFA4L2, COX6A1, COX5B, COX17, COX6C, UQCRB	69	133	6879	5.99673	0.0417111	0.008485	0.367083
GOTERM_BP_DIRECT	GO:0006123~mitochondrial electron transport, cytochrome c to oxygen	4	3.07692	0.000389715	NDUFA4, COX6A1, COX5B, COX6C	123	20	16792	27.3041	0.330935	0.0557938	0.616348
KEGG_PATHWAY	hsa04260:Cardiac muscle contraction	6	4.61538	0.000822302	COX7A1, COX6A1, TPM2, COX5B, COX6C, UQCRB	69	75	6879	7.97565	0.105848	0.0184737	0.961049
KEGG_PATHWAY	hsa05010:Alzheimer's disease	8	6.15385	0.00126612	NDUFA4, COX7A1, NDUFA4L2, COX6A1, COX5B, CALM2, COX6C, UQCRB	69	168	6879	4.74741	0.158275	0.0213074	1.47624
KEGG_PATHWAY	hsa05012:Parkinson's disease	7	5.38462	0.00266298	NDUFA4, COX7A1, NDUFA4L2, COX6A1, COX5B, COX6C, UQCRB	69	142	6879	4.91457	0.304168	0.0394932	3.08175
GOTERM_BP_DIRECT	GO:0006091~generation of precursor metabolites and energy	4	3.07692	0.00672903	COX7A1, COX6A1, COX17, COX6C	123	53	16792	10.3034	0.999052	0.282139	10.1556
KEGG_PATHWAY	hsa05016:Huntington's disease	7	5.38462	0.0113981	NDUFA4, COX7A1, NDUFA4L2, COX6A1, COX5B, COX6C, UQCRB	69	192	6879	3.63474	0.789663	0.132146	12.5909
GOTERM_CC_DIRECT	GO:0005743~mitochondrial inner membrane	7	5.38462	0.0784187	NDUFA4, EFHD1, PDK4, COX6A1, COX5B, COX6C, UQCRB	124	441	18224	2.33282	1	0.592742	64.0087
GOTERM_CC_DIRECT	GO:0005739~mitochondrion	10	7.69231	0.547524	NDUFA4, MTHFD2, COX7A1, CRYAB, PLN, PDK4, CLU, COX5B, COX17, COX6C	124	1331	18224	1.10419	1	0.994668	99.9951
KEGG_PATHWAY	hsa01100:Metabolic pathways	8	6.15385	0.969122	NDUFA4, MTHFD2, NDUFA4L2, COX6A1, COX5B, COX17, COX6C, UQCRB	69	1219	6879	0.654278	1	0.999922	100
Annotation Cluster 3	Enrichment Score: 1.6783629469611858
Category	Term	Count	%	PValue	Genes	List Total	Pop Hits	Pop Total	Fold Enrichment	Bonferroni	Benjamini	FDR
KEGG_PATHWAY	hsa04022:cGMP-PKG signaling pathway	7	5.38462	0.00451721	MEF2C, INS, PLN, PPP1CB, MYLK, CALM2, MYL9	69	158	6879	4.4169	0.459755	0.0597159	5.17599
KEGG_PATHWAY	hsa04024:cAMP signaling pathway	7	5.38462	0.013125	FXYD1, FOS, JUN, PLN, PPP1CB, CALM2, MYL9	69	198	6879	3.52459	0.834175	0.12909	14.3666
KEGG_PATHWAY	hsa04261:Adrenergic signaling in cardiomyocytes	4	3.07692	0.155575	PLN, TPM2, PPP1CB, CALM2	69	138	6879	2.88973	1	0.632082	86.2628
Annotation Cluster 4	Enrichment Score: 1.4225278289118528
Category	Term	Count	%	PValue	Genes	List Total	Pop Hits	Pop Total	Fold Enrichment	Bonferroni	Benjamini	FDR
GOTERM_BP_DIRECT	GO:0007623~circadian rhythm	5	3.84615	0.00216603	ID1, JUN, NTRK2, ID4, ID3	123	75	16792	9.10136	0.893072	0.183914	3.38083
GOTERM_BP_DIRECT	GO:0045892~negative regulation of transcription, DNA-templated	9	6.92308	0.0291791	CEBPB, ID1, CEBPD, JUN, ID4, ID3, ZBTB16, RASD1, ZFHX3	123	499	16792	2.46229	1	0.542901	37.4812
KEGG_PATHWAY	hsa04550:Signaling pathways regulating pluripotency of stem cells	4	3.07692	0.160326	ID1, ID4, ID3, ZFHX3	69	140	6879	2.84845	1	0.628499	87.1432
KEGG_PATHWAY	hsa04350:TGF-beta signaling pathway	3	2.30769	0.201441	ID1, ID4, ID3	69	84	6879	3.56056	1	0.65178	92.8685
Annotation Cluster 5	Enrichment Score: 1.353643420446839
Category	Term	Count	%	PValue	Genes	List Total	Pop Hits	Pop Total	Fold Enrichment	Bonferroni	Benjamini	FDR
GOTERM_MF_DIRECT	GO:0008134~transcription factor binding	10	7.69231	0.000150691	FOS, CEBPB, EPAS1, ID1, HES4, JUN, GPX3, ID3, FLNA, JUNB	117	284	16881	5.08035	0.0405962	0.0205084	0.198513
GOTERM_MF_DIRECT	GO:0001077~transcriptional activator activity, RNA polymerase II core promoter proximal region sequence-specific binding	8	6.15385	0.00122473	MEF2C, FOS, CAMTA1, CEBPB, EPAS1, CEBPD, JUN, JUNB	117	236	16881	4.89092	0.286097	0.0651802	1.60289
GOTERM_BP_DIRECT	GO:0032870~cellular response to hormone stimulus	4	3.07692	0.00425094	FOS, PGF, JUN, JUNB	123	45	16792	12.1351	0.987625	0.22768	6.53365
GOTERM_MF_DIRECT	GO:0046982~protein heterodimerization activity	10	7.69231	0.00478642	MEF2C, CAV2, FOS, CAV1, CEBPB, EPAS1, CEBPD, PGF, JUN, H3F3B	117	465	16881	3.10284	0.732711	0.152045	6.13037
GOTERM_BP_DIRECT	GO:0071277~cellular response to calcium ion	4	3.07692	0.00604501	MEF2C, FOS, JUN, JUNB	123	51	16792	10.7075	0.998072	0.293404	9.16922
GOTERM_BP_DIRECT	GO:0006366~transcription from RNA polymerase II promoter	10	7.69231	0.0125406	TSC22D1, MEF2C, FOS, CAMTA1, CEBPB, EPAS1, CEBPD, JUN, ZFHX3, JUNB	123	513	16792	2.66121	0.999998	0.334087	18.1405
GOTERM_BP_DIRECT	GO:0043524~negative regulation of neuron apoptotic process	5	3.84615	0.0157155	MEF2C, CEBPB, BTG2, JUN, NTRK2	123	132	16792	5.17122	1	0.390361	22.2168
BIOCARTA	h_il6Pathway:IL 6 signaling pathway	3	2.30769	0.0238347	FOS, CEBPB, JUN	20	21	1625	11.6071	0.896439	0.678191	23.2511
GOTERM_MF_DIRECT	GO:0003700~transcription factor activity, sequence-specific DNA binding	13	10	0.0324647	MEF2C, CNBP, CEBPB, EPAS1, CEBPD, YBX3, ZBTB16, TSC22D1, FOS, ID1, JUN, ID3, ZFHX3	117	961	16881	1.95179	0.999886	0.432915	35.2845
GOTERM_CC_DIRECT	GO:0005667~transcription factor complex	5	3.84615	0.0418813	FOS, EPAS1, JUN, ZFHX3, JUNB	124	193	18224	3.80745	0.999791	0.478803	41.4544
GOTERM_BP_DIRECT	GO:0051591~response to cAMP	3	2.30769	0.0440299	FOS, JUN, JUNB	123	46	16792	8.9035	1	0.660283	51.042
GOTERM_BP_DIRECT	GO:0034097~response to cytokine	3	2.30769	0.0548575	FOS, JUN, JUNB	123	52	16792	7.87617	1	0.687569	59.1344
GOTERM_BP_DIRECT	GO:0042493~response to drug	6	4.61538	0.0709407	FOS, CDKN1A, PGF, JUN, WFDC1, JUNB	123	304	16792	2.69448	1	0.748255	68.8734
GOTERM_BP_DIRECT	GO:0045893~positive regulation of transcription, DNA-templated	8	6.15385	0.0815984	MEF2C, FOS, CHURC1, CNBP, LBH, JUN, ZBTB16, ZFHX3	123	515	16792	2.1207	1	0.779772	74.0789
KEGG_PATHWAY	hsa04668:TNF signaling pathway	4	3.07692	0.08885	FOS, CEBPB, JUN, JUNB	69	107	6879	3.72694	0.999997	0.468857	66.4551
GOTERM_MF_DIRECT	GO:0000978~RNA polymerase II core promoter proximal region sequence-specific DNA binding	6	4.61538	0.098036	MEF2C, FOS, CEBPB, CEBPD, JUN, JUNB	117	355	16881	2.43857	1	0.708782	74.3467
GOTERM_BP_DIRECT	GO:0045944~positive regulation of transcription from RNA polymerase II promoter	12	9.23077	0.100522	NOTCH3, MEF2C, ADIRF, FOS, CAMTA1, CNBP, CEBPB, EPAS1, CEBPD, JUN, ID4, JUNB	123	981	16792	1.66997	1	0.828246	81.369
GOTERM_MF_DIRECT	GO:0000981~RNA polymerase II transcription factor activity, sequence-specific DNA binding	4	3.07692	0.113633	MEF2C, EPAS1, JUN, JUNB	117	171	16881	3.37502	1	0.748961	79.6176
GOTERM_MF_DIRECT	GO:0044212~transcription regulatory region DNA binding	4	3.07692	0.180764	MEF2C, FOS, JUN, ZFHX3	117	213	16881	2.70952	1	0.849034	92.7848
BIOCARTA	h_mapkPathway:MAPKinase Signaling Pathway	3	2.30769	0.27058	MEF2C, FOS, JUN	20	87	1625	2.80172	1	0.975454	96.8604
GOTERM_BP_DIRECT	GO:0032496~response to lipopolysaccharide	3	2.30769	0.334884	FOS, JUN, JUNB	123	164	16792	2.49732	1	0.992034	99.8448
KEGG_PATHWAY	hsa04380:Osteoclast differentiation	3	2.30769	0.372881	FOS, JUN, JUNB	69	131	6879	2.28311	1	0.787286	99.5821
GOTERM_MF_DIRECT	GO:0043565~sequence-specific DNA binding	5	3.84615	0.47841	FOS, CAMTA1, CEBPB, EPAS1, JUN	117	518	16881	1.39268	1	0.99307	99.9813
GOTERM_MF_DIRECT	GO:0003677~DNA binding	13	10	0.483821	ZFP36, MEF2C, IER2, CNBP, CEBPB, EPAS1, YBX3, ZBTB16, JUNB, FOS, HES4, JUN, H3F3B	117	1674	16881	1.12047	1	0.992665	99.9837
GOTERM_MF_DIRECT	GO:0003682~chromatin binding	4	3.07692	0.505686	MEF2C, FOS, CEBPB, JUN	117	391	16881	1.47603	1	0.993897	99.9908
Annotation Cluster 6	Enrichment Score: 1.0893253135597962
Category	Term	Count	%	PValue	Genes	List Total	Pop Hits	Pop Total	Fold Enrichment	Bonferroni	Benjamini	FDR
KEGG_PATHWAY	hsa04022:cGMP-PKG signaling pathway	7	5.38462	0.00451721	MEF2C, INS, PLN, PPP1CB, MYLK, CALM2, MYL9	69	158	6879	4.4169	0.459755	0.0597159	5.17599
KEGG_PATHWAY	hsa04114:Oocyte meiosis	3	2.30769	0.300395	INS, PPP1CB, CALM2	69	111	6879	2.69448	1	0.731014	98.4909
KEGG_PATHWAY	hsa04910:Insulin signaling pathway	3	2.30769	0.397614	INS, PPP1CB, CALM2	69	138	6879	2.1673	1	0.791257	99.7394
Annotation Cluster 7	Enrichment Score: 1.076787987071404
Category	Term	Count	%	PValue	Genes	List Total	Pop Hits	Pop Total	Fold Enrichment	Bonferroni	Benjamini	FDR
KEGG_PATHWAY	hsa04024:cAMP signaling pathway	7	5.38462	0.013125	FXYD1, FOS, JUN, PLN, PPP1CB, CALM2, MYL9	69	198	6879	3.52459	0.834175	0.12909	14.3666
BIOCARTA	h_ccr5Pathway:Pertussis toxin-insensitive CCR5 Signaling in Macrophage	3	2.30769	0.0158714	FOS, JUN, CALM2	20	17	1625	14.3382	0.777733	0.777733	16.0966
KEGG_PATHWAY	hsa05031:Amphetamine addiction	4	3.07692	0.0271555	FOS, JUN, PPP1CB, CALM2	69	66	6879	6.04216	0.976346	0.220899	27.6161
BIOCARTA	h_bcrPathway:BCR Signaling Pathway	3	2.30769	0.0581888	FOS, JUN, CALM2	20	34	1625	7.16912	0.996431	0.755572	48.1932
BIOCARTA	h_gpcrPathway:Signaling Pathway from G-Protein Families	3	2.30769	0.0581888	FOS, JUN, CALM2	20	34	1625	7.16912	0.996431	0.755572	48.1932
KEGG_PATHWAY	hsa04915:Estrogen signaling pathway	4	3.07692	0.0741513	FOS, FKBP5, JUN, CALM2	69	99	6879	4.02811	0.999972	0.441284	59.5225
BIOCARTA	h_fcer1Pathway:Fc Epsilon Receptor I Signaling in Mast Cells	3	2.30769	0.0742539	FOS, JUN, CALM2	20	39	1625	6.25	0.999292	0.701434	57.1037
BIOCARTA	h_tcrPathway:T Cell Receptor Signaling Pathway	3	2.30769	0.0915917	FOS, JUN, CALM2	20	44	1625	5.53977	0.99988	0.72472	65.1383
KEGG_PATHWAY	hsa05133:Pertussis	3	2.30769	0.169325	FOS, JUN, CALM2	69	75	6879	3.98783	1	0.635494	88.6708
KEGG_PATHWAY	hsa04728:Dopaminergic synapse	3	2.30769	0.362161	FOS, PPP1CB, CALM2	69	128	6879	2.33662	1	0.783221	99.4901
GOTERM_BP_DIRECT	GO:0038095~Fc-epsilon receptor signaling pathway	3	2.30769	0.371699	FOS, JUN, CALM2	123	178	16792	2.3009	1	0.994832	99.9371
KEGG_PATHWAY	hsa05168:Herpes simplex infection	3	2.30769	0.544232	FOS, JUN, PPP1CB	69	183	6879	1.63435	1	0.902036	99.9901
Annotation Cluster 8	Enrichment Score: 0.9262018162754826
Category	Term	Count	%	PValue	Genes	List Total	Pop Hits	Pop Total	Fold Enrichment	Bonferroni	Benjamini	FDR
GOTERM_BP_DIRECT	GO:0048146~positive regulation of fibroblast proliferation	4	3.07692	0.00708759	S100A6, CDKN1A, JUN, PDGFRB	123	54	16792	10.1126	0.999347	0.273008	10.6687
GOTERM_BP_DIRECT	GO:0042493~response to drug	6	4.61538	0.0709407	FOS, CDKN1A, PGF, JUN, WFDC1, JUNB	123	304	16792	2.69448	1	0.748255	68.8734
GOTERM_BP_DIRECT	GO:0009636~response to toxic substance	3	2.30769	0.126917	FOS, CDKN1A, PDGFRB	123	85	16792	4.81836	1	0.856798	88.3836
KEGG_PATHWAY	hsa05200:Pathways in cancer	7	5.38462	0.191165	FOS, CDKN1A, EPAS1, PGF, JUN, PDGFRB, ZBTB16	69	393	6879	1.77575	1	0.64317	91.7136
KEGG_PATHWAY	hsa05166:HTLV-I infection	5	3.84615	0.242151	ZFP36, FOS, CDKN1A, JUN, PDGFRB	69	254	6879	1.96251	1	0.681042	96.1415
KEGG_PATHWAY	hsa05231:Choline metabolism in cancer	3	2.30769	0.263609	FOS, JUN, PDGFRB	69	101	6879	2.96126	1	0.68525	97.2458
KEGG_PATHWAY	hsa05161:Hepatitis B	3	2.30769	0.421908	FOS, CDKN1A, JUN	69	145	6879	2.06267	1	0.809146	99.8393
Annotation Cluster 9	Enrichment Score: 0.4706297694984845
Category	Term	Count	%	PValue	Genes	List Total	Pop Hits	Pop Total	Fold Enrichment	Bonferroni	Benjamini	FDR
GOTERM_BP_DIRECT	GO:0008284~positive regulation of cell proliferation	7	5.38462	0.124031	CNBP, CRIP2, PGF, INS, NTRK2, PDGFRB, ID4	123	466	16792	2.05073	1	0.857786	87.7594
KEGG_PATHWAY	hsa04015:Rap1 signaling pathway	5	3.84615	0.153214	ID1, PGF, INS, PDGFRB, CALM2	69	210	6879	2.37371	1	0.642308	85.805
KEGG_PATHWAY	hsa04014:Ras signaling pathway	4	3.07692	0.387702	PGF, INS, PDGFRB, CALM2	69	226	6879	1.76452	1	0.788062	99.6844
KEGG_PATHWAY	hsa04151:PI3K-Akt signaling pathway	4	3.07692	0.670553	CDKN1A, PGF, INS, PDGFRB	69	345	6879	1.15589	1	0.95976	99.9998
GOTERM_BP_DIRECT	GO:0007186~G-protein coupled receptor signaling pathway	5	3.84615	0.897616	INS, PDGFRB, FRZB, RASD1, CALM2	123	899	16792	0.75929	1	1	100

## Sheet: Table S7-9
KEGG analysis of CAF subcluster 3 by marker genes
Annotation Cluster 1	Enrichment Score: 9.115785948376942
Category	Term	Count	%	PValue	Genes	List Total	Pop Hits	Pop Total	Fold Enrichment	Bonferroni	Benjamini	FDR
KEGG_PATHWAY	hsa04512:ECM-receptor interaction	10	16.6667	1.20129e-10	SDC1, COL3A1, COL6A3, COL1A2, COL1A1, COL11A1, THBS2, COL5A2, COL5A1, FN1	33	87	6879	23.9603	7.44797e-09	7.44797e-09	1.21228e-07
KEGG_PATHWAY	hsa04974:Protein digestion and absorption	9	15	4.2526e-09	COL3A1, COL6A3, COL1A2, COL12A1, COL1A1, COL11A1, COL5A2, COL5A1, COL10A1	33	88	6879	21.3192	2.63661e-07	1.31831e-07	4.29151e-06
KEGG_PATHWAY	hsa04510:Focal adhesion	10	16.6667	2.50928e-07	ACTB, COL3A1, COL6A3, COL1A2, COL1A1, COL11A1, THBS2, COL5A2, COL5A1, FN1	33	206	6879	10.1192	1.55574e-05	5.18584e-06	0.000253224
KEGG_PATHWAY	hsa05146:Amoebiasis	7	11.6667	7.60065e-06	COL3A1, COL1A2, COL1A1, COL11A1, COL5A2, COL5A1, FN1	33	106	6879	13.7659	0.000471131	0.000117804	0.00766994
KEGG_PATHWAY	hsa04611:Platelet activation	7	11.6667	2.45655e-05	ACTB, COL3A1, COL1A2, COL1A1, COL11A1, COL5A2, COL5A1	33	130	6879	11.2245	0.00152192	0.00030457	0.0247876
KEGG_PATHWAY	hsa04151:PI3K-Akt signaling pathway	9	15	0.00013444	COL3A1, COL6A3, COL1A2, COL1A1, COL11A1, THBS2, COL5A2, COL5A1, FN1	33	345	6879	5.43794	0.00830122	0.00138835	0.135588
KEGG_PATHWAY	hsa05205:Proteoglycans in cancer	7	11.6667	0.000269906	ACTB, SDC1, LUM, TIMP3, MMP2, PLAU, FN1	33	200	6879	7.29591	0.0165971	0.00238806	0.272041
KEGG_PATHWAY	hsa04612:Antigen processing and presentation	3	5	0.0482696	HSPA1A, HSPA1B, CTSB	33	76	6879	8.22847	0.953456	0.318473	39.3022
KEGG_PATHWAY	hsa04915:Estrogen signaling pathway	3	5	0.0769557	HSPA1A, HSPA1B, MMP2	33	99	6879	6.3168	0.993021	0.424001	55.43
KEGG_PATHWAY	hsa04670:Leukocyte transendothelial migration	3	5	0.0993865	ACTB, CD99, MMP2	33	115	6879	5.43794	0.998482	0.477437	65.2284
KEGG_PATHWAY	hsa04512:ECM-receptor interaction	16	8.93855	5.93e-14	COL3A1, HSPG2, ITGA11, ITGB5, COL5A2, ITGB1, COL5A1, SDC1, COMP, COL6A3, COL6A2, COL1A2, COL1A1, THBS2, COL11A1, FN1	84	87	6879	15.0608	6.58e-12	6.58e-12	6.71e-11
KEGG_PATHWAY	hsa04510:Focal adhesion	20	11.1732	2.32e-12	ACTB, COL3A1, ITGA11, ACTN1, ITGB5, MYL12A, COL5A2, ITGB1, COL5A1, CTNNB1, CDC42, COMP, COL6A3, COL1A2, COL6A2, PDGFC, COL1A1, THBS2, COL11A1, FN1	84	206	6879	7.95076	2.58e-10	1.29e-10	2.63e-09
KEGG_PATHWAY	hsa04974:Protein digestion and absorption	10	5.58659	9.19e-07	COL3A1, COL6A3, COL1A2, COL6A2, COL12A1, COL1A1, COL11A1, COL5A2, COL5A1, COL10A1	84	88	6879	9.30601	0.000102	2.55e-05	0.00104024
KEGG_PATHWAY	hsa04151:PI3K-Akt signaling pathway	15	8.37989	5.51e-05	COL3A1, ITGA11, ITGB5, COL5A2, ITGB1, COL5A1, COMP, COL6A3, COL6A2, COL1A2, PDGFC, COL1A1, THBS2, COL11A1, FN1	84	345	6879	3.56056	0.00610111	0.00122321	0.0623755
KEGG_PATHWAY	hsa04611:Platelet activation	9	5.02793	0.000157	ACTB, COL3A1, COL1A2, COL1A1, MYL12A, COL11A1, ITGB1, COL5A2, COL5A1	84	130	6879	5.66951	0.0173275	0.00249394	0.178054
KEGG_PATHWAY	hsa05146:Amoebiasis	8	4.46927	0.000268	COL3A1, COL1A2, ACTN1, COL1A1, COL11A1, COL5A2, COL5A1, FN1	84	106	6879	6.18059	0.0293625	0.00371835	0.30339
Annotation Cluster 2	Enrichment Score: 3.1812350975713364
Category	Term	Count	%	PValue	Genes	List Total	Pop Hits	Pop Total	Fold Enrichment	Bonferroni	Benjamini	FDR
GOTERM_CC_DIRECT	GO:0005796~Golgi lumen	8	4.46927	4.32e-05	SDC1, BGN, LUM, HSPG2, VCAN, DCN, MMP14, MMP11	179	96	18224	8.48417	0.00955137	0.000872	0.0550954
BIOCARTA	h_slrpPathway:Small Leucine-rich Proteoglycan (SLRP) molecules	4	2.23464	7.93e-05	BGN, LUM, DCN, EPYC	28	6	1625	38.6905	0.00411282	0.00411282	0.0769724
GOTERM_BP_DIRECT	GO:0030203~glycosaminoglycan metabolic process	5	2.7933	0.00016	SDC1, BGN, HSPG2, VCAN, DCN	162	29	16792	17.8714	0.173363	0.0145386	0.258619
GOTERM_MF_DIRECT	GO:0005539~glycosaminoglycan binding	4	2.23464	0.000592	BGN, VCAN, DCN, EPYC	159	18	16881	23.5933	0.144739	0.0155133	0.772954
GOTERM_CC_DIRECT	GO:0043202~lysosomal lumen	6	3.35196	0.0014672	SDC1, BGN, LUM, HSPG2, VCAN, DCN	179	85	18224	7.18659	0.278165	0.0189914	1.85434
GOTERM_BP_DIRECT	GO:0030206~chondroitin sulfate biosynthetic process	4	2.23464	0.00170401	BGN, CHPF, VCAN, DCN	162	25	16792	16.5847	0.867925	0.0697478	2.71587
GOTERM_BP_DIRECT	GO:0030208~dermatan sulfate biosynthetic process	3	1.67598	0.00566108	BGN, VCAN, DCN	162	12	16792	25.9136	0.998816	0.166507	8.75815
GOTERM_BP_DIRECT	GO:0030207~chondroitin sulfate catabolic process	3	1.67598	0.00770796	BGN, VCAN, DCN	162	14	16792	22.2116	0.999897	0.2007	11.7437
Annotation Cluster 3	Enrichment Score: 2.665978788824534
Category	Term	Count	%	PValue	Genes	List Total	Pop Hits	Pop Total	Fold Enrichment	Bonferroni	Benjamini	FDR
KEGG_PATHWAY	hsa05410:Hypertrophic cardiomyopathy (HCM)	7	3.91061	0.00033	ACTB, ITGA11, ITGB5, TPM2, TPM1, ITGB1, TPM4	84	78	6879	7.34936	0.0360022	0.00406574	0.373136
GOTERM_BP_DIRECT	GO:0007229~integrin-mediated signaling pathway	7	3.91061	0.00038	CTGF, COL3A1, ITGA11, ITGB5, ADAM12, ITGB1, ITGBL1	162	99	16792	7.32909	0.363313	0.0234819	0.612187
KEGG_PATHWAY	hsa05414:Dilated cardiomyopathy	7	3.91061	0.000493	ACTB, ITGA11, ITGB5, TPM2, TPM1, ITGB1, TPM4	84	84	6879	6.8244	0.053315	0.00455533	0.557047
KEGG_PATHWAY	hsa05412:Arrhythmogenic right ventricular cardiomyopathy (ARVC)	6	3.35196	0.00121735	ACTB, ITGA11, ITGB5, GJA1, ITGB1, CTNNB1	84	67	6879	7.33369	0.126466	0.00961127	1.36907
GOTERM_BP_DIRECT	GO:0007160~cell-matrix adhesion	6	3.35196	0.00173713	CTGF, COL3A1, ITGA11, ITGB5, ITGB1, CTNNB1	162	90	16792	6.91029	0.873025	0.0686912	2.76796
GOTERM_CC_DIRECT	GO:0008305~integrin complex	3	1.67598	0.0283763	ITGA11, ITGB5, ITGB1	179	27	18224	11.3122	0.998323	0.16689	30.717
GOTERM_BP_DIRECT	GO:0007179~transforming growth factor beta receptor signaling pathway	4	2.23464	0.0585743	COL3A1, COL1A2, ITGB5, ITGB1	162	92	16792	4.50671	1	0.600904	62.2617
Annotation Cluster 4	Enrichment Score: 2.2863109582450716
Category	Term	Count	%	PValue	Genes	List Total	Pop Hits	Pop Total	Fold Enrichment	Bonferroni	Benjamini	FDR
KEGG_PATHWAY	hsa05410:Hypertrophic cardiomyopathy (HCM)	7	3.91061	0.00033	ACTB, ITGA11, ITGB5, TPM2, TPM1, ITGB1, TPM4	84	78	6879	7.34936	0.0360022	0.00406574	0.373136
KEGG_PATHWAY	hsa05414:Dilated cardiomyopathy	7	3.91061	0.000493	ACTB, ITGA11, ITGB5, TPM2, TPM1, ITGB1, TPM4	84	84	6879	6.8244	0.053315	0.00455533	0.557047
GOTERM_CC_DIRECT	GO:0005862~muscle thin filament tropomyosin	3	1.67598	0.000562	TPM2, TPM1, TPM4	179	4	18224	76.3575	0.117309	0.0088733	0.713968
GOTERM_BP_DIRECT	GO:0007015~actin filament organization	6	3.35196	0.000635	PDLIM3, ACTN1, TMSB10, TPM2, TPM1, TPM4	162	72	16792	8.63786	0.529415	0.0322418	1.02
GOTERM_MF_DIRECT	GO:0051015~actin filament binding	7	3.91061	0.00151849	CFL1, ACTN1, MARCKS, ANTXR1, TPM2, TPM1, TPM4	159	132	16881	5.63022	0.330474	0.0328795	1.97139
GOTERM_CC_DIRECT	GO:0005884~actin filament	5	2.7933	0.00374722	ACTN1, TPM2, PALLD, TPM1, TPM4	179	65	18224	7.83154	0.56545	0.0408159	4.67318
GOTERM_MF_DIRECT	GO:0008307~structural constituent of muscle	4	2.23464	0.00706954	PDLIM3, TPM2, TPM1, TPM4	159	42	16881	10.1114	0.846336	0.0988242	8.87664
GOTERM_BP_DIRECT	GO:0030049~muscle filament sliding	3	1.67598	0.0512896	TPM2, TPM1, TPM4	162	38	16792	8.18324	1	0.570254	57.2606
KEGG_PATHWAY	hsa04260:Cardiac muscle contraction	3	1.67598	0.228884	TPM2, TPM1, TPM4	84	75	6879	3.27571	1	0.617754	94.7213
KEGG_PATHWAY	hsa04261:Adrenergic signaling in cardiomyocytes	3	1.67598	0.499198	TPM2, TPM1, TPM4	84	138	6879	1.78028	1	0.853252	99.9601
Annotation Cluster 5	Enrichment Score: 2.1800460478726116
Category	Term	Count	%	PValue	Genes	List Total	Pop Hits	Pop Total	Fold Enrichment	Bonferroni	Benjamini	FDR
KEGG_PATHWAY	hsa04670:Leukocyte transendothelial migration	9	5.02793	6.64e-05	ACTB, CDC42, ACTN1, CD99, MYL12A, MMP2, ITGB1, CTNNB1, THY1	84	115	6879	6.40901	0.00733979	0.00122706	0.0750812
GOTERM_BP_DIRECT	GO:0048013~ephrin receptor signaling pathway	4	2.23464	0.0497229	ACTB, CDC42, MYL12A, MMP2	162	86	16792	4.82113	1	0.563646	56.1068
KEGG_PATHWAY	hsa04530:Tight junction	4	2.23464	0.0873697	ACTB, CDC42, ACTN1, MYL12A	84	87	6879	3.76519	0.999961	0.369522	64.4653
Annotation Cluster 6	Enrichment Score: 2.0663523622931677
Category	Term	Count	%	PValue	Genes	List Total	Pop Hits	Pop Total	Fold Enrichment	Bonferroni	Benjamini	FDR
GOTERM_BP_DIRECT	GO:0046718~viral entry into host cell	6	3.35196	0.00102582	CD55, ITGB5, HSPA1A, HSPA1B, CTSB, ITGB1	162	80	16792	7.77407	0.704259	0.0475626	1.64336
GOTERM_MF_DIRECT	GO:0001618~virus receptor activity	5	2.7933	0.00419499	CD55, ITGB5, HSPA1A, HSPA1B, ITGB1	159	70	16881	7.58356	0.670378	0.0762113	5.35901
KEGG_PATHWAY	hsa05145:Toxoplasmosis	4	2.23464	0.14694	HSPA6, HSPA1A, HSPA1B, ITGB1	84	110	6879	2.97792	1	0.479706	83.4466
Annotation Cluster 7	Enrichment Score: 1.8807993720075635
Category	Term	Count	%	PValue	Genes	List Total	Pop Hits	Pop Total	Fold Enrichment	Bonferroni	Benjamini	FDR
KEGG_PATHWAY	hsa04670:Leukocyte transendothelial migration	9	5.02793	6.64e-05	ACTB, CDC42, ACTN1, CD99, MYL12A, MMP2, ITGB1, CTNNB1, THY1	84	115	6879	6.40901	0.00733979	0.00122706	0.0750812
KEGG_PATHWAY	hsa05130:Pathogenic Escherichia coli infection	6	3.35196	0.000344	ACTB, CDC42, TUBB, TUBA1A, ITGB1, CTNNB1	84	51	6879	9.63445	0.0374967	0.00381448	0.388894
KEGG_PATHWAY	hsa05100:Bacterial invasion of epithelial cells	6	3.35196	0.00239989	ACTB, CDC42, ITGB1, SEPT11, CTNNB1, FN1	84	78	6879	6.29945	0.234104	0.0176234	2.68261
KEGG_PATHWAY	hsa04520:Adherens junction	4	2.23464	0.0539014	ACTB, CDC42, ACTN1, CTNNB1	84	71	6879	4.61368	0.997867	0.276534	46.5842
KEGG_PATHWAY	hsa05131:Shigellosis	3	1.67598	0.180347	ACTB, CDC42, ITGB1	84	64	6879	3.83873	1	0.532899	89.4673
KEGG_PATHWAY	hsa04015:Rap1 signaling pathway	5	2.7933	0.247425	ACTB, CDC42, PDGFC, ITGB1, CTNNB1	84	210	6879	1.94983	1	0.626936	95.9922
KEGG_PATHWAY	hsa05200:Pathways in cancer	6	3.35196	0.517903	CDC42, RUNX1, MMP2, ITGB1, CTNNB1, FN1	84	393	6879	1.25027	1	0.854598	99.9741
Annotation Cluster 8	Enrichment Score: 1.709763232562191
Category	Term	Count	%	PValue	Genes	List Total	Pop Hits	Pop Total	Fold Enrichment	Bonferroni	Benjamini	FDR
GOTERM_BP_DIRECT	GO:0007596~blood coagulation	7	3.91061	0.00867863	PLAT, CDC42, COL1A2, PDGFC, COL1A1, PLAU, PLAUR	162	184	16792	3.94337	0.999968	0.209546	13.1273
GOTERM_BP_DIRECT	GO:0042730~fibrinolysis	3	1.67598	0.0170249	PLAT, PLAU, PLAUR	162	21	16792	14.8078	1	0.32945	24.2119
KEGG_PATHWAY	hsa04610:Complement and coagulation cascades	4	2.23464	0.0502546	PLAT, CD55, PLAU, PLAUR	84	69	6879	4.74741	0.996731	0.285852	44.2072
Annotation Cluster 9	Enrichment Score: 1.662289020602853
Category	Term	Count	%	PValue	Genes	List Total	Pop Hits	Pop Total	Fold Enrichment	Bonferroni	Benjamini	FDR
GOTERM_MF_DIRECT	GO:0098641~cadherin binding involved in cell-cell adhesion	9	5.02793	0.00603687	CALD1, PDLIM5, S100A11, CNN2, HSPA1A, HSPA1B, DNAJB1, ITGB1, CTNNB1	159	290	16881	3.29493	0.797813	0.0897475	7.62709
GOTERM_CC_DIRECT	GO:0005913~cell-cell adherens junction	9	5.02793	0.0142569	CALD1, PDLIM5, S100A11, CNN2, HSPA1A, HSPA1B, DNAJB1, ITGB1, CTNNB1	179	323	18224	2.83681	0.958738	0.107609	16.7277
GOTERM_BP_DIRECT	GO:0098609~cell-cell adhesion	6	3.35196	0.119755	CALD1, PDLIM5, S100A11, CNN2, HSPA1A, DNAJB1	162	271	16792	2.29493	1	0.786684	87.2463
Annotation Cluster 10	Enrichment Score: 1.5759349251856176
Category	Term	Count	%	PValue	Genes	List Total	Pop Hits	Pop Total	Fold Enrichment	Bonferroni	Benjamini	FDR
GOTERM_BP_DIRECT	GO:0006928~movement of cell or subcellular component	6	3.35196	0.00141932	ACTB, TUBB, CALD1, TPM1, TPM4, PLAUR	162	86	16792	7.2317	0.814729	0.0605325	2.267
GOTERM_MF_DIRECT	GO:0005200~structural constituent of cytoskeleton	4	2.23464	0.0843455	ACTB, TUBB, TUBA1A, TPM1	159	110	16881	3.86072	1	0.564304	68.4792
GOTERM_CC_DIRECT	GO:0005856~cytoskeleton	7	3.91061	0.156333	ACTB, TUBB, CALD1, CNN2, BASP1, TPM1, TPM4	179	371	18224	1.92094	1	0.537077	88.5493
Annotation Cluster 11	Enrichment Score: 1.4641447399928507
Category	Term	Count	%	PValue	Genes	List Total	Pop Hits	Pop Total	Fold Enrichment	Bonferroni	Benjamini	FDR
KEGG_PATHWAY	hsa05130:Pathogenic Escherichia coli infection	6	3.35196	0.000344	ACTB, CDC42, TUBB, TUBA1A, ITGB1, CTNNB1	84	51	6879	9.63445	0.0374967	0.00381448	0.388894
GOTERM_CC_DIRECT	GO:0036464~cytoplasmic ribonucleoprotein granule	4	2.23464	0.00179898	ACTB, CDC42, TUBB, TUBA1A	179	25	18224	16.2896	0.329501	0.0219626	2.26925
GOTERM_CC_DIRECT	GO:0043209~myelin sheath	5	2.7933	0.0625604	ACTB, CDC42, TUBA1A, THY1, MIF	179	152	18224	3.34902	0.999999	0.301309	56.1131
GOTERM_MF_DIRECT	GO:0003924~GTPase activity	6	3.35196	0.0691545	CDC42, TUBB, RAB31, ARF4, TUBA1A, ARL4C	159	234	16881	2.7223	1	0.516954	60.8955
GOTERM_MF_DIRECT	GO:0005525~GTP binding	7	3.91061	0.151907	CDC42, TUBB, RAB31, ARF4, TUBA1A, ARL4C, SEPT11	159	384	16881	1.93539	1	0.711424	88.4535
GOTERM_BP_DIRECT	GO:0007264~small GTPase mediated signal transduction	5	2.7933	0.211189	CDC42, RAB31, ARF4, RIN2, ARL4C	162	246	16792	2.1068	1	0.915423	97.8291
GOTERM_BP_DIRECT	GO:0051301~cell division	4	2.23464	0.655729	CDC42, TUBB, TUBA1A, SEPT11	162	350	16792	1.18462	1	0.999865	100
Annotation Cluster 12	Enrichment Score: 1.459536447103193
Category	Term	Count	%	PValue	Genes	List Total	Pop Hits	Pop Total	Fold Enrichment	Bonferroni	Benjamini	FDR
GOTERM_BP_DIRECT	GO:0031397~negative regulation of protein ubiquitination	4	2.23464	0.00706191	ISG15, SOX4, HSPA1A, HSPA1B	162	41	16792	10.1126	0.999778	0.189664	10.8114
GOTERM_BP_DIRECT	GO:0060548~negative regulation of cell death	4	2.23464	0.0157701	CTGF, SOX4, HSPA1A, HSPA1B	162	55	16792	7.5385	1	0.314335	22.6349
GOTERM_BP_DIRECT	GO:0050821~protein stabilization	3	1.67598	0.37552	SOX4, HSPA1A, HSPA1B	162	136	16792	2.28649	1	0.98897	99.95
Annotation Cluster 13	Enrichment Score: 1.2543691645368535
Category	Term	Count	%	PValue	Genes	List Total	Pop Hits	Pop Total	Fold Enrichment	Bonferroni	Benjamini	FDR
GOTERM_BP_DIRECT	GO:0070370~cellular heat acclimation	3	1.67598	0.000541	HSPA6, HSPA1A, HSPA1B	162	4	16792	77.7407	0.474113	0.0287897	0.870306
GOTERM_CC_DIRECT	GO:0072562~blood microparticle	8	4.46927	0.000747	ACTB, ACTG2, IGHG4, HSPA6, HSPA1A, HSPA1B, IGKC, FN1	179	152	18224	5.35842	0.152811	0.0109945	0.947736
GOTERM_BP_DIRECT	GO:0090084~negative regulation of inclusion body assembly	3	1.67598	0.00390871	HSPA1A, HSPA1B, DNAJB1	162	10	16792	31.0963	0.990426	0.124378	6.12714
GOTERM_MF_DIRECT	GO:0042623~ATPase activity, coupled	3	1.67598	0.00540228	HSPA6, HSPA1A, HSPA1B	159	12	16881	26.5425	0.760707	0.0855013	6.85139
GOTERM_BP_DIRECT	GO:0042026~protein refolding	3	1.67598	0.00883816	HSPA6, HSPA1A, HSPA1B	162	15	16792	20.7309	0.999973	0.208771	13.3527
GOTERM_MF_DIRECT	GO:0051082~unfolded protein binding	5	2.7933	0.0198439	HSPA6, HSPA1A, HSPA1B, DNAJB1, SERPINH1	159	110	16881	4.8259	0.994966	0.205517	23.0962
GOTERM_BP_DIRECT	GO:0034605~cellular response to heat	3	1.67598	0.0488905	HSPA6, HSPA1A, HSPA1B	162	37	16792	8.4044	1	0.562371	55.4819
KEGG_PATHWAY	hsa04141:Protein processing in endoplasmic reticulum	6	3.35196	0.0528597	RRBP1, HSPA6, HSPA1A, HSPA1B, DNAJB1, SEC61G	84	169	6879	2.90744	0.99759	0.28459	45.9148
GOTERM_MF_DIRECT	GO:0031072~heat shock protein binding	3	1.67598	0.058747	HSPA6, HSPA1A, HSPA1B	159	42	16881	7.58356	1	0.472358	54.763
KEGG_PATHWAY	hsa04612:Antigen processing and presentation	4	2.23464	0.0635577	HSPA6, HSPA1A, HSPA1B, CTSB	84	76	6879	4.31015	0.999317	0.305424	52.4393
KEGG_PATHWAY	hsa04915:Estrogen signaling pathway	4	2.23464	0.116973	HSPA6, HSPA1A, HSPA1B, MMP2	84	99	6879	3.3088	0.999999	0.43749	75.5329
KEGG_PATHWAY	hsa05134:Legionellosis	3	1.67598	0.137936	HSPA6, HSPA1A, HSPA1B	84	54	6879	4.5496	1	0.469357	81.358
KEGG_PATHWAY	hsa05145:Toxoplasmosis	4	2.23464	0.14694	HSPA6, HSPA1A, HSPA1B, ITGB1	84	110	6879	2.97792	1	0.479706	83.4466
KEGG_PATHWAY	hsa05164:Influenza A	5	2.7933	0.157975	ACTB, HSPA6, HSPA1A, HSPA1B, DNAJB1	84	174	6879	2.35324	1	0.494214	85.7145
GOTERM_BP_DIRECT	GO:1900034~regulation of cellular response to heat	3	1.67598	0.16176	HSPA1A, HSPA1B, DNAJB1	162	75	16792	4.14617	1	0.853617	94.2083
GOTERM_CC_DIRECT	GO:0005814~centriole	3	1.67598	0.302619	HSPA6, HSPA1A, HSPA1B	179	113	18224	2.70292	1	0.766553	98.9894
KEGG_PATHWAY	hsa04144:Endocytosis	5	2.7933	0.331555	CDC42, RAB31, HSPA6, HSPA1A, HSPA1B	84	241	6879	1.69902	1	0.721254	98.9523
GOTERM_MF_DIRECT	GO:0019899~enzyme binding	5	2.7933	0.379263	HSPA6, HSPA1A, HSPA1B, CTNNB1, PLAUR	159	333	16881	1.59414	1	0.95008	99.8065
KEGG_PATHWAY	hsa03040:Spliceosome	3	1.67598	0.47966	HSPA6, HSPA1A, HSPA1B	84	133	6879	1.84721	1	0.844221	99.9385
KEGG_PATHWAY	hsa05162:Measles	3	1.67598	0.47966	HSPA6, HSPA1A, HSPA1B	84	133	6879	1.84721	1	0.844221	99.9385
KEGG_PATHWAY	hsa04010:MAPK signaling pathway	4	2.23464	0.594223	CDC42, HSPA6, HSPA1A, HSPA1B	84	253	6879	1.29475	1	0.902538	99.9963
Annotation Cluster 14	Enrichment Score: 0.9804197088853587
Category	Term	Count	%	PValue	Genes	List Total	Pop Hits	Pop Total	Fold Enrichment	Bonferroni	Benjamini	FDR
GOTERM_BP_DIRECT	GO:0046426~negative regulation of JAK-STAT cascade	3	1.67598	0.0562112	ASPN, BGN, DCN	162	40	16792	7.77407	1	0.590097	60.7029
GOTERM_BP_DIRECT	GO:0006469~negative regulation of protein kinase activity	4	2.23464	0.0697686	ASPN, BGN, DCN, THY1	162	99	16792	4.18805	1	0.644522	68.8894
GOTERM_MF_DIRECT	GO:0004860~protein kinase inhibitor activity	3	1.67598	0.0852291	ASPN, BGN, DCN	159	52	16881	6.12518	1	0.555564	68.8754
GOTERM_BP_DIRECT	GO:0019221~cytokine-mediated signaling pathway	3	1.67598	0.358303	ASPN, BGN, DCN	162	131	16792	2.37376	1	0.986652	99.9225
Annotation Cluster 15	Enrichment Score: 0.21720120529741133
Category	Term	Count	%	PValue	Genes	List Total	Pop Hits	Pop Total	Fold Enrichment	Bonferroni	Benjamini	FDR
GOTERM_BP_DIRECT	GO:0045893~positive regulation of transcription, DNA-templated	8	4.46927	0.225587	INHBA, ID2, SOX4, COL1A1, RUNX1, RUNX2, MDK, CTNNB1	162	515	16792	1.61016	1	0.926906	98.3876
GOTERM_MF_DIRECT	GO:0046982~protein heterodimerization activity	5	2.7933	0.636624	INHBA, SOX4, RUNX1, ITGB1, CTNNB1	159	465	16881	1.14161	1	0.994139	99.9998
GOTERM_BP_DIRECT	GO:0006366~transcription from RNA polymerase II promoter	3	1.67598	0.959539	SOX4, RUNX1, RUNX2	162	513	16792	0.606166	1	1	100
GOTERM_MF_DIRECT	GO:0003700~transcription factor activity, sequence-specific DNA binding	5	2.7933	0.981601	AEBP1, SOX4, RUNX1, RUNX2, CTNNB1	159	961	16881	0.552392	1	1	100

## Sheet: Table S7-10
KEGG analysis of CAF subcluster 4 by marker genes
Category	Term	Count	%	PValue	Genes	List Total	Pop Hits	Pop Total	Fold Enrichment	Bonferroni	Benjamini	FDR
KEGG_PATHWAY	hsa04141:Protein processing in endoplasmic reticulum	17	10.1796	2.69976e-10	P4HB, PDIA3, RRBP1, CKAP4, PDIA6, CALR, LMAN1, HSP90B1, SEC61B, DAD1, SEC13, RPN2, SSR4, DDOST, SSR2, SEC61G, SSR3	89	169	6879	7.77495	3.3207e-08	3.3207e-08	3.11299e-07
KEGG_PATHWAY	hsa00010:Glycolysis / Gluconeogenesis	7	4.19162	0.000197099	PKM, LDHB, LDHA, TPI1, PGAM1, PGK1, ENO1	89	67	6879	8.0753	0.023954	0.0120496	0.227032
KEGG_PATHWAY	hsa01230:Biosynthesis of amino acids	7	4.19162	0.000293218	PKM, PYCR1, TPI1, ASS1, PGAM1, PGK1, ENO1	89	72	6879	7.51451	0.0354283	0.0119517	0.337577
KEGG_PATHWAY	hsa01130:Biosynthesis of antibiotics	11	6.58683	0.000345447	PKM, ACAA2, PYCR1, LDHB, LDHA, TPI1, ASS1, NME1, PGAM1, PGK1, ENO1	89	212	6879	4.01044	0.041607	0.0105681	0.397598
KEGG_PATHWAY	hsa03010:Ribosome	8	4.79042	0.00169481	RPSA, RPS18, MRPL17, RPS12, RPL27, RPS4Y1, RPL22L1, RPS2	89	136	6879	4.5466	0.188311	0.0408691	1.93688
KEGG_PATHWAY	hsa04145:Phagosome	8	4.79042	0.00295779	TUBB, SEC61B, COMP, TUBB6, CALR, TUBA1B, TUBA1C, SEC61G	89	150	6879	4.12225	0.30535	0.0589175	3.35789
KEGG_PATHWAY	hsa05110:Vibrio cholerae infection	5	2.99401	0.00424081	KDELR3, KDELR2, SEC61B, KDELR1, SEC61G	89	52	6879	7.43194	0.407099	0.0719554	4.78218
KEGG_PATHWAY	hsa04512:ECM-receptor interaction	5	2.99401	0.0249066	COMP, COL3A1, COL1A2, COL1A1, COL5A1	89	87	6879	4.44208	0.955054	0.321444	25.2354
KEGG_PATHWAY	hsa04974:Protein digestion and absorption	5	2.99401	0.0258447	COL3A1, ELN, COL1A2, COL1A1, COL5A1	89	88	6879	4.3916	0.960073	0.300826	26.0606
KEGG_PATHWAY	hsa00480:Glutathione metabolism	4	2.39521	0.0271	SRM, GPX8, MGST1, GSTP1	89	51	6879	6.06213	0.965928	0.286754	27.1517
KEGG_PATHWAY	hsa05130:Pathogenic Escherichia coli infection	4	2.39521	0.0271	TUBB, TUBB6, TUBA1B, TUBA1C	89	51	6879	6.06213	0.965928	0.286754	27.1517
KEGG_PATHWAY	hsa01100:Metabolic pathways	24	14.3713	0.0304277	ACAA2, LDHB, GALNT2, LDHA, SRM, ASS1, PTGS1, PGAM1, PLPP1, TK1, PKM, PYCR1, TPI1, PTGIS, P4HA2, NME1, PRDX6, PLA2G2A, DAD1, RPN2, PGK1, DDOST, ENO1, NNMT	89	1219	6879	1.52175	0.977645	0.292148	29.9737
KEGG_PATHWAY	hsa00590:Arachidonic acid metabolism	4	2.39521	0.0427845	PTGIS, PTGS1, PLA2G2A, GPX8	89	61	6879	5.06834	0.995385	0.361223	39.601
KEGG_PATHWAY	hsa01200:Carbon metabolism	5	2.99401	0.0562824	PKM, TPI1, PGAM1, PGK1, ENO1	89	113	6879	3.42001	0.999195	0.421948	48.7241
KEGG_PATHWAY	hsa00270:Cysteine and methionine metabolism	3	1.79641	0.084587	LDHB, LDHA, SRM	89	38	6879	6.10201	0.999981	0.539978	63.9072
KEGG_PATHWAY	hsa04611:Platelet activation	5	2.99401	0.0846141	COL3A1, PTGS1, COL1A2, COL1A1, COL5A1	89	130	6879	2.97277	0.999981	0.515655	63.9195
KEGG_PATHWAY	hsa00620:Pyruvate metabolism	3	1.79641	0.0923491	PKM, LDHB, LDHA	89	40	6879	5.79691	0.999993	0.525211	67.2827
Annotation Cluster 1	Enrichment Score: 3.3552690993794303
Category	Term	Count	%	PValue	Genes	List Total	Pop Hits	Pop Total	Fold Enrichment	Bonferroni	Benjamini	FDR
GOTERM_BP_DIRECT	GO:0045454~cell redox homeostasis	8	4.79042	7.59065e-06	P4HB, PDIA3, PRDX6, PRDX4, PDIA6, PRDX5, SH3BGRL3, PRDX1	158	77	16792	11.0419	0.00683095	0.00171213	0.0118363
GOTERM_MF_DIRECT	GO:0051920~peroxiredoxin activity	4	2.39521	1.32191e-05	PRDX6, PRDX4, PRDX5, PRDX1	150	6	16881	75.0267	0.00379988	0.00190175	0.0175533
GOTERM_BP_DIRECT	GO:0000302~response to reactive oxygen species	6	3.59281	2.98559e-05	P4HB, PRDX6, PRDX5, GPX8, PRDX1, GSTP1	158	39	16792	16.3505	0.0266001	0.00384406	0.0465476
GOTERM_BP_DIRECT	GO:0098869~cellular oxidant detoxification	7	4.19162	4.8583e-05	PRDX6, PTGS1, PRDX4, PRDX5, GPX8, MGST1, GSTP1	158	70	16792	10.6278	0.0429231	0.00546893	0.0757343
GOTERM_CC_DIRECT	GO:0005623~cell	7	4.19162	0.000287556	P4HB, PDIA3, C1QTNF3, PRDX6, PRDX4, SH3BGRL3, PRDX1	165	100	18224	7.73139	0.0561679	0.00339464	0.360118
GOTERM_MF_DIRECT	GO:0008379~thioredoxin peroxidase activity	3	1.79641	0.000760494	PRDX4, PRDX5, PRDX1	150	5	16881	67.524	0.196763	0.0216723	1.00522
GOTERM_MF_DIRECT	GO:0004602~glutathione peroxidase activity	4	2.39521	0.000797605	PRDX6, GPX8, MGST1, GSTP1	150	21	16881	21.4362	0.205309	0.0206744	1.05403
GOTERM_MF_DIRECT	GO:0004601~peroxidase activity	4	2.39521	0.000917593	PTGS1, PRDX5, GPX8, PRDX1	150	22	16881	20.4618	0.232325	0.0217914	1.21171
GOTERM_MF_DIRECT	GO:0016209~antioxidant activity	3	1.79641	0.0132489	PRDX4, PRDX5, PRDX1	150	20	16881	16.881	0.978532	0.192166	16.232
GOTERM_BP_DIRECT	GO:0042744~hydrogen peroxide catabolic process	3	1.79641	0.0147789	PRDX6, PRDX5, PRDX1	158	20	16792	15.9418	0.999999	0.291597	20.72
KEGG_PATHWAY	hsa00480:Glutathione metabolism	4	2.39521	0.0271	SRM, GPX8, MGST1, GSTP1	89	51	6879	6.06213	0.965928	0.286754	27.1517
Annotation Cluster 2	Enrichment Score: 3.281453125029496
Category	Term	Count	%	PValue	Genes	List Total	Pop Hits	Pop Total	Fold Enrichment	Bonferroni	Benjamini	FDR
GOTERM_BP_DIRECT	GO:0006890~retrograde vesicle-mediated transport, Golgi to ER	9	5.38922	9.6871e-07	COPZ2, KDELR3, KDELR2, TMED3, ARF4, RER1, TMED9, KDELR1, COPE	158	82	16792	11.6647	0.000874363	0.000291539	0.00151061
GOTERM_BP_DIRECT	GO:0015031~protein transport	14	8.38323	8.83296e-05	KDELR3, COPZ2, KDELR2, RRBP1, TIMM13, TMED9, LMAN1, YIF1A, HSP90B1, TMED3, ARF4, COL1A1, COPE, SERP1	158	395	16792	3.76683	0.0766668	0.00794478	0.137654
GOTERM_CC_DIRECT	GO:0030133~transport vesicle	7	4.19162	0.000217533	COPZ2, KDELR3, KDELR2, TMED3, TMED9, KDELR1, COPE	165	95	18224	8.13831	0.0427866	0.00272933	0.272536
GOTERM_BP_DIRECT	GO:0006888~ER to Golgi vesicle-mediated transport	8	4.79042	0.000771694	COPZ2, TMED3, ARF4, LMAN1, TMED9, YIF1A, KDELR1, COPE	158	160	16792	5.31392	0.501977	0.036025	1.19664
GOTERM_CC_DIRECT	GO:0033116~endoplasmic reticulum-Golgi intermediate compartment membrane	5	2.99401	0.00264042	COPZ2, TMED3, LMAN1, TMED9, KDELR1	165	64	18224	8.62879	0.412234	0.0238663	3.26218
GOTERM_CC_DIRECT	GO:0030126~COPI vesicle coat	3	1.79641	0.0068226	COPZ2, TMED3, COPE	165	14	18224	23.6675	0.747424	0.0535543	8.22932
GOTERM_CC_DIRECT	GO:0000139~Golgi membrane	11	6.58683	0.0413937	COPZ2, KDELR3, GALNT2, KDELR2, TMEM167A, TMED3, SEC13, LMAN1, TMED9, KDELR1, COPE	165	591	18224	2.05572	0.999796	0.227012	41.1574
Annotation Cluster 3	Enrichment Score: 2.9361768182095442
Category	Term	Count	%	PValue	Genes	List Total	Pop Hits	Pop Total	Fold Enrichment	Bonferroni	Benjamini	FDR
GOTERM_BP_DIRECT	GO:0006621~protein retention in ER lumen	4	2.39521	6.46303e-05	KDELR3, KDELR2, PDIA3, KDELR1	158	9	16792	47.2349	0.0566926	0.0064638	0.100738
GOTERM_CC_DIRECT	GO:0030133~transport vesicle	7	4.19162	0.000217533	COPZ2, KDELR3, KDELR2, TMED3, TMED9, KDELR1, COPE	165	95	18224	8.13831	0.0427866	0.00272933	0.272536
GOTERM_MF_DIRECT	GO:0046923~ER retention sequence binding	3	1.79641	0.000760494	KDELR3, KDELR2, KDELR1	150	5	16881	67.524	0.196763	0.0216723	1.00522
KEGG_PATHWAY	hsa05110:Vibrio cholerae infection	5	2.99401	0.00424081	KDELR3, KDELR2, SEC61B, KDELR1, SEC61G	89	52	6879	7.43194	0.407099	0.0719554	4.78218
BIOCARTA	h_arapPathway:ADP-Ribosylation Factor	3	1.79641	0.0459844	KDELR3, KDELR2, KDELR1	28	21	1625	8.29082	0.824792	0.581422	34.4722
Annotation Cluster 4	Enrichment Score: 2.919156999972562
Category	Term	Count	%	PValue	Genes	List Total	Pop Hits	Pop Total	Fold Enrichment	Bonferroni	Benjamini	FDR
GOTERM_CC_DIRECT	GO:0042470~melanosome	8	4.79042	3.55764e-05	P4HB, HSP90B1, PDIA3, PPIB, RAN, PDIA6, PRDX1, ANXA2	165	101	18224	8.74839	0.00712547	0.000595737	0.0446185
GOTERM_CC_DIRECT	GO:0034663~endoplasmic reticulum chaperone complex	4	2.39521	0.00011197	P4HB, HSP90B1, PPIB, PDIA6	165	11	18224	40.1631	0.0222559	0.00149936	0.140367
GOTERM_MF_DIRECT	GO:0003756~protein disulfide isomerase activity	3	1.79641	0.0159237	P4HB, PDIA3, PDIA6	150	22	16881	15.3464	0.990176	0.197594	19.1978
GOTERM_BP_DIRECT	GO:0034976~response to endoplasmic reticulum stress	4	2.39521	0.0331943	P4HB, HSP90B1, PDIA3, PDIA6	158	75	16792	5.66819	1	0.456467	40.9286
Annotation Cluster 5	Enrichment Score: 2.8399647035909386
Category	Term	Count	%	PValue	Genes	List Total	Pop Hits	Pop Total	Fold Enrichment	Bonferroni	Benjamini	FDR
GOTERM_BP_DIRECT	GO:0098609~cell-cell adhesion	10	5.98802	0.00103072	PKM, LDHA, PRDX6, RAN, LRRC59, S100A11, RPS2, PRDX1, ANXA2, ENO1	158	271	16792	3.92172	0.605929	0.0454938	1.59529
GOTERM_MF_DIRECT	GO:0098641~cadherin binding involved in cell-cell adhesion	10	5.98802	0.00110363	PKM, LDHA, PRDX6, RAN, LRRC59, S100A11, RPS2, PRDX1, ANXA2, ENO1	150	290	16881	3.88069	0.272413	0.0241664	1.45571
GOTERM_CC_DIRECT	GO:0005913~cell-cell adherens junction	10	5.98802	0.00265546	PKM, LDHA, PRDX6, RAN, LRRC59, S100A11, RPS2, PRDX1, ANXA2, ENO1	165	323	18224	3.41946	0.414013	0.0229694	3.28048
Annotation Cluster 6	Enrichment Score: 2.7627038726097455
Category	Term	Count	%	PValue	Genes	List Total	Pop Hits	Pop Total	Fold Enrichment	Bonferroni	Benjamini	FDR
GOTERM_MF_DIRECT	GO:0004579~dolichyl-diphosphooligosaccharide-protein glycotransferase activity	4	2.39521	5.44482e-05	OSTC, DAD1, RPN2, DDOST	150	9	16881	50.0178	0.0155592	0.00313139	0.072282
GOTERM_CC_DIRECT	GO:0008250~oligosaccharyltransferase complex	4	2.39521	8.19746e-05	OSTC, DAD1, RPN2, DDOST	165	10	18224	44.1794	0.0163426	0.0012667	0.102782
GOTERM_BP_DIRECT	GO:0018279~protein N-linked glycosylation via asparagine	5	2.99401	0.000517179	OSTC, DAD1, RPN2, LMAN1, DDOST	158	40	16792	13.2848	0.373203	0.0271043	0.803461
GOTERM_BP_DIRECT	GO:0006487~protein N-linked glycosylation	3	1.79641	0.0513798	DAD1, RPN2, DDOST	158	39	16792	8.17527	1	0.566394	56.0686
KEGG_PATHWAY	hsa00510:N-Glycan biosynthesis	3	1.79641	0.129535	DAD1, RPN2, DDOST	89	49	6879	4.73217	1	0.573939	79.8025
Annotation Cluster 7	Enrichment Score: 2.688876651880825
Category	Term	Count	%	PValue	Genes	List Total	Pop Hits	Pop Total	Fold Enrichment	Bonferroni	Benjamini	FDR
GOTERM_BP_DIRECT	GO:0061621~canonical glycolysis	5	2.99401	9.36567e-05	PKM, TPI1, PGAM1, PGK1, ENO1	158	26	16792	20.4382	0.0810982	0.00765924	0.14595
KEGG_PATHWAY	hsa00010:Glycolysis / Gluconeogenesis	7	4.19162	0.000197099	PKM, LDHB, LDHA, TPI1, PGAM1, PGK1, ENO1	89	67	6879	8.0753	0.023954	0.0120496	0.227032
GOTERM_BP_DIRECT	GO:0006096~glycolytic process	5	2.99401	0.000274118	LDHA, TPI1, PGAM1, PGK1, ENO1	158	34	16792	15.6292	0.219299	0.0175276	0.426611
KEGG_PATHWAY	hsa01230:Biosynthesis of amino acids	7	4.19162	0.000293218	PKM, PYCR1, TPI1, ASS1, PGAM1, PGK1, ENO1	89	72	6879	7.51451	0.0354283	0.0119517	0.337577
KEGG_PATHWAY	hsa01130:Biosynthesis of antibiotics	11	6.58683	0.000345447	PKM, ACAA2, PYCR1, LDHB, LDHA, TPI1, ASS1, NME1, PGAM1, PGK1, ENO1	89	212	6879	4.01044	0.041607	0.0105681	0.397598
BIOCARTA	h_glycolysisPathway:Glycolysis Pathway	4	2.39521	0.000454781	TPI1, PGAM1, PGK1, ENO1	28	10	1625	23.2143	0.0166899	0.0166899	0.407614
GOTERM_BP_DIRECT	GO:0006094~gluconeogenesis	4	2.39521	0.00802183	TPI1, PGAM1, PGK1, ENO1	158	44	16792	9.66168	0.999306	0.203301	11.8031
KEGG_PATHWAY	hsa01200:Carbon metabolism	5	2.99401	0.0562824	PKM, TPI1, PGAM1, PGK1, ENO1	89	113	6879	3.42001	0.999195	0.421948	48.7241
KEGG_PATHWAY	hsa00620:Pyruvate metabolism	3	1.79641	0.0923491	PKM, LDHB, LDHA	89	40	6879	5.79691	0.999993	0.525211	67.2827
KEGG_PATHWAY	hsa04922:Glucagon signaling pathway	4	2.39521	0.132929	PKM, LDHB, LDHA, PGAM1	89	99	6879	3.12291	1	0.566311	80.6922
Annotation Cluster 8	Enrichment Score: 2.68280891923815
Category	Term	Count	%	PValue	Genes	List Total	Pop Hits	Pop Total	Fold Enrichment	Bonferroni	Benjamini	FDR
GOTERM_BP_DIRECT	GO:0030199~collagen fibril organization	9	5.38922	2.34878e-09	CYP1B1, COL3A1, COL1A2, COL1A1, LOX, SERPINH1, COL5A1, ANXA2, DPT	158	39	16792	24.5258	2.12095e-06	2.12095e-06	3.66274e-06
GOTERM_CC_DIRECT	GO:0005581~collagen trimer	10	5.98802	1.42483e-07	RPS18, C1QTNF3, COL3A1, COL1A2, COL1A1, LOX, SERPINH1, PCOLCE, COL5A1, TIMP1	165	92	18224	12.0053	2.86386e-05	3.18211e-06	0.000178733
GOTERM_BP_DIRECT	GO:0030198~extracellular matrix organization	13	7.78443	3.16848e-07	FBN1, ELN, COL3A1, CCDC80, PRDX4, SPARC, COL5A1, COMP, TGFBI, COL1A2, LOX, COL1A1, MFAP5	158	196	16792	7.04908	0.000286073	0.000143047	0.000494097
GOTERM_MF_DIRECT	GO:0005201~extracellular matrix structural constituent	8	4.79042	2.02344e-06	COMP, COL3A1, ELN, FBN1, COL1A2, COL1A1, MFAP5, COL5A1	150	67	16881	13.4376	0.000582581	0.000582581	0.00268705
GOTERM_MF_DIRECT	GO:0048407~platelet-derived growth factor binding	4	2.39521	0.000105572	COL3A1, COL1A2, COL1A1, COL5A1	150	11	16881	40.9236	0.0299487	0.0050549	0.140107
GOTERM_BP_DIRECT	GO:0001501~skeletal system development	8	4.79042	0.000304298	COMP, COL3A1, FBN1, COL1A2, IGF1, COL1A1, PRDX1, SERP1	158	137	16792	6.20604	0.240293	0.0181547	0.473476
GOTERM_BP_DIRECT	GO:0071230~cellular response to amino acid stimulus	4	2.39521	0.00962366	ASS1, COL3A1, COL1A2, COL1A1	158	47	16792	9.04498	0.999839	0.220804	13.998
GOTERM_BP_DIRECT	GO:0030574~collagen catabolic process	4	2.39521	0.0220483	COL3A1, COL1A2, COL1A1, COL5A1	158	64	16792	6.64241	1	0.38081	29.367
KEGG_PATHWAY	hsa04512:ECM-receptor interaction	5	2.99401	0.0249066	COMP, COL3A1, COL1A2, COL1A1, COL5A1	89	87	6879	4.44208	0.955054	0.321444	25.2354
KEGG_PATHWAY	hsa04974:Protein digestion and absorption	5	2.99401	0.0258447	COL3A1, ELN, COL1A2, COL1A1, COL5A1	89	88	6879	4.3916	0.960073	0.300826	26.0606
GOTERM_BP_DIRECT	GO:0001568~blood vessel development	3	1.79641	0.0490386	COL1A2, COL1A1, COL5A1	158	38	16792	8.39041	1	0.562	54.3471
KEGG_PATHWAY	hsa04611:Platelet activation	5	2.99401	0.0846141	COL3A1, PTGS1, COL1A2, COL1A1, COL5A1	89	130	6879	2.97277	0.999981	0.515655	63.9195
GOTERM_BP_DIRECT	GO:0030168~platelet activation	4	2.39521	0.0931499	PDPN, COL3A1, COL1A2, COL1A1	158	115	16792	3.69664	1	0.716725	78.2329
KEGG_PATHWAY	hsa04510:Focal adhesion	6	3.59281	0.123302	COMP, COL3A1, COL1A2, IGF1, COL1A1, COL5A1	89	206	6879	2.25123	1	0.59311	78.0706
KEGG_PATHWAY	hsa04151:PI3K-Akt signaling pathway	8	4.79042	0.151558	EIF4EBP1, HSP90B1, COMP, COL3A1, COL1A2, IGF1, COL1A1, COL5A1	89	345	6879	1.79228	1	0.584774	84.9696
KEGG_PATHWAY	hsa05146:Amoebiasis	4	2.39521	0.153765	COL3A1, COL1A2, COL1A1, COL5A1	89	106	6879	2.91668	1	0.574996	85.4143
GOTERM_BP_DIRECT	GO:0050776~regulation of immune response	3	1.79641	0.494427	COL3A1, COL1A2, COL1A1	158	178	16792	1.79121	1	0.998762	99.9976
GOTERM_MF_DIRECT	GO:0046872~metal ion binding	11	6.58683	0.99078	ATOX1, COL3A1, PTGS1, COL1A2, BIRC5, COL1A1, TIMM13, SPON2, LMAN1, COL5A1, TIMP1	150	2069	16881	0.598328	1	1	100
Annotation Cluster 9	Enrichment Score: 2.496136220252768
Category	Term	Count	%	PValue	Genes	List Total	Pop Hits	Pop Total	Fold Enrichment	Bonferroni	Benjamini	FDR
GOTERM_BP_DIRECT	GO:0006412~translation	11	6.58683	0.000136023	RPSA, RPS18, MRPL51, RRBP1, MRPL17, RPS12, SLC25A3, RPL27, RPS4Y1, RPL22L1, RPS2	158	253	16792	4.6208	0.115592	0.0101842	0.211906
GOTERM_MF_DIRECT	GO:0003735~structural constituent of ribosome	10	5.98802	0.000158817	RPSA, RPS18, MRPL51, MRPL17, RPS12, SLC25A3, RPL27, RPS4Y1, RPL22L1, RPS2	150	222	16881	5.06937	0.0447125	0.00570155	0.210701
GOTERM_BP_DIRECT	GO:0006614~SRP-dependent cotranslational protein targeting to membrane	7	4.19162	0.000250973	RPSA, RPS18, RPS12, RPL27, RPS4Y1, RPS2, SSR3	158	94	16792	7.91435	0.202806	0.017284	0.390656
GOTERM_CC_DIRECT	GO:0005840~ribosome	8	4.79042	0.000772888	RPS18, RRBP1, MRPL17, RPL27, RPS4Y1, RPL22L1, RPS2, SERP1	165	166	18224	5.32282	0.143936	0.00774042	0.965213
GOTERM_CC_DIRECT	GO:0022627~cytosolic small ribosomal subunit	5	2.99401	0.000903785	RPSA, RPS18, RPS12, RPS4Y1, RPS2	165	48	18224	11.5051	0.166184	0.00861708	1.12783
KEGG_PATHWAY	hsa03010:Ribosome	8	4.79042	0.00169481	RPSA, RPS18, MRPL17, RPS12, RPL27, RPS4Y1, RPL22L1, RPS2	89	136	6879	4.5466	0.188311	0.0408691	1.93688
GOTERM_BP_DIRECT	GO:0019083~viral transcription	6	3.59281	0.00403018	RPSA, RPS18, RPS12, RPL27, RPS4Y1, RPS2	158	112	16792	5.69349	0.973921	0.140962	6.10324
GOTERM_BP_DIRECT	GO:0000184~nuclear-transcribed mRNA catabolic process, nonsense-mediated decay	6	3.59281	0.00520912	RPSA, RPS18, RPS12, RPL27, RPS4Y1, RPS2	158	119	16792	5.35858	0.99105	0.160267	7.82159
GOTERM_BP_DIRECT	GO:0006413~translational initiation	6	3.59281	0.00932663	RPSA, RPS18, RPS12, RPL27, RPS4Y1, RPS2	158	137	16792	4.65453	0.999789	0.220316	13.5949
GOTERM_CC_DIRECT	GO:0015935~small ribosomal subunit	3	1.79641	0.0243829	RPSA, RPS18, RPS2	165	27	18224	12.2721	0.992999	0.147903	26.63
GOTERM_BP_DIRECT	GO:0006364~rRNA processing	6	3.59281	0.0507311	RPSA, RPS18, RPS12, RPL27, RPS4Y1, RPS2	158	214	16792	2.97977	1	0.568082	55.5979
GOTERM_MF_DIRECT	GO:0003723~RNA binding	5	2.99401	0.715734	RPS18, HSP90B1, EIF5A, RPS4Y1, RPS2	150	547	16881	1.0287	1	0.99962	100
Annotation Cluster 10	Enrichment Score: 1.9458991781552515
Category	Term	Count	%	PValue	Genes	List Total	Pop Hits	Pop Total	Fold Enrichment	Bonferroni	Benjamini	FDR
GOTERM_BP_DIRECT	GO:0061077~chaperone-mediated protein folding	5	2.99401	0.00038197	P3H1, PPIB, CALR, FKBP10, FKBP11	158	37	16792	14.362	0.291769	0.0213308	0.593994
GOTERM_BP_DIRECT	GO:0000413~protein peptidyl-prolyl isomerization	3	1.79641	0.0611291	PPIB, FKBP10, FKBP11	158	43	16792	7.41478	1	0.595097	62.6052
GOTERM_MF_DIRECT	GO:0003755~peptidyl-prolyl cis-trans isomerase activity	3	1.79641	0.0622336	PPIB, FKBP10, FKBP11	150	46	16881	7.33957	1	0.496102	57.3988
Annotation Cluster 11	Enrichment Score: 1.347640370676247
Category	Term	Count	%	PValue	Genes	List Total	Pop Hits	Pop Total	Fold Enrichment	Bonferroni	Benjamini	FDR
KEGG_PATHWAY	hsa04145:Phagosome	8	4.79042	0.00295779	TUBB, SEC61B, COMP, TUBB6, CALR, TUBA1B, TUBA1C, SEC61G	89	150	6879	4.12225	0.30535	0.0589175	3.35789
GOTERM_BP_DIRECT	GO:0007017~microtubule-based process	4	2.39521	0.00456625	TUBB, TUBB6, TUBA1B, TUBA1C	158	36	16792	11.8087	0.983962	0.146963	6.88827
GOTERM_CC_DIRECT	GO:0005881~cytoplasmic microtubule	4	2.39521	0.0108646	BIRC5, TUBA1B, TUBA1C, SERP1	165	51	18224	8.66263	0.888723	0.0781045	12.8059
GOTERM_BP_DIRECT	GO:0030705~cytoskeleton-dependent intracellular transport	3	1.79641	0.0120469	TUBB, TUBA1B, TUBA1C	158	18	16792	17.7131	0.999982	0.262148	17.2216
KEGG_PATHWAY	hsa05130:Pathogenic Escherichia coli infection	4	2.39521	0.0271	TUBB, TUBB6, TUBA1B, TUBA1C	89	51	6879	6.06213	0.965928	0.286754	27.1517
GOTERM_MF_DIRECT	GO:0003924~GTPase activity	6	3.59281	0.0566278	TUBB, RAN, ARF4, TUBB6, TUBA1B, TUBA1C	150	234	16881	2.88564	1	0.489085	53.8899
GOTERM_MF_DIRECT	GO:0005200~structural constituent of cytoskeleton	4	2.39521	0.0736087	TUBB, TUBB6, TUBA1B, TUBA1C	150	110	16881	4.09236	1	0.544532	63.7726
KEGG_PATHWAY	hsa04540:Gap junction	4	2.39521	0.102481	TUBB, TUBB6, TUBA1B, TUBA1C	89	88	6879	3.51328	0.999998	0.542642	71.255
GOTERM_MF_DIRECT	GO:0005525~GTP binding	7	4.19162	0.124866	TUBB, NME1, RAN, ARF4, TUBB6, TUBA1B, TUBA1C	150	384	16881	2.05151	1	0.710362	82.9877
GOTERM_BP_DIRECT	GO:0051301~cell division	6	3.59281	0.230346	TUBB, RAN, BIRC5, PTTG1, TUBA1B, TUBA1C	158	350	16792	1.82192	1	0.953596	98.3139
GOTERM_CC_DIRECT	GO:0005874~microtubule	5	2.99401	0.307163	TUBB, TUBB6, BIRC5, TUBA1B, TUBA1C	165	311	18224	1.7757	1	0.771263	98.9981
GOTERM_MF_DIRECT	GO:0005198~structural molecule activity	4	2.39521	0.372508	TUBB, TUBA1B, COPE, TUBA1C	150	247	16881	1.82251	1	0.970753	99.7948
Annotation Cluster 12	Enrichment Score: 0.8705991546592375
Category	Term	Count	%	PValue	Genes	List Total	Pop Hits	Pop Total	Fold Enrichment	Bonferroni	Benjamini	FDR
GOTERM_BP_DIRECT	GO:0006805~xenobiotic metabolic process	4	2.39521	0.0366559	CYP1B1, PTGS1, MGST1, GSTP1	158	78	16792	5.45018	1	0.477173	44.1421
KEGG_PATHWAY	hsa00980:Metabolism of xenobiotics by cytochrome P450	3	1.79641	0.244356	CYP1B1, MGST1, GSTP1	89	74	6879	3.13346	1	0.748046	96.047
KEGG_PATHWAY	hsa05204:Chemical carcinogenesis	3	1.79641	0.27292	CYP1B1, MGST1, GSTP1	89	80	6879	2.89846	1	0.765885	97.4651

[truncated: 1 more sheets: Table S7-11]
