# Supplementary material for: Single-cell analysis of pancreatic ductal adenocarcinoma identifies a novel fibroblast subtype associated with poor prognosis but better immunotherapy response
Source: Cell Discov. 2021 May 25;7:36. doi: 10.1038/s41421-021-00271-4 (PMC8149399; doi:10.1038/s41421-021-00271-4)
Supplement: Supplementary file 21 — Table S8 [file 41421_2021_271_MOESM21_ESM.xlsx]

## Sheet: Table S8
Supplementary Table 8. Statistics of the human PDAC CAF analysis
Cluster	CRR034496C	CRR034501C	CRR034513C	CRR034519C	CRR034523N	CRR034526N	TX1901SLSL1X	TX1904SLLY1X	TX1904SLLY2X	TX1905SLLY1X	TX1905SLLY2X	TX1905SLLY3X	TX1905SLLY4X	TX1908SLLY1X	TX1908SLLY2X
0	66	55	367	489	30	60	274	21	15	1	2	218	8	187	213
1	230	191	584	394	39	36	41	11	14	0	0	42	23	86	207
2	107	208	165	458	33	70	141	44	11	0	0	15	2	94	207
3	14	28	86	51	1	1	38	33	6	3	1	158	35	419	529
4	2	1	13	7	0	0	6	2	2	0	2	1202	0	29	31
5	16	2	7	38	0	0	6	6	3	2	0	43	6	65	85
