# Supplementary material for: Single-cell analysis of pancreatic ductal adenocarcinoma identifies a novel fibroblast subtype associated with poor prognosis but better immunotherapy response
Source: Cell Discov. 2021 May 25;7:36. doi: 10.1038/s41421-021-00271-4 (PMC8149399; doi:10.1038/s41421-021-00271-4)
Supplement: Supplementary file 22 — Table S9 [file 41421_2021_271_MOESM22_ESM.xlsx]

## Sheet: Table S9
Supplementary Table 9: GSEA analysis of DEG between myCAF (C3) and meCAF (C4)
	NAME	GS<br> follow link to MSigDB	GS DETAILS	SIZE	ES	NES	NOM p-val	FDR q-val	FWER p-val	RANK AT MAX	LEADING EDGE
REACTOME_COLLAGEN_DEGRADATION	REACTOME_COLLAGEN_DEGRADATION	Details ...	60	0.888588	2.05147	0	0	0	586	tags=38%, list=3%, signal=39%
REACTOME_DEGRADATION_OF_THE_EXTRACELLULAR_MATRIX	REACTOME_DEGRADATION_OF_THE_EXTRACELLULAR_MATRIX	Details ...	128	0.774243	2.01232	0	0	0	784	tags=29%, list=4%, signal=30%
REACTOME_COLLAGEN_CHAIN_TRIMERIZATION	REACTOME_COLLAGEN_CHAIN_TRIMERIZATION	Details ...	41	0.897231	1.96194	0	0	0	586	tags=37%, list=3%, signal=38%
NABA_COLLAGENS	NABA_COLLAGENS	Details ...	41	0.897231	1.9553	0	0	0	586	tags=37%, list=3%, signal=38%
PID_AVB3_INTEGRIN_PATHWAY	PID_AVB3_INTEGRIN_PATHWAY	Details ...	72	0.823662	1.92555	0	0.000425641	0.002	1544	tags=46%, list=8%, signal=50%
KEGG_FOCAL_ADHESION	KEGG_FOCAL_ADHESION	Details ...	191	0.692093	1.88272	0	0.00107144	0.006	1925	tags=39%, list=10%, signal=43%
REACTOME_NON_INTEGRIN_MEMBRANE_ECM_INTERACTIONS	REACTOME_NON_INTEGRIN_MEMBRANE_ECM_INTERACTIONS	Details ...	57	0.822101	1.86883	0	0.00184119	0.012	1746	tags=54%, list=9%, signal=60%
REACTOME_INTEGRIN_CELL_SURFACE_INTERACTIONS	REACTOME_INTEGRIN_CELL_SURFACE_INTERACTIONS	Details ...	83	0.75923	1.85221	0	0.00216234	0.016	1030	tags=30%, list=5%, signal=32%
REACTOME_MET_PROMOTES_CELL_MOTILITY	REACTOME_MET_PROMOTES_CELL_MOTILITY	Details ...	40	0.836557	1.84173	0	0.00264806	0.022	1700	tags=48%, list=9%, signal=52%
KEGG_MATURITY_ONSET_DIABETES_OF_THE_YOUNG	KEGG_MATURITY_ONSET_DIABETES_OF_THE_YOUNG	Details ...	19	0.962395	1.82655	0	0.00345252	0.032	174	tags=11%, list=1%, signal=11%
NABA_BASEMENT_MEMBRANES	NABA_BASEMENT_MEMBRANES	Details ...	38	0.847222	1.82243	0	0.00313865	0.032	1030	tags=34%, list=5%, signal=36%
REACTOME_ECM_PROTEOGLYCANS	REACTOME_ECM_PROTEOGLYCANS	Details ...	70	0.76184	1.81921	0	0.00332942	0.037	839	tags=36%, list=4%, signal=37%
KEGG_ECM_RECEPTOR_INTERACTION	KEGG_ECM_RECEPTOR_INTERACTION	Details ...	78	0.758478	1.80892	0	0.00390595	0.046	1082	tags=36%, list=6%, signal=38%
REACTOME_INTERFERON_ALPHA_BETA_SIGNALING	REACTOME_INTERFERON_ALPHA_BETA_SIGNALING	Details ...	54	0.783269	1.80703	0	0.00378218	0.048	2488	tags=57%, list=13%, signal=66%
KEGG_LEUKOCYTE_TRANSENDOTHELIAL_MIGRATION	KEGG_LEUKOCYTE_TRANSENDOTHELIAL_MIGRATION	Details ...	104	0.708841	1.79597	0	0.00481599	0.066	2133	tags=33%, list=11%, signal=36%
REACTOME_NCAM_SIGNALING_FOR_NEURITE_OUT_GROWTH	REACTOME_NCAM_SIGNALING_FOR_NEURITE_OUT_GROWTH	Details ...	59	0.764985	1.78317	0	0.00606572	0.089	2325	tags=32%, list=12%, signal=36%
REACTOME_RHO_GTPASES_ACTIVATE_PAKS	REACTOME_RHO_GTPASES_ACTIVATE_PAKS	Details ...	21	0.912901	1.77792	0	0.0067213	0.104	606	tags=57%, list=3%, signal=59%
REACTOME_NCAM1_INTERACTIONS	REACTOME_NCAM1_INTERACTIONS	Details ...	38	0.817441	1.77744	0	0.00652617	0.107	1291	tags=24%, list=7%, signal=25%
REACTOME_LAMININ_INTERACTIONS	REACTOME_LAMININ_INTERACTIONS	Details ...	30	0.854582	1.77673	0	0.00640896	0.111	1700	tags=53%, list=9%, signal=58%
REACTOME_ASSEMBLY_OF_COLLAGEN_FIBRILS_AND_OTHER_MULTIMERIC_STRUCTURES	REACTOME_ASSEMBLY_OF_COLLAGEN_FIBRILS_AND_OTHER_MULTIMERIC_STRUCTURES	Details ...	59	0.759867	1.76581	0	0.00813627	0.143	586	tags=32%, list=3%, signal=33%
PID_SYNDECAN_1_PATHWAY	PID_SYNDECAN_1_PATHWAY	Details ...	45	0.797028	1.76424	0	0.00789799	0.145	586	tags=38%, list=3%, signal=39%
PID_INTEGRIN_A4B1_PATHWAY	PID_INTEGRIN_A4B1_PATHWAY	Details ...	32	0.845956	1.76371	0	0.00758803	0.146	1925	tags=56%, list=10%, signal=62%
PID_INTEGRIN1_PATHWAY	PID_INTEGRIN1_PATHWAY	Details ...	65	0.760741	1.75612	0	0.00908246	0.176	1332	tags=48%, list=7%, signal=51%
BIOCARTA_INTRINSIC_PATHWAY	BIOCARTA_INTRINSIC_PATHWAY	Details ...	18	0.924032	1.75139	0	0.00992572	0.198	293	tags=22%, list=1%, signal=23%
KEGG_REGULATION_OF_ACTIN_CYTOSKELETON	KEGG_REGULATION_OF_ACTIN_CYTOSKELETON	Details ...	195	0.642859	1.74871	0	0.0101764	0.212	1925	tags=27%, list=10%, signal=30%
REACTOME_MET_ACTIVATES_PTK2_SIGNALING	REACTOME_MET_ACTIVATES_PTK2_SIGNALING	Details ...	29	0.862537	1.74573	0	0.0104089	0.225	1700	tags=55%, list=9%, signal=60%
PID_FAK_PATHWAY	PID_FAK_PATHWAY	Details ...	56	0.764069	1.74324	0.00403226	0.010542	0.235	2434	tags=50%, list=12%, signal=57%
REACTOME_IMMUNOREGULATORY_INTERACTIONS_BETWEEN_A_LYMPHOID_AND_A_NON_LYMPHOID_CELL	REACTOME_IMMUNOREGULATORY_INTERACTIONS_BETWEEN_A_LYMPHOID_AND_A_NON_LYMPHOID_CELL	Details ...	140	0.67284	1.74322	0	0.0101655	0.235	563	tags=11%, list=3%, signal=11%
REACTOME_SIGNALING_BY_VEGF	REACTOME_SIGNALING_BY_VEGF	Details ...	104	0.696617	1.74248	0	0.0100018	0.24	2320	tags=39%, list=12%, signal=44%
REACTOME_MUSCLE_CONTRACTION	REACTOME_MUSCLE_CONTRACTION	Details ...	171	0.649713	1.74247	0	0.00966838	0.24	1398	tags=18%, list=7%, signal=19%
KEGG_ARRHYTHMOGENIC_RIGHT_VENTRICULAR_CARDIOMYOPATHY_ARVC	KEGG_ARRHYTHMOGENIC_RIGHT_VENTRICULAR_CARDIOMYOPATHY_ARVC	Details ...	65	0.728872	1.72157	0	0.0152802	0.362	1788	tags=31%, list=9%, signal=34%
REACTOME_FCGR_ACTIVATION	REACTOME_FCGR_ACTIVATION	Details ...	46	0.770777	1.7154	0.00204082	0.0174924	0.417	366	tags=9%, list=2%, signal=9%
REACTOME_SEMAPHORIN_INTERACTIONS	REACTOME_SEMAPHORIN_INTERACTIONS	Details ...	62	0.722256	1.71075	0	0.0192441	0.464	1394	tags=29%, list=7%, signal=31%
REACTOME_CELL_CELL_COMMUNICATION	REACTOME_CELL_CELL_COMMUNICATION	Details ...	112	0.673945	1.70779	0	0.0197928	0.484	2619	tags=36%, list=13%, signal=41%
REACTOME_CD22_MEDIATED_BCR_REGULATION	REACTOME_CD22_MEDIATED_BCR_REGULATION	Details ...	38	0.788184	1.70486	0	0.0204002	0.505	559	tags=8%, list=3%, signal=8%
REACTOME_REGULATION_OF_BETA_CELL_DEVELOPMENT	REACTOME_REGULATION_OF_BETA_CELL_DEVELOPMENT	Details ...	35	0.799287	1.70227	0	0.0210873	0.525	1530	tags=20%, list=8%, signal=22%
REACTOME_REGULATION_OF_GENE_EXPRESSION_IN_BETA_CELLS	REACTOME_REGULATION_OF_GENE_EXPRESSION_IN_BETA_CELLS	Details ...	18	0.87196	1.70168	0	0.0208083	0.528	1	tags=6%, list=0%, signal=6%
REACTOME_SIGNALING_BY_PDGF	REACTOME_SIGNALING_BY_PDGF	Details ...	56	0.734304	1.69621	0.00410678	0.0225165	0.571	2499	tags=46%, list=13%, signal=53%
BIOCARTA_AGR_PATHWAY	BIOCARTA_AGR_PATHWAY	Details ...	27	0.837131	1.69373	0.002	0.0233224	0.587	2489	tags=59%, list=13%, signal=68%
REACTOME_SIGNALING_BY_MET	REACTOME_SIGNALING_BY_MET	Details ...	75	0.705718	1.69304	0	0.0230833	0.592	1839	tags=36%, list=9%, signal=40%
REACTOME_REGULATION_OF_INSULIN_SECRETION	REACTOME_REGULATION_OF_INSULIN_SECRETION	Details ...	68	0.711128	1.68881	0	0.0249039	0.627	2229	tags=28%, list=11%, signal=31%
REACTOME_REGULATION_OF_ACTIN_DYNAMICS_FOR_PHAGOCYTIC_CUP_FORMATION	REACTOME_REGULATION_OF_ACTIN_DYNAMICS_FOR_PHAGOCYTIC_CUP_FORMATION	Details ...	94	0.677537	1.68311	0	0.0266658	0.66	2320	tags=33%, list=12%, signal=37%
PID_UPA_UPAR_PATHWAY	PID_UPA_UPAR_PATHWAY	Details ...	41	0.763696	1.68297	0	0.0260959	0.661	887	tags=27%, list=5%, signal=28%
PID_WNT_NONCANONICAL_PATHWAY	PID_WNT_NONCANONICAL_PATHWAY	Details ...	32	0.801951	1.68114	0	0.0265515	0.674	2390	tags=53%, list=12%, signal=60%
REACTOME_FCGAMMA_RECEPTOR_FCGR_DEPENDENT_PHAGOCYTOSIS	REACTOME_FCGAMMA_RECEPTOR_FCGR_DEPENDENT_PHAGOCYTOSIS	Details ...	119	0.650676	1.67648	0	0.0289501	0.713	2320	tags=29%, list=12%, signal=33%
KEGG_TIGHT_JUNCTION	KEGG_TIGHT_JUNCTION	Details ...	114	0.653442	1.67563	0	0.0286029	0.714	1987	tags=28%, list=10%, signal=31%
REACTOME_ACTIVATION_OF_MATRIX_METALLOPROTEINASES	REACTOME_ACTIVATION_OF_MATRIX_METALLOPROTEINASES	Details ...	29	0.822775	1.67487	0.00193798	0.0284959	0.721	599	tags=38%, list=3%, signal=39%
REACTOME_CELL_JUNCTION_ORGANIZATION	REACTOME_CELL_JUNCTION_ORGANIZATION	Details ...	80	0.695006	1.67452	0.002079	0.0281079	0.725	997	tags=23%, list=5%, signal=24%
PID_AVB3_OPN_PATHWAY	PID_AVB3_OPN_PATHWAY	Details ...	31	0.796613	1.67353	0.00788955	0.0280603	0.73	2091	tags=55%, list=11%, signal=61%
REACTOME_SMOOTH_MUSCLE_CONTRACTION	REACTOME_SMOOTH_MUSCLE_CONTRACTION	Details ...	36	0.786249	1.67216	0.00193798	0.028145	0.738	663	tags=47%, list=3%, signal=49%
PID_RHOA_PATHWAY	PID_RHOA_PATHWAY	Details ...	41	0.761047	1.6718	0.0019084	0.027698	0.738	2069	tags=44%, list=11%, signal=49%
PID_PDGFRB_PATHWAY	PID_PDGFRB_PATHWAY	Details ...	129	0.642101	1.65925	0	0.0342459	0.806	2213	tags=36%, list=11%, signal=41%
BIOCARTA_NKCELLS_PATHWAY	BIOCARTA_NKCELLS_PATHWAY	Details ...	19	0.863955	1.65803	0.00603622	0.0342517	0.808	449	tags=21%, list=2%, signal=22%
REACTOME_SYNDECAN_INTERACTIONS	REACTOME_SYNDECAN_INTERACTIONS	Details ...	27	0.805707	1.64627	0.00207469	0.0413546	0.876	566	tags=48%, list=3%, signal=50%
REACTOME_ROLE_OF_PHOSPHOLIPIDS_IN_PHAGOCYTOSIS	REACTOME_ROLE_OF_PHOSPHOLIPIDS_IN_PHAGOCYTOSIS	Details ...	59	0.701018	1.64192	0.00205339	0.044361	0.898	366	tags=8%, list=2%, signal=9%
PID_NECTIN_PATHWAY	PID_NECTIN_PATHWAY	Details ...	30	0.794035	1.63235	0	0.0506645	0.928	2360	tags=50%, list=12%, signal=57%
REACTOME_CELL_SURFACE_INTERACTIONS_AT_THE_VASCULAR_WALL	REACTOME_CELL_SURFACE_INTERACTIONS_AT_THE_VASCULAR_WALL	Details ...	152	0.615017	1.63057	0	0.0512801	0.932	1700	tags=18%, list=9%, signal=19%
BIOCARTA_AMI_PATHWAY	BIOCARTA_AMI_PATHWAY	Details ...	16	0.875088	1.6271	0.00590551	0.0536841	0.94	293	tags=19%, list=1%, signal=19%
KEGG_ADHERENS_JUNCTION	KEGG_ADHERENS_JUNCTION	Details ...	71	0.688503	1.62303	0.00416667	0.0564504	0.953	2360	tags=48%, list=12%, signal=54%
REACTOME_EXTRACELLULAR_MATRIX_ORGANIZATION	REACTOME_EXTRACELLULAR_MATRIX_ORGANIZATION	Details ...	277	0.573049	1.61645	0	0.0618522	0.97	784	tags=23%, list=4%, signal=24%
BIOCARTA_P53HYPOXIA_PATHWAY	BIOCARTA_P53HYPOXIA_PATHWAY	Details ...	21	0.822144	1.61313	0.0112994	0.063968	0.974	2274	tags=52%, list=12%, signal=59%
REACTOME_EPHA_MEDIATED_GROWTH_CONE_COLLAPSE	REACTOME_EPHA_MEDIATED_GROWTH_CONE_COLLAPSE	Details ...	25	0.792595	1.60683	0.00613497	0.0693656	0.981	1056	tags=24%, list=5%, signal=25%
KEGG_NOTCH_SIGNALING_PATHWAY	KEGG_NOTCH_SIGNALING_PATHWAY	Details ...	46	0.712401	1.60351	0.00842105	0.0715776	0.981	3683	tags=61%, list=19%, signal=75%
BIOCARTA_ALK_PATHWAY	BIOCARTA_ALK_PATHWAY	Details ...	34	0.755046	1.60037	0.00389864	0.0737151	0.981	2943	tags=53%, list=15%, signal=62%
REACTOME_SEMA4D_IN_SEMAPHORIN_SIGNALING	REACTOME_SEMA4D_IN_SEMAPHORIN_SIGNALING	Details ...	24	0.79104	1.59952	0.0139721	0.0736252	0.982	1056	tags=38%, list=5%, signal=40%
PID_ANGIOPOIETIN_RECEPTOR_PATHWAY	PID_ANGIOPOIETIN_RECEPTOR_PATHWAY	Details ...	46	0.732012	1.59619	0.00833333	0.0757728	0.985	2376	tags=35%, list=12%, signal=39%
REACTOME_SIGNALING_BY_RECEPTOR_TYROSINE_KINASES	REACTOME_SIGNALING_BY_RECEPTOR_TYROSINE_KINASES	Details ...	437	0.540634	1.59308	0	0.0781119	0.986	2133	tags=26%, list=11%, signal=29%
REACTOME_MYOGENESIS	REACTOME_MYOGENESIS	Details ...	23	0.815157	1.58807	0.00952381	0.082672	0.99	1818	tags=48%, list=9%, signal=53%
PID_LYMPH_ANGIOGENESIS_PATHWAY	PID_LYMPH_ANGIOGENESIS_PATHWAY	Details ...	25	0.788011	1.58378	0.0223124	0.0864811	0.991	2320	tags=44%, list=12%, signal=50%
PID_INTEGRIN_A9B1_PATHWAY	PID_INTEGRIN_A9B1_PATHWAY	Details ...	23	0.782232	1.58348	0.0178571	0.0857535	0.991	1332	tags=35%, list=7%, signal=37%
REACTOME_SCAVENGING_OF_HEME_FROM_PLASMA	REACTOME_SCAVENGING_OF_HEME_FROM_PLASMA	Details ...	46	0.71569	1.58327	0.0134831	0.0847432	0.992	1099	tags=13%, list=6%, signal=14%
PID_ECADHERIN_STABILIZATION_PATHWAY	PID_ECADHERIN_STABILIZATION_PATHWAY	Details ...	41	0.728086	1.58163	0.00401606	0.0854979	0.992	1792	tags=39%, list=9%, signal=43%
PID_SYNDECAN_2_PATHWAY	PID_SYNDECAN_2_PATHWAY	Details ...	32	0.747292	1.57773	0.00396825	0.0889115	0.994	2087	tags=41%, list=11%, signal=45%
PID_INSULIN_GLUCOSE_PATHWAY	PID_INSULIN_GLUCOSE_PATHWAY	Details ...	25	0.793097	1.57477	0.011811	0.091359	0.995	1790	tags=40%, list=9%, signal=44%
REACTOME_SEMA4D_INDUCED_CELL_MIGRATION_AND_GROWTH_CONE_COLLAPSE	REACTOME_SEMA4D_INDUCED_CELL_MIGRATION_AND_GROWTH_CONE_COLLAPSE	Details ...	20	0.80374	1.57399	0.0177866	0.0909183	0.996	1056	tags=40%, list=5%, signal=42%
PID_NCADHERIN_PATHWAY	PID_NCADHERIN_PATHWAY	Details ...	32	0.761775	1.57379	0.00603622	0.090023	0.996	2321	tags=50%, list=12%, signal=57%
REACTOME_RHO_GTPASES_ACTIVATE_ROCKS	REACTOME_RHO_GTPASES_ACTIVATE_ROCKS	Details ...	19	0.804016	1.56746	0.0200803	0.0970089	0.998	1056	tags=47%, list=5%, signal=50%
REACTOME_VEGFR2_MEDIATED_VASCULAR_PERMEABILITY	REACTOME_VEGFR2_MEDIATED_VASCULAR_PERMEABILITY	Details ...	27	0.757389	1.56682	0.0143149	0.0963882	0.998	2274	tags=48%, list=12%, signal=54%
REACTOME_RHO_GTPASES_ACTIVATE_CIT	REACTOME_RHO_GTPASES_ACTIVATE_CIT	Details ...	19	0.840453	1.56598	0.0170213	0.0959056	0.998	457	tags=42%, list=2%, signal=43%
PID_A6B1_A6B4_INTEGRIN_PATHWAY	PID_A6B1_A6B4_INTEGRIN_PATHWAY	Details ...	46	0.703671	1.56559	0.0160321	0.0951895	0.998	3460	tags=52%, list=18%, signal=63%
REACTOME_ANCHORING_FIBRIL_FORMATION	REACTOME_ANCHORING_FIBRIL_FORMATION		15	0.834885	1.56558	0.0113852	0.0940279	0.998	1002	tags=33%, list=5%, signal=35%
PID_ATF2_PATHWAY	PID_ATF2_PATHWAY		57	0.6718	1.5654	0.00809717	0.0932087	0.998	2131	tags=42%, list=11%, signal=47%
PID_SMAD2_3NUCLEAR_PATHWAY	PID_SMAD2_3NUCLEAR_PATHWAY		76	0.63896	1.5522	0.0203252	0.110021	0.999	2387	tags=47%, list=12%, signal=54%
PID_RAC1_REG_PATHWAY	PID_RAC1_REG_PATHWAY		38	0.716752	1.55088	0.0103734	0.11036	0.999	3658	tags=50%, list=19%, signal=61%
NABA_CORE_MATRISOME	NABA_CORE_MATRISOME		226	0.562066	1.54446	0	0.1182	1	586	tags=23%, list=3%, signal=23%
REACTOME_SYNTHESIS_OF_PIPS_AT_THE_PLASMA_MEMBRANE	REACTOME_SYNTHESIS_OF_PIPS_AT_THE_PLASMA_MEMBRANE		51	0.683274	1.54395	0.0135659	0.117539	1	4855	tags=63%, list=25%, signal=83%
SIG_CHEMOTAXIS	SIG_CHEMOTAXIS		41	0.704253	1.53768	0.0160966	0.125914	1	1544	tags=32%, list=8%, signal=34%
REACTOME_NETRIN_1_SIGNALING	REACTOME_NETRIN_1_SIGNALING		42	0.685169	1.53451	0.0158103	0.129745	1	2133	tags=33%, list=11%, signal=37%
PID_CDC42_PATHWAY	PID_CDC42_PATHWAY		68	0.644409	1.53228	0.0170213	0.131844	1	2117	tags=38%, list=11%, signal=43%
PID_ENDOTHELIN_PATHWAY	PID_ENDOTHELIN_PATHWAY		61	0.655477	1.53057	0.00431965	0.132749	1	2320	tags=26%, list=12%, signal=30%
REACTOME_FOXO_MEDIATED_TRANSCRIPTION_OF_OXIDATIVE_STRESS_METABOLIC_AND_NEURONAL_GENES	REACTOME_FOXO_MEDIATED_TRANSCRIPTION_OF_OXIDATIVE_STRESS_METABOLIC_AND_NEURONAL_GENES		28	0.746955	1.52543	0.027027	0.139411	1	2188	tags=25%, list=11%, signal=28%
PID_HNF3A_PATHWAY	PID_HNF3A_PATHWAY		39	0.700781	1.51871	0.0352697	0.148907	1	2182	tags=36%, list=11%, signal=40%
REACTOME_INSULIN_PROCESSING	REACTOME_INSULIN_PROCESSING		26	0.762424	1.51865	0.011811	0.147386	1	1389	tags=15%, list=7%, signal=17%
PID_INTEGRIN_CS_PATHWAY	PID_INTEGRIN_CS_PATHWAY		25	0.753027	1.51575	0.0232108	0.15088	1	1700	tags=32%, list=9%, signal=35%
REACTOME_OTHER_SEMAPHORIN_INTERACTIONS	REACTOME_OTHER_SEMAPHORIN_INTERACTIONS		18	0.807551	1.51286	0.0271845	0.153973	1	915	tags=22%, list=5%, signal=23%
KEGG_SMALL_CELL_LUNG_CANCER	KEGG_SMALL_CELL_LUNG_CANCER		83	0.619556	1.51079	0.0163599	0.155954	1	1700	tags=24%, list=9%, signal=26%
PID_INTEGRIN3_PATHWAY	PID_INTEGRIN3_PATHWAY		42	0.68171	1.50809	0.0282258	0.159011	1	1332	tags=40%, list=7%, signal=43%
REACTOME_PLATELET_AGGREGATION_PLUG_FORMATION	REACTOME_PLATELET_AGGREGATION_PLUG_FORMATION		34	0.707422	1.50624	0.0175097	0.160847	1	2320	tags=32%, list=12%, signal=37%
PID_HNF3B_PATHWAY	PID_HNF3B_PATHWAY		38	0.684221	1.50612	0.0368098	0.159441	1	2558	tags=26%, list=13%, signal=30%
PID_INTEGRIN5_PATHWAY	PID_INTEGRIN5_PATHWAY		16	0.803743	1.50585	0.0221328	0.15834	1	548	tags=44%, list=3%, signal=45%
REACTOME_INSULIN_RECEPTOR_RECYCLING	REACTOME_INSULIN_RECEPTOR_RECYCLING		26	0.730976	1.50402	0.0227743	0.15953	1	1511	tags=31%, list=8%, signal=33%
REACTOME_NOTCH4_INTRACELLULAR_DOMAIN_REGULATES_TRANSCRIPTION	REACTOME_NOTCH4_INTRACELLULAR_DOMAIN_REGULATES_TRANSCRIPTION		19	0.784556	1.50391	0.0195695	0.158082	1	1530	tags=37%, list=8%, signal=40%
BIOCARTA_MCALPAIN_PATHWAY	BIOCARTA_MCALPAIN_PATHWAY		17	0.797368	1.5031	0.0245399	0.157854	1	1875	tags=41%, list=10%, signal=45%
REACTOME_NEPHRIN_FAMILY_INTERACTIONS	REACTOME_NEPHRIN_FAMILY_INTERACTIONS		21	0.766865	1.49876	0.0402414	0.164127	1	2407	tags=48%, list=12%, signal=54%
REACTOME_FCERI_MEDIATED_MAPK_ACTIVATION	REACTOME_FCERI_MEDIATED_MAPK_ACTIVATION		63	0.637338	1.49603	0.0180361	0.167412	1	2133	tags=17%, list=11%, signal=20%
REACTOME_INTEGRATION_OF_ENERGY_METABOLISM	REACTOME_INTEGRATION_OF_ENERGY_METABOLISM		95	0.593277	1.49303	0.0063425	0.171645	1	2229	tags=22%, list=11%, signal=25%
KEGG_PANCREATIC_CANCER	KEGG_PANCREATIC_CANCER		70	0.617535	1.49276	0.020202	0.170593	1	3127	tags=44%, list=16%, signal=53%
REACTOME_CELL_CELL_JUNCTION_ORGANIZATION	REACTOME_CELL_CELL_JUNCTION_ORGANIZATION		53	0.653077	1.48793	0.0191083	0.177454	1	3641	tags=43%, list=19%, signal=53%
PID_P38_ALPHA_BETA_DOWNSTREAM_PATHWAY	PID_P38_ALPHA_BETA_DOWNSTREAM_PATHWAY		37	0.668817	1.47807	0.0342052	0.194445	1	1817	tags=46%, list=9%, signal=51%
REACTOME_EXTRA_NUCLEAR_ESTROGEN_SIGNALING	REACTOME_EXTRA_NUCLEAR_ESTROGEN_SIGNALING		71	0.623788	1.47737	0.0204499	0.194039	1	2463	tags=44%, list=13%, signal=50%
PID_CD8_TCR_DOWNSTREAM_PATHWAY	PID_CD8_TCR_DOWNSTREAM_PATHWAY		53	0.652606	1.47162	0.0339321	0.203738	1	2087	tags=23%, list=11%, signal=25%
PID_BETA_CATENIN_NUC_PATHWAY	PID_BETA_CATENIN_NUC_PATHWAY		68	0.627971	1.47154	0.0289017	0.202053	1	2297	tags=38%, list=12%, signal=43%
NABA_PROTEOGLYCANS	NABA_PROTEOGLYCANS		29	0.713549	1.471	0.0546559	0.201455	1	800	tags=31%, list=4%, signal=32%
PID_THROMBIN_PAR1_PATHWAY	PID_THROMBIN_PAR1_PATHWAY		41	0.668349	1.46852	0.0311203	0.204898	1	2430	tags=39%, list=12%, signal=44%
PID_FGF_PATHWAY	PID_FGF_PATHWAY		49	0.651206	1.46672	0.0282258	0.20671	1	3945	tags=55%, list=20%, signal=69%
KEGG_BASAL_CELL_CARCINOMA	KEGG_BASAL_CELL_CARCINOMA		49	0.654832	1.46462	0.023301	0.209083	1	3032	tags=33%, list=15%, signal=39%
REACTOME_GLUTAMATE_NEUROTRANSMITTER_RELEASE_CYCLE	REACTOME_GLUTAMATE_NEUROTRANSMITTER_RELEASE_CYCLE		23	0.742362	1.46391	0.0455446	0.208745	1	2740	tags=30%, list=14%, signal=35%
BIOCARTA_INTEGRIN_PATHWAY	BIOCARTA_INTEGRIN_PATHWAY		33	0.694505	1.4632	0.0364372	0.208199	1	2087	tags=39%, list=11%, signal=44%
REACTOME_CREATION_OF_C4_AND_C2_ACTIVATORS	REACTOME_CREATION_OF_C4_AND_C2_ACTIVATORS		45	0.66329	1.46012	0.0307692	0.212717	1	1249	tags=16%, list=6%, signal=17%
REACTOME_INTERLEUKIN_20_FAMILY_SIGNALING	REACTOME_INTERLEUKIN_20_FAMILY_SIGNALING		20	0.752046	1.45857	0.0473251	0.213928	1	3468	tags=45%, list=18%, signal=55%
KEGG_B_CELL_RECEPTOR_SIGNALING_PATHWAY	KEGG_B_CELL_RECEPTOR_SIGNALING_PATHWAY		72	0.602086	1.45815	0.0256917	0.213005	1	4322	tags=46%, list=22%, signal=59%
PID_ARF6_PATHWAY	PID_ARF6_PATHWAY		33	0.681628	1.45749	0.0340681	0.21244	1	3779	tags=42%, list=19%, signal=52%
BIOCARTA_GSK3_PATHWAY	BIOCARTA_GSK3_PATHWAY		19	0.778373	1.45712	0.0414313	0.211335	1	2274	tags=53%, list=12%, signal=59%
REACTOME_DISASSEMBLY_OF_THE_DESTRUCTION_COMPLEX_AND_RECRUITMENT_OF_AXIN_TO_THE_MEMBRANE	REACTOME_DISASSEMBLY_OF_THE_DESTRUCTION_COMPLEX_AND_RECRUITMENT_OF_AXIN_TO_THE_MEMBRANE		27	0.711364	1.45665	0.0474227	0.210359	1	2033	tags=33%, list=10%, signal=37%
PID_VEGFR1_2_PATHWAY	PID_VEGFR1_2_PATHWAY		69	0.618948	1.45459	0.0247934	0.212561	1	2532	tags=36%, list=13%, signal=41%
REACTOME_UNBLOCKING_OF_NMDA_RECEPTORS_GLUTAMATE_BINDING_AND_ACTIVATION	REACTOME_UNBLOCKING_OF_NMDA_RECEPTORS_GLUTAMATE_BINDING_AND_ACTIVATION		18	0.76775	1.45389	0.0578842	0.212106	1	1343	tags=17%, list=7%, signal=18%
PID_NEPHRIN_NEPH1_PATHWAY	PID_NEPHRIN_NEPH1_PATHWAY		29	0.705422	1.452	0.0392562	0.213844	1	2407	tags=41%, list=12%, signal=47%
REACTOME_EPH_EPHRIN_SIGNALING	REACTOME_EPH_EPHRIN_SIGNALING		87	0.588061	1.44698	0.0310559	0.222612	1	1617	tags=28%, list=8%, signal=30%
SIG_INSULIN_RECEPTOR_PATHWAY_IN_CARDIAC_MYOCYTES	SIG_INSULIN_RECEPTOR_PATHWAY_IN_CARDIAC_MYOCYTES		49	0.633355	1.44665	0.0411765	0.221564	1	3524	tags=53%, list=18%, signal=65%
REACTOME_ADHERENS_JUNCTIONS_INTERACTIONS	REACTOME_ADHERENS_JUNCTIONS_INTERACTIONS		27	0.705938	1.44653	0.0513834	0.220083	1	952	tags=30%, list=5%, signal=31%
KEGG_TYPE_II_DIABETES_MELLITUS	KEGG_TYPE_II_DIABETES_MELLITUS		41	0.659116	1.4458	0.0429688	0.219689	1	2087	tags=20%, list=11%, signal=22%
PID_WNT_CANONICAL_PATHWAY	PID_WNT_CANONICAL_PATHWAY		19	0.742766	1.44262	0.0565302	0.224088	1	2033	tags=32%, list=10%, signal=35%
REACTOME_NITRIC_OXIDE_STIMULATES_GUANYLATE_CYCLASE	REACTOME_NITRIC_OXIDE_STIMULATES_GUANYLATE_CYCLASE		20	0.731064	1.44151	0.0478821	0.224677	1	3893	tags=50%, list=20%, signal=62%
REACTOME_CELL_EXTRACELLULAR_MATRIX_INTERACTIONS	REACTOME_CELL_EXTRACELLULAR_MATRIX_INTERACTIONS		18	0.770305	1.43947	0.0488722	0.226796	1	2142	tags=61%, list=11%, signal=69%
REACTOME_TRANSCRIPTIONAL_REGULATION_BY_MECP2	REACTOME_TRANSCRIPTIONAL_REGULATION_BY_MECP2		55	0.618926	1.43744	0.0365112	0.229034	1	3683	tags=51%, list=19%, signal=63%
PID_HES_HEY_PATHWAY	PID_HES_HEY_PATHWAY		43	0.655169	1.43723	0.0351562	0.227793	1	3131	tags=51%, list=16%, signal=61%
REACTOME_RUNX2_REGULATES_BONE_DEVELOPMENT	REACTOME_RUNX2_REGULATES_BONE_DEVELOPMENT		30	0.693283	1.43651	0.0573123	0.227501	1	2213	tags=43%, list=11%, signal=49%
KEGG_CELL_ADHESION_MOLECULES_CAMS	KEGG_CELL_ADHESION_MOLECULES_CAMS		124	0.555552	1.43558	0.024948	0.227899	1	1818	tags=19%, list=9%, signal=20%
PID_ERBB1_DOWNSTREAM_PATHWAY	PID_ERBB1_DOWNSTREAM_PATHWAY		105	0.558911	1.43405	0.0208768	0.229255	1	2131	tags=34%, list=11%, signal=38%
PID_ARF6_TRAFFICKING_PATHWAY	PID_ARF6_TRAFFICKING_PATHWAY		48	0.642981	1.43395	0.0440882	0.22781	1	1700	tags=33%, list=9%, signal=36%
REACTOME_RUNX1_INTERACTS_WITH_CO_FACTORS_WHOSE_PRECISE_EFFECT_ON_RUNX1_TARGETS_IS_NOT_KNOWN	REACTOME_RUNX1_INTERACTS_WITH_CO_FACTORS_WHOSE_PRECISE_EFFECT_ON_RUNX1_TARGETS_IS_NOT_KNOWN		36	0.660224	1.43272	0.0487805	0.228556	1	3240	tags=61%, list=17%, signal=73%
PID_S1P_S1P1_PATHWAY	PID_S1P_S1P1_PATHWAY		21	0.725198	1.43217	0.0808271	0.227967	1	2133	tags=43%, list=11%, signal=48%
BIOCARTA_PITX2_PATHWAY	BIOCARTA_PITX2_PATHWAY		15	0.778445	1.42933	0.0589391	0.231834	1	2108	tags=47%, list=11%, signal=52%
PID_NETRIN_PATHWAY	PID_NETRIN_PATHWAY		30	0.693887	1.42771	0.0421687	0.233513	1	2305	tags=47%, list=12%, signal=53%
PID_S1P_S1P3_PATHWAY	PID_S1P_S1P3_PATHWAY		29	0.691909	1.42685	0.046729	0.233637	1	2331	tags=41%, list=12%, signal=47%
REACTOME_CHONDROITIN_SULFATE_DERMATAN_SULFATE_METABOLISM	REACTOME_CHONDROITIN_SULFATE_DERMATAN_SULFATE_METABOLISM		48	0.626092	1.42197	0.0328542	0.242071	1	2089	tags=31%, list=11%, signal=35%
KEGG_REGULATION_OF_AUTOPHAGY	KEGG_REGULATION_OF_AUTOPHAGY		21	0.729906	1.42044	0.0639175	0.243094	1	192	tags=10%, list=1%, signal=10%
REACTOME_RHO_GTPASES_ACTIVATE_PKNS	REACTOME_RHO_GTPASES_ACTIVATE_PKNS		79	0.582056	1.41894	0.012024	0.244563	1	787	tags=16%, list=4%, signal=17%
BIOCARTA_TFF_PATHWAY	BIOCARTA_TFF_PATHWAY		22	0.719349	1.41813	0.0709939	0.244586	1	2867	tags=45%, list=15%, signal=53%
REACTOME_SIGNAL_TRANSDUCTION_BY_L1	REACTOME_SIGNAL_TRANSDUCTION_BY_L1		21	0.734223	1.41684	0.0585859	0.245662	1	2117	tags=38%, list=11%, signal=43%
SIG_REGULATION_OF_THE_ACTIN_CYTOSKELETON_BY_RHO_GTPASES	SIG_REGULATION_OF_THE_ACTIN_CYTOSKELETON_BY_RHO_GTPASES		31	0.675216	1.41623	0.0552268	0.245443	1	1459	tags=42%, list=7%, signal=45%
REACTOME_CLASS_B_2_SECRETIN_FAMILY_RECEPTORS	REACTOME_CLASS_B_2_SECRETIN_FAMILY_RECEPTORS		71	0.593976	1.41435	0.0329218	0.247467	1	2829	tags=25%, list=14%, signal=30%
PID_BMP_PATHWAY	PID_BMP_PATHWAY		39	0.640301	1.41414	0.0481928	0.246195	1	2796	tags=54%, list=14%, signal=63%
REACTOME_ANTIGEN_ACTIVATES_B_CELL_RECEPTOR_BCR_LEADING_TO_GENERATION_OF_SECOND_MESSENGERS	REACTOME_ANTIGEN_ACTIVATES_B_CELL_RECEPTOR_BCR_LEADING_TO_GENERATION_OF_SECOND_MESSENGERS		63	0.606682	1.41343	0.0513347	0.246013	1	606	tags=6%, list=3%, signal=7%
REACTOME_P130CAS_LINKAGE_TO_MAPK_SIGNALING_FOR_INTEGRINS	REACTOME_P130CAS_LINKAGE_TO_MAPK_SIGNALING_FOR_INTEGRINS		15	0.761376	1.4113	0.08413	0.248872	1	2320	tags=33%, list=12%, signal=38%
REACTOME_REGULATION_OF_RUNX1_EXPRESSION_AND_ACTIVITY	REACTOME_REGULATION_OF_RUNX1_EXPRESSION_AND_ACTIVITY		17	0.757548	1.41061	0.0735587	0.248707	1	3779	tags=82%, list=19%, signal=102%
PID_RAC1_PATHWAY	PID_RAC1_PATHWAY		53	0.603914	1.40982	0.0482625	0.248832	1	2499	tags=40%, list=13%, signal=45%
REACTOME_CA2PLUS_PATHWAY	REACTOME_CA2PLUS_PATHWAY		58	0.60751	1.40932	0.0495049	0.248374	1	3513	tags=47%, list=18%, signal=57%
REACTOME_REGULATION_OF_TP53_ACTIVITY_THROUGH_ACETYLATION	REACTOME_REGULATION_OF_TP53_ACTIVITY_THROUGH_ACETYLATION		30	0.680984	1.40916	0.0641822	0.247095	1	2274	tags=50%, list=12%, signal=56%
REACTOME_RHO_GTPASE_CYCLE	REACTOME_RHO_GTPASE_CYCLE		135	0.543871	1.40807	0.025641	0.247503	1	3298	tags=30%, list=17%, signal=35%
REACTOME_NEGATIVE_REGULATION_OF_NMDA_RECEPTOR_MEDIATED_NEURONAL_TRANSMISSION	REACTOME_NEGATIVE_REGULATION_OF_NMDA_RECEPTOR_MEDIATED_NEURONAL_TRANSMISSION		20	0.740426	1.40763	0.0635246	0.246869	1	2653	tags=20%, list=14%, signal=23%
PID_RXR_VDR_PATHWAY	PID_RXR_VDR_PATHWAY		26	0.683869	1.40494	0.0438247	0.251135	1	4324	tags=54%, list=22%, signal=69%
REACTOME_REGULATION_OF_MECP2_EXPRESSION_AND_ACTIVITY	REACTOME_REGULATION_OF_MECP2_EXPRESSION_AND_ACTIVITY		30	0.67315	1.40032	0.0684105	0.259419	1	3503	tags=63%, list=18%, signal=77%
REACTOME_MAPK_TARGETS_NUCLEAR_EVENTS_MEDIATED_BY_MAP_KINASES	REACTOME_MAPK_TARGETS_NUCLEAR_EVENTS_MEDIATED_BY_MAP_KINASES		31	0.681229	1.40004	0.0560166	0.258293	1	2992	tags=45%, list=15%, signal=53%
REACTOME_PI_METABOLISM	REACTOME_PI_METABOLISM		80	0.574992	1.39772	0.0350195	0.261655	1	4855	tags=51%, list=25%, signal=68%
REACTOME_BINDING_AND_UPTAKE_OF_LIGANDS_BY_SCAVENGER_RECEPTORS	REACTOME_BINDING_AND_UPTAKE_OF_LIGANDS_BY_SCAVENGER_RECEPTORS		74	0.574291	1.39736	0.0395257	0.260741	1	1278	tags=20%, list=7%, signal=22%
REACTOME_SIGNALING_BY_WNT_IN_CANCER	REACTOME_SIGNALING_BY_WNT_IN_CANCER		31	0.662139	1.39698	0.0666667	0.259875	1	4832	tags=65%, list=25%, signal=85%
REACTOME_RECEPTOR_TYPE_TYROSINE_PROTEIN_PHOSPHATASES	REACTOME_RECEPTOR_TYPE_TYROSINE_PROTEIN_PHOSPHATASES		19	0.717794	1.39682	0.077821	0.258642	1	2703	tags=26%, list=14%, signal=30%
PID_PS1_PATHWAY	PID_PS1_PATHWAY		43	0.634149	1.39636	0.054	0.258071	1	2173	tags=44%, list=11%, signal=50%
SIG_PIP3_SIGNALING_IN_B_LYMPHOCYTES	SIG_PIP3_SIGNALING_IN_B_LYMPHOCYTES		35	0.654004	1.39621	0.0754352	0.256876	1	3535	tags=34%, list=18%, signal=42%
PID_VEGFR1_PATHWAY	PID_VEGFR1_PATHWAY		26	0.694915	1.396	0.0631164	0.255775	1	4301	tags=65%, list=22%, signal=84%
BIOCARTA_MET_PATHWAY	BIOCARTA_MET_PATHWAY		32	0.661362	1.39565	0.0692884	0.255034	1	2727	tags=38%, list=14%, signal=43%
REACTOME_RAS_ACTIVATION_UPON_CA2PLUS_INFLUX_THROUGH_NMDA_RECEPTOR	REACTOME_RAS_ACTIVATION_UPON_CA2PLUS_INFLUX_THROUGH_NMDA_RECEPTOR		19	0.747676	1.39422	0.0700389	0.256525	1	1650	tags=26%, list=8%, signal=29%
PID_ECADHERIN_KERATINOCYTE_PATHWAY	PID_ECADHERIN_KERATINOCYTE_PATHWAY		21	0.718581	1.39384	0.0669291	0.25571	1	2274	tags=48%, list=12%, signal=54%
PID_SYNDECAN_4_PATHWAY	PID_SYNDECAN_4_PATHWAY		29	0.684364	1.39347	0.0813492	0.254995	1	1617	tags=38%, list=8%, signal=41%
REACTOME_THE_PHOTOTRANSDUCTION_CASCADE	REACTOME_THE_PHOTOTRANSDUCTION_CASCADE		24	0.69273	1.39331	0.0752896	0.253883	1	1042	tags=21%, list=5%, signal=22%
REACTOME_RUNX2_REGULATES_OSTEOBLAST_DIFFERENTIATION	REACTOME_RUNX2_REGULATES_OSTEOBLAST_DIFFERENTIATION		23	0.70998	1.38999	0.0921053	0.259003	1	2213	tags=52%, list=11%, signal=59%
REACTOME_NOTCH_HLH_TRANSCRIPTION_PATHWAY	REACTOME_NOTCH_HLH_TRANSCRIPTION_PATHWAY		28	0.687645	1.38914	0.0763052	0.259347	1	4378	tags=71%, list=22%, signal=92%
REACTOME_NOTCH3_INTRACELLULAR_DOMAIN_REGULATES_TRANSCRIPTION	REACTOME_NOTCH3_INTRACELLULAR_DOMAIN_REGULATES_TRANSCRIPTION		23	0.695697	1.38886	0.0787402	0.258423	1	1537	tags=35%, list=8%, signal=38%
KEGG_MELANOGENESIS	KEGG_MELANOGENESIS		89	0.567332	1.38865	0.0390625	0.257435	1	2297	tags=28%, list=12%, signal=32%
PID_AR_PATHWAY	PID_AR_PATHWAY		59	0.591115	1.38809	0.0517598	0.257073	1	2997	tags=46%, list=15%, signal=54%
REACTOME_PKA_MEDIATED_PHOSPHORYLATION_OF_CREB	REACTOME_PKA_MEDIATED_PHOSPHORYLATION_OF_CREB		17	0.729908	1.38775	0.0731225	0.256306	1	1875	tags=29%, list=10%, signal=32%
PID_AR_NONGENOMIC_PATHWAY	PID_AR_NONGENOMIC_PATHWAY		31	0.649202	1.38578	0.0743802	0.258828	1	2903	tags=45%, list=15%, signal=53%
PID_AJDISS_2PATHWAY	PID_AJDISS_2PATHWAY		45	0.61902	1.38563	0.065666	0.257721	1	2517	tags=44%, list=13%, signal=51%
REACTOME_CHONDROITIN_SULFATE_BIOSYNTHESIS	REACTOME_CHONDROITIN_SULFATE_BIOSYNTHESIS		19	0.738305	1.38503	0.0881148	0.257456	1	2071	tags=37%, list=11%, signal=41%
REACTOME_DOPAMINE_NEUROTRANSMITTER_RELEASE_CYCLE	REACTOME_DOPAMINE_NEUROTRANSMITTER_RELEASE_CYCLE		23	0.70391	1.38351	0.0839552	0.259094	1	2740	tags=26%, list=14%, signal=30%
PID_ILK_PATHWAY	PID_ILK_PATHWAY		45	0.63101	1.38324	0.0730689	0.258254	1	2144	tags=53%, list=11%, signal=60%
PID_HEDGEHOG_GLI_PATHWAY	PID_HEDGEHOG_GLI_PATHWAY		48	0.611459	1.38268	0.0489796	0.258044	1	4549	tags=56%, list=23%, signal=73%
PID_S1P_S1P2_PATHWAY	PID_S1P_S1P2_PATHWAY		24	0.701392	1.3806	0.0806452	0.260901	1	2331	tags=46%, list=12%, signal=52%
BIOCARTA_PTEN_PATHWAY	BIOCARTA_PTEN_PATHWAY		18	0.736792	1.37947	0.0895238	0.261745	1	2274	tags=44%, list=12%, signal=50%
REACTOME_DEACTIVATION_OF_THE_BETA_CATENIN_TRANSACTIVATING_COMPLEX	REACTOME_DEACTIVATION_OF_THE_BETA_CATENIN_TRANSACTIVATING_COMPLEX		39	0.637992	1.37923	0.0789474	0.260815	1	2890	tags=44%, list=15%, signal=51%
REACTOME_GROWTH_HORMONE_RECEPTOR_SIGNALING	REACTOME_GROWTH_HORMONE_RECEPTOR_SIGNALING		21	0.717733	1.37919	0.0794574	0.259542	1	2499	tags=38%, list=13%, signal=44%
REACTOME_PHOSPHORYLATION_SITE_MUTANTS_OF_CTNNB1_ARE_NOT_TARGETED_TO_THE_PROTEASOME_BY_THE_DESTRUCTION_COMPLEX	REACTOME_PHOSPHORYLATION_SITE_MUTANTS_OF_CTNNB1_ARE_NOT_TARGETED_TO_THE_PROTEASOME_BY_THE_DESTRUCTION_COMPLEX		15	0.733516	1.37396	0.0944882	0.268502	1	1790	tags=33%, list=9%, signal=37%
REACTOME_COLLAGEN_BIOSYNTHESIS_AND_MODIFYING_ENZYMES	REACTOME_COLLAGEN_BIOSYNTHESIS_AND_MODIFYING_ENZYMES		64	0.580753	1.37393	0.0731225	0.26719	1	586	tags=23%, list=3%, signal=24%
REACTOME_APOPTOTIC_CLEAVAGE_OF_CELLULAR_PROTEINS	REACTOME_APOPTOTIC_CLEAVAGE_OF_CELLULAR_PROTEINS		35	0.633675	1.37167	0.0834915	0.270087	1	1451	tags=29%, list=7%, signal=31%
PID_AR_TF_PATHWAY	PID_AR_TF_PATHWAY		48	0.616576	1.3713	0.064833	0.269465	1	4482	tags=60%, list=23%, signal=78%
REACTOME_FCERI_MEDIATED_CAPLUS2_MOBILIZATION	REACTOME_FCERI_MEDIATED_CAPLUS2_MOBILIZATION		62	0.577305	1.36954	0.0669456	0.271442	1	3770	tags=21%, list=19%, signal=26%
KEGG_VASCULAR_SMOOTH_MUSCLE_CONTRACTION	KEGG_VASCULAR_SMOOTH_MUSCLE_CONTRACTION		97	0.544802	1.36832	0.0403397	0.272445	1	1387	tags=25%, list=7%, signal=26%
PID_BETA_CATENIN_DEG_PATHWAY	PID_BETA_CATENIN_DEG_PATHWAY		17	0.748236	1.36777	0.0972763	0.272103	1	4832	tags=88%, list=25%, signal=117%
KEGG_TGF_BETA_SIGNALING_PATHWAY	KEGG_TGF_BETA_SIGNALING_PATHWAY		82	0.559415	1.36678	0.0576132	0.272756	1	2426	tags=37%, list=12%, signal=42%
REACTOME_COLLAGEN_FORMATION	REACTOME_COLLAGEN_FORMATION		86	0.55816	1.36668	0.0472441	0.271621	1	586	tags=22%, list=3%, signal=23%
PID_TCPTP_PATHWAY	PID_TCPTP_PATHWAY		42	0.625545	1.36659	0.0674603	0.270468	1	1756	tags=26%, list=9%, signal=29%
REACTOME_A_TETRASACCHARIDE_LINKER_SEQUENCE_IS_REQUIRED_FOR_GAG_SYNTHESIS	REACTOME_A_TETRASACCHARIDE_LINKER_SEQUENCE_IS_REQUIRED_FOR_GAG_SYNTHESIS		24	0.669122	1.36345	0.11336	0.275576	1	1082	tags=33%, list=6%, signal=35%
PID_NFAT_TFPATHWAY	PID_NFAT_TFPATHWAY		42	0.626652	1.3615	0.0705882	0.277758	1	2815	tags=31%, list=14%, signal=36%
REACTOME_G_ALPHA_Z_SIGNALLING_EVENTS	REACTOME_G_ALPHA_Z_SIGNALLING_EVENTS		40	0.627286	1.36097	0.0923695	0.277475	1	2463	tags=28%, list=13%, signal=31%
REACTOME_CGMP_EFFECTS	REACTOME_CGMP_EFFECTS		16	0.741295	1.35979	0.121387	0.278465	1	3893	tags=50%, list=20%, signal=62%
REACTOME_NOREPINEPHRINE_NEUROTRANSMITTER_RELEASE_CYCLE	REACTOME_NOREPINEPHRINE_NEUROTRANSMITTER_RELEASE_CYCLE		18	0.710502	1.35922	0.100952	0.278211	1	2740	tags=22%, list=14%, signal=26%
BIOCARTA_TGFB_PATHWAY	BIOCARTA_TGFB_PATHWAY		19	0.705548	1.3585	0.107692	0.278304	1	3207	tags=63%, list=16%, signal=75%
REACTOME_FOXO_MEDIATED_TRANSCRIPTION	REACTOME_FOXO_MEDIATED_TRANSCRIPTION		63	0.578618	1.35764	0.0729614	0.278739	1	2364	tags=37%, list=12%, signal=41%
BIOCARTA_GPCR_PATHWAY	BIOCARTA_GPCR_PATHWAY		29	0.647246	1.35761	0.0801603	0.277463	1	2133	tags=38%, list=11%, signal=42%
PID_ERBB1_RECEPTOR_PROXIMAL_PATHWAY	PID_ERBB1_RECEPTOR_PROXIMAL_PATHWAY		35	0.631572	1.35729	0.0859375	0.27682	1	4855	tags=71%, list=25%, signal=95%
REACTOME_INSULIN_RECEPTOR_SIGNALLING_CASCADE	REACTOME_INSULIN_RECEPTOR_SIGNALLING_CASCADE		45	0.612509	1.3565	0.0763052	0.277067	1	2087	tags=20%, list=11%, signal=22%
REACTOME_SEROTONIN_NEUROTRANSMITTER_RELEASE_CYCLE	REACTOME_SEROTONIN_NEUROTRANSMITTER_RELEASE_CYCLE		18	0.718429	1.35533	0.0952381	0.278217	1	2740	tags=22%, list=14%, signal=26%
PID_BCR_5PATHWAY	PID_BCR_5PATHWAY		63	0.56996	1.3548	0.0910931	0.277994	1	4441	tags=44%, list=23%, signal=57%
REACTOME_PROTEIN_PROTEIN_INTERACTIONS_AT_SYNAPSES	REACTOME_PROTEIN_PROTEIN_INTERACTIONS_AT_SYNAPSES		73	0.570651	1.3548	0.0574257	0.276721	1	2855	tags=21%, list=15%, signal=24%
REACTOME_INTEGRIN_SIGNALING	REACTOME_INTEGRIN_SIGNALING		27	0.661201	1.35318	0.109562	0.278753	1	2727	tags=33%, list=14%, signal=39%
REACTOME_G_ALPHA_12_13_SIGNALLING_EVENTS	REACTOME_G_ALPHA_12_13_SIGNALLING_EVENTS		74	0.564393	1.35307	0.0496894	0.277686	1	3446	tags=35%, list=18%, signal=42%
REACTOME_UPTAKE_AND_ACTIONS_OF_BACTERIAL_TOXINS	REACTOME_UPTAKE_AND_ACTIONS_OF_BACTERIAL_TOXINS		28	0.662057	1.35296	0.104651	0.276619	1	1325	tags=25%, list=7%, signal=27%
REACTOME_GRB2:SOS_PROVIDES_LINKAGE_TO_MAPK_SIGNALING_FOR_INTEGRINS	REACTOME_GRB2:SOS_PROVIDES_LINKAGE_TO_MAPK_SIGNALING_FOR_INTEGRINS		15	0.750148	1.3528	0.0994475	0.275631	1	1438	tags=20%, list=7%, signal=22%
REACTOME_SIGNALING_BY_RAS_MUTANTS	REACTOME_SIGNALING_BY_RAS_MUTANTS		58	0.590341	1.35241	0.0724346	0.275177	1	2110	tags=26%, list=11%, signal=29%
KEGG_PATHWAYS_IN_CANCER	KEGG_PATHWAYS_IN_CANCER		305	0.472056	1.3515	0.0128755	0.275577	1	3131	tags=36%, list=16%, signal=42%
REACTOME_KERATINIZATION	REACTOME_KERATINIZATION		62	0.582288	1.35139	0.0581897	0.274535	1	1001	tags=15%, list=5%, signal=15%
REACTOME_CREB1_PHOSPHORYLATION_THROUGH_NMDA_RECEPTOR_MEDIATED_ACTIVATION_OF_RAS_SIGNALING	REACTOME_CREB1_PHOSPHORYLATION_THROUGH_NMDA_RECEPTOR_MEDIATED_ACTIVATION_OF_RAS_SIGNALING		27	0.665257	1.35133	0.108856	0.273429	1	2992	tags=30%, list=15%, signal=35%
PID_P53_DOWNSTREAM_PATHWAY	PID_P53_DOWNSTREAM_PATHWAY		133	0.508584	1.34923	0.0232068	0.276231	1	2364	tags=27%, list=12%, signal=31%
KEGG_LONG_TERM_POTENTIATION	KEGG_LONG_TERM_POTENTIATION		60	0.572181	1.3471	0.0742972	0.278965	1	2312	tags=28%, list=12%, signal=32%
REACTOME_MAP2K_AND_MAPK_ACTIVATION	REACTOME_MAP2K_AND_MAPK_ACTIVATION		40	0.624933	1.34635	0.0828625	0.279172	1	2087	tags=25%, list=11%, signal=28%
REACTOME_PRE_NOTCH_PROCESSING_IN_GOLGI	REACTOME_PRE_NOTCH_PROCESSING_IN_GOLGI		18	0.690388	1.34368	0.111562	0.283119	1	1821	tags=39%, list=9%, signal=43%
REACTOME_RHO_GTPASES_ACTIVATE_WASPS_AND_WAVES	REACTOME_RHO_GTPASES_ACTIVATE_WASPS_AND_WAVES		36	0.618331	1.3429	0.103158	0.283408	1	1438	tags=39%, list=7%, signal=42%
KEGG_DORSO_VENTRAL_AXIS_FORMATION	KEGG_DORSO_VENTRAL_AXIS_FORMATION		23	0.678342	1.34149	0.119923	0.285149	1	2727	tags=35%, list=14%, signal=40%
REACTOME_FORMATION_OF_THE_CORNIFIED_ENVELOPE	REACTOME_FORMATION_OF_THE_CORNIFIED_ENVELOPE		58	0.583848	1.34147	0.0728745	0.283951	1	1001	tags=16%, list=5%, signal=16%
REACTOME_PEPTIDE_HORMONE_METABOLISM	REACTOME_PEPTIDE_HORMONE_METABOLISM		71	0.564865	1.34041	0.0723141	0.284721	1	927	tags=14%, list=5%, signal=15%
BIOCARTA_CREB_PATHWAY	BIOCARTA_CREB_PATHWAY		21	0.705375	1.34002	0.100394	0.28417	1	2727	tags=43%, list=14%, signal=50%
REACTOME_GLUCAGON_LIKE_PEPTIDE_1_GLP1_REGULATES_INSULIN_SECRETION	REACTOME_GLUCAGON_LIKE_PEPTIDE_1_GLP1_REGULATES_INSULIN_SECRETION		35	0.627215	1.33763	0.136187	0.287807	1	3943	tags=49%, list=20%, signal=61%
NABA_ECM_REGULATORS	NABA_ECM_REGULATORS		185	0.488059	1.33707	0.0301205	0.287612	1	1205	tags=17%, list=6%, signal=18%
REACTOME_HEPARAN_SULFATE_HEPARIN_HS_GAG_METABOLISM	REACTOME_HEPARAN_SULFATE_HEPARIN_HS_GAG_METABOLISM		47	0.596805	1.33658	0.0948767	0.287398	1	1445	tags=21%, list=7%, signal=23%
PID_ERBB1_INTERNALIZATION_PATHWAY	PID_ERBB1_INTERNALIZATION_PATHWAY		40	0.618432	1.33475	0.105906	0.289719	1	4855	tags=68%, list=25%, signal=90%
REACTOME_DEFECTIVE_B4GALT7_CAUSES_EDS_PROGEROID_TYPE	REACTOME_DEFECTIVE_B4GALT7_CAUSES_EDS_PROGEROID_TYPE		18	0.699704	1.33384	0.125749	0.290237	1	1082	tags=44%, list=6%, signal=47%
KEGG_RENAL_CELL_CARCINOMA	KEGG_RENAL_CELL_CARCINOMA		69	0.555167	1.33343	0.0603622	0.289879	1	3074	tags=41%, list=16%, signal=48%
REACTOME_EPHRIN_SIGNALING	REACTOME_EPHRIN_SIGNALING		19	0.687262	1.33195	0.13271	0.291537	1	1261	tags=26%, list=6%, signal=28%
REACTOME_INOSITOL_PHOSPHATE_METABOLISM	REACTOME_INOSITOL_PHOSPHATE_METABOLISM		44	0.605562	1.33101	0.0845666	0.292072	1	4732	tags=50%, list=24%, signal=66%
BIOCARTA_SHH_PATHWAY	BIOCARTA_SHH_PATHWAY		15	0.726175	1.32897	0.113244	0.294982	1	4383	tags=67%, list=22%, signal=86%
PID_RHOA_REG_PATHWAY	PID_RHOA_REG_PATHWAY		46	0.592438	1.32852	0.0821643	0.294674	1	3131	tags=35%, list=16%, signal=41%
PID_REG_GR_PATHWAY	PID_REG_GR_PATHWAY		75	0.555374	1.32823	0.0861723	0.294086	1	3127	tags=40%, list=16%, signal=47%
KEGG_ENDOCYTOSIS	KEGG_ENDOCYTOSIS		171	0.487595	1.32682	0.0264901	0.295554	1	3377	tags=32%, list=17%, signal=39%
REACTOME_LONG_TERM_POTENTIATION	REACTOME_LONG_TERM_POTENTIATION		19	0.690871	1.32564	0.113546	0.296899	1	1343	tags=16%, list=7%, signal=17%
REACTOME_VISUAL_PHOTOTRANSDUCTION	REACTOME_VISUAL_PHOTOTRANSDUCTION		75	0.538537	1.32437	0.0720165	0.29841	1	1568	tags=25%, list=8%, signal=27%
BIOCARTA_NO1_PATHWAY	BIOCARTA_NO1_PATHWAY		23	0.67281	1.32399	0.123753	0.298001	1	2274	tags=39%, list=12%, signal=44%
REACTOME_INTERLEUKIN_7_SIGNALING	REACTOME_INTERLEUKIN_7_SIGNALING		29	0.63586	1.32216	0.116761	0.300676	1	4855	tags=48%, list=25%, signal=64%
REACTOME_SIGNALING_BY_MODERATE_KINASE_ACTIVITY_BRAF_MUTANTS	REACTOME_SIGNALING_BY_MODERATE_KINASE_ACTIVITY_BRAF_MUTANTS		45	0.594778	1.32094	0.0874752	0.301943	1	2087	tags=24%, list=11%, signal=27%
REACTOME_SIGNALING_BY_INSULIN_RECEPTOR	REACTOME_SIGNALING_BY_INSULIN_RECEPTOR		69	0.558275	1.31889	0.088983	0.304914	1	1544	tags=19%, list=8%, signal=20%
PID_EPHB_FWD_PATHWAY	PID_EPHB_FWD_PATHWAY		39	0.602888	1.31584	0.11588	0.309739	1	2320	tags=26%, list=12%, signal=29%
REACTOME_DISEASES_ASSOCIATED_WITH_GLYCOSAMINOGLYCAN_METABOLISM	REACTOME_DISEASES_ASSOCIATED_WITH_GLYCOSAMINOGLYCAN_METABOLISM		39	0.601792	1.31522	0.112	0.309762	1	1082	tags=31%, list=6%, signal=33%
KEGG_OLFACTORY_TRANSDUCTION	KEGG_OLFACTORY_TRANSDUCTION		38	0.609218	1.31505	0.108365	0.308887	1	1875	tags=13%, list=10%, signal=15%
REACTOME_BETA_CATENIN_PHOSPHORYLATION_CASCADE	REACTOME_BETA_CATENIN_PHOSPHORYLATION_CASCADE		17	0.723153	1.31403	0.130769	0.309715	1	1790	tags=29%, list=9%, signal=32%
PID_TAP63_PATHWAY	PID_TAP63_PATHWAY		54	0.578248	1.31066	0.0995851	0.315092	1	2582	tags=41%, list=13%, signal=47%
REACTOME_INTERFERON_SIGNALING	REACTOME_INTERFERON_SIGNALING		178	0.487051	1.31048	0.0307692	0.314255	1	2235	tags=30%, list=11%, signal=34%
KEGG_INSULIN_SIGNALING_PATHWAY	KEGG_INSULIN_SIGNALING_PATHWAY		127	0.50349	1.31012	0.0536082	0.313696	1	2320	tags=25%, list=12%, signal=28%
REACTOME_SIGNALING_BY_HIPPO	REACTOME_SIGNALING_BY_HIPPO		20	0.680067	1.30805	0.166031	0.316476	1	3590	tags=60%, list=18%, signal=73%
BIOCARTA_CALCINEURIN_PATHWAY	BIOCARTA_CALCINEURIN_PATHWAY		18	0.681264	1.30605	0.132597	0.31932	1	2133	tags=50%, list=11%, signal=56%
REACTOME_SIGNALING_BY_BRAF_AND_RAF_FUSIONS	REACTOME_SIGNALING_BY_BRAF_AND_RAF_FUSIONS		65	0.566734	1.30425	0.110874	0.321748	1	1121	tags=17%, list=6%, signal=18%
REACTOME_PKA_ACTIVATION_IN_GLUCAGON_SIGNALLING	REACTOME_PKA_ACTIVATION_IN_GLUCAGON_SIGNALLING		15	0.709993	1.30348	0.14786	0.322055	1	4365	tags=47%, list=22%, signal=60%
PID_ER_NONGENOMIC_PATHWAY	PID_ER_NONGENOMIC_PATHWAY		40	0.602692	1.29953	0.125786	0.32893	1	2829	tags=43%, list=14%, signal=50%
REACTOME_GPVI_MEDIATED_ACTIVATION_CASCADE	REACTOME_GPVI_MEDIATED_ACTIVATION_CASCADE		33	0.618683	1.29552	0.145455	0.335709	1	563	tags=15%, list=3%, signal=16%
PID_MET_PATHWAY	PID_MET_PATHWAY		78	0.539415	1.29505	0.0731707	0.335449	1	2454	tags=33%, list=13%, signal=38%
KEGG_DILATED_CARDIOMYOPATHY	KEGG_DILATED_CARDIOMYOPATHY		78	0.539819	1.29476	0.0947776	0.334763	1	1875	tags=24%, list=10%, signal=27%
REACTOME_REGULATION_OF_PTEN_GENE_TRANSCRIPTION	REACTOME_REGULATION_OF_PTEN_GENE_TRANSCRIPTION		59	0.555589	1.29461	0.104255	0.333801	1	2960	tags=42%, list=15%, signal=50%
BIOCARTA_CHREBP_PATHWAY	BIOCARTA_CHREBP_PATHWAY		16	0.695776	1.29396	0.17033	0.333999	1	4287	tags=56%, list=22%, signal=72%
REACTOME_RAP1_SIGNALLING	REACTOME_RAP1_SIGNALLING		15	0.70623	1.28909	0.162055	0.342488	1	2124	tags=27%, list=11%, signal=30%
REACTOME_CIRCADIAN_CLOCK	REACTOME_CIRCADIAN_CLOCK		68	0.549991	1.28909	0.112016	0.341219	1	2183	tags=38%, list=11%, signal=43%
REACTOME_TRANSPORT_OF_BILE_SALTS_AND_ORGANIC_ACIDS_METAL_IONS_AND_AMINE_COMPOUNDS	REACTOME_TRANSPORT_OF_BILE_SALTS_AND_ORGANIC_ACIDS_METAL_IONS_AND_AMINE_COMPOUNDS		61	0.548951	1.28715	0.100971	0.344282	1	1885	tags=16%, list=10%, signal=18%
REACTOME_G_PROTEIN_BETA:GAMMA_SIGNALLING	REACTOME_G_PROTEIN_BETA:GAMMA_SIGNALLING		29	0.627912	1.28693	0.143984	0.343475	1	3446	tags=41%, list=18%, signal=50%
KEGG_EPITHELIAL_CELL_SIGNALING_IN_HELICOBACTER_PYLORI_INFECTION	KEGG_EPITHELIAL_CELL_SIGNALING_IN_HELICOBACTER_PYLORI_INFECTION		66	0.540835	1.2852	0.119919	0.345981	1	3127	tags=32%, list=16%, signal=38%
KEGG_HEDGEHOG_SIGNALING_PATHWAY	KEGG_HEDGEHOG_SIGNALING_PATHWAY		46	0.576483	1.28454	0.12	0.346	1	4519	tags=41%, list=23%, signal=54%
REACTOME_ONCOGENIC_MAPK_SIGNALING	REACTOME_ONCOGENIC_MAPK_SIGNALING		81	0.525986	1.28351	0.0963115	0.346829	1	2869	tags=30%, list=15%, signal=35%
REACTOME_TOLL_LIKE_RECEPTOR_4_TLR4_CASCADE	REACTOME_TOLL_LIKE_RECEPTOR_4_TLR4_CASCADE		124	0.497626	1.28302	0.0761099	0.346456	1	3535	tags=36%, list=18%, signal=44%
PID_CXCR4_PATHWAY	PID_CXCR4_PATHWAY		100	0.516284	1.28291	0.0737705	0.345414	1	2829	tags=32%, list=14%, signal=37%
REACTOME_NEGATIVE_REGULATION_OF_THE_PI3K_AKT_NETWORK	REACTOME_NEGATIVE_REGULATION_OF_THE_PI3K_AKT_NETWORK		100	0.511857	1.28288	0.0662526	0.344253	1	2890	tags=22%, list=15%, signal=26%
REACTOME_SIGNALING_BY_RHO_GTPASES	REACTOME_SIGNALING_BY_RHO_GTPASES		420	0.435868	1.28262	0.0184332	0.343618	1	2332	tags=23%, list=12%, signal=25%
REACTOME_CD28_CO_STIMULATION	REACTOME_CD28_CO_STIMULATION		33	0.613482	1.2825	0.142857	0.34261	1	2274	tags=24%, list=12%, signal=27%
REACTOME_G_BETA:GAMMA_SIGNALLING_THROUGH_CDC42	REACTOME_G_BETA:GAMMA_SIGNALLING_THROUGH_CDC42		17	0.674507	1.28122	0.151737	0.344154	1	2829	tags=41%, list=14%, signal=48%
KEGG_T_CELL_RECEPTOR_SIGNALING_PATHWAY	KEGG_T_CELL_RECEPTOR_SIGNALING_PATHWAY		103	0.509725	1.28094	0.0864198	0.343475	1	4322	tags=38%, list=22%, signal=48%
PID_LYSOPHOSPHOLIPID_PATHWAY	PID_LYSOPHOSPHOLIPID_PATHWAY		63	0.54616	1.28051	0.0944882	0.34323	1	2331	tags=30%, list=12%, signal=34%
PID_TXA2PATHWAY	PID_TXA2PATHWAY		54	0.568276	1.27928	0.11157	0.344315	1	2829	tags=26%, list=14%, signal=30%
REACTOME_PLATELET_HOMEOSTASIS	REACTOME_PLATELET_HOMEOSTASIS		74	0.530322	1.27888	0.106157	0.343937	1	3893	tags=38%, list=20%, signal=47%
PID_HIF2PATHWAY	PID_HIF2PATHWAY		33	0.606827	1.27817	0.151261	0.344182	1	1961	tags=39%, list=10%, signal=44%
REACTOME_SIGNALING_BY_FGFR1_IN_DISEASE	REACTOME_SIGNALING_BY_FGFR1_IN_DISEASE		32	0.609932	1.27772	0.122841	0.343862	1	4274	tags=56%, list=22%, signal=72%
KEGG_AXON_GUIDANCE	KEGG_AXON_GUIDANCE		115	0.501116	1.27706	0.0960699	0.344069	1	2213	tags=23%, list=11%, signal=26%
PID_ERBB2_ERBB3_PATHWAY	PID_ERBB2_ERBB3_PATHWAY		44	0.564806	1.27597	0.125737	0.344971	1	3397	tags=39%, list=17%, signal=47%
BIOCARTA_RAS_PATHWAY	BIOCARTA_RAS_PATHWAY		22	0.646809	1.27587	0.150943	0.343938	1	3127	tags=36%, list=16%, signal=43%
REACTOME_HS_GAG_DEGRADATION	REACTOME_HS_GAG_DEGRADATION		20	0.658501	1.27516	0.147177	0.344133	1	1445	tags=40%, list=7%, signal=43%
PID_PI3KCI_AKT_PATHWAY	PID_PI3KCI_AKT_PATHWAY		35	0.587611	1.27423	0.12963	0.344948	1	3131	tags=46%, list=16%, signal=54%
REACTOME_NUCLEAR_EVENTS_KINASE_AND_TRANSCRIPTION_FACTOR_ACTIVATION	REACTOME_NUCLEAR_EVENTS_KINASE_AND_TRANSCRIPTION_FACTOR_ACTIVATION		25	0.637827	1.27228	0.14425	0.348014	1	5102	tags=64%, list=26%, signal=86%
REACTOME_ESTROGEN_DEPENDENT_NUCLEAR_EVENTS_DOWNSTREAM_OF_ESR_MEMBRANE_SIGNALING	REACTOME_ESTROGEN_DEPENDENT_NUCLEAR_EVENTS_DOWNSTREAM_OF_ESR_MEMBRANE_SIGNALING		24	0.624701	1.27023	0.162393	0.350842	1	3131	tags=54%, list=16%, signal=64%
REACTOME_SIGNALING_BY_NOTCH2	REACTOME_SIGNALING_BY_NOTCH2		32	0.607638	1.26972	0.161355	0.350781	1	2164	tags=41%, list=11%, signal=46%
PID_DELTA_NP63_PATHWAY	PID_DELTA_NP63_PATHWAY		46	0.567402	1.26966	0.12939	0.349719	1	2278	tags=33%, list=12%, signal=37%
REACTOME_HSF1_DEPENDENT_TRANSACTIVATION	REACTOME_HSF1_DEPENDENT_TRANSACTIVATION		37	0.597694	1.26862	0.156576	0.350664	1	1887	tags=41%, list=10%, signal=45%
REACTOME_ATTENUATION_PHASE	REACTOME_ATTENUATION_PHASE		27	0.624202	1.26861	0.144578	0.349516	1	1887	tags=52%, list=10%, signal=57%
PID_INSULIN_PATHWAY	PID_INSULIN_PATHWAY		44	0.565936	1.26813	0.135021	0.349427	1	3633	tags=55%, list=19%, signal=67%
PID_PI3K_PLC_TRK_PATHWAY	PID_PI3K_PLC_TRK_PATHWAY		36	0.592631	1.26741	0.160714	0.349728	1	2855	tags=44%, list=15%, signal=52%
REACTOME_THROMBIN_SIGNALLING_THROUGH_PROTEINASE_ACTIVATED_RECEPTORS_PARS	REACTOME_THROMBIN_SIGNALLING_THROUGH_PROTEINASE_ACTIVATED_RECEPTORS_PARS		28	0.617855	1.26546	0.16129	0.352496	1	3779	tags=50%, list=19%, signal=62%
BIOCARTA_ETS_PATHWAY	BIOCARTA_ETS_PATHWAY		17	0.683169	1.26483	0.173664	0.352558	1	1942	tags=35%, list=10%, signal=39%
REACTOME_TRIF_TICAM1_MEDIATED_TLR4_SIGNALING	REACTOME_TRIF_TICAM1_MEDIATED_TLR4_SIGNALING		97	0.508582	1.26431	0.08742	0.352369	1	3462	tags=41%, list=18%, signal=50%
PID_IFNG_PATHWAY	PID_IFNG_PATHWAY		40	0.573402	1.26233	0.146771	0.355129	1	4220	tags=48%, list=22%, signal=60%
REACTOME_TRANSCRIPTIONAL_REGULATION_OF_PLURIPOTENT_STEM_CELLS	REACTOME_TRANSCRIPTIONAL_REGULATION_OF_PLURIPOTENT_STEM_CELLS		22	0.644259	1.26161	0.16701	0.355463	1	1938	tags=23%, list=10%, signal=25%
REACTOME_METABOLISM_OF_NITRIC_OXIDE:_ENOS_ACTIVATION_AND_REGULATION	REACTOME_METABOLISM_OF_NITRIC_OXIDE:_ENOS_ACTIVATION_AND_REGULATION		15	0.692621	1.26142	0.193078	0.354681	1	2877	tags=67%, list=15%, signal=78%
BIOCARTA_NOS1_PATHWAY	BIOCARTA_NOS1_PATHWAY		18	0.663656	1.26049	0.192884	0.355417	1	1875	tags=33%, list=10%, signal=37%
REACTOME_G_ALPHA_Q_SIGNALLING_EVENTS	REACTOME_G_ALPHA_Q_SIGNALLING_EVENTS		164	0.471394	1.25933	0.0672646	0.356652	1	3732	tags=22%, list=19%, signal=27%
PID_ECADHERIN_NASCENT_AJ_PATHWAY	PID_ECADHERIN_NASCENT_AJ_PATHWAY		39	0.588036	1.25891	0.162791	0.356312	1	2454	tags=56%, list=13%, signal=64%
BIOCARTA_MAL_PATHWAY	BIOCARTA_MAL_PATHWAY		18	0.667721	1.25576	0.197183	0.36161	1	2087	tags=33%, list=11%, signal=37%
REACTOME_TIGHT_JUNCTION_INTERACTIONS	REACTOME_TIGHT_JUNCTION_INTERACTIONS		24	0.644073	1.25312	0.184959	0.366054	1	3641	tags=38%, list=19%, signal=46%
PID_RB_1PATHWAY	PID_RB_1PATHWAY		61	0.538852	1.25245	0.149402	0.366321	1	2432	tags=33%, list=12%, signal=37%
NABA_ECM_AFFILIATED	NABA_ECM_AFFILIATED		124	0.485626	1.25102	0.0843882	0.368027	1	1126	tags=16%, list=6%, signal=17%
PID_REELIN_PATHWAY	PID_REELIN_PATHWAY		27	0.616186	1.25063	0.179688	0.367647	1	2305	tags=30%, list=12%, signal=34%
PID_MAPK_TRK_PATHWAY	PID_MAPK_TRK_PATHWAY		33	0.595748	1.24804	0.169772	0.371933	1	2823	tags=36%, list=14%, signal=42%
PID_PTP1B_PATHWAY	PID_PTP1B_PATHWAY		50	0.556455	1.24457	0.114407	0.377879	1	2499	tags=28%, list=13%, signal=32%
BIOCARTA_PAR1_PATHWAY	BIOCARTA_PAR1_PATHWAY		18	0.655718	1.2435	0.193676	0.378804	1	2331	tags=39%, list=12%, signal=44%
REACTOME_DOWNSTREAM_SIGNAL_TRANSDUCTION	REACTOME_DOWNSTREAM_SIGNAL_TRANSDUCTION		29	0.603735	1.2428	0.168651	0.37906	1	4220	tags=69%, list=22%, signal=88%
BIOCARTA_41BB_PATHWAY	BIOCARTA_41BB_PATHWAY		17	0.656895	1.23966	0.197652	0.384446	1	4322	tags=59%, list=22%, signal=75%
PID_MYC_REPRESS_PATHWAY	PID_MYC_REPRESS_PATHWAY		62	0.526671	1.23918	0.129979	0.384183	1	2188	tags=40%, list=11%, signal=45%
PID_P38_ALPHA_BETA_PATHWAY	PID_P38_ALPHA_BETA_PATHWAY		30	0.589638	1.23608	0.177388	0.38944	1	1987	tags=17%, list=10%, signal=19%
BIOCARTA_WNT_PATHWAY	BIOCARTA_WNT_PATHWAY		23	0.622086	1.23594	0.191489	0.388442	1	2173	tags=48%, list=11%, signal=54%
REACTOME_VEGFR2_MEDIATED_CELL_PROLIFERATION	REACTOME_VEGFR2_MEDIATED_CELL_PROLIFERATION		19	0.635927	1.23581	0.21165	0.387533	1	4900	tags=58%, list=25%, signal=77%
BIOCARTA_EGF_PATHWAY	BIOCARTA_EGF_PATHWAY		27	0.60671	1.23535	0.201172	0.387374	1	2727	tags=41%, list=14%, signal=47%
REACTOME_G_ALPHA_S_SIGNALLING_EVENTS	REACTOME_G_ALPHA_S_SIGNALLING_EVENTS		118	0.475415	1.23436	0.110429	0.388121	1	5013	tags=31%, list=26%, signal=42%
REACTOME_SEMA3A_PAK_DEPENDENT_AXON_REPULSION	REACTOME_SEMA3A_PAK_DEPENDENT_AXON_REPULSION		16	0.65851	1.23313	0.205323	0.389489	1	1394	tags=31%, list=7%, signal=34%
REACTOME_GLYCOSAMINOGLYCAN_METABOLISM	REACTOME_GLYCOSAMINOGLYCAN_METABOLISM		115	0.482948	1.23262	0.122318	0.389352	1	2907	tags=28%, list=15%, signal=32%
PID_PI3KCI_PATHWAY	PID_PI3KCI_PATHWAY		48	0.549968	1.23253	0.178344	0.388313	1	2532	tags=29%, list=13%, signal=33%
KEGG_PHOSPHATIDYLINOSITOL_SIGNALING_SYSTEM	KEGG_PHOSPHATIDYLINOSITOL_SIGNALING_SYSTEM		72	0.508944	1.23163	0.148728	0.389016	1	5231	tags=51%, list=27%, signal=70%
KEGG_WNT_SIGNALING_PATHWAY	KEGG_WNT_SIGNALING_PATHWAY		136	0.473055	1.23065	0.108932	0.389839	1	2297	tags=32%, list=12%, signal=36%
REACTOME_OLFACTORY_SIGNALING_PATHWAY	REACTOME_OLFACTORY_SIGNALING_PATHWAY		23	0.61744	1.22854	0.198745	0.393257	1	1042	tags=9%, list=5%, signal=9%
REACTOME_TOLL_LIKE_RECEPTOR_9_TLR9_CASCADE	REACTOME_TOLL_LIKE_RECEPTOR_9_TLR9_CASCADE		94	0.494192	1.22557	0.118998	0.398325	1	3156	tags=35%, list=16%, signal=42%
BIOCARTA_BCR_PATHWAY	BIOCARTA_BCR_PATHWAY		33	0.590031	1.22496	0.209256	0.398381	1	832	tags=18%, list=4%, signal=19%
SA_B_CELL_RECEPTOR_COMPLEXES	SA_B_CELL_RECEPTOR_COMPLEXES		24	0.612957	1.22494	0.195789	0.397253	1	2992	tags=33%, list=15%, signal=39%
REACTOME_PLATELET_ACTIVATION_SIGNALING_AND_AGGREGATION	REACTOME_PLATELET_ACTIVATION_SIGNALING_AND_AGGREGATION		236	0.435008	1.22412	0.0681319	0.397751	1	1235	tags=16%, list=6%, signal=17%
KEGG_NEUROTROPHIN_SIGNALING_PATHWAY	KEGG_NEUROTROPHIN_SIGNALING_PATHWAY		124	0.476555	1.22127	0.131687	0.402726	1	3156	tags=33%, list=16%, signal=39%
REACTOME_TOLL_LIKE_RECEPTOR_TLR1:TLR2_CASCADE	REACTOME_TOLL_LIKE_RECEPTOR_TLR1:TLR2_CASCADE		94	0.493156	1.22027	0.12685	0.403513	1	3156	tags=35%, list=16%, signal=42%
REACTOME_BASIGIN_INTERACTIONS	REACTOME_BASIGIN_INTERACTIONS		24	0.608023	1.21974	0.22973	0.40347	1	503	tags=13%, list=3%, signal=13%
REACTOME_SIGNALING_BY_SCF_KIT	REACTOME_SIGNALING_BY_SCF_KIT		42	0.56037	1.21621	0.192308	0.409785	1	4488	tags=45%, list=23%, signal=59%
BIOCARTA_IGF1R_PATHWAY	BIOCARTA_IGF1R_PATHWAY		22	0.627445	1.21535	0.229541	0.410471	1	2727	tags=45%, list=14%, signal=53%
REACTOME_GLUCAGON_SIGNALING_IN_METABOLIC_REGULATION	REACTOME_GLUCAGON_SIGNALING_IN_METABOLIC_REGULATION		28	0.587958	1.21427	0.216433	0.411582	1	3943	tags=46%, list=20%, signal=58%
REACTOME_RORA_ACTIVATES_GENE_EXPRESSION	REACTOME_RORA_ACTIVATES_GENE_EXPRESSION		18	0.637597	1.21252	0.216061	0.414162	1	4324	tags=56%, list=22%, signal=71%
REACTOME_NEUREXINS_AND_NEUROLIGINS	REACTOME_NEUREXINS_AND_NEUROLIGINS		45	0.546942	1.21126	0.196393	0.415714	1	2855	tags=20%, list=15%, signal=23%
BIOCARTA_FCER1_PATHWAY	BIOCARTA_FCER1_PATHWAY		39	0.556788	1.21036	0.195876	0.416391	1	3397	tags=38%, list=17%, signal=46%
REACTOME_ROLE_OF_LAT2_NTAL_LAB_ON_CALCIUM_MOBILIZATION	REACTOME_ROLE_OF_LAT2_NTAL_LAB_ON_CALCIUM_MOBILIZATION		47	0.533992	1.20995	0.182004	0.416133	1	366	tags=4%, list=2%, signal=4%
PID_LIS1_PATHWAY	PID_LIS1_PATHWAY		26	0.597142	1.20991	0.219149	0.41503	1	2305	tags=35%, list=12%, signal=39%
KEGG_ENDOMETRIAL_CANCER	KEGG_ENDOMETRIAL_CANCER		50	0.541895	1.20882	0.189824	0.416173	1	2890	tags=36%, list=15%, signal=42%
REACTOME_SIGNALING_BY_CYTOSOLIC_FGFR1_FUSION_MUTANTS	REACTOME_SIGNALING_BY_CYTOSOLIC_FGFR1_FUSION_MUTANTS		18	0.641073	1.20807	0.22619	0.416587	1	2539	tags=39%, list=13%, signal=45%
PID_RAS_PATHWAY	PID_RAS_PATHWAY		30	0.583756	1.20672	0.206628	0.418238	1	4295	tags=47%, list=22%, signal=60%
REACTOME_MYD88_CASCADE_INITIATED_ON_PLASMA_MEMBRANE	REACTOME_MYD88_CASCADE_INITIATED_ON_PLASMA_MEMBRANE		83	0.496615	1.20534	0.170297	0.419939	1	3156	tags=37%, list=16%, signal=44%
REACTOME_RHO_GTPASE_EFFECTORS	REACTOME_RHO_GTPASE_EFFECTORS		295	0.428623	1.20418	0.0573248	0.421129	1	1471	tags=17%, list=8%, signal=18%
PID_IL4_2PATHWAY	PID_IL4_2PATHWAY		58	0.518413	1.20377	0.169355	0.420766	1	2451	tags=36%, list=13%, signal=41%
REACTOME_TOLL_LIKE_RECEPTOR_CASCADES	REACTOME_TOLL_LIKE_RECEPTOR_CASCADES		148	0.461449	1.20333	0.142857	0.420509	1	3549	tags=32%, list=18%, signal=39%
REACTOME_NEUROTRANSMITTER_RELEASE_CYCLE	REACTOME_NEUROTRANSMITTER_RELEASE_CYCLE		43	0.553922	1.20313	0.201646	0.419773	1	2740	tags=23%, list=14%, signal=27%
REACTOME_SUMOYLATION_OF_TRANSCRIPTION_FACTORS	REACTOME_SUMOYLATION_OF_TRANSCRIPTION_FACTORS		19	0.63061	1.20233	0.237817	0.420287	1	4482	tags=47%, list=23%, signal=61%
REACTOME_AMYLOID_FIBER_FORMATION	REACTOME_AMYLOID_FIBER_FORMATION		92	0.488659	1.20219	0.144289	0.419406	1	657	tags=11%, list=3%, signal=11%
REACTOME_HS_GAG_BIOSYNTHESIS	REACTOME_HS_GAG_BIOSYNTHESIS		25	0.608057	1.20217	0.247544	0.418246	1	1082	tags=24%, list=6%, signal=25%
BIOCARTA_P53_PATHWAY	BIOCARTA_P53_PATHWAY		16	0.641784	1.20082	0.223602	0.420003	1	1644	tags=31%, list=8%, signal=34%
NABA_ECM_GLYCOPROTEINS	NABA_ECM_GLYCOPROTEINS		156	0.445416	1.19767	0.10856	0.42539	1	566	tags=19%, list=3%, signal=19%
PID_FRA_PATHWAY	PID_FRA_PATHWAY		37	0.55511	1.19743	0.211577	0.424696	1	1617	tags=30%, list=8%, signal=32%
REACTOME_CTLA4_INHIBITORY_SIGNALING	REACTOME_CTLA4_INHIBITORY_SIGNALING		21	0.623446	1.19633	0.211864	0.425814	1	4662	tags=62%, list=24%, signal=81%
SIG_BCR_SIGNALING_PATHWAY	SIG_BCR_SIGNALING_PATHWAY		45	0.539747	1.19605	0.214575	0.425232	1	4581	tags=42%, list=23%, signal=55%
PID_AMB2_NEUTROPHILS_PATHWAY	PID_AMB2_NEUTROPHILS_PATHWAY		37	0.560964	1.19578	0.209016	0.424632	1	2538	tags=32%, list=13%, signal=37%
BIOCARTA_NUCLEARRS_PATHWAY	BIOCARTA_NUCLEARRS_PATHWAY		25	0.592811	1.19559	0.219963	0.423834	1	4173	tags=32%, list=21%, signal=41%
REACTOME_FGFR1_MUTANT_RECEPTOR_ACTIVATION	REACTOME_FGFR1_MUTANT_RECEPTOR_ACTIVATION		25	0.596638	1.19516	0.238835	0.42359	1	4274	tags=52%, list=22%, signal=66%
KEGG_MAPK_SIGNALING_PATHWAY	KEGG_MAPK_SIGNALING_PATHWAY		237	0.427763	1.19509	0.0898876	0.422533	1	2463	tags=27%, list=13%, signal=31%
REACTOME_MECP2_REGULATES_NEURONAL_RECEPTORS_AND_CHANNELS	REACTOME_MECP2_REGULATES_NEURONAL_RECEPTORS_AND_CHANNELS		15	0.649746	1.19407	0.259117	0.423409	1	5066	tags=60%, list=26%, signal=81%
REACTOME_SYNTHESIS_OF_IP3_AND_IP4_IN_THE_CYTOSOL	REACTOME_SYNTHESIS_OF_IP3_AND_IP4_IN_THE_CYTOSOL		24	0.606756	1.19305	0.248062	0.424456	1	4342	tags=29%, list=22%, signal=37%
BIOCARTA_INSULIN_PATHWAY	BIOCARTA_INSULIN_PATHWAY		21	0.612825	1.19219	0.253438	0.425196	1	2727	tags=43%, list=14%, signal=50%
BIOCARTA_ECM_PATHWAY	BIOCARTA_ECM_PATHWAY		19	0.624848	1.18688	0.257634	0.435394	1	2087	tags=37%, list=11%, signal=41%
REACTOME_DAP12_INTERACTIONS	REACTOME_DAP12_INTERACTIONS		36	0.553014	1.1863	0.244353	0.435313	1	2133	tags=22%, list=11%, signal=25%
PID_TGFBR_PATHWAY	PID_TGFBR_PATHWAY		53	0.520416	1.18561	0.204593	0.435631	1	2943	tags=43%, list=15%, signal=51%
REACTOME_FOXO_MEDIATED_TRANSCRIPTION_OF_CELL_CYCLE_GENES	REACTOME_FOXO_MEDIATED_TRANSCRIPTION_OF_CELL_CYCLE_GENES		16	0.638182	1.18457	0.262264	0.436724	1	2188	tags=56%, list=11%, signal=63%
REACTOME_DAP12_SIGNALING	REACTOME_DAP12_SIGNALING		29	0.568231	1.18311	0.245283	0.438697	1	2133	tags=24%, list=11%, signal=27%
BIOCARTA_TCR_PATHWAY	BIOCARTA_TCR_PATHWAY		44	0.535751	1.18252	0.217822	0.438718	1	3855	tags=41%, list=20%, signal=51%
SA_PTEN_PATHWAY	SA_PTEN_PATHWAY		17	0.631565	1.18233	0.278586	0.437881	1	2890	tags=53%, list=15%, signal=62%
PID_EPO_PATHWAY	PID_EPO_PATHWAY		32	0.561242	1.18213	0.236328	0.437136	1	4220	tags=53%, list=22%, signal=68%
KEGG_HYPERTROPHIC_CARDIOMYOPATHY_HCM	KEGG_HYPERTROPHIC_CARDIOMYOPATHY_HCM		72	0.500193	1.18203	0.20404	0.436172	1	2579	tags=32%, list=13%, signal=37%
REACTOME_THROMBOXANE_SIGNALLING_THROUGH_TP_RECEPTOR	REACTOME_THROMBOXANE_SIGNALLING_THROUGH_TP_RECEPTOR		20	0.606865	1.18005	0.274254	0.439227	1	3446	tags=50%, list=18%, signal=61%
REACTOME_PHASE_2_PLATEAU_PHASE	REACTOME_PHASE_2_PLATEAU_PHASE		19	0.617595	1.1757	0.284254	0.447302	1	3356	tags=26%, list=17%, signal=32%
BIOCARTA_EDG1_PATHWAY	BIOCARTA_EDG1_PATHWAY		21	0.601663	1.17375	0.257028	0.45022	1	2274	tags=38%, list=12%, signal=43%
REACTOME_XENOBIOTICS	REACTOME_XENOBIOTICS		15	0.645168	1.17265	0.282332	0.451461	1	4512	tags=27%, list=23%, signal=35%
REACTOME_SIGNALING_BY_TGF_BETA_FAMILY_MEMBERS	REACTOME_SIGNALING_BY_TGF_BETA_FAMILY_MEMBERS		96	0.462093	1.16679	0.203704	0.462974	1	2426	tags=33%, list=12%, signal=38%
KEGG_RIG_I_LIKE_RECEPTOR_SIGNALING_PATHWAY	KEGG_RIG_I_LIKE_RECEPTOR_SIGNALING_PATHWAY		54	0.511434	1.16662	0.239085	0.462134	1	2708	tags=24%, list=14%, signal=28%
KEGG_TOLL_LIKE_RECEPTOR_SIGNALING_PATHWAY	KEGG_TOLL_LIKE_RECEPTOR_SIGNALING_PATHWAY		86	0.472722	1.16431	0.190377	0.465862	1	2274	tags=21%, list=12%, signal=24%
REACTOME_APOPTOTIC_EXECUTION_PHASE	REACTOME_APOPTOTIC_EXECUTION_PHASE		49	0.518169	1.16408	0.217923	0.465189	1	1451	tags=24%, list=7%, signal=26%
KEGG_VIRAL_MYOCARDITIS	KEGG_VIRAL_MYOCARDITIS		60	0.495811	1.16184	0.208417	0.468775	1	1412	tags=22%, list=7%, signal=23%
REACTOME_CARDIAC_CONDUCTION	REACTOME_CARDIAC_CONDUCTION		113	0.452264	1.15989	0.194503	0.471978	1	3513	tags=20%, list=18%, signal=25%
PID_PDGFRA_PATHWAY	PID_PDGFRA_PATHWAY		21	0.597286	1.15985	0.30099	0.470834	1	2727	tags=52%, list=14%, signal=61%
BIOCARTA_TPO_PATHWAY	BIOCARTA_TPO_PATHWAY		23	0.586727	1.15981	0.247582	0.469692	1	2727	tags=35%, list=14%, signal=40%
REACTOME_ION_HOMEOSTASIS	REACTOME_ION_HOMEOSTASIS		45	0.516407	1.15888	0.236287	0.470526	1	3513	tags=29%, list=18%, signal=35%
REACTOME_SYNTHESIS_OF_PIPS_AT_THE_EARLY_ENDOSOME_MEMBRANE	REACTOME_SYNTHESIS_OF_PIPS_AT_THE_EARLY_ENDOSOME_MEMBRANE		16	0.624943	1.15857	0.290019	0.469993	1	6507	tags=81%, list=33%, signal=122%
REACTOME_VASOPRESSIN_REGULATES_RENAL_WATER_HOMEOSTASIS_VIA_AQUAPORINS	REACTOME_VASOPRESSIN_REGULATES_RENAL_WATER_HOMEOSTASIS_VIA_AQUAPORINS		35	0.538412	1.15746	0.257367	0.471289	1	3943	tags=43%, list=20%, signal=54%
PID_KIT_PATHWAY	PID_KIT_PATHWAY		50	0.514698	1.15341	0.252546	0.478851	1	3387	tags=36%, list=17%, signal=43%
REACTOME_HSF1_ACTIVATION	REACTOME_HSF1_ACTIVATION		30	0.547844	1.15222	0.259036	0.480114	1	1325	tags=33%, list=7%, signal=36%
REACTOME_METABOLISM_OF_FAT_SOLUBLE_VITAMINS	REACTOME_METABOLISM_OF_FAT_SOLUBLE_VITAMINS		41	0.519829	1.14983	0.239044	0.484171	1	1568	tags=29%, list=8%, signal=32%
BIOCARTA_MAPK_PATHWAY	BIOCARTA_MAPK_PATHWAY		81	0.472906	1.14901	0.231537	0.484804	1	3156	tags=35%, list=16%, signal=41%
BIOCARTA_TID_PATHWAY	BIOCARTA_TID_PATHWAY		19	0.607825	1.149	0.291165	0.483615	1	2235	tags=26%, list=11%, signal=30%
BIOCARTA_TOB1_PATHWAY	BIOCARTA_TOB1_PATHWAY		18	0.606478	1.14899	0.289883	0.482422	1	2943	tags=39%, list=15%, signal=46%
PID_IL1_PATHWAY	PID_IL1_PATHWAY		34	0.554119	1.14824	0.26945	0.48277	1	2594	tags=32%, list=13%, signal=37%
REACTOME_ESR_MEDIATED_SIGNALING	REACTOME_ESR_MEDIATED_SIGNALING		203	0.422321	1.14795	0.158898	0.482214	1	2829	tags=34%, list=14%, signal=40%
KEGG_VASOPRESSIN_REGULATED_WATER_REABSORPTION	KEGG_VASOPRESSIN_REGULATED_WATER_REABSORPTION		39	0.531014	1.14791	0.252	0.481103	1	2013	tags=33%, list=10%, signal=37%
REACTOME_ION_TRANSPORT_BY_P_TYPE_ATPASES	REACTOME_ION_TRANSPORT_BY_P_TYPE_ATPASES		47	0.508254	1.14778	0.250526	0.4802	1	2935	tags=36%, list=15%, signal=42%
REACTOME_INTERLEUKIN_37_SIGNALING	REACTOME_INTERLEUKIN_37_SIGNALING		19	0.598841	1.14566	0.291439	0.483625	1	3317	tags=42%, list=17%, signal=51%
KEGG_LYSOSOME	KEGG_LYSOSOME		119	0.450116	1.14518	0.201258	0.483423	1	3475	tags=32%, list=18%, signal=39%
KEGG_TASTE_TRANSDUCTION	KEGG_TASTE_TRANSDUCTION		20	0.596382	1.14227	0.294118	0.488413	1	3805	tags=25%, list=19%, signal=31%
BIOCARTA_AT1R_PATHWAY	BIOCARTA_AT1R_PATHWAY		27	0.553928	1.14052	0.272901	0.490985	1	2087	tags=30%, list=11%, signal=33%
KEGG_CALCIUM_SIGNALING_PATHWAY	KEGG_CALCIUM_SIGNALING_PATHWAY		139	0.44011	1.13957	0.200873	0.491777	1	2255	tags=15%, list=12%, signal=17%
REACTOME_SCAVENGING_BY_CLASS_A_RECEPTORS	REACTOME_SCAVENGING_BY_CLASS_A_RECEPTORS		18	0.604077	1.13897	0.303867	0.491833	1	563	tags=33%, list=3%, signal=34%
REACTOME_AQUAPORIN_MEDIATED_TRANSPORT	REACTOME_AQUAPORIN_MEDIATED_TRANSPORT		41	0.527045	1.13877	0.299413	0.491083	1	3943	tags=37%, list=20%, signal=46%
REACTOME_STRIATED_MUSCLE_CONTRACTION	REACTOME_STRIATED_MUSCLE_CONTRACTION		28	0.552816	1.13603	0.281426	0.496047	1	262	tags=11%, list=1%, signal=11%
REACTOME_RESPONSE_TO_ELEVATED_PLATELET_CYTOSOLIC_CA2PLUS	REACTOME_RESPONSE_TO_ELEVATED_PLATELET_CYTOSOLIC_CA2PLUS		121	0.441149	1.13326	0.231225	0.500775	1	742	tags=19%, list=4%, signal=20%
REACTOME_SIGNAL_AMPLIFICATION	REACTOME_SIGNAL_AMPLIFICATION		28	0.557292	1.13312	0.294845	0.4999	1	3779	tags=46%, list=19%, signal=57%
REACTOME_SIGNALING_BY_NOTCH1	REACTOME_SIGNALING_BY_NOTCH1		72	0.476916	1.13241	0.230469	0.500293	1	3971	tags=53%, list=20%, signal=66%
PID_ANTHRAX_PATHWAY	PID_ANTHRAX_PATHWAY		17	0.598755	1.12805	0.311567	0.508642	1	791	tags=18%, list=4%, signal=18%
BIOCARTA_P38MAPK_PATHWAY	BIOCARTA_P38MAPK_PATHWAY		36	0.530821	1.12767	0.293173	0.508337	1	2586	tags=39%, list=13%, signal=45%
REACTOME_EPHB_MEDIATED_FORWARD_SIGNALING	REACTOME_EPHB_MEDIATED_FORWARD_SIGNALING		41	0.524555	1.12517	0.285988	0.512635	1	1438	tags=27%, list=7%, signal=29%
BIOCARTA_ATM_PATHWAY	BIOCARTA_ATM_PATHWAY		20	0.586426	1.12283	0.332008	0.516641	1	2213	tags=35%, list=11%, signal=39%
BIOCARTA_VIP_PATHWAY	BIOCARTA_VIP_PATHWAY		24	0.550809	1.12272	0.311637	0.515686	1	2133	tags=46%, list=11%, signal=51%
PID_RET_PATHWAY	PID_RET_PATHWAY		39	0.51249	1.12123	0.288703	0.517693	1	2727	tags=33%, list=14%, signal=39%
REACTOME_ACTIVATION_OF_BAD_AND_TRANSLOCATION_TO_MITOCHONDRIA	REACTOME_ACTIVATION_OF_BAD_AND_TRANSLOCATION_TO_MITOCHONDRIA		15	0.611001	1.12075	0.34717	0.517522	1	2890	tags=53%, list=15%, signal=63%
BIOCARTA_RHO_PATHWAY	BIOCARTA_RHO_PATHWAY		21	0.57588	1.12071	0.333333	0.516366	1	1830	tags=33%, list=9%, signal=37%
REACTOME_PI3K_AKT_SIGNALING_IN_CANCER	REACTOME_PI3K_AKT_SIGNALING_IN_CANCER		92	0.449765	1.11926	0.260956	0.518394	1	3131	tags=26%, list=16%, signal=31%
KEGG_PROSTATE_CANCER	KEGG_PROSTATE_CANCER		87	0.447962	1.11908	0.250531	0.517598	1	2312	tags=32%, list=12%, signal=36%
BIOCARTA_PGC1A_PATHWAY	BIOCARTA_PGC1A_PATHWAY		15	0.605376	1.11674	0.334559	0.521417	1	606	tags=20%, list=3%, signal=21%
REACTOME_DDX58_IFIH1_MEDIATED_INDUCTION_OF_INTERFERON_ALPHA_BETA	REACTOME_DDX58_IFIH1_MEDIATED_INDUCTION_OF_INTERFERON_ALPHA_BETA		64	0.46807	1.1167	0.283019	0.520246	1	2708	tags=33%, list=14%, signal=38%
REACTOME_INTERLEUKIN_4_AND_INTERLEUKIN_13_SIGNALING	REACTOME_INTERLEUKIN_4_AND_INTERLEUKIN_13_SIGNALING		100	0.447553	1.11666	0.245545	0.519103	1	1332	tags=23%, list=7%, signal=25%
PID_TCR_CALCIUM_PATHWAY	PID_TCR_CALCIUM_PATHWAY		26	0.552587	1.11616	0.296296	0.519072	1	3709	tags=42%, list=19%, signal=52%
REACTOME_LYSOSOME_VESICLE_BIOGENESIS	REACTOME_LYSOSOME_VESICLE_BIOGENESIS		32	0.521898	1.11584	0.322457	0.518511	1	2591	tags=41%, list=13%, signal=47%
BIOCARTA_BCELLSURVIVAL_PATHWAY	BIOCARTA_BCELLSURVIVAL_PATHWAY		15	0.615298	1.11559	0.322581	0.517845	1	1544	tags=40%, list=8%, signal=43%
PID_ERBB4_PATHWAY	PID_ERBB4_PATHWAY		35	0.515627	1.11363	0.309804	0.520926	1	5102	tags=51%, list=26%, signal=69%
BIOCARTA_PDGF_PATHWAY	BIOCARTA_PDGF_PATHWAY		28	0.54458	1.11326	0.320564	0.520575	1	2727	tags=43%, list=14%, signal=50%
KEGG_NEUROACTIVE_LIGAND_RECEPTOR_INTERACTION	KEGG_NEUROACTIVE_LIGAND_RECEPTOR_INTERACTION		157	0.414032	1.10882	0.232068	0.529134	1	2507	tags=10%, list=13%, signal=11%
BIOCARTA_IL7_PATHWAY	BIOCARTA_IL7_PATHWAY		16	0.595305	1.10769	0.371595	0.530506	1	4771	tags=63%, list=24%, signal=83%
REACTOME_REGULATION_OF_INSULIN_LIKE_GROWTH_FACTOR_IGF_TRANSPORT_AND_UPTAKE_BY_INSULIN_LIKE_GROWTH_FACTOR_BINDING_PROTEINS_IGFBPS	REACTOME_REGULATION_OF_INSULIN_LIKE_GROWTH_FACTOR_IGF_TRANSPORT_AND_UPTAKE_BY_INSULIN_LIKE_GROWTH_FACTOR_BINDING_PROTEINS_IGFBPS		101	0.441175	1.10676	0.245798	0.531368	1	1337	tags=29%, list=7%, signal=31%
REACTOME_THE_CANONICAL_RETINOID_CYCLE_IN_RODS_TWILIGHT_VISION	REACTOME_THE_CANONICAL_RETINOID_CYCLE_IN_RODS_TWILIGHT_VISION		17	0.591465	1.10637	0.358871	0.531038	1	1323	tags=24%, list=7%, signal=25%
REACTOME_ADP_SIGNALLING_THROUGH_P2Y_PURINOCEPTOR_1	REACTOME_ADP_SIGNALLING_THROUGH_P2Y_PURINOCEPTOR_1		22	0.571192	1.10475	0.340637	0.533471	1	3779	tags=45%, list=19%, signal=56%
PID_SHP2_PATHWAY	PID_SHP2_PATHWAY		57	0.480325	1.10457	0.309804	0.532684	1	2190	tags=25%, list=11%, signal=28%
REACTOME_TRANS_GOLGI_NETWORK_VESICLE_BUDDING	REACTOME_TRANS_GOLGI_NETWORK_VESICLE_BUDDING		69	0.461026	1.10422	0.279843	0.532328	1	2591	tags=32%, list=13%, signal=37%
REACTOME_ACTIVATION_OF_KAINATE_RECEPTORS_UPON_GLUTAMATE_BINDING	REACTOME_ACTIVATION_OF_KAINATE_RECEPTORS_UPON_GLUTAMATE_BINDING		25	0.5504	1.10357	0.330134	0.53265	1	3446	tags=40%, list=18%, signal=48%
BIOCARTA_PPARA_PATHWAY	BIOCARTA_PPARA_PATHWAY		49	0.496603	1.1034	0.330578	0.531813	1	2091	tags=35%, list=11%, signal=39%
REACTOME_PROSTACYCLIN_SIGNALLING_THROUGH_PROSTACYCLIN_RECEPTOR	REACTOME_PROSTACYCLIN_SIGNALLING_THROUGH_PROSTACYCLIN_RECEPTOR		16	0.590116	1.10188	0.364991	0.534063	1	3446	tags=56%, list=18%, signal=68%
KEGG_BLADDER_CANCER	KEGG_BLADDER_CANCER		42	0.492722	1.1006	0.302734	0.535843	1	2087	tags=29%, list=11%, signal=32%
REACTOME_RUNX1_REGULATES_GENES_INVOLVED_IN_MEGAKARYOCYTE_DIFFERENTIATION_AND_PLATELET_FUNCTION	REACTOME_RUNX1_REGULATES_GENES_INVOLVED_IN_MEGAKARYOCYTE_DIFFERENTIATION_AND_PLATELET_FUNCTION		83	0.453384	1.09939	0.281314	0.537277	1	1871	tags=17%, list=10%, signal=19%
REACTOME_BLOOD_GROUP_SYSTEMS_BIOSYNTHESIS	REACTOME_BLOOD_GROUP_SYSTEMS_BIOSYNTHESIS		16	0.596251	1.09842	0.352399	0.538108	1	6040	tags=44%, list=31%, signal=63%
BIOCARTA_MEF2D_PATHWAY	BIOCARTA_MEF2D_PATHWAY		18	0.564543	1.09782	0.348881	0.538242	1	2108	tags=39%, list=11%, signal=44%
REACTOME_DEADENYLATION_OF_MRNA	REACTOME_DEADENYLATION_OF_MRNA		24	0.553597	1.09778	0.341797	0.537132	1	2633	tags=42%, list=13%, signal=48%
PID_ALK1_PATHWAY	PID_ALK1_PATHWAY		24	0.557514	1.09546	0.366197	0.541168	1	2426	tags=42%, list=12%, signal=47%
PID_AP1_PATHWAY	PID_AP1_PATHWAY		65	0.457801	1.09433	0.31323	0.542433	1	2028	tags=38%, list=10%, signal=43%
REACTOME_INTERLEUKIN_17_SIGNALING	REACTOME_INTERLEUKIN_17_SIGNALING		67	0.461968	1.09393	0.305051	0.542072	1	3156	tags=36%, list=16%, signal=43%
REACTOME_CD209_DC_SIGN_SIGNALING	REACTOME_CD209_DC_SIGN_SIGNALING		20	0.569631	1.09294	0.374031	0.54312	1	3127	tags=40%, list=16%, signal=48%
REACTOME_COMPLEX_I_BIOGENESIS	REACTOME_COMPLEX_I_BIOGENESIS		55	0.479694	1.0906	0.314741	0.547014	1	1297	tags=31%, list=7%, signal=33%
REACTOME_BMAL1:CLOCK_NPAS2_ACTIVATES_CIRCADIAN_GENE_EXPRESSION	REACTOME_BMAL1:CLOCK_NPAS2_ACTIVATES_CIRCADIAN_GENE_EXPRESSION		26	0.53859	1.09027	0.368217	0.546486	1	2183	tags=31%, list=11%, signal=35%
BIOCARTA_PYK2_PATHWAY	BIOCARTA_PYK2_PATHWAY		27	0.540086	1.08912	0.361538	0.547971	1	2133	tags=33%, list=11%, signal=37%
PID_RETINOIC_ACID_PATHWAY	PID_RETINOIC_ACID_PATHWAY		29	0.528908	1.08896	0.348361	0.547118	1	3870	tags=55%, list=20%, signal=69%
REACTOME_ADRENALINE_NORADRENALINE_INHIBITS_INSULIN_SECRETION	REACTOME_ADRENALINE_NORADRENALINE_INHIBITS_INSULIN_SECRETION		25	0.536849	1.08837	0.351145	0.547272	1	3773	tags=52%, list=19%, signal=64%
PID_S1P_META_PATHWAY	PID_S1P_META_PATHWAY		21	0.568984	1.08468	0.362919	0.55425	1	2331	tags=33%, list=12%, signal=38%
BIOCARTA_AKT_PATHWAY	BIOCARTA_AKT_PATHWAY		21	0.555293	1.08256	0.370301	0.557807	1	5706	tags=67%, list=29%, signal=94%
KEGG_TYPE_I_DIABETES_MELLITUS	KEGG_TYPE_I_DIABETES_MELLITUS		40	0.488237	1.08223	0.335968	0.557282	1	449	tags=8%, list=2%, signal=8%
REACTOME_GABA_RECEPTOR_ACTIVATION	REACTOME_GABA_RECEPTOR_ACTIVATION		38	0.48973	1.08148	0.344609	0.557701	1	4964	tags=45%, list=25%, signal=60%
PID_IGF1_PATHWAY	PID_IGF1_PATHWAY		29	0.524433	1.08084	0.352201	0.55794	1	3520	tags=52%, list=18%, signal=63%
REACTOME_SYNTHESIS_OF_PC	REACTOME_SYNTHESIS_OF_PC		27	0.524447	1.07989	0.369835	0.558835	1	4443	tags=41%, list=23%, signal=53%
REACTOME_GLUCAGON_TYPE_LIGAND_RECEPTORS	REACTOME_GLUCAGON_TYPE_LIGAND_RECEPTORS		24	0.537192	1.07986	0.361493	0.557689	1	3674	tags=38%, list=19%, signal=46%
REACTOME_TRANSCRIPTIONAL_ACTIVITY_OF_SMAD2_SMAD3:SMAD4_HETEROTRIMER	REACTOME_TRANSCRIPTIONAL_ACTIVITY_OF_SMAD2_SMAD3:SMAD4_HETEROTRIMER		43	0.489162	1.07819	0.347741	0.560042	1	2414	tags=44%, list=12%, signal=50%
KEGG_NATURAL_KILLER_CELL_MEDIATED_CYTOTOXICITY	KEGG_NATURAL_KILLER_CELL_MEDIATED_CYTOTOXICITY		105	0.426105	1.07492	0.310924	0.565998	1	4855	tags=35%, list=25%, signal=47%
PID_TCR_PATHWAY	PID_TCR_PATHWAY		65	0.452494	1.07239	0.312127	0.570372	1	206	tags=5%, list=1%, signal=5%
REACTOME_IRON_UPTAKE_AND_TRANSPORT	REACTOME_IRON_UPTAKE_AND_TRANSPORT		57	0.45916	1.07194	0.342975	0.570186	1	1589	tags=26%, list=8%, signal=29%
REACTOME_SUMOYLATION_OF_INTRACELLULAR_RECEPTORS	REACTOME_SUMOYLATION_OF_INTRACELLULAR_RECEPTORS		29	0.522928	1.07186	0.393701	0.569163	1	4135	tags=41%, list=21%, signal=52%
REACTOME_EGFR_DOWNREGULATION	REACTOME_EGFR_DOWNREGULATION		29	0.518111	1.07042	0.365571	0.571012	1	1003	tags=21%, list=5%, signal=22%
REACTOME_NOTCH2_ACTIVATION_AND_TRANSMISSION_OF_SIGNAL_TO_THE_NUCLEUS	REACTOME_NOTCH2_ACTIVATION_AND_TRANSMISSION_OF_SIGNAL_TO_THE_NUCLEUS		22	0.549993	1.07035	0.401575	0.569956	1	1479	tags=32%, list=8%, signal=34%
PID_IL3_PATHWAY	PID_IL3_PATHWAY		24	0.531922	1.06892	0.383984	0.57187	1	2131	tags=29%, list=11%, signal=33%
REACTOME_ZBP1_DAI_MEDIATED_INDUCTION_OF_TYPE_I_IFNS	REACTOME_ZBP1_DAI_MEDIATED_INDUCTION_OF_TYPE_I_IFNS		20	0.548223	1.06753	0.387283	0.573673	1	4703	tags=55%, list=24%, signal=72%
PID_IL8_CXCR1_PATHWAY	PID_IL8_CXCR1_PATHWAY		26	0.526678	1.06622	0.359528	0.575315	1	3357	tags=31%, list=17%, signal=37%
KEGG_NITROGEN_METABOLISM	KEGG_NITROGEN_METABOLISM		18	0.566136	1.06609	0.418699	0.57434	1	1517	tags=17%, list=8%, signal=18%
REACTOME_CROSSLINKING_OF_COLLAGEN_FIBRILS	REACTOME_CROSSLINKING_OF_COLLAGEN_FIBRILS		18	0.565455	1.06473	0.394444	0.576134	1	931	tags=28%, list=5%, signal=29%
BIOCARTA_GCR_PATHWAY	BIOCARTA_GCR_PATHWAY		17	0.563957	1.05858	0.410305	0.58857	1	2274	tags=53%, list=12%, signal=60%
REACTOME_FACTORS_INVOLVED_IN_MEGAKARYOCYTE_DEVELOPMENT_AND_PLATELET_PRODUCTION	REACTOME_FACTORS_INVOLVED_IN_MEGAKARYOCYTE_DEVELOPMENT_AND_PLATELET_PRODUCTION		132	0.403636	1.05787	0.315678	0.58891	1	2780	tags=27%, list=14%, signal=31%
REACTOME_ION_CHANNEL_TRANSPORT	REACTOME_ION_CHANNEL_TRANSPORT		153	0.40297	1.0575	0.331976	0.588514	1	3112	tags=24%, list=16%, signal=28%
KEGG_COLORECTAL_CANCER	KEGG_COLORECTAL_CANCER		61	0.451908	1.05665	0.366599	0.589268	1	2374	tags=33%, list=12%, signal=37%
REACTOME_PHASE_0_RAPID_DEPOLARISATION	REACTOME_PHASE_0_RAPID_DEPOLARISATION		34	0.500127	1.05651	0.378431	0.588319	1	3356	tags=18%, list=17%, signal=21%
REACTOME_SUMOYLATION_OF_TRANSCRIPTION_COFACTORS	REACTOME_SUMOYLATION_OF_TRANSCRIPTION_COFACTORS		42	0.477942	1.05574	0.356574	0.588791	1	2502	tags=43%, list=13%, signal=49%
BIOCARTA_VDR_PATHWAY	BIOCARTA_VDR_PATHWAY		24	0.528769	1.05559	0.397566	0.587921	1	4531	tags=67%, list=23%, signal=87%
REACTOME_SIGNALING_BY_EGFR	REACTOME_SIGNALING_BY_EGFR		47	0.467363	1.05544	0.371032	0.587068	1	2133	tags=28%, list=11%, signal=31%
PID_FOXO_PATHWAY	PID_FOXO_PATHWAY		48	0.468904	1.05509	0.363813	0.586695	1	2690	tags=42%, list=14%, signal=48%
SIG_IL4RECEPTOR_IN_B_LYPHOCYTES	SIG_IL4RECEPTOR_IN_B_LYPHOCYTES		27	0.524778	1.05494	0.364173	0.5858	1	5102	tags=67%, list=26%, signal=90%
PID_TOLL_ENDOGENOUS_PATHWAY	PID_TOLL_ENDOGENOUS_PATHWAY		23	0.52803	1.05265	0.403071	0.589555	1	932	tags=13%, list=5%, signal=14%
BIOCARTA_ARAP_PATHWAY	BIOCARTA_ARAP_PATHWAY		17	0.562877	1.05221	0.413127	0.589314	1	2685	tags=35%, list=14%, signal=41%
REACTOME_SUMOYLATION_OF_DNA_METHYLATION_PROTEINS	REACTOME_SUMOYLATION_OF_DNA_METHYLATION_PROTEINS		16	0.559535	1.05132	0.413861	0.590098	1	4358	tags=56%, list=22%, signal=72%
REACTOME_DARPP_32_EVENTS	REACTOME_DARPP_32_EVENTS		23	0.5318	1.04999	0.415414	0.591879	1	3943	tags=52%, list=20%, signal=65%
BIOCARTA_IL2_PATHWAY	BIOCARTA_IL2_PATHWAY		22	0.540685	1.04977	0.38835	0.591218	1	2727	tags=27%, list=14%, signal=32%
BIOCARTA_FMLP_PATHWAY	BIOCARTA_FMLP_PATHWAY		34	0.499472	1.04648	0.384615	0.597412	1	606	tags=12%, list=3%, signal=12%
BIOCARTA_IL12_PATHWAY	BIOCARTA_IL12_PATHWAY		19	0.534068	1.04571	0.41635	0.597942	1	2069	tags=11%, list=11%, signal=12%
REACTOME_OPIOID_SIGNALLING	REACTOME_OPIOID_SIGNALLING		80	0.420898	1.04389	0.379237	0.600705	1	3773	tags=35%, list=19%, signal=43%
REACTOME_NUCLEAR_RECEPTOR_TRANSCRIPTION_PATHWAY	REACTOME_NUCLEAR_RECEPTOR_TRANSCRIPTION_PATHWAY		48	0.461392	1.03834	0.385246	0.611925	1	3579	tags=33%, list=18%, signal=41%
REACTOME_PRESYNAPTIC_FUNCTION_OF_KAINATE_RECEPTORS	REACTOME_PRESYNAPTIC_FUNCTION_OF_KAINATE_RECEPTORS		18	0.542687	1.03754	0.433265	0.612431	1	3446	tags=44%, list=18%, signal=54%
REACTOME_DOWNREGULATION_OF_SMAD2_3:SMAD4_TRANSCRIPTIONAL_ACTIVITY	REACTOME_DOWNREGULATION_OF_SMAD2_3:SMAD4_TRANSCRIPTIONAL_ACTIVITY		23	0.527733	1.03573	0.46139	0.615162	1	2414	tags=57%, list=12%, signal=64%
REACTOME_TBC_RABGAPS	REACTOME_TBC_RABGAPS		42	0.467248	1.03477	0.415323	0.616016	1	3437	tags=33%, list=18%, signal=40%
KEGG_ANTIGEN_PROCESSING_AND_PRESENTATION	KEGG_ANTIGEN_PROCESSING_AND_PRESENTATION		63	0.435065	1.03465	0.394191	0.61505	1	1412	tags=22%, list=7%, signal=24%
REACTOME_G_ALPHA_I_SIGNALLING_EVENTS	REACTOME_G_ALPHA_I_SIGNALLING_EVENTS		292	0.359499	1.03332	0.337607	0.616652	1	2229	tags=15%, list=11%, signal=17%
REACTOME_DISEASES_ASSOCIATED_WITH_O_GLYCOSYLATION_OF_PROTEINS	REACTOME_DISEASES_ASSOCIATED_WITH_O_GLYCOSYLATION_OF_PROTEINS		65	0.437096	1.03329	0.405458	0.615476	1	1515	tags=14%, list=8%, signal=15%
REACTOME_TRAF6_MEDIATED_IRF7_ACTIVATION	REACTOME_TRAF6_MEDIATED_IRF7_ACTIVATION		15	0.551707	1.03289	0.437376	0.615103	1	5813	tags=73%, list=30%, signal=104%
REACTOME_PRE_NOTCH_EXPRESSION_AND_PROCESSING	REACTOME_PRE_NOTCH_EXPRESSION_AND_PROCESSING		95	0.418634	1.03109	0.401261	0.617959	1	1865	tags=22%, list=10%, signal=24%
KEGG_CARDIAC_MUSCLE_CONTRACTION	KEGG_CARDIAC_MUSCLE_CONTRACTION		64	0.432057	1.03098	0.387476	0.616962	1	1788	tags=27%, list=9%, signal=29%
WNT_SIGNALING	WNT_SIGNALING		79	0.424694	1.03062	0.398693	0.616457	1	2212	tags=29%, list=11%, signal=33%
KEGG_FC_GAMMA_R_MEDIATED_PHAGOCYTOSIS	KEGG_FC_GAMMA_R_MEDIATED_PHAGOCYTOSIS		91	0.416381	1.03056	0.409901	0.615375	1	2454	tags=24%, list=13%, signal=28%
REACTOME_SIGNALING_BY_NON_RECEPTOR_TYROSINE_KINASES	REACTOME_SIGNALING_BY_NON_RECEPTOR_TYROSINE_KINASES		50	0.453211	1.02885	0.394531	0.617833	1	3266	tags=40%, list=17%, signal=48%
BIOCARTA_EPO_PATHWAY	BIOCARTA_EPO_PATHWAY		18	0.542884	1.02667	0.455056	0.621715	1	2727	tags=33%, list=14%, signal=39%
REACTOME_MISCELLANEOUS_TRANSPORT_AND_BINDING_EVENTS	REACTOME_MISCELLANEOUS_TRANSPORT_AND_BINDING_EVENTS		23	0.504643	1.02494	0.430769	0.624357	1	2254	tags=22%, list=11%, signal=25%
REACTOME_SLC_MEDIATED_TRANSMEMBRANE_TRANSPORT	REACTOME_SLC_MEDIATED_TRANSMEMBRANE_TRANSPORT		194	0.377022	1.02465	0.376344	0.623806	1	3422	tags=19%, list=17%, signal=22%
BIOCARTA_SPPA_PATHWAY	BIOCARTA_SPPA_PATHWAY		15	0.557797	1.02166	0.455268	0.62918	1	293	tags=13%, list=1%, signal=14%
REACTOME_HSP90_CHAPERONE_CYCLE_FOR_STEROID_HORMONE_RECEPTORS_SHR	REACTOME_HSP90_CHAPERONE_CYCLE_FOR_STEROID_HORMONE_RECEPTORS_SHR		47	0.447899	1.02019	0.402806	0.631192	1	1887	tags=34%, list=10%, signal=38%
PID_IL8_CXCR2_PATHWAY	PID_IL8_CXCR2_PATHWAY		32	0.481144	1.01965	0.429389	0.63117	1	3462	tags=28%, list=18%, signal=34%
PID_EPHA_FWDPATHWAY	PID_EPHA_FWDPATHWAY		30	0.494204	1.01937	0.455508	0.630627	1	4213	tags=37%, list=21%, signal=47%
REACTOME_G_BETA:GAMMA_SIGNALLING_THROUGH_PI3KGAMMA	REACTOME_G_BETA:GAMMA_SIGNALLING_THROUGH_PI3KGAMMA		22	0.51462	1.01815	0.435361	0.632107	1	3446	tags=45%, list=18%, signal=55%
KEGG_PATHOGENIC_ESCHERICHIA_COLI_INFECTION	KEGG_PATHOGENIC_ESCHERICHIA_COLI_INFECTION		48	0.452365	1.01502	0.436255	0.637784	1	1261	tags=31%, list=6%, signal=33%
REACTOME_O_GLYCOSYLATION_OF_TSR_DOMAIN_CONTAINING_PROTEINS	REACTOME_O_GLYCOSYLATION_OF_TSR_DOMAIN_CONTAINING_PROTEINS		38	0.465735	1.01234	0.426374	0.642657	1	1515	tags=16%, list=8%, signal=17%
REACTOME_SIGNALING_BY_TGF_BETA_RECEPTOR_COMPLEX	REACTOME_SIGNALING_BY_TGF_BETA_RECEPTOR_COMPLEX		72	0.427444	1.01213	0.44332	0.641838	1	2414	tags=36%, list=12%, signal=41%
REACTOME_DISEASES_OF_GLYCOSYLATION	REACTOME_DISEASES_OF_GLYCOSYLATION		138	0.389867	1.00972	0.411017	0.645988	1	1553	tags=16%, list=8%, signal=17%
REACTOME_RAB_REGULATION_OF_TRAFFICKING	REACTOME_RAB_REGULATION_OF_TRAFFICKING		119	0.399843	1.00901	0.431373	0.646333	1	3620	tags=35%, list=18%, signal=43%
BIOCARTA_MTOR_PATHWAY	BIOCARTA_MTOR_PATHWAY		21	0.511498	1.00877	0.471429	0.645599	1	2274	tags=33%, list=12%, signal=38%
PID_EPHRINB_REV_PATHWAY	PID_EPHRINB_REV_PATHWAY		30	0.487319	1.00687	0.453094	0.648582	1	2173	tags=23%, list=11%, signal=26%
PID_CD8_TCR_PATHWAY	PID_CD8_TCR_PATHWAY		53	0.433406	1.00543	0.442718	0.650514	1	4441	tags=30%, list=23%, signal=39%
REACTOME_COBALAMIN_CBL_VITAMIN_B12_TRANSPORT_AND_METABOLISM	REACTOME_COBALAMIN_CBL_VITAMIN_B12_TRANSPORT_AND_METABOLISM		19	0.532802	1.00527	0.460501	0.649625	1	1647	tags=32%, list=8%, signal=34%
REACTOME_ACTIVATION_OF_BH3_ONLY_PROTEINS	REACTOME_ACTIVATION_OF_BH3_ONLY_PROTEINS		30	0.483895	1.00524	0.451796	0.648426	1	3273	tags=43%, list=17%, signal=52%
KEGG_JAK_STAT_SIGNALING_PATHWAY	KEGG_JAK_STAT_SIGNALING_PATHWAY		116	0.395742	1.00523	0.438669	0.647232	1	4870	tags=41%, list=25%, signal=55%
REACTOME_SIGNALING_BY_NOTCH1_IN_CANCER	REACTOME_SIGNALING_BY_NOTCH1_IN_CANCER		57	0.434778	1.00488	0.433551	0.646797	1	3954	tags=51%, list=20%, signal=64%
REACTOME_L1CAM_INTERACTIONS	REACTOME_L1CAM_INTERACTIONS		104	0.396715	1.0041	0.437751	0.647285	1	2117	tags=27%, list=11%, signal=30%
BIOCARTA_TOLL_PATHWAY	BIOCARTA_TOLL_PATHWAY		24	0.508066	1.00305	0.455598	0.648447	1	4401	tags=42%, list=22%, signal=54%
KEGG_ALDOSTERONE_REGULATED_SODIUM_REABSORPTION	KEGG_ALDOSTERONE_REGULATED_SODIUM_REABSORPTION		35	0.47054	1.00279	0.44316	0.647805	1	1544	tags=23%, list=8%, signal=25%
REACTOME_INCRETIN_SYNTHESIS_SECRETION_AND_INACTIVATION	REACTOME_INCRETIN_SYNTHESIS_SECRETION_AND_INACTIVATION		18	0.523709	1.00235	0.456311	0.647584	1	905	tags=17%, list=5%, signal=17%
REACTOME_G_PROTEIN_MEDIATED_EVENTS	REACTOME_G_PROTEIN_MEDIATED_EVENTS		48	0.444232	1.00181	0.450199	0.6476	1	3943	tags=31%, list=20%, signal=39%
BIOCARTA_ARENRF2_PATHWAY	BIOCARTA_ARENRF2_PATHWAY		20	0.517049	1.00046	0.492218	0.6494	1	2976	tags=50%, list=15%, signal=59%
PID_IL12_2PATHWAY	PID_IL12_2PATHWAY		60	0.430119	1.0002	0.445783	0.648734	1	2499	tags=23%, list=13%, signal=27%
PID_P38_MK2_PATHWAY	PID_P38_MK2_PATHWAY		21	0.515154	0.999906	0.455466	0.648148	1	2003	tags=43%, list=10%, signal=48%
REACTOME_NRAGE_SIGNALS_DEATH_THROUGH_JNK	REACTOME_NRAGE_SIGNALS_DEATH_THROUGH_JNK		58	0.432489	0.999631	0.455466	0.647542	1	3238	tags=31%, list=17%, signal=37%
REACTOME_RAB_GEFS_EXCHANGE_GTP_FOR_GDP_ON_RABS	REACTOME_RAB_GEFS_EXCHANGE_GTP_FOR_GDP_ON_RABS		88	0.406584	0.998396	0.457447	0.649022	1	3800	tags=41%, list=19%, signal=51%
REACTOME_INTRINSIC_PATHWAY_FOR_APOPTOSIS	REACTOME_INTRINSIC_PATHWAY_FOR_APOPTOSIS		49	0.441212	0.995263	0.46627	0.654697	1	3358	tags=41%, list=17%, signal=49%
KEGG_HEMATOPOIETIC_CELL_LINEAGE	KEGG_HEMATOPOIETIC_CELL_LINEAGE		72	0.416507	0.993637	0.448203	0.657178	1	297	tags=6%, list=2%, signal=6%
PID_SYNDECAN_3_PATHWAY	PID_SYNDECAN_3_PATHWAY		15	0.539711	0.992803	0.482505	0.657787	1	4851	tags=53%, list=25%, signal=71%
REACTOME_COMPLEMENT_CASCADE	REACTOME_COMPLEMENT_CASCADE		76	0.412967	0.992219	0.471074	0.657816	1	1249	tags=17%, list=6%, signal=18%
REACTOME_ADP_SIGNALLING_THROUGH_P2Y_PURINOCEPTOR_12	REACTOME_ADP_SIGNALLING_THROUGH_P2Y_PURINOCEPTOR_12		18	0.524178	0.9905	0.475379	0.660534	1	3446	tags=50%, list=18%, signal=61%
BIOCARTA_MTA3_PATHWAY	BIOCARTA_MTA3_PATHWAY		16	0.532619	0.988778	0.502857	0.663116	1	2108	tags=38%, list=11%, signal=42%
REACTOME_DAG_AND_IP3_SIGNALING	REACTOME_DAG_AND_IP3_SIGNALING		37	0.45582	0.987633	0.483685	0.664271	1	3943	tags=32%, list=20%, signal=41%
REACTOME_LISTERIA_MONOCYTOGENES_ENTRY_INTO_HOST_CELLS	REACTOME_LISTERIA_MONOCYTOGENES_ENTRY_INTO_HOST_CELLS		18	0.537127	0.98739	0.497217	0.663567	1	981	tags=22%, list=5%, signal=23%
BIOCARTA_GH_PATHWAY	BIOCARTA_GH_PATHWAY		26	0.486519	0.987302	0.461382	0.662541	1	2727	tags=27%, list=14%, signal=31%
REACTOME_PLATELET_SENSITIZATION_BY_LDL	REACTOME_PLATELET_SENSITIZATION_BY_LDL		17	0.528854	0.986534	0.522988	0.662999	1	4662	tags=47%, list=24%, signal=62%
REACTOME_CA_DEPENDENT_EVENTS	REACTOME_CA_DEPENDENT_EVENTS		33	0.475128	0.985338	0.475345	0.664421	1	2787	tags=27%, list=14%, signal=32%
REACTOME_EFFECTS_OF_PIP2_HYDROLYSIS	REACTOME_EFFECTS_OF_PIP2_HYDROLYSIS		25	0.491476	0.984123	0.503922	0.665963	1	5805	tags=48%, list=30%, signal=68%
REACTOME_ANTIVIRAL_MECHANISM_BY_IFN_STIMULATED_GENES	REACTOME_ANTIVIRAL_MECHANISM_BY_IFN_STIMULATED_GENES		79	0.410746	0.982422	0.491803	0.668435	1	2190	tags=25%, list=11%, signal=28%
REACTOME_CELLULAR_HEXOSE_TRANSPORT	REACTOME_CELLULAR_HEXOSE_TRANSPORT		15	0.538208	0.981517	0.517757	0.669337	1	2996	tags=27%, list=15%, signal=31%
REACTOME_CONSTITUTIVE_SIGNALING_BY_AKT1_E17K_IN_CANCER	REACTOME_CONSTITUTIVE_SIGNALING_BY_AKT1_E17K_IN_CANCER		26	0.482806	0.980242	0.485929	0.671112	1	3131	tags=42%, list=16%, signal=50%
BIOCARTA_EIF4_PATHWAY	BIOCARTA_EIF4_PATHWAY		24	0.497425	0.978562	0.502901	0.673619	1	2274	tags=29%, list=12%, signal=33%
BIOCARTA_IL6_PATHWAY	BIOCARTA_IL6_PATHWAY		21	0.491843	0.975952	0.512671	0.678215	1	2727	tags=38%, list=14%, signal=44%
SIG_PIP3_SIGNALING_IN_CARDIAC_MYOCTES	SIG_PIP3_SIGNALING_IN_CARDIAC_MYOCTES		64	0.416166	0.975665	0.469512	0.677673	1	2274	tags=33%, list=12%, signal=37%
REACTOME_GOLGI_ASSOCIATED_VESICLE_BIOGENESIS	REACTOME_GOLGI_ASSOCIATED_VESICLE_BIOGENESIS		55	0.424635	0.975249	0.48723	0.677353	1	2532	tags=33%, list=13%, signal=37%
PID_PRL_SIGNALING_EVENTS_PATHWAY	PID_PRL_SIGNALING_EVENTS_PATHWAY		23	0.501322	0.974759	0.488142	0.677195	1	918	tags=26%, list=5%, signal=27%
KEGG_GLYCOSAMINOGLYCAN_BIOSYNTHESIS_CHONDROITIN_SULFATE	KEGG_GLYCOSAMINOGLYCAN_BIOSYNTHESIS_CHONDROITIN_SULFATE		22	0.497661	0.973906	0.490946	0.677853	1	3331	tags=41%, list=17%, signal=49%
KEGG_CHEMOKINE_SIGNALING_PATHWAY	KEGG_CHEMOKINE_SIGNALING_PATHWAY		169	0.363192	0.970757	0.469345	0.683646	1	3127	tags=24%, list=16%, signal=28%
REACTOME_SIGNALING_BY_NOTCH3	REACTOME_SIGNALING_BY_NOTCH3		47	0.439263	0.970524	0.505197	0.682961	1	1537	tags=26%, list=8%, signal=28%
KEGG_CHRONIC_MYELOID_LEUKEMIA	KEGG_CHRONIC_MYELOID_LEUKEMIA		73	0.402343	0.969972	0.506048	0.682985	1	4488	tags=53%, list=23%, signal=69%
PID_IL27_PATHWAY	PID_IL27_PATHWAY		23	0.482458	0.969591	0.508841	0.682543	1	2780	tags=26%, list=14%, signal=30%
PID_NFKAPPAB_ATYPICAL_PATHWAY	PID_NFKAPPAB_ATYPICAL_PATHWAY		17	0.51522	0.969075	0.530693	0.682546	1	4440	tags=53%, list=23%, signal=68%
REACTOME_FORMATION_OF_SENESCENCE_ASSOCIATED_HETEROCHROMATIN_FOCI_SAHF	REACTOME_FORMATION_OF_SENESCENCE_ASSOCIATED_HETEROCHROMATIN_FOCI_SAHF		17	0.517271	0.968555	0.518962	0.682354	1	1851	tags=24%, list=9%, signal=26%
PID_IL6_7_PATHWAY	PID_IL6_7_PATHWAY		47	0.431657	0.967505	0.52008	0.683481	1	2274	tags=38%, list=12%, signal=43%
KEGG_ABC_TRANSPORTERS	KEGG_ABC_TRANSPORTERS		38	0.443218	0.964956	0.486869	0.688044	1	5755	tags=50%, list=29%, signal=71%
REACTOME_KERATAN_SULFATE_BIOSYNTHESIS	REACTOME_KERATAN_SULFATE_BIOSYNTHESIS		27	0.47809	0.963959	0.515658	0.689011	1	1733	tags=22%, list=9%, signal=24%
REACTOME_GPCR_LIGAND_BINDING	REACTOME_GPCR_LIGAND_BINDING		285	0.338219	0.96277	0.559819	0.690459	1	2702	tags=12%, list=14%, signal=14%
REACTOME_INTERFERON_GAMMA_SIGNALING	REACTOME_INTERFERON_GAMMA_SIGNALING		85	0.38987	0.961797	0.521834	0.691369	1	2412	tags=27%, list=12%, signal=31%
KEGG_ADIPOCYTOKINE_SIGNALING_PATHWAY	KEGG_ADIPOCYTOKINE_SIGNALING_PATHWAY		61	0.415756	0.956359	0.516064	0.702298	1	4571	tags=39%, list=23%, signal=51%
REACTOME_REGULATION_OF_HSF1_MEDIATED_HEAT_SHOCK_RESPONSE	REACTOME_REGULATION_OF_HSF1_MEDIATED_HEAT_SHOCK_RESPONSE		81	0.390683	0.953399	0.533613	0.707815	1	2121	tags=21%, list=11%, signal=23%
BIOCARTA_CTCF_PATHWAY	BIOCARTA_CTCF_PATHWAY		24	0.475386	0.952566	0.525912	0.708414	1	3462	tags=50%, list=18%, signal=61%
REACTOME_CELLULAR_RESPONSE_TO_HEAT_STRESS	REACTOME_CELLULAR_RESPONSE_TO_HEAT_STRESS		100	0.378191	0.951495	0.533881	0.709531	1	2121	tags=23%, list=11%, signal=26%
REACTOME_ACTIVATED_NOTCH1_TRANSMITS_SIGNAL_TO_THE_NUCLEUS	REACTOME_ACTIVATED_NOTCH1_TRANSMITS_SIGNAL_TO_THE_NUCLEUS		31	0.453068	0.950318	0.54845	0.710928	1	3316	tags=42%, list=17%, signal=50%
BIOCARTA_RACCYCD_PATHWAY	BIOCARTA_RACCYCD_PATHWAY		26	0.46168	0.949175	0.513513	0.712267	1	3131	tags=42%, list=16%, signal=50%
REACTOME_DOWNREGULATION_OF_TGF_BETA_RECEPTOR_SIGNALING	REACTOME_DOWNREGULATION_OF_TGF_BETA_RECEPTOR_SIGNALING		26	0.459411	0.948404	0.5286	0.71271	1	1331	tags=31%, list=7%, signal=33%
REACTOME_P75_NTR_RECEPTOR_MEDIATED_SIGNALLING	REACTOME_P75_NTR_RECEPTOR_MEDIATED_SIGNALLING		96	0.382129	0.948099	0.504444	0.712101	1	3238	tags=30%, list=17%, signal=36%
REACTOME_TRAF6_MEDIATED_NF_KB_ACTIVATION	REACTOME_TRAF6_MEDIATED_NF_KB_ACTIVATION		24	0.472275	0.947607	0.53321	0.712016	1	5813	tags=63%, list=30%, signal=89%
REACTOME_TRANSFERRIN_ENDOCYTOSIS_AND_RECYCLING	REACTOME_TRANSFERRIN_ENDOCYTOSIS_AND_RECYCLING		31	0.455345	0.946899	0.539715	0.712293	1	3112	tags=32%, list=16%, signal=38%
REACTOME_G_PROTEIN_ACTIVATION	REACTOME_G_PROTEIN_ACTIVATION		22	0.47629	0.945398	0.545082	0.714351	1	3446	tags=41%, list=18%, signal=50%
REACTOME_NEGATIVE_REGULATORS_OF_DDX58_IFIH1_SIGNALING	REACTOME_NEGATIVE_REGULATORS_OF_DDX58_IFIH1_SIGNALING		34	0.45572	0.942043	0.550898	0.720406	1	2708	tags=38%, list=14%, signal=44%
REACTOME_CONSTITUTIVE_SIGNALING_BY_ABERRANT_PI3K_IN_CANCER	REACTOME_CONSTITUTIVE_SIGNALING_BY_ABERRANT_PI3K_IN_CANCER		65	0.397276	0.941898	0.526616	0.71945	1	5066	tags=37%, list=26%, signal=50%
REACTOME_CELLULAR_SENESCENCE	REACTOME_CELLULAR_SENESCENCE		178	0.345662	0.9399	0.581699	0.722583	1	3166	tags=28%, list=16%, signal=33%
REACTOME_GLYCOSPHINGOLIPID_METABOLISM	REACTOME_GLYCOSPHINGOLIPID_METABOLISM		40	0.430201	0.939812	0.549898	0.721543	1	1393	tags=13%, list=7%, signal=13%
REACTOME_CELL_DEATH_SIGNALLING_VIA_NRAGE_NRIF_AND_NADE	REACTOME_CELL_DEATH_SIGNALLING_VIA_NRAGE_NRIF_AND_NADE		75	0.391479	0.939511	0.558522	0.720959	1	3238	tags=29%, list=17%, signal=35%
BIOCARTA_BIOPEPTIDES_PATHWAY	BIOCARTA_BIOPEPTIDES_PATHWAY		27	0.456676	0.938935	0.547573	0.720991	1	2727	tags=33%, list=14%, signal=39%
REACTOME_DECTIN_2_FAMILY	REACTOME_DECTIN_2_FAMILY		22	0.48803	0.938847	0.552239	0.719968	1	3637	tags=23%, list=19%, signal=28%
REACTOME_WNT_LIGAND_BIOGENESIS_AND_TRAFFICKING	REACTOME_WNT_LIGAND_BIOGENESIS_AND_TRAFFICKING		20	0.487329	0.938237	0.546584	0.720073	1	1737	tags=20%, list=9%, signal=22%
REACTOME_CLATHRIN_MEDIATED_ENDOCYTOSIS	REACTOME_CLATHRIN_MEDIATED_ENDOCYTOSIS		134	0.359347	0.937802	0.561224	0.719932	1	2787	tags=32%, list=14%, signal=37%
REACTOME_DISEASES_OF_SIGNAL_TRANSDUCTION	REACTOME_DISEASES_OF_SIGNAL_TRANSDUCTION		365	0.324018	0.93518	0.667396	0.724568	1	2188	tags=22%, list=11%, signal=24%
REACTOME_TRP_CHANNELS	REACTOME_TRP_CHANNELS		22	0.467613	0.934548	0.54071	0.724696	1	5316	tags=32%, list=27%, signal=44%
PID_TELOMERASE_PATHWAY	PID_TELOMERASE_PATHWAY		64	0.396835	0.933762	0.547325	0.725139	1	2334	tags=31%, list=12%, signal=35%
REACTOME_ABC_TRANSPORTERS_IN_LIPID_HOMEOSTASIS	REACTOME_ABC_TRANSPORTERS_IN_LIPID_HOMEOSTASIS		15	0.514934	0.932278	0.560327	0.726916	1	5650	tags=47%, list=29%, signal=66%
REACTOME_NOTCH1_INTRACELLULAR_DOMAIN_REGULATES_TRANSCRIPTION	REACTOME_NOTCH1_INTRACELLULAR_DOMAIN_REGULATES_TRANSCRIPTION		46	0.420001	0.93145	0.585271	0.727443	1	4464	tags=63%, list=23%, signal=81%
BIOCARTA_PTDINS_PATHWAY	BIOCARTA_PTDINS_PATHWAY		23	0.45987	0.930441	0.543825	0.728458	1	2532	tags=35%, list=13%, signal=40%
REACTOME_DEATH_RECEPTOR_SIGNALLING	REACTOME_DEATH_RECEPTOR_SIGNALLING		140	0.353954	0.930106	0.618367	0.727949	1	3127	tags=27%, list=16%, signal=32%
REACTOME_TRANSPORT_OF_INORGANIC_CATIONS_ANIONS_AND_AMINO_ACIDS_OLIGOPEPTIDES	REACTOME_TRANSPORT_OF_INORGANIC_CATIONS_ANIONS_AND_AMINO_ACIDS_OLIGOPEPTIDES		85	0.377157	0.928469	0.565311	0.730334	1	6304	tags=45%, list=32%, signal=66%
PID_FAS_PATHWAY	PID_FAS_PATHWAY		38	0.428285	0.923179	0.567951	0.740632	1	4967	tags=50%, list=25%, signal=67%
REACTOME_GABA_B_RECEPTOR_ACTIVATION	REACTOME_GABA_B_RECEPTOR_ACTIVATION		31	0.434236	0.921407	0.588583	0.743365	1	4964	tags=48%, list=25%, signal=65%
BIOCARTA_LAIR_PATHWAY	BIOCARTA_LAIR_PATHWAY		16	0.497425	0.92076	0.582878	0.743448	1	548	tags=13%, list=3%, signal=13%
REACTOME_ONCOGENE_INDUCED_SENESCENCE	REACTOME_ONCOGENE_INDUCED_SENESCENCE		33	0.440788	0.920115	0.579545	0.743632	1	2432	tags=39%, list=12%, signal=45%
REACTOME_ACTIVATION_OF_SMO	REACTOME_ACTIVATION_OF_SMO		17	0.490282	0.919396	0.601156	0.744001	1	5389	tags=47%, list=27%, signal=65%
PID_IL2_1PATHWAY	PID_IL2_1PATHWAY		55	0.401932	0.917314	0.616162	0.747237	1	2727	tags=25%, list=14%, signal=29%
BIOCARTA_KERATINOCYTE_PATHWAY	BIOCARTA_KERATINOCYTE_PATHWAY		45	0.408331	0.916173	0.589691	0.748497	1	4428	tags=36%, list=23%, signal=46%
REACTOME_NEURONAL_SYSTEM	REACTOME_NEURONAL_SYSTEM		308	0.32047	0.915149	0.748848	0.74954	1	2855	tags=17%, list=15%, signal=20%
PID_LKB1_PATHWAY	PID_LKB1_PATHWAY		47	0.410313	0.913699	0.602713	0.751704	1	2003	tags=26%, list=10%, signal=28%
REACTOME_INTERLEUKIN_2_FAMILY_SIGNALING	REACTOME_INTERLEUKIN_2_FAMILY_SIGNALING		39	0.416809	0.911247	0.574338	0.755954	1	4855	tags=36%, list=25%, signal=48%
REACTOME_INTRA_GOLGI_TRAFFIC	REACTOME_INTRA_GOLGI_TRAFFIC		41	0.414639	0.909637	0.59879	0.758253	1	3471	tags=27%, list=18%, signal=33%
REACTOME_INTERACTION_BETWEEN_L1_AND_ANKYRINS	REACTOME_INTERACTION_BETWEEN_L1_AND_ANKYRINS		28	0.444359	0.908151	0.600402	0.760228	1	1801	tags=11%, list=9%, signal=12%
KEGG_GLYCOSAMINOGLYCAN_DEGRADATION	KEGG_GLYCOSAMINOGLYCAN_DEGRADATION		18	0.484115	0.907579	0.595506	0.760205	1	2876	tags=22%, list=15%, signal=26%
PID_TRKR_PATHWAY	PID_TRKR_PATHWAY		60	0.39286	0.907152	0.612205	0.759827	1	2823	tags=27%, list=14%, signal=31%
REACTOME_TRANSCRIPTIONAL_REGULATION_BY_E2F6	REACTOME_TRANSCRIPTIONAL_REGULATION_BY_E2F6		34	0.429511	0.907001	0.594059	0.758887	1	2960	tags=35%, list=15%, signal=41%
REACTOME_SIGNALING_BY_NTRK3_TRKC	REACTOME_SIGNALING_BY_NTRK3_TRKC		17	0.484388	0.905444	0.586667	0.761011	1	4220	tags=53%, list=22%, signal=67%
BIOCARTA_RAC1_PATHWAY	BIOCARTA_RAC1_PATHWAY		21	0.458345	0.905189	0.609804	0.760357	1	1884	tags=24%, list=10%, signal=26%
PID_IL12_STAT4_PATHWAY	PID_IL12_STAT4_PATHWAY		32	0.432989	0.904102	0.601215	0.761639	1	2499	tags=28%, list=13%, signal=32%
REACTOME_TRANSCRIPTIONAL_REGULATION_OF_WHITE_ADIPOCYTE_DIFFERENTIATION	REACTOME_TRANSCRIPTIONAL_REGULATION_OF_WHITE_ADIPOCYTE_DIFFERENTIATION		81	0.370254	0.901233	0.656	0.766684	1	2281	tags=27%, list=12%, signal=31%
REACTOME_SIGNALING_BY_BMP	REACTOME_SIGNALING_BY_BMP		24	0.452816	0.900818	0.585952	0.766295	1	3755	tags=54%, list=19%, signal=67%
PID_ERA_GENOMIC_PATHWAY	PID_ERA_GENOMIC_PATHWAY		59	0.384007	0.900483	0.619145	0.765796	1	2183	tags=36%, list=11%, signal=40%
PID_TNF_PATHWAY	PID_TNF_PATHWAY		46	0.404971	0.899809	0.608333	0.766017	1	3362	tags=39%, list=17%, signal=47%
REACTOME_THE_ROLE_OF_NEF_IN_HIV_1_REPLICATION_AND_DISEASE_PATHOGENESIS	REACTOME_THE_ROLE_OF_NEF_IN_HIV_1_REPLICATION_AND_DISEASE_PATHOGENESIS		28	0.431375	0.898598	0.603846	0.767349	1	1186	tags=21%, list=6%, signal=23%
REACTOME_RIP_MEDIATED_NFKB_ACTIVATION_VIA_ZBP1	REACTOME_RIP_MEDIATED_NFKB_ACTIVATION_VIA_ZBP1		17	0.485494	0.897169	0.603025	0.769221	1	4703	tags=47%, list=24%, signal=62%
KEGG_PRION_DISEASES	KEGG_PRION_DISEASES		30	0.428365	0.897136	0.602823	0.768051	1	1291	tags=13%, list=7%, signal=14%
REACTOME_FORMATION_OF_THE_BETA_CATENIN:TCF_TRANSACTIVATING_COMPLEX	REACTOME_FORMATION_OF_THE_BETA_CATENIN:TCF_TRANSACTIVATING_COMPLEX		77	0.372573	0.896854	0.656315	0.767413	1	737	tags=8%, list=4%, signal=8%
REACTOME_FRS_MEDIATED_FGFR1_SIGNALING	REACTOME_FRS_MEDIATED_FGFR1_SIGNALING		16	0.488179	0.895808	0.621881	0.768447	1	4195	tags=44%, list=21%, signal=56%
KEGG_CYTOKINE_CYTOKINE_RECEPTOR_INTERACTION	KEGG_CYTOKINE_CYTOKINE_RECEPTOR_INTERACTION		207	0.329384	0.89563	0.727273	0.767619	1	1746	tags=8%, list=9%, signal=8%
REACTOME_GASTRIN_CREB_SIGNALLING_PATHWAY_VIA_PKC_AND_MAPK	REACTOME_GASTRIN_CREB_SIGNALLING_PATHWAY_VIA_PKC_AND_MAPK		16	0.480793	0.894217	0.619141	0.769427	1	5102	tags=50%, list=26%, signal=68%
PID_P75_NTR_PATHWAY	PID_P75_NTR_PATHWAY		66	0.376836	0.893875	0.658996	0.768966	1	2274	tags=24%, list=12%, signal=27%
REACTOME_SIGNALING_BY_ERYTHROPOIETIN	REACTOME_SIGNALING_BY_ERYTHROPOIETIN		24	0.445773	0.89182	0.613861	0.772282	1	4707	tags=50%, list=24%, signal=66%
KEGG_NON_SMALL_CELL_LUNG_CANCER	KEGG_NON_SMALL_CELL_LUNG_CANCER		53	0.393415	0.891549	0.666667	0.771686	1	4900	tags=53%, list=25%, signal=70%
REACTOME_INFLAMMASOMES	REACTOME_INFLAMMASOMES		18	0.461905	0.886173	0.630713	0.782015	1	3250	tags=44%, list=17%, signal=53%
REACTOME_ESTROGEN_DEPENDENT_GENE_EXPRESSION	REACTOME_ESTROGEN_DEPENDENT_GENE_EXPRESSION		136	0.339933	0.883817	0.750562	0.785678	1	2183	tags=25%, list=11%, signal=28%
REACTOME_KERATAN_SULFATE_KERATIN_METABOLISM	REACTOME_KERATAN_SULFATE_KERATIN_METABOLISM		33	0.418691	0.883727	0.617234	0.784624	1	1733	tags=18%, list=9%, signal=20%
REACTOME_RAB_GERANYLGERANYLATION	REACTOME_RAB_GERANYLGERANYLATION		60	0.381001	0.882123	0.665314	0.786717	1	3437	tags=33%, list=18%, signal=40%
PID_WNT_SIGNALING_PATHWAY	PID_WNT_SIGNALING_PATHWAY		25	0.432303	0.87971	0.638723	0.790546	1	2390	tags=28%, list=12%, signal=32%
REACTOME_TAK1_ACTIVATES_NFKB_BY_PHOSPHORYLATION_AND_ACTIVATION_OF_IKKS_COMPLEX	REACTOME_TAK1_ACTIVATES_NFKB_BY_PHOSPHORYLATION_AND_ACTIVATION_OF_IKKS_COMPLEX		32	0.414739	0.877343	0.647059	0.794229	1	3127	tags=38%, list=16%, signal=45%
REACTOME_SYNAPTIC_ADHESION_LIKE_MOLECULES	REACTOME_SYNAPTIC_ADHESION_LIKE_MOLECULES		18	0.465316	0.870773	0.65666	0.806836	1	3997	tags=22%, list=20%, signal=28%
REACTOME_INWARDLY_RECTIFYING_KPLUS_CHANNELS	REACTOME_INWARDLY_RECTIFYING_KPLUS_CHANNELS		23	0.441866	0.870742	0.644269	0.805622	1	4964	tags=48%, list=25%, signal=64%
REACTOME_TP53_REGULATES_METABOLIC_GENES	REACTOME_TP53_REGULATES_METABOLIC_GENES		83	0.354821	0.870615	0.705637	0.804641	1	2003	tags=33%, list=10%, signal=36%
REACTOME_EPH_EPHRIN_MEDIATED_REPULSION_OF_CELLS	REACTOME_EPH_EPHRIN_MEDIATED_REPULSION_OF_CELLS		47	0.393003	0.87043	0.666667	0.803746	1	2164	tags=23%, list=11%, signal=26%
REACTOME_HDACS_DEACETYLATE_HISTONES	REACTOME_HDACS_DEACETYLATE_HISTONES		81	0.355624	0.870087	0.726141	0.803182	1	3188	tags=23%, list=16%, signal=28%
REACTOME_RHO_GTPASES_ACTIVATE_IQGAPS	REACTOME_RHO_GTPASES_ACTIVATE_IQGAPS		23	0.43834	0.869527	0.634387	0.803107	1	853	tags=35%, list=4%, signal=36%
PID_HEDGEHOG_2PATHWAY	PID_HEDGEHOG_2PATHWAY		20	0.452935	0.867008	0.641393	0.807042	1	4383	tags=50%, list=22%, signal=64%
REACTOME_G_PROTEIN_GATED_POTASSIUM_CHANNELS	REACTOME_G_PROTEIN_GATED_POTASSIUM_CHANNELS		19	0.456842	0.866408	0.670659	0.807002	1	4964	tags=53%, list=25%, signal=70%
KEGG_THYROID_CANCER	KEGG_THYROID_CANCER		29	0.415016	0.863814	0.663968	0.811097	1	2297	tags=31%, list=12%, signal=35%
BIOCARTA_GLEEVEC_PATHWAY	BIOCARTA_GLEEVEC_PATHWAY		23	0.437922	0.861415	0.677165	0.814817	1	2727	tags=30%, list=14%, signal=35%
REACTOME_IRS_MEDIATED_SIGNALLING	REACTOME_IRS_MEDIATED_SIGNALLING		39	0.397214	0.860856	0.674897	0.814703	1	5051	tags=44%, list=26%, signal=59%
REACTOME_TRANSLOCATION_OF_SLC2A4_GLUT4_TO_THE_PLASMA_MEMBRANE	REACTOME_TRANSLOCATION_OF_SLC2A4_GLUT4_TO_THE_PLASMA_MEMBRANE		62	0.367264	0.860592	0.714286	0.813924	1	1582	tags=24%, list=8%, signal=26%
REACTOME_SIGNALING_BY_NOTCH1_HD_DOMAIN_MUTANTS_IN_CANCER	REACTOME_SIGNALING_BY_NOTCH1_HD_DOMAIN_MUTANTS_IN_CANCER		15	0.460644	0.859871	0.659963	0.814202	1	1205	tags=33%, list=6%, signal=35%
BIOCARTA_CCR5_PATHWAY	BIOCARTA_CCR5_PATHWAY		17	0.461176	0.859609	0.658397	0.813493	1	832	tags=29%, list=4%, signal=31%
BIOCARTA_G1_PATHWAY	BIOCARTA_G1_PATHWAY		28	0.413989	0.858693	0.681725	0.814032	1	3131	tags=50%, list=16%, signal=59%
REACTOME_PKMTS_METHYLATE_HISTONE_LYSINES	REACTOME_PKMTS_METHYLATE_HISTONE_LYSINES		63	0.362627	0.856899	0.728778	0.816572	1	3664	tags=30%, list=19%, signal=37%
REACTOME_STIMULI_SENSING_CHANNELS	REACTOME_STIMULI_SENSING_CHANNELS		84	0.348803	0.856725	0.745868	0.815682	1	1200	tags=10%, list=6%, signal=10%
REACTOME_CHROMATIN_ORGANIZATION	REACTOME_CHROMATIN_ORGANIZATION		255	0.305958	0.855625	0.885246	0.81664	1	3343	tags=30%, list=17%, signal=35%
REACTOME_GLYCOGEN_BREAKDOWN_GLYCOGENOLYSIS	REACTOME_GLYCOGEN_BREAKDOWN_GLYCOGENOLYSIS		15	0.460782	0.855416	0.674632	0.815814	1	3176	tags=40%, list=16%, signal=48%
REACTOME_RHO_GTPASES_ACTIVATE_NADPH_OXIDASES	REACTOME_RHO_GTPASES_ACTIVATE_NADPH_OXIDASES		22	0.44167	0.854061	0.675	0.817336	1	2134	tags=14%, list=11%, signal=15%
REACTOME_SIGNALING_BY_NTRK2_TRKB	REACTOME_SIGNALING_BY_NTRK2_TRKB		23	0.429269	0.853832	0.665339	0.816556	1	4220	tags=43%, list=22%, signal=55%
BIOCARTA_CARDIACEGF_PATHWAY	BIOCARTA_CARDIACEGF_PATHWAY		18	0.454503	0.851894	0.664151	0.819334	1	2133	tags=28%, list=11%, signal=31%
KEGG_INOSITOL_PHOSPHATE_METABOLISM	KEGG_INOSITOL_PHOSPHATE_METABOLISM		52	0.374242	0.849978	0.704918	0.821985	1	4342	tags=48%, list=22%, signal=62%
REACTOME_GABA_SYNTHESIS_RELEASE_REUPTAKE_AND_DEGRADATION	REACTOME_GABA_SYNTHESIS_RELEASE_REUPTAKE_AND_DEGRADATION		15	0.469454	0.848386	0.673913	0.823828	1	165	tags=7%, list=1%, signal=7%
REACTOME_NUCLEOTIDE_BINDING_DOMAIN_LEUCINE_RICH_REPEAT_CONTAINING_RECEPTOR_NLR_SIGNALING_PATHWAYS	REACTOME_NUCLEOTIDE_BINDING_DOMAIN_LEUCINE_RICH_REPEAT_CONTAINING_RECEPTOR_NLR_SIGNALING_PATHWAYS		52	0.36817	0.843853	0.730845	0.831612	1	3362	tags=35%, list=17%, signal=42%
KEGG_GLIOMA	KEGG_GLIOMA		63	0.357926	0.843286	0.754941	0.831493	1	2432	tags=29%, list=12%, signal=33%
BIOCARTA_EIF_PATHWAY	BIOCARTA_EIF_PATHWAY		16	0.452592	0.841153	0.679317	0.834266	1	754	tags=19%, list=4%, signal=19%
KEGG_PROXIMAL_TUBULE_BICARBONATE_RECLAMATION	KEGG_PROXIMAL_TUBULE_BICARBONATE_RECLAMATION		21	0.431992	0.841071	0.689655	0.833173	1	1995	tags=24%, list=10%, signal=26%
REACTOME_REGULATION_OF_TLR_BY_ENDOGENOUS_LIGAND	REACTOME_REGULATION_OF_TLR_BY_ENDOGENOUS_LIGAND		16	0.451448	0.840663	0.685328	0.832713	1	2538	tags=13%, list=13%, signal=14%
BIOCARTA_ARF_PATHWAY	BIOCARTA_ARF_PATHWAY		17	0.450155	0.84028	0.708408	0.832204	1	2213	tags=35%, list=11%, signal=40%
REACTOME_SPHINGOLIPID_METABOLISM	REACTOME_SPHINGOLIPID_METABOLISM		82	0.343226	0.839857	0.783726	0.831754	1	3520	tags=28%, list=18%, signal=34%
KEGG_MELANOMA	KEGG_MELANOMA		63	0.359094	0.839524	0.762948	0.83114	1	2432	tags=29%, list=12%, signal=33%
SIG_CD40PATHWAYMAP	SIG_CD40PATHWAYMAP		34	0.390233	0.838068	0.684318	0.832787	1	5964	tags=59%, list=30%, signal=84%
PID_P38_MKK3_6PATHWAY	PID_P38_MKK3_6PATHWAY		26	0.409961	0.835059	0.692607	0.837326	1	2586	tags=35%, list=13%, signal=40%
REACTOME_POTASSIUM_CHANNELS	REACTOME_POTASSIUM_CHANNELS		71	0.345174	0.832419	0.768924	0.841229	1	4964	tags=24%, list=25%, signal=32%
REACTOME_SUMOYLATION_OF_DNA_DAMAGE_RESPONSE_AND_REPAIR_PROTEINS	REACTOME_SUMOYLATION_OF_DNA_DAMAGE_RESPONSE_AND_REPAIR_PROTEINS		77	0.34587	0.829815	0.775	0.844905	1	4371	tags=45%, list=22%, signal=58%
BIOCARTA_PML_PATHWAY	BIOCARTA_PML_PATHWAY		16	0.444243	0.829306	0.702495	0.844651	1	1943	tags=31%, list=10%, signal=35%
REACTOME_IKK_COMPLEX_RECRUITMENT_MEDIATED_BY_RIP1	REACTOME_IKK_COMPLEX_RECRUITMENT_MEDIATED_BY_RIP1		23	0.412647	0.828048	0.717391	0.84574	1	2594	tags=35%, list=13%, signal=40%
REACTOME_DISEASES_OF_IMMUNE_SYSTEM	REACTOME_DISEASES_OF_IMMUNE_SYSTEM		23	0.416443	0.827708	0.708984	0.845102	1	4703	tags=35%, list=24%, signal=46%
REACTOME_INTERLEUKIN_3_INTERLEUKIN_5_AND_GM_CSF_SIGNALING	REACTOME_INTERLEUKIN_3_INTERLEUKIN_5_AND_GM_CSF_SIGNALING		46	0.369443	0.827491	0.735113	0.844223	1	4855	tags=39%, list=25%, signal=52%
BIOCARTA_HCMV_PATHWAY	BIOCARTA_HCMV_PATHWAY		17	0.433389	0.817649	0.727273	0.86114	1	3127	tags=47%, list=16%, signal=56%
KEGG_APOPTOSIS	KEGG_APOPTOSIS		83	0.332059	0.817483	0.830472	0.860163	1	4322	tags=39%, list=22%, signal=49%
PID_CASPASE_PATHWAY	PID_CASPASE_PATHWAY		48	0.365576	0.816485	0.774704	0.860729	1	2014	tags=21%, list=10%, signal=23%
REACTOME_BUTYRATE_RESPONSE_FACTOR_1_BRF1_BINDS_AND_DESTABILIZES_MRNA	REACTOME_BUTYRATE_RESPONSE_FACTOR_1_BRF1_BINDS_AND_DESTABILIZES_MRNA		17	0.44207	0.815945	0.738372	0.860506	1	1448	tags=18%, list=7%, signal=19%
REACTOME_TRIGLYCERIDE_METABOLISM	REACTOME_TRIGLYCERIDE_METABOLISM		30	0.391353	0.815176	0.726547	0.860551	1	1875	tags=17%, list=10%, signal=18%
BIOCARTA_FAS_PATHWAY	BIOCARTA_FAS_PATHWAY		30	0.392962	0.810918	0.762678	0.866887	1	2173	tags=27%, list=11%, signal=30%
KEGG_SNARE_INTERACTIONS_IN_VESICULAR_TRANSPORT	KEGG_SNARE_INTERACTIONS_IN_VESICULAR_TRANSPORT		38	0.380924	0.808459	0.760736	0.870047	1	2556	tags=29%, list=13%, signal=33%
BIOCARTA_PDZS_PATHWAY	BIOCARTA_PDZS_PATHWAY		16	0.439955	0.808134	0.731343	0.869383	1	1626	tags=25%, list=8%, signal=27%
PID_NFAT_3PATHWAY	PID_NFAT_3PATHWAY		52	0.357745	0.807867	0.756757	0.86856	1	2131	tags=33%, list=11%, signal=37%
REACTOME_TRIGLYCERIDE_CATABOLISM	REACTOME_TRIGLYCERIDE_CATABOLISM		19	0.429588	0.807448	0.736418	0.868052	1	1875	tags=26%, list=10%, signal=29%
REACTOME_TRANSPORT_OF_VITAMINS_NUCLEOSIDES_AND_RELATED_MOLECULES	REACTOME_TRANSPORT_OF_VITAMINS_NUCLEOSIDES_AND_RELATED_MOLECULES		37	0.373686	0.807265	0.756646	0.867075	1	537	tags=5%, list=3%, signal=6%
KEGG_MTOR_SIGNALING_PATHWAY	KEGG_MTOR_SIGNALING_PATHWAY		51	0.358411	0.807154	0.783465	0.866001	1	2087	tags=25%, list=11%, signal=28%
REACTOME_TP53_REGULATES_TRANSCRIPTION_OF_CELL_DEATH_GENES	REACTOME_TP53_REGULATES_TRANSCRIPTION_OF_CELL_DEATH_GENES		42	0.359514	0.798733	0.799163	0.879036	1	2364	tags=21%, list=12%, signal=24%
REACTOME_ENDOSOMAL_SORTING_COMPLEX_REQUIRED_FOR_TRANSPORT_ESCRT	REACTOME_ENDOSOMAL_SORTING_COMPLEX_REQUIRED_FOR_TRANSPORT_ESCRT		31	0.375908	0.796451	0.768595	0.881541	1	1937	tags=32%, list=10%, signal=36%
REACTOME_O_LINKED_GLYCOSYLATION	REACTOME_O_LINKED_GLYCOSYLATION		102	0.317178	0.796394	0.883721	0.880376	1	1733	tags=11%, list=9%, signal=12%
REACTOME_DOWNREGULATION_OF_ERBB2_SIGNALING	REACTOME_DOWNREGULATION_OF_ERBB2_SIGNALING		26	0.392468	0.794951	0.752049	0.881494	1	2890	tags=38%, list=15%, signal=45%
REACTOME_COSTIMULATION_BY_THE_CD28_FAMILY	REACTOME_COSTIMULATION_BY_THE_CD28_FAMILY		66	0.334262	0.793492	0.842857	0.882601	1	2274	tags=17%, list=12%, signal=19%
REACTOME_TGF_BETA_RECEPTOR_SIGNALING_ACTIVATES_SMADS	REACTOME_TGF_BETA_RECEPTOR_SIGNALING_ACTIVATES_SMADS		32	0.380514	0.793036	0.751503	0.882078	1	1331	tags=25%, list=7%, signal=27%
REACTOME_SMAD2_SMAD3:SMAD4_HETEROTRIMER_REGULATES_TRANSCRIPTION	REACTOME_SMAD2_SMAD3:SMAD4_HETEROTRIMER_REGULATES_TRANSCRIPTION		31	0.378307	0.7926	0.799599	0.881561	1	2387	tags=32%, list=12%, signal=37%
PID_GMCSF_PATHWAY	PID_GMCSF_PATHWAY		35	0.36919	0.791821	0.787879	0.881576	1	2727	tags=26%, list=14%, signal=30%
BIOCARTA_NKT_PATHWAY	BIOCARTA_NKT_PATHWAY		22	0.408923	0.791517	0.761711	0.880748	1	2943	tags=18%, list=15%, signal=21%
REACTOME_SIGNALING_BY_NTRKS	REACTOME_SIGNALING_BY_NTRKS		94	0.316278	0.786443	0.905242	0.88777	1	3779	tags=36%, list=19%, signal=45%
REACTOME_SIGNALING_BY_ERBB2	REACTOME_SIGNALING_BY_ERBB2		47	0.347441	0.784317	0.82549	0.889906	1	2890	tags=32%, list=15%, signal=37%
KEGG_LEISHMANIA_INFECTION	KEGG_LEISHMANIA_INFECTION		65	0.333277	0.783449	0.838	0.890068	1	832	tags=8%, list=4%, signal=8%
REACTOME_NEURODEGENERATIVE_DISEASES	REACTOME_NEURODEGENERATIVE_DISEASES		22	0.396751	0.779309	0.804264	0.895315	1	784	tags=18%, list=4%, signal=19%
BIOCARTA_SPRY_PATHWAY	BIOCARTA_SPRY_PATHWAY		17	0.41229	0.777816	0.769373	0.896307	1	4428	tags=41%, list=23%, signal=53%
REACTOME_DOWNSTREAM_SIGNALING_OF_ACTIVATED_FGFR1	REACTOME_DOWNSTREAM_SIGNALING_OF_ACTIVATED_FGFR1		23	0.395136	0.777573	0.778985	0.89541	1	4220	tags=43%, list=22%, signal=55%
BIOCARTA_IL1R_PATHWAY	BIOCARTA_IL1R_PATHWAY		29	0.374656	0.777528	0.792969	0.894193	1	3127	tags=31%, list=16%, signal=37%
REACTOME_BUDDING_AND_MATURATION_OF_HIV_VIRION	REACTOME_BUDDING_AND_MATURATION_OF_HIV_VIRION		28	0.377378	0.776434	0.804	0.894661	1	2352	tags=36%, list=12%, signal=41%
REACTOME_TIE2_SIGNALING	REACTOME_TIE2_SIGNALING		18	0.414263	0.775927	0.775194	0.894162	1	4855	tags=56%, list=25%, signal=74%
REACTOME_ENERGY_DEPENDENT_REGULATION_OF_MTOR_BY_LKB1_AMPK	REACTOME_ENERGY_DEPENDENT_REGULATION_OF_MTOR_BY_LKB1_AMPK		27	0.379344	0.770287	0.812253	0.901324	1	2209	tags=30%, list=11%, signal=33%
PID_P53_REGULATION_PATHWAY	PID_P53_REGULATION_PATHWAY		58	0.331671	0.764551	0.888235	0.908466	1	2441	tags=28%, list=12%, signal=31%
REACTOME_SIGNALING_BY_FGFR1	REACTOME_SIGNALING_BY_FGFR1		42	0.348507	0.762891	0.838	0.909532	1	4220	tags=45%, list=22%, signal=58%
PID_EPHA2_FWD_PATHWAY	PID_EPHA2_FWD_PATHWAY		19	0.393875	0.760483	0.805195	0.911749	1	4342	tags=63%, list=22%, signal=81%
PID_IL2_PI3K_PATHWAY	PID_IL2_PI3K_PATHWAY		33	0.362366	0.757606	0.827381	0.914463	1	3387	tags=39%, list=17%, signal=48%
REACTOME_TICAM1_RIP1_MEDIATED_IKK_COMPLEX_RECRUITMENT	REACTOME_TICAM1_RIP1_MEDIATED_IKK_COMPLEX_RECRUITMENT		19	0.401769	0.756979	0.811069	0.914032	1	2594	tags=37%, list=13%, signal=42%
BIOCARTA_CARM_ER_PATHWAY	BIOCARTA_CARM_ER_PATHWAY		24	0.382698	0.75214	0.826996	0.919141	1	2525	tags=42%, list=13%, signal=48%
REACTOME_TERMINATION_OF_O_GLYCAN_BIOSYNTHESIS	REACTOME_TERMINATION_OF_O_GLYCAN_BIOSYNTHESIS		20	0.386053	0.749777	0.815443	0.921015	1	3697	tags=25%, list=19%, signal=31%
REACTOME_TNF_RECEPTOR_SUPERFAMILY_TNFSF_MEMBERS_MEDIATING_NON_CANONICAL_NF_KB_PATHWAY	REACTOME_TNF_RECEPTOR_SUPERFAMILY_TNFSF_MEMBERS_MEDIATING_NON_CANONICAL_NF_KB_PATHWAY		16	0.400314	0.748267	0.799622	0.921779	1	5097	tags=38%, list=26%, signal=51%
PID_FCER1_PATHWAY	PID_FCER1_PATHWAY		59	0.318307	0.748248	0.901437	0.920506	1	4322	tags=44%, list=22%, signal=56%
PID_TRAIL_PATHWAY	PID_TRAIL_PATHWAY		28	0.3645	0.742423	0.854031	0.926619	1	5687	tags=61%, list=29%, signal=85%
REACTOME_NEGATIVE_REGULATION_OF_MAPK_PATHWAY	REACTOME_NEGATIVE_REGULATION_OF_MAPK_PATHWAY		39	0.33759	0.742203	0.880081	0.925602	1	2087	tags=23%, list=11%, signal=26%
REACTOME_VXPX_CARGO_TARGETING_TO_CILIUM	REACTOME_VXPX_CARGO_TARGETING_TO_CILIUM		17	0.391065	0.731188	0.836812	0.937612	1	3492	tags=47%, list=18%, signal=57%
REACTOME_AMINO_ACID_TRANSPORT_ACROSS_THE_PLASMA_MEMBRANE	REACTOME_AMINO_ACID_TRANSPORT_ACROSS_THE_PLASMA_MEMBRANE		28	0.356803	0.72622	0.872	0.94205	1	4000	tags=25%, list=20%, signal=31%
BIOCARTA_NTHI_PATHWAY	BIOCARTA_NTHI_PATHWAY		23	0.366787	0.72389	0.843691	0.943418	1	2173	tags=30%, list=11%, signal=34%
REACTOME_SIGNALING_BY_NTRK1_TRKA	REACTOME_SIGNALING_BY_NTRK1_TRKA		75	0.303402	0.722169	0.951417	0.943877	1	4220	tags=45%, list=22%, signal=58%
KEGG_ERBB_SIGNALING_PATHWAY	KEGG_ERBB_SIGNALING_PATHWAY		83	0.299542	0.720392	0.958592	0.944554	1	4488	tags=42%, list=23%, signal=54%
REACTOME_SYNTHESIS_OF_PIPS_AT_THE_GOLGI_MEMBRANE	REACTOME_SYNTHESIS_OF_PIPS_AT_THE_GOLGI_MEMBRANE		17	0.386686	0.71885	0.830476	0.944896	1	6395	tags=59%, list=33%, signal=87%
REACTOME_SIGNALING_BY_FGFR_IN_DISEASE	REACTOME_SIGNALING_BY_FGFR_IN_DISEASE		56	0.312315	0.717515	0.93837	0.945073	1	3092	tags=32%, list=16%, signal=38%
REACTOME_REGULATION_OF_KIT_SIGNALING	REACTOME_REGULATION_OF_KIT_SIGNALING		16	0.381169	0.712981	0.865125	0.948655	1	4112	tags=38%, list=21%, signal=47%
REACTOME_DOWNSTREAM_SIGNALING_OF_ACTIVATED_FGFR4	REACTOME_DOWNSTREAM_SIGNALING_OF_ACTIVATED_FGFR4		20	0.3647	0.703698	0.869963	0.956672	1	4220	tags=45%, list=22%, signal=57%
REACTOME_SHC1_EVENTS_IN_ERBB2_SIGNALING	REACTOME_SHC1_EVENTS_IN_ERBB2_SIGNALING		20	0.362396	0.701565	0.865462	0.957261	1	4864	tags=40%, list=25%, signal=53%
REACTOME_INTERLEUKIN_RECEPTOR_SHC_SIGNALING	REACTOME_INTERLEUKIN_RECEPTOR_SHC_SIGNALING		25	0.34395	0.698847	0.885246	0.958459	1	4855	tags=36%, list=25%, signal=48%
REACTOME_DIGESTION_AND_ABSORPTION	REACTOME_DIGESTION_AND_ABSORPTION		15	0.380331	0.696522	0.875969	0.959263	1	5108	tags=33%, list=26%, signal=45%
REACTOME_DEFECTIVE_C1GALT1C1_CAUSES_TN_POLYAGGLUTINATION_SYNDROME_TNPS	REACTOME_DEFECTIVE_C1GALT1C1_CAUSES_TN_POLYAGGLUTINATION_SYNDROME_TNPS		15	0.383292	0.695054	0.846	0.959183	1	3637	tags=27%, list=19%, signal=33%
REACTOME_DOWNSTREAM_SIGNALING_OF_ACTIVATED_FGFR3	REACTOME_DOWNSTREAM_SIGNALING_OF_ACTIVATED_FGFR3		20	0.362097	0.68821	0.886	0.96385	1	4220	tags=45%, list=22%, signal=57%
BIOCARTA_CDMAC_PATHWAY	BIOCARTA_CDMAC_PATHWAY		16	0.370124	0.685996	0.883365	0.964466	1	2091	tags=25%, list=11%, signal=28%
REACTOME_PLATELET_CALCIUM_HOMEOSTASIS	REACTOME_PLATELET_CALCIUM_HOMEOSTASIS		21	0.358351	0.683622	0.898467	0.965063	1	3513	tags=24%, list=18%, signal=29%
PID_HDAC_CLASSI_PATHWAY	PID_HDAC_CLASSI_PATHWAY		63	0.289913	0.681775	0.970414	0.965181	1	4567	tags=49%, list=23%, signal=64%
REACTOME_SIGNALLING_TO_ERKS	REACTOME_SIGNALLING_TO_ERKS		31	0.320967	0.678198	0.937626	0.966657	1	4213	tags=45%, list=21%, signal=57%
REACTOME_FRS_MEDIATED_FGFR4_SIGNALING	REACTOME_FRS_MEDIATED_FGFR4_SIGNALING		15	0.365996	0.676938	0.87666	0.966232	1	4195	tags=40%, list=21%, signal=51%
REACTOME_CD28_DEPENDENT_PI3K_AKT_SIGNALING	REACTOME_CD28_DEPENDENT_PI3K_AKT_SIGNALING		22	0.334306	0.67218	0.904277	0.968392	1	5325	tags=45%, list=27%, signal=62%
REACTOME_ACTIVATION_OF_IRF3_IRF7_MEDIATED_BY_TBK1_IKK_EPSILON	REACTOME_ACTIVATION_OF_IRF3_IRF7_MEDIATED_BY_TBK1_IKK_EPSILON		17	0.357339	0.669907	0.881288	0.968695	1	2197	tags=29%, list=11%, signal=33%
REACTOME_SIGNALING_BY_FGFR4	REACTOME_SIGNALING_BY_FGFR4		34	0.314263	0.665994	0.943689	0.970125	1	4220	tags=47%, list=22%, signal=60%
REACTOME_NOD1_2_SIGNALING_PATHWAY	REACTOME_NOD1_2_SIGNALING_PATHWAY		35	0.30665	0.66514	0.946429	0.969419	1	2594	tags=26%, list=13%, signal=30%
REACTOME_PROCESSING_OF_INTRONLESS_PRE_MRNAS	REACTOME_PROCESSING_OF_INTRONLESS_PRE_MRNAS		19	0.345542	0.664679	0.916667	0.968427	1	3015	tags=32%, list=15%, signal=37%
REACTOME_VOLTAGE_GATED_POTASSIUM_CHANNELS	REACTOME_VOLTAGE_GATED_POTASSIUM_CHANNELS		29	0.321766	0.664383	0.942748	0.96734	1	2988	tags=7%, list=15%, signal=8%
REACTOME_NEGATIVE_REGULATION_OF_FGFR1_SIGNALING	REACTOME_NEGATIVE_REGULATION_OF_FGFR1_SIGNALING		26	0.327001	0.662647	0.928155	0.967185	1	3945	tags=42%, list=20%, signal=53%
REACTOME_SIGNALING_BY_FGFR3	REACTOME_SIGNALING_BY_FGFR3		35	0.311342	0.662308	0.957806	0.966128	1	4366	tags=49%, list=22%, signal=62%
BIOCARTA_STRESS_PATHWAY	BIOCARTA_STRESS_PATHWAY		24	0.325295	0.652942	0.933078	0.970505	1	3840	tags=33%, list=20%, signal=41%
PID_CD40_PATHWAY	PID_CD40_PATHWAY		29	0.318906	0.649914	0.947686	0.970812	1	2274	tags=21%, list=12%, signal=23%
REACTOME_FRS_MEDIATED_FGFR3_SIGNALING	REACTOME_FRS_MEDIATED_FGFR3_SIGNALING		15	0.362037	0.638696	0.918972	0.975488	1	4195	tags=40%, list=21%, signal=51%
REACTOME_N_GLYCAN_ANTENNAE_ELONGATION_IN_THE_MEDIAL_TRANS_GOLGI	REACTOME_N_GLYCAN_ANTENNAE_ELONGATION_IN_THE_MEDIAL_TRANS_GOLGI		25	0.31975	0.632974	0.966862	0.976851	1	3295	tags=28%, list=17%, signal=34%
REACTOME_RET_SIGNALING	REACTOME_RET_SIGNALING		39	0.289522	0.632831	0.972763	0.975608	1	4855	tags=33%, list=25%, signal=44%
REACTOME_DOWNSTREAM_SIGNALING_OF_ACTIVATED_FGFR2	REACTOME_DOWNSTREAM_SIGNALING_OF_ACTIVATED_FGFR2		23	0.311397	0.626161	0.954023	0.977349	1	4220	tags=43%, list=22%, signal=55%
KEGG_PANTOTHENATE_AND_COA_BIOSYNTHESIS	KEGG_PANTOTHENATE_AND_COA_BIOSYNTHESIS		15	0.343026	0.623956	0.942308	0.977017	1	2192	tags=13%, list=11%, signal=15%
REACTOME_GAB1_SIGNALOSOME	REACTOME_GAB1_SIGNALOSOME		17	0.322767	0.613306	0.945525	0.979687	1	4441	tags=41%, list=23%, signal=53%
KEGG_GLYCOSAMINOGLYCAN_BIOSYNTHESIS_HEPARAN_SULFATE	KEGG_GLYCOSAMINOGLYCAN_BIOSYNTHESIS_HEPARAN_SULFATE		23	0.293549	0.585943	0.974104	0.986958	1	4403	tags=39%, list=22%, signal=50%
REACTOME_CASPASE_ACTIVATION_VIA_DEATH_RECEPTORS_IN_THE_PRESENCE_OF_LIGAND	REACTOME_CASPASE_ACTIVATION_VIA_DEATH_RECEPTORS_IN_THE_PRESENCE_OF_LIGAND		16	0.304493	0.561353	0.963947	0.99091	1	1258	tags=13%, list=6%, signal=13%
REACTOME_RESOLUTION_OF_D_LOOP_STRUCTURES	REACTOME_RESOLUTION_OF_D_LOOP_STRUCTURES		34	0.250613	0.53038	0.98996	0.994036	1	4316	tags=18%, list=22%, signal=23%
