# Supplementary material for: Single-cell analysis of pancreatic ductal adenocarcinoma identifies a novel fibroblast subtype associated with poor prognosis but better immunotherapy response
Source: Cell Discov. 2021 May 25;7:36. doi: 10.1038/s41421-021-00271-4 (PMC8149399; doi:10.1038/s41421-021-00271-4)
Supplement: Supplementary file 23 — Table S10 [file 41421_2021_271_MOESM23_ESM.xlsx]

## Sheet: Table S10-1
Supplementary Table 10. The marker genes of subclusters of ductal cell
Marker genes of subcluster 0 of ductal cell
	avg_logFC	p_val	avg_logFC	pct.1	pct.2	p_val_adj
FXYD2	2.67986	0	2.67986	0.964	0.137	0
CLU	2.13393	0	2.13393	0.954	0.192	0
SLC4A4	2.04418	0	2.04418	0.911	0.061	0
ANXA4	1.98632	0	1.98632	0.979	0.245	0
DEFB1	1.6565	0	1.6565	0.92	0.095	0
ATP1A1	1.61227	0	1.61227	0.941	0.279	0
CLDN10	1.38868	0	1.38868	0.896	0.126	0
CFTR	1.38511	0	1.38511	0.86	0.057	0
SPP1	1.3449	0	1.3449	0.866	0.241	0
AMBP	1.33043	0	1.33043	0.769	0.031	0
LEFTY1	1.22384	0	1.22384	0.608	0.027	0
GMNN	1.20644	0	1.20644	0.726	0.057	0
ATP1B1	1.18632	0	1.18632	0.88	0.193	0
SORBS2	1.06237	0	1.06237	0.8	0.112	0
SOD3	1.00871	0	1.00871	0.808	0.126	0
CCND1	1.00745	0	1.00745	0.673	0.148	0
MT1F	0.999614	0	0.999614	0.778	0.115	0
PEBP1	0.994214	0	0.994214	0.873	0.371	0
SCTR	0.975393	0	0.975393	0.749	0.045	0
C12orf75	0.954295	0	0.954295	0.822	0.191	0
SLC3A1	0.947754	0	0.947754	0.67	0.03	0
SERPINA5	0.906926	0	0.906926	0.704	0.026	0
SH3YL1	0.888427	0	0.888427	0.755	0.122	0
SFRP5	0.877548	0	0.877548	0.66	0.026	0
CD24	0.856456	0	0.856456	0.815	0.224	0
CITED4	0.854909	0	0.854909	0.662	0.054	0
RBP1	0.849692	0	0.849692	0.806	0.17	0
SERPING1	0.811868	0	0.811868	0.829	0.254	0
BEX1	0.805601	0	0.805601	0.548	0.024	0
EGR1	0.797915	0	0.797915	0.669	0.269	0
GATM	0.787821	0	0.787821	0.688	0.073	0
CCL2	0.782493	0	0.782493	0.321	0.129	0
CD59	0.780764	0	0.780764	0.863	0.331	0
MUC6	0.770345	0	0.770345	0.6	0.052	0
MMP7	0.76187	0	0.76187	0.611	0.217	0
SERPINA1	0.75936	0	0.75936	0.543	0.195	0
AQP1	0.75906	0	0.75906	0.766	0.143	0
PPP1R1B	0.758298	0	0.758298	0.636	0.047	0
HES1	0.724861	0	0.724861	0.648	0.224	0
AL138930.1	0.724624	0	0.724624	0.518	0.022	0
ZBTB20	0.722212	0	0.722212	0.741	0.225	0
DUSP1	0.714074	0	0.714074	0.867	0.681	0
MT-CO3	0.686157	0	0.686157	1	0.999	0
APP	0.683593	0	0.683593	0.787	0.249	0
KRT18	0.68343	0	0.68343	0.829	0.3	0
KIF12	0.682743	0	0.682743	0.623	0.041	0
ALKAL2	0.681138	0	0.681138	0.565	0.02	0
EPCAM	0.677922	0	0.677922	0.8	0.194	0
INS	0.668702	0	0.668702	0.903	0.566	0
HMGN3	0.666076	0	0.666076	0.771	0.247	0
ID4	0.664352	0	0.664352	0.481	0.053	0
COX7C	0.648483	0	0.648483	0.992	0.893	0
KRT8	0.648267	0	0.648267	0.876	0.374	0
HOMER2	0.642344	0	0.642344	0.593	0.03	0
ISYNA1	0.640272	0	0.640272	0.581	0.07	0
BEX3	0.634468	0	0.634468	0.748	0.248	0
MT-CO1	0.616804	0	0.616804	1	1	0
AKAP7	0.616242	0	0.616242	0.559	0.039	0
GTF2I	0.613762	0	0.613762	0.682	0.204	0
ARL6IP1	0.612556	0	0.612556	0.771	0.297	0
TPM1	0.609665	0	0.609665	0.789	0.333	0
LINC00671	0.609549	0	0.609549	0.496	0.012	0
CA2	0.609421	0	0.609421	0.546	0.051	0
CLDN3	0.604649	0	0.604649	0.597	0.081	0
KCNJ16	0.602636	0	0.602636	0.537	0.014	0
MT-ND4	0.594684	0	0.594684	1	0.999	0
UGT2A3	0.593247	0	0.593247	0.537	0.015	0
RHOBTB3	0.589147	0	0.589147	0.536	0.075	0
TM4SF4	0.581236	0	0.581236	0.531	0.07	0
CXCL1	0.577738	0	0.577738	0.215	0.051	0
KCNJ15	0.574306	0	0.574306	0.497	0.028	0
MT-CYB	0.573592	0	0.573592	1	0.993	0
VTN	0.567015	0	0.567015	0.436	0.015	0
MT-ND3	0.566851	0	0.566851	0.999	0.985	0
SOX9	0.56545	0	0.56545	0.56	0.069	0
CIRBP	0.557059	0	0.557059	0.87	0.554	0
S100A13	0.553602	0	0.553602	0.756	0.312	0
AHCYL1	0.544003	0	0.544003	0.547	0.107	0
RCAN1	0.54309	0	0.54309	0.335	0.076	0
FLRT2	0.527984	0	0.527984	0.486	0.026	0
MT1E	0.527661	0	0.527661	0.86	0.395	0
JUN	0.527211	0	0.527211	0.879	0.714	0
NTRK2	0.526815	0	0.526815	0.415	0.036	0
ANXA2	0.525359	0	0.525359	0.953	0.736	0
COL18A1	0.525238	0	0.525238	0.641	0.135	0
FGFR3	0.523705	0	0.523705	0.485	0.031	0
MT-ND1	0.520117	0	0.520117	0.998	0.987	0
TNFRSF12A	0.51754	0	0.51754	0.529	0.169	0
PNRC1	0.516361	0	0.516361	0.725	0.371	0
DCDC2	0.512172	0	0.512172	0.467	0.01	0
ERRFI1	0.506725	0	0.506725	0.539	0.131	0
PMEPA1	0.50577	0	0.50577	0.54	0.133	0
CAV2	0.495875	0	0.495875	0.605	0.155	0
METTL7A	0.484396	0	0.484396	0.526	0.095	0
SPINT2	0.483766	0	0.483766	0.771	0.298	0
HES4	0.482806	0	0.482806	0.515	0.119	0
LURAP1L	0.473094	0	0.473094	0.442	0.048	0
PLPP2	0.472147	0	0.472147	0.527	0.09	0
SAT2	0.471759	0	0.471759	0.564	0.131	0
PROX1	0.470363	0	0.470363	0.434	0.016	0
UQCRQ	0.462446	0	0.462446	0.875	0.599	0
NUDT4	0.461094	0	0.461094	0.526	0.136	0
FGGY	0.46045	0	0.46045	0.44	0.029	0
IER2	0.459477	0	0.459477	0.643	0.409	0
PPDPF	0.456589	0	0.456589	0.944	0.727	0
FBXO21	0.455975	0	0.455975	0.483	0.064	0
GLIS3	0.452918	0	0.452918	0.438	0.029	0
ALDH1A1	0.44641	0	0.44641	0.503	0.088	0
CYSTM1	0.446079	0	0.446079	0.735	0.269	0
ELF3	0.445942	0	0.445942	0.661	0.287	0
ACSM3	0.443915	0	0.443915	0.398	0.014	0
FAIM	0.441855	0	0.441855	0.45	0.04	0
ENC1	0.441507	0	0.441507	0.37	0.059	0
RTN4	0.440609	0	0.440609	0.696	0.366	0
SCD5	0.43919	0	0.43919	0.436	0.023	0
MPC2	0.438781	0	0.438781	0.585	0.19	0
UQCRB	0.437281	0	0.437281	0.953	0.849	0
PKHD1	0.432853	0	0.432853	0.411	0.01	0
NDUFC1	0.432123	0	0.432123	0.671	0.285	0
TCEA3	0.431497	0	0.431497	0.463	0.054	0
TTYH1	0.430921	0	0.430921	0.403	0.012	0
SLC37A4	0.430858	0	0.430858	0.422	0.032	0
SOD1	0.429969	0	0.429969	0.839	0.543	0
HHEX	0.429067	0	0.429067	0.419	0.039	0
TMEM59	0.425821	0	0.425821	0.795	0.533	0
NPY1R	0.424991	0	0.424991	0.312	0.011	0
KCNQ1OT1	0.424527	0	0.424527	0.416	0.095	0
CTGF	0.42153	0	0.42153	0.475	0.198	0
TACSTD2	0.419211	0	0.419211	0.61	0.23	0
ERICH5	0.416962	0	0.416962	0.42	0.016	0
ANXA3	0.416121	0	0.416121	0.457	0.07	0
BICC1	0.415955	0	0.415955	0.438	0.044	0
COX20	0.41483	0	0.41483	0.547	0.176	0
CYB5A	0.410322	0	0.410322	0.651	0.253	0
RAB3IP	0.409112	0	0.409112	0.423	0.042	0
RAMP1	0.405913	0	0.405913	0.491	0.133	0
AC007952.4	0.402871	0	0.402871	0.307	0.111	0
PHGDH	0.402422	0	0.402422	0.406	0.038	0
ABCC3	0.401005	0	0.401005	0.471	0.091	0
TRPV6	0.400579	0	0.400579	0.395	0.016	0
ADRA2A	0.39895	0	0.39895	0.379	0.028	0
HMGN2	0.39613	0	0.39613	0.742	0.411	0
ANXA5	0.392648	0	0.392648	0.681	0.351	0
RIC3	0.387182	0	0.387182	0.401	0.03	0
CXCL2	0.386886	8.56e-121	0.386886	0.248	0.137	2.11e-116
PBX1	0.386481	0	0.386481	0.461	0.102	0
ANAPC16	0.386013	0	0.386013	0.701	0.358	0
SERPINA6	0.383089	0	0.383089	0.354	0.009	0
WNK2	0.382797	0	0.382797	0.371	0.015	0
FRMD4A	0.379791	0	0.379791	0.385	0.045	0
PDCD4	0.378913	0	0.378913	0.529	0.175	0
KLF6	0.3783	1.43e-299	0.3783	0.632	0.618	3.52e-295
APLP2	0.377379	0	0.377379	0.67	0.313	0
PTP4A1	0.375992	0	0.375992	0.431	0.125	0
LUC7L3	0.375946	0	0.375946	0.58	0.246	0
GLUL	0.373801	0	0.373801	0.674	0.316	0
LAPTM4A	0.371721	0	0.371721	0.759	0.466	0
MT-CO2	0.370889	0	0.370889	1	0.999	0
NDUFA13	0.36883	0	0.36883	0.729	0.399	0
RHOB	0.368088	2.77e-254	0.368088	0.488	0.295	6.85e-250
SPATS2L	0.36639	0	0.36639	0.609	0.233	0
ANXA9	0.363673	0	0.363673	0.358	0.012	0
ATF3	0.363138	1.04e-278	0.363138	0.355	0.186	2.58e-274
C6	0.36071	0	0.36071	0.344	0.009	0
EEF1A1	0.358046	0	0.358046	1	0.999	0
TM4SF1	0.358004	0	0.358004	0.773	0.328	0
UBB	0.357913	0	0.357913	0.959	0.872	0
NDUFB1	0.356596	0	0.356596	0.706	0.391	0
JADE1	0.354212	0	0.354212	0.367	0.063	0
NFIC	0.354103	0	0.354103	0.469	0.136	0
CYS1	0.352556	0	0.352556	0.341	0.009	0
TSTD1	0.351168	0	0.351168	0.573	0.224	0
CCDC198	0.350956	0	0.350956	0.355	0.014	0
NFIB	0.350911	0	0.350911	0.526	0.153	0
WWTR1	0.348643	0	0.348643	0.427	0.095	0
CLDN1	0.3482	0	0.3482	0.372	0.065	0
SKP1	0.347236	0	0.347236	0.88	0.691	0
MAGI1	0.346609	0	0.346609	0.382	0.058	0
DSP	0.346585	0	0.346585	0.422	0.084	0
AC022613.1	0.345052	0	0.345052	0.337	0.011	0
SLC17A4	0.342403	0	0.342403	0.319	0.006	0
JCAD	0.338737	0	0.338737	0.332	0.031	0
GABARAP	0.338495	0	0.338495	0.513	0.177	0
SNHG19	0.335986	0	0.335986	0.37	0.062	0
GTF2H5	0.334842	0	0.334842	0.521	0.198	0
EPHB6	0.334637	0	0.334637	0.372	0.047	0
CD81	0.334065	0	0.334065	0.612	0.279	0
ZFP36L1	0.333949	0	0.333949	0.636	0.395	0
NDRG2	0.333781	0	0.333781	0.431	0.107	0
STARD10	0.33364	0	0.33364	0.449	0.113	0
HNRNPA1	0.333583	0	0.333583	0.941	0.827	0
HIST1H4C	0.32836	0	0.32836	0.473	0.153	0
ZBTB16	0.328228	0	0.328228	0.416	0.101	0
SOX6	0.327917	0	0.327917	0.336	0.021	0
CD44	0.327762	0	0.327762	0.558	0.272	0
ALDH3A2	0.322217	0	0.322217	0.361	0.044	0
TUSC3	0.321627	0	0.321627	0.361	0.059	0
DSTN	0.321107	0	0.321107	0.815	0.547	0
NFIA	0.320157	0	0.320157	0.429	0.113	0
MT-ND2	0.319081	0	0.319081	1	0.996	0
PERP	0.317591	0	0.317591	0.595	0.221	0
DAB2	0.316853	0	0.316853	0.401	0.108	0
ROCR	0.315996	0	0.315996	0.28	0.003	0
CNKSR3	0.315692	0	0.315692	0.313	0.03	0
AKAP9	0.313379	0	0.313379	0.524	0.227	0
DHRS7	0.31293	0	0.31293	0.487	0.183	0
FOSB	0.312914	3.07e-169	0.312914	0.511	0.353	7.58e-165
SERPINA4	0.311624	0	0.311624	0.315	0.023	0
CADPS	0.311607	0	0.311607	0.29	0.014	0
ARSE	0.310861	0	0.310861	0.308	0.014	0
ATP5F1C	0.310855	0	0.310855	0.592	0.333	0
SLC44A3	0.310262	0	0.310262	0.327	0.029	0
CDC42EP1	0.309795	0	0.309795	0.39	0.085	0
AGRN	0.30938	0	0.30938	0.379	0.079	0
COMTD1	0.307484	0	0.307484	0.421	0.113	0
MEIS2	0.306473	0	0.306473	0.371	0.067	0
MMP24OS	0.30608	0	0.30608	0.445	0.14	0
CTNND1	0.305404	0	0.305404	0.445	0.144	0
PNISR	0.305216	0	0.305216	0.615	0.326	0
FGFR2	0.303772	0	0.303772	0.309	0.025	0
CXADR	0.303576	0	0.303576	0.394	0.082	0
TMEM63A	0.303448	0	0.303448	0.358	0.072	0
FOXA2	0.303427	0	0.303427	0.283	0.014	0
PDGFD	0.302948	0	0.302948	0.356	0.049	0
TESC	0.302862	0	0.302862	0.444	0.14	0
PRDX5	0.302727	0	0.302727	0.755	0.505	0
NDUFA4	0.302311	0	0.302311	0.902	0.756	0
HMGN1	0.301745	0	0.301745	0.686	0.415	0
FOS	0.301666	1.72e-147	0.301666	0.819	0.773	4.25e-143
RASSF4	0.301283	0	0.301283	0.347	0.057	0
FAM133B	0.299763	0	0.299763	0.473	0.184	0
ACTN4	0.299593	0	0.299593	0.536	0.248	0
MT-ATP6	0.299099	0	0.299099	1	0.994	0
SRP14	0.298187	0	0.298187	0.976	0.89	0
MEIS1	0.297813	0	0.297813	0.318	0.03	0
LINC01829	0.29665	0	0.29665	0.292	0.008	0
SNHG25	0.296593	0	0.296593	0.412	0.139	0
NDUFA1	0.295179	0	0.295179	0.771	0.51	0
CNN3	0.295104	0	0.295104	0.601	0.247	0
NEURL3	0.294563	0	0.294563	0.288	0.011	0
GSTP1	0.294402	0	0.294402	0.946	0.786	0
TMEM205	0.293792	0	0.293792	0.445	0.154	0
S100A1	0.293626	0	0.293626	0.205	0.006	0
AMOTL2	0.293258	0	0.293258	0.291	0.03	0
SOAT1	0.291921	0	0.291921	0.346	0.06	0
KIFC3	0.291905	0	0.291905	0.331	0.046	0
PNKD	0.291393	0	0.291393	0.455	0.157	0
ATP5MC2	0.289033	0	0.289033	0.915	0.785	0
ATP5F1A	0.288969	0	0.288969	0.516	0.257	0
CTSH	0.287873	0	0.287873	0.536	0.249	0
SOD2	0.286534	0	0.286534	0.395	0.171	0
FAM3B	0.286452	0	0.286452	0.411	0.098	0
CADM1	0.286278	0	0.286278	0.32	0.042	0
ATP5PF	0.2857	0	0.2857	0.726	0.481	0
S100A10	0.284913	0	0.284913	0.985	0.821	0
AFDN	0.28417	0	0.28417	0.357	0.08	0
MUC20-OT1	0.283661	0	0.283661	0.402	0.132	0
NUAK2	0.283279	0	0.283279	0.238	0.01	0
UQCR10	0.283065	0	0.283065	0.732	0.485	0
MAOA	0.282636	0	0.282636	0.359	0.08	0
IDH2	0.280183	0	0.280183	0.404	0.132	0
QSOX1	0.277806	0	0.277806	0.434	0.162	0
FOXO3	0.277549	0	0.277549	0.386	0.113	0
ARHGAP24	0.276802	0	0.276802	0.304	0.035	0
ACSS1	0.276282	0	0.276282	0.315	0.04	0
ATP5MD	0.276131	0	0.276131	0.803	0.562	0
LINC02532	0.273451	0	0.273451	0.278	0.01	0
HNF1B	0.273425	0	0.273425	0.282	0.014	0
DDX17	0.273367	0	0.273367	0.575	0.313	0
TSPAN8	0.271899	0	0.271899	0.667	0.184	0
PBX3	0.271271	0	0.271271	0.283	0.026	0
HOOK2	0.269558	0	0.269558	0.371	0.1	0
VAMP2	0.26915	0	0.26915	0.563	0.275	0
GAS6	0.268897	0	0.268897	0.455	0.16	0
ECHDC2	0.268282	0	0.268282	0.351	0.078	0
COX5B	0.267987	0	0.267987	0.888	0.739	0
TFPI2	0.266796	0	0.266796	0.17	0.017	0
SDC4	0.264297	0	0.264297	0.378	0.13	0
METRN	0.263617	0	0.263617	0.298	0.047	0
GYPC	0.263248	0	0.263248	0.508	0.216	0
DAPL1	0.26293	0	0.26293	0.284	0.034	0
CRP	0.26251	3.56e-115	0.26251	0.047	0.009	8.78e-111
MGST2	0.262412	0	0.262412	0.523	0.239	0
RTN3	0.262105	0	0.262105	0.419	0.152	0
CHCHD10	0.259747	0	0.259747	0.54	0.283	0
AC007906.2	0.259319	0	0.259319	0.217	0.007	0
CRYZ	0.258954	0	0.258954	0.321	0.059	0
ACADVL	0.258539	0	0.258539	0.448	0.184	0
IER3	0.258282	0	0.258282	0.55	0.25	0
CCDC9B	0.257255	0	0.257255	0.288	0.039	0
SMC3	0.256963	0	0.256963	0.36	0.11	0
ATP5ME	0.256586	0	0.256586	0.806	0.6	0
SELENOP	0.256434	0	0.256434	0.492	0.185	0
IL20RA	0.255842	0	0.255842	0.283	0.026	0
SUCLG1	0.255739	0	0.255739	0.369	0.124	0
SEC11C	0.255471	0	0.255471	0.398	0.134	0
CETN2	0.255021	0	0.255021	0.388	0.124	0
MPP1	0.254604	0	0.254604	0.292	0.045	0
TTLL7	0.254257	0	0.254257	0.263	0.019	0
PRDX3	0.254181	0	0.254181	0.423	0.167	0
ERGIC1	0.253887	0	0.253887	0.338	0.081	0
PCBD1	0.253348	0	0.253348	0.435	0.168	0
NDUFA2	0.253157	0	0.253157	0.551	0.29	0
RBM47	0.252297	0	0.252297	0.343	0.092	0
HSD17B2	0.250821	0	0.250821	0.249	0.061	0
ERH	0.250759	0	0.250759	0.645	0.399	0
CKB	0.250278	0	0.250278	0.324	0.08	0
PCBP2	0.249954	0	0.249954	0.642	0.403	0
AC245297.3	0.249722	0	0.249722	0.38	0.121	0
PTPRK	0.249446	0	0.249446	0.317	0.064	0
MINOS1	0.24927	0	0.24927	0.621	0.369	0
PCDH17	0.247894	0	0.247894	0.294	0.052	0
FILIP1L	0.247264	0	0.247264	0.343	0.097	0
JUND	0.247055	6.53e-150	0.247055	0.507	0.37	1.61e-145
COL27A1	0.246283	0	0.246283	0.26	0.022	0
FAM129B	0.246178	0	0.246178	0.329	0.086	0
RPS17	0.246002	0	0.246002	0.955	0.846	0
CA4	0.245804	0	0.245804	0.33	0.044	0
NUCKS1	0.245694	0	0.245694	0.639	0.395	0
HINT2	0.244963	0	0.244963	0.375	0.128	0
CLDN7	0.24462	0	0.24462	0.401	0.155	0
HEG1	0.243678	0	0.243678	0.316	0.086	0
ARHGEF40	0.242783	0	0.242783	0.274	0.037	0
BEX4	0.242738	0	0.242738	0.342	0.1	0
GMPR	0.241848	0	0.241848	0.258	0.019	0
MRPL18	0.240239	0	0.240239	0.383	0.142	0
GRB14	0.240194	0	0.240194	0.249	0.008	0
SGCE	0.240077	0	0.240077	0.295	0.057	0
SLC16A7	0.239981	0	0.239981	0.276	0.036	0
HEBP1	0.239536	0	0.239536	0.322	0.092	0
N4BP2L2	0.239364	2.47032822920623e-323	0.239364	0.635	0.39	6.10072259484771e-319
ZKSCAN1	0.239004	0	0.239004	0.358	0.122	0
MAP3K13	0.238903	0	0.238903	0.395	0.15	0
CXCL6	0.238719	0	0.238719	0.128	0.016	0
HNMT	0.238549	0	0.238549	0.396	0.154	0
RHOV	0.238078	0	0.238078	0.249	0.032	0
PRKAR2B	0.237812	0	0.237812	0.246	0.013	0
CLMN	0.237165	0	0.237165	0.293	0.051	0
PARK7	0.23708	1.37e-294	0.23708	0.651	0.422	3.39e-290
HEXB	0.236633	0	0.236633	0.377	0.15	0
ACAA1	0.236601	0	0.236601	0.336	0.097	0
ATP5IF1	0.235773	3.52237382909733e-317	0.235773	0.685	0.445	8.69885440833877e-313
VEPH1	0.235363	0	0.235363	0.24	0.006	0
PDLIM3	0.235324	0	0.235324	0.288	0.079	0
PRDX2	0.235085	0	0.235085	0.554	0.312	0
OSBPL9	0.234155	0	0.234155	0.293	0.059	0
C9orf3	0.233553	0	0.233553	0.348	0.109	0
HINT1	0.233077	6.07e-290	0.233077	0.858	0.721	1.5e-285
TRIP11	0.232829	0	0.232829	0.303	0.083	0
POLR2J3.1	0.231858	1.9693175025814e-317	0.231858	0.49	0.259	4.86342650437502e-313
MORN2	0.230833	0	0.230833	0.294	0.057	0
GGT1	0.230648	0	0.230648	0.227	0.021	0
VTCN1	0.230355	0	0.230355	0.224	0.007	0
ECH1	0.230136	2.96439387504748e-322	0.230136	0.464	0.239	7.32086711381725e-318
ATP5PO	0.229586	3.47e-277	0.229586	0.609	0.393	8.57e-273
MCL1	0.228828	2.01e-213	0.228828	0.587	0.393	4.95e-209
WWC1	0.228282	0	0.228282	0.24	0.016	0
SMDT1	0.227043	0	0.227043	0.532	0.282	0
ST13	0.226624	7.56e-301	0.226624	0.534	0.309	1.87e-296
TOB1	0.226189	0	0.226189	0.404	0.18	0
FAM171A1	0.225658	0	0.225658	0.248	0.025	0
SEC62	0.225077	0	0.225077	0.682	0.435	0
PYCR2	0.224588	0	0.224588	0.306	0.079	0
TMEM14B	0.224187	0	0.224187	0.414	0.183	0
CHST9	0.223986	0	0.223986	0.228	0.006	0
MTSS1	0.222704	0	0.222704	0.261	0.041	0
TCEAL9	0.222514	0	0.222514	0.448	0.21	0
RAB4A	0.222226	0	0.222226	0.327	0.105	0
FKBP2	0.2214	4.35e-303	0.2214	0.593	0.357	1.07e-298
PLXNB1	0.221329	0	0.221329	0.255	0.038	0
RERE	0.220819	0	0.220819	0.303	0.086	0
C4orf48	0.220525	0	0.220525	0.512	0.249	0
NR5A2	0.218381	0	0.218381	0.239	0.021	0
RPS10	0.218192	3.73e-211	0.218192	0.916	0.846	9.22e-207
SYNE2	0.217657	0	0.217657	0.4	0.159	0
GUCY1A1	0.217615	0	0.217615	0.256	0.039	0
HADHB	0.217105	0	0.217105	0.356	0.137	0
NFKBIA	0.216928	2.14e-165	0.216928	0.678	0.506	5.29e-161
CPEB4	0.21676	0	0.21676	0.282	0.067	0
FMO5	0.216496	0	0.216496	0.232	0.025	0
VAV3	0.216479	0	0.216479	0.252	0.04	0
AAMDC	0.216344	0	0.216344	0.329	0.104	0
CYR61	0.215081	0	0.215081	0.533	0.194	0
NDUFB4	0.214913	1.27e-269	0.214913	0.651	0.43	3.14e-265
SMIM22	0.21337	0	0.21337	0.543	0.195	0
EDN1	0.21274	0	0.21274	0.223	0.043	0
COX7A2L	0.212712	7.81e-280	0.212712	0.466	0.256	1.93e-275
LGALS4	0.212191	0	0.212191	0.415	0.144	0
BCL7A	0.212179	0	0.212179	0.235	0.023	0
AL355102.4	0.212118	0	0.212118	0.201	0.003	0
BANF1	0.211596	1.41e-284	0.211596	0.529	0.306	3.47e-280
GNAS	0.211068	0	0.211068	0.689	0.435	0
KIAA1522	0.210443	0	0.210443	0.265	0.057	0
IQGAP2	0.210103	0	0.210103	0.296	0.074	0
SEMA6A	0.210083	0	0.210083	0.251	0.048	0
NDUFC2	0.209841	1.42e-257	0.209841	0.581	0.365	3.5e-253
ATP5PD	0.208836	4.79e-262	0.208836	0.562	0.346	1.18e-257
NCK2	0.208263	0	0.208263	0.277	0.073	0
YWHAE	0.2081	3.81e-285	0.2081	0.562	0.334	9.42e-281
ACAA2	0.207912	0	0.207912	0.293	0.086	0
PLEKHB1	0.207766	0	0.207766	0.235	0.024	0
NOTCH2	0.207128	0	0.207128	0.26	0.052	0
GABARAPL2	0.207034	4.3e-280	0.207034	0.554	0.329	1.06e-275
ATP5F1B	0.206467	1.86e-234	0.206467	0.569	0.364	4.59e-230
COX7B	0.206282	6.49e-207	0.206282	0.688	0.505	1.6e-202
ANGPTL1	0.206066	0	0.206066	0.219	0.018	0
COX8A	0.205212	4.04e-215	0.205212	0.689	0.503	9.97e-211
ESRRG	0.205053	0	0.205053	0.208	0.005	0
PAWR	0.205025	0	0.205025	0.275	0.091	0
LSM3	0.204163	9.61e-262	0.204163	0.472	0.266	2.37e-257
EXOC7	0.203846	0	0.203846	0.286	0.08	0
ELK4	0.203097	0	0.203097	0.282	0.081	0
PDE3A	0.203066	0	0.203066	0.213	0.015	0
RIDA	0.20112	0	0.20112	0.24	0.04	0
PLSCR1	0.201113	3.84e-253	0.201113	0.4	0.206	9.49e-249
EIF4A2	0.200905	1.45e-230	0.200905	0.677	0.473	3.58e-226
ARHGAP29	0.200875	0	0.200875	0.331	0.099	0
CNDP2	0.200401	0	0.200401	0.328	0.118	0
CLPS	0.200279	0	0.200279	0.633	0.207	0
EPHX1	0.19905	0	0.19905	0.326	0.107	0
PEG10	0.19817	0	0.19817	0.241	0.039	0
ANXA11	0.198165	1.46e-280	0.198165	0.453	0.24	3.61e-276
BEX2	0.198087	0	0.198087	0.248	0.048	0
SLC9A3R1	0.197792	0	0.197792	0.296	0.087	0
CTTNBP2	0.197413	0	0.197413	0.205	0.009	0
HSPB8	0.197397	0	0.197397	0.2	0.016	0
NENF	0.197053	7.37e-284	0.197053	0.493	0.273	1.82e-279
TRIM8	0.196874	0	0.196874	0.3	0.099	0
FZD5	0.196849	0	0.196849	0.215	0.028	0
CDKN1C	0.196783	0	0.196783	0.248	0.071	0
GSTM3	0.196578	0	0.196578	0.323	0.116	0
EPHX2	0.196353	0	0.196353	0.222	0.027	0
FARP1	0.196089	0	0.196089	0.28	0.08	0
BLOC1S1	0.196031	2.47e-269	0.196031	0.546	0.326	6.11e-265
EBPL	0.196013	1.97626258336499e-323	0.196013	0.334	0.139	4.88057807587817e-319
C11orf54	0.195605	0	0.195605	0.237	0.04	0
ATP5F1D	0.195451	5.47e-206	0.195451	0.66	0.472	1.35e-201
PLD1	0.195123	0	0.195123	0.218	0.023	0
COA3	0.195023	2.89182131738085e-314	0.195023	0.35	0.151	7.14164192540375e-310
SYNGR1	0.194988	0	0.194988	0.239	0.04	0
DDT	0.194948	1.67e-237	0.194948	0.517	0.313	4.13e-233
RNF5	0.194835	0	0.194835	0.313	0.111	0
AL049839.2	0.194821	0	0.194821	0.166	0.011	0
NDUFA5	0.194746	1.99e-296	0.194746	0.396	0.189	4.92e-292
CAT	0.194433	0	0.194433	0.275	0.082	0
TMEM9	0.194398	0	0.194398	0.27	0.073	0
PPP1R9A	0.193957	0	0.193957	0.213	0.02	0
GSTA1	0.193193	7.7e-221	0.193193	0.122	0.029	1.9e-216
FAM13A	0.192894	0	0.192894	0.248	0.056	0
THAP4	0.192538	0	0.192538	0.238	0.044	0
FMC1	0.192399	0	0.192399	0.282	0.084	0
MSI2	0.192017	0	0.192017	0.274	0.079	0
RPL6	0.191913	2.27e-279	0.191913	0.993	0.955	5.6e-275
CDK14	0.191829	0	0.191829	0.21	0.023	0
FGFR4	0.191234	0	0.191234	0.205	0.013	0
CFAP221	0.191165	0	0.191165	0.199	0.007	0
CDH1	0.191133	0	0.191133	0.315	0.115	0
ST5	0.190814	0	0.190814	0.246	0.05	0
CRYAB	0.190754	1.76e-193	0.190754	0.201	0.078	4.35e-189
NDFIP1	0.190256	4.24e-269	0.190256	0.42	0.216	1.05e-264
GUCY1A2	0.190205	0	0.190205	0.203	0.021	0
SF1	0.188818	7.27e-242	0.188818	0.451	0.252	1.8e-237
ZBTB44	0.188472	0	0.188472	0.261	0.071	0
WLS	0.188402	0	0.188402	0.245	0.054	0
HOGA1	0.188345	0	0.188345	0.192	0.004	0
AAK1	0.187806	5.4e-306	0.187806	0.313	0.125	1.33e-301
MAGEH1	0.187714	0	0.187714	0.242	0.066	0
PHIP	0.187576	0	0.187576	0.32	0.13	4.52e-304
HIP1R	0.187431	0	0.187431	0.219	0.034	0
PLCXD2	0.187147	0	0.187147	0.191	0.01	0
SMIM19	0.187121	0	0.187121	0.299	0.111	0
SRSF10	0.187092	4.35e-272	0.187092	0.377	0.182	1.07e-267
SAP18	0.186651	7.5e-196	0.186651	0.696	0.516	1.85e-191
F2RL1	0.186358	0	0.186358	0.222	0.035	0
GNB5	0.186207	0	0.186207	0.231	0.04	0
MAGED2	0.184937	3.01e-272	0.184937	0.35	0.161	7.43e-268
NEURL1	0.184778	0	0.184778	0.189	0.009	0
CNPY2	0.184301	3.56e-263	0.184301	0.381	0.188	8.8e-259
SNRPD3	0.184265	5.63e-231	0.184265	0.448	0.254	1.39e-226
IMPA2	0.184264	0	0.184264	0.221	0.036	0
PLEKHS1	0.184227	0	0.184227	0.199	0.017	0
DYNLRB1	0.18373	1.39e-228	0.18373	0.564	0.359	3.43e-224
TSPAN6	0.183599	0	0.183599	0.263	0.076	0
CLDN4	0.183592	0	0.183592	0.462	0.247	0
DZIP1	0.18358	0	0.18358	0.192	0.014	0
H3F3A	0.183547	1.03e-263	0.183547	0.987	0.942	2.55e-259
FAM200B	0.183397	0	0.183397	0.305	0.114	0
SPINT1	0.183182	1.56702410579608e-316	0.183182	0.292	0.109	3.869922731674e-312
GSTK1	0.183048	1.32e-243	0.183048	0.514	0.307	3.27e-239
TCF7L2	0.182989	0	0.182989	0.272	0.084	0
OCIAD1	0.182807	4.05e-243	0.182807	0.41	0.218	9.99e-239
COX6A1	0.182746	9.67e-190	0.182746	0.807	0.66	2.39e-185
ITIH5	0.182412	0	0.182412	0.218	0.038	0
MRPL20	0.1818	1.33e-201	0.1818	0.485	0.302	3.3e-197
YTHDC1	0.181668	3.41e-305	0.181668	0.313	0.126	8.41e-301
FDCSP	0.181625	8.73e-09	0.181625	0.002	0.002	0.000215636
NUDC	0.181548	6.24e-238	0.181548	0.397	0.211	1.54e-233
HIPK2	0.181211	0	0.181211	0.243	0.06	0
CTDSP2	0.180719	0	0.180719	0.276	0.095	0
CTDSPL	0.180711	0	0.180711	0.226	0.045	0
NEDD4L	0.180633	0	0.180633	0.22	0.039	0
ERBB3	0.180533	0	0.180533	0.281	0.087	0
PTPRF	0.180522	0	0.180522	0.285	0.098	0
ROMO1	0.18043	2.41e-229	0.18043	0.512	0.31	5.94e-225
SON	0.180156	5.8e-201	0.180156	0.626	0.433	1.43e-196
RBM23	0.179837	0	0.179837	0.265	0.08	0
GATA6	0.179828	0	0.179828	0.212	0.03	0
GPRC5B	0.179756	0	0.179756	0.213	0.04	0
EIF3L	0.179331	4e-196	0.179331	0.471	0.29	9.87e-192
NOP53	0.179049	8.91e-207	0.179049	0.71	0.519	2.2e-202
IFI6	0.178989	1.89e-25	0.178989	0.344	0.377	4.66e-21
FSTL3	0.178248	2.57e-152	0.178248	0.145	0.059	6.34e-148
ACP1	0.177988	5.2e-253	0.177988	0.384	0.194	1.28e-248
RGS3	0.177817	0	0.177817	0.242	0.065	0
LMBRD1	0.177674	0	0.177674	0.276	0.094	0
TMA7	0.177582	6.19e-207	0.177582	0.928	0.836	1.53e-202
RAB17	0.177428	0	0.177428	0.21	0.031	0
TMBIM6	0.177331	5.62e-184	0.177331	0.758	0.594	1.39e-179
HNRNPK	0.176416	1.02e-185	0.176416	0.653	0.47	2.52e-181
PIK3AP1	0.176323	0	0.176323	0.203	0.029	0
C3	0.17568	1.52e-107	0.17568	0.251	0.142	3.76e-103
LAPTM4B	0.175609	0	0.175609	0.267	0.09	0
MT1G	0.175593	0	0.175593	0.436	0.126	0
NBPF19	0.175581	0	0.175581	0.196	0.026	0
GGT6	0.175353	0	0.175353	0.192	0.017	0
ADAMTS9-AS2	0.174984	0	0.174984	0.186	0.015	0
TACC1	0.174737	0	0.174737	0.436	0.195	0
SUMF2	0.174708	5.07e-252	0.174708	0.311	0.138	1.25e-247
NDUFB10	0.174618	7.98e-209	0.174618	0.53	0.336	1.97e-204
CEBPB	0.174522	3.03e-187	0.174522	0.515	0.333	7.47e-183
LAMP2	0.174318	1.94e-258	0.174318	0.331	0.151	4.8e-254
NDUFV2	0.173297	2.3e-211	0.173297	0.454	0.267	5.68e-207
KLF10	0.173203	3.17e-229	0.173203	0.255	0.106	7.83e-225
WAC-AS1	0.173056	0	0.173056	0.226	0.053	0
GJB1	0.172973	0	0.172973	0.194	0.025	0
WDFY2	0.172794	0	0.172794	0.203	0.038	0
TM7SF3	0.172563	0	0.172563	0.221	0.051	0
IGF2BP2	0.172521	0	0.172521	0.23	0.056	0
BAZ2B	0.172408	4.32e-280	0.172408	0.281	0.11	1.07e-275
DDR1	0.172399	0	0.172399	0.263	0.078	0
USP53	0.171922	1.87982096929677e-319	0.171922	0.236	0.073	4.64240586577532e-315
RGMA	0.17174	0	0.17174	0.18	0.014	0
CHMP3	0.171634	4.42e-269	0.171634	0.345	0.158	1.09e-264
FKBP8	0.171474	1.59e-217	0.171474	0.425	0.24	3.93e-213
SNRPN	0.171468	1.04e-272	0.171468	0.361	0.171	2.57e-268
ARSD	0.171297	0	0.171297	0.225	0.051	0
RBM39	0.170889	1.8e-196	0.170889	0.601	0.409	4.45e-192
FRAS1	0.170495	0	0.170495	0.179	0.009	0
MAP3K21	0.170411	0	0.170411	0.184	0.012	0
NCOR1	0.169701	2.82e-268	0.169701	0.332	0.149	6.96e-264
NDUFB3	0.169422	2.01e-221	0.169422	0.485	0.29	4.96e-217
TBCA	0.169414	1.43e-223	0.169414	0.623	0.419	3.52e-219
GMCL1	0.169366	0	0.169366	0.224	0.054	0
LONP2	0.169294	3.69012690222369e-319	0.169294	0.262	0.089	9.11313739773162e-315
SDHC	0.168484	7.7e-210	0.168484	0.371	0.199	1.9e-205
SOX4	0.16826	6.77e-229	0.16826	0.423	0.241	1.67e-224
DLK1	0.168144	3.82e-302	0.168144	0.084	0.006	9.43e-298
TMEM245	0.167893	0	0.167893	0.234	0.065	0
AC027644.3	0.167581	0	0.167581	0.214	0.046	0
PLEKHJ1	0.16736	4.5e-266	0.16736	0.283	0.115	1.11e-261
SRSF11	0.167187	2.11e-187	0.167187	0.478	0.297	5.21e-183
CREB5	0.167082	0	0.167082	0.175	0.032	0
PGRMC1	0.167042	1.52e-240	0.167042	0.331	0.156	3.75e-236
CHD9	0.166954	2.09e-252	0.166954	0.328	0.151	5.16e-248
ERP27	0.166817	0	0.166817	0.18	0.023	0
NMT2	0.166187	0	0.166187	0.194	0.031	0
PDE5A	0.165969	0	0.165969	0.191	0.026	0
Z93241.1	0.165698	2.59e-269	0.165698	0.157	0.04	6.39e-265
MXRA7	0.165634	0	0.165634	0.222	0.059	0
RPL7	0.165623	1.16e-189	0.165623	0.996	0.986	2.86e-185
IL1R1	0.165477	0	0.165477	0.239	0.07	0
PLXNB2	0.165273	0	0.165273	0.265	0.087	0
TMEM98	0.165248	1.64e-302	0.165248	0.252	0.086	4.06e-298
COQ8A	0.165044	0	0.165044	0.204	0.037	0
ZNF503	0.164786	4.94065645841247e-324	0.164786	0.211	0.059	1.22014451896954e-319
METAP2	0.164738	1.02e-212	0.164738	0.343	0.175	2.53e-208
CDK6	0.164486	0	0.164486	0.214	0.05	0
PDE8B	0.164124	0	0.164124	0.163	0.006	0
DNPH1	0.163854	2.84e-238	0.163854	0.333	0.158	7.02e-234
ZMYND8	0.162982	3.74e-281	0.162982	0.254	0.092	9.23e-277
SPAG16	0.162959	0	0.162959	0.225	0.059	0
TIMM8B	0.162853	3.72e-183	0.162853	0.412	0.243	9.19e-179
PLLP	0.162834	0	0.162834	0.202	0.034	0
NPNT	0.162773	0	0.162773	0.199	0.032	0
PCDH9	0.162534	0	0.162534	0.154	0.018	0
ZNF444	0.162508	0	0.162508	0.216	0.046	0
CHD6	0.1625	1.83545387430023e-320	0.1625	0.247	0.08	4.53283688797185e-316
SMIM30	0.162184	2.31e-236	0.162184	0.33	0.157	5.71e-232
TUBB	0.161713	1.09e-300	0.161713	0.618	0.386	2.7e-296
COMT	0.161413	2.45e-191	0.161413	0.378	0.21	6.06e-187
CTSF	0.160594	0	0.160594	0.222	0.058	0
NDUFB7	0.159906	1.47e-172	0.159906	0.564	0.385	3.63e-168
POLR2I	0.159849	3.07e-204	0.159849	0.417	0.237	7.57e-200
TEX264	0.159645	1.34e-261	0.159645	0.285	0.117	3.32e-257
FOLR1	0.159441	0	0.159441	0.159	0.01	0
DSG2	0.159309	0	0.159309	0.288	0.099	0
KIAA0319L	0.159279	0	0.159279	0.207	0.048	0
MAP1LC3A	0.159158	1.22e-248	0.159158	0.305	0.135	3.01e-244
FIS1	0.159142	2.48e-161	0.159142	0.501	0.332	6.14e-157
POGZ	0.158932	4.99e-255	0.158932	0.263	0.104	1.23e-250
HIGD2A	0.158772	9.48e-210	0.158772	0.505	0.314	2.34e-205
ARF5	0.158505	1.02e-192	0.158505	0.33	0.172	2.51e-188
BAMBI	0.158441	0	0.158441	0.177	0.025	0
OARD1	0.158332	2.4192468432421e-311	0.158332	0.249	0.083	5.97e-307
SPAG7	0.158304	3.11e-245	0.158304	0.288	0.124	7.68e-241
ERP29	0.158278	4.61e-177	0.158278	0.49	0.314	1.14e-172
MDH1	0.158246	3.11e-190	0.158246	0.329	0.173	7.68e-186
DAP	0.158241	1.05e-256	0.158241	0.265	0.105	2.6e-252
SREK1	0.157827	8.28e-252	0.157827	0.283	0.118	2.04e-247
WDR34	0.157762	0	0.157762	0.22	0.055	0
CDC42EP4	0.157754	0	0.157754	0.233	0.064	0
STMP1	0.157469	3.96e-212	0.157469	0.356	0.185	9.78e-208
STX18	0.157211	0	0.157211	0.199	0.041	0
PRR34-AS1	0.157073	0	0.157073	0.219	0.061	0
GAMT	0.156886	0	0.156886	0.217	0.055	0
GNG5	0.156637	2.31e-175	0.156637	0.654	0.474	5.7e-171
NDUFB9	0.1564	9.29e-170	0.1564	0.537	0.361	2.29e-165
MEAF6	0.156377	2.04e-214	0.156377	0.356	0.184	5.04e-210
MUC15	0.156302	0	0.156302	0.157	0.002	0
CHDH	0.156288	0	0.156288	0.173	0.015	0
TNS1	0.156283	0	0.156283	0.239	0.075	0
CYP4V2	0.156112	0	0.156112	0.187	0.029	0
MRPS28	0.156089	6.91691904177745e-323	0.156089	0.23	0.069	1.70820232655736e-318
GSTM4	0.156043	0	0.156043	0.203	0.051	0
UBL5	0.155956	8.4e-148	0.155956	0.839	0.724	2.07e-143
TAX1BP3	0.155935	1.69e-205	0.155935	0.328	0.165	4.18e-201
ACVR1B	0.155814	0	0.155814	0.178	0.023	0
SERAC1	0.155726	0	0.155726	0.169	0.013	0
IFT22	0.155219	0	0.155219	0.206	0.047	0
ECHS1	0.155123	4.87e-188	0.155123	0.33	0.174	1.2e-183
GINM1	0.15512	1.91e-292	0.15512	0.249	0.087	4.72e-288
SUMO2	0.15496	7.28e-145	0.15496	0.825	0.724	1.8e-140
TMC4	0.154643	0	0.154643	0.213	0.056	0
TMBIM4	0.154601	1.25e-177	0.154601	0.481	0.305	3.08e-173
RBPMS	0.154583	3.48e-299	0.154583	0.265	0.096	8.59e-295
ITM2C	0.154506	5.67e-307	0.154506	0.313	0.131	1.4e-302
CBX5	0.154277	3.27e-295	0.154277	0.248	0.085	8.07e-291
LITAF	0.154223	2.58068088702021e-314	0.154223	0.442	0.232	6.37324951858512e-310
CLCN3	0.153778	4.9e-281	0.153778	0.234	0.079	1.21e-276
SPATA13	0.153761	0	0.153761	0.21	0.053	0
OFD1	0.153296	1.95e-280	0.153296	0.298	0.125	4.82e-276
TRIP6	0.153267	1.82e-262	0.153267	0.249	0.094	4.49e-258
PDE7A	0.153179	0	0.153179	0.207	0.051	0
STXBP3	0.153145	2.20056838657691e-320	0.153145	0.22	0.064	5.43452368749034e-316
GPR108	0.152812	8.45e-281	0.152812	0.243	0.085	2.09e-276
GSTO2	0.15255	0	0.15255	0.187	0.032	0
TM4SF18	0.152345	0	0.152345	0.221	0.054	0
PDX1	0.152239	0	0.152239	0.16	0.01	0
SLIRP	0.152183	3.4e-184	0.152183	0.474	0.296	8.39e-180
CBR4	0.152056	0	0.152056	0.21	0.054	0
SPHK1	0.151987	0	0.151987	0.214	0.059	0
NDUFA7	0.151903	7.53e-243	0.151903	0.288	0.125	1.86e-238
YPEL2	0.1519	2.06519439961641e-321	0.1519	0.218	0.063	5.10020408929269e-317
ZNF428	0.1519	1.56e-216	0.1519	0.311	0.149	3.85e-212
EFHC1	0.151851	0	0.151851	0.207	0.053	0
PURA	0.151814	7.75e-266	0.151814	0.254	0.096	1.91e-261
PNPLA2	0.151649	2.9e-265	0.151649	0.25	0.093	7.15e-261
ERGIC3	0.151201	3.82e-157	0.151201	0.4	0.246	9.44e-153
CCDC12	0.151188	3.68e-224	0.151188	0.337	0.167	9.08e-220
DUT	0.151118	2.79e-236	0.151118	0.412	0.225	6.9e-232
AES	0.151106	8.94e-176	0.151106	0.443	0.272	2.21e-171
RASSF7	0.151065	7.49e-274	0.151065	0.263	0.101	1.85e-269
NR0B2	0.15086	0	0.15086	0.143	0.019	0
TOB2	0.15078	8.32e-278	0.15078	0.229	0.077	2.05e-273
GPAA1	0.150134	1.47e-251	0.150134	0.248	0.095	3.63e-247
PPA1	0.150052	4.61e-191	0.150052	0.461	0.283	1.14e-186
SRSF1	0.14926	1.34e-231	0.14926	0.289	0.128	3.32e-227
COL9A3	0.149152	0	0.149152	0.119	0.014	0
CERS2	0.149015	8.44e-277	0.149015	0.247	0.088	2.08e-272
DPP7	0.148925	2.89e-207	0.148925	0.347	0.18	7.13e-203
H3F3B	0.148862	2.26e-162	0.148862	0.984	0.943	5.57e-158
MT-ND4L	0.148768	1.37e-170	0.148768	0.507	0.334	3.39e-166
HNRNPA0	0.1486	2.33e-182	0.1486	0.45	0.276	5.75e-178
TRA2B	0.14854	1.91e-191	0.14854	0.431	0.257	4.72e-187
EGOT	0.148512	0	0.148512	0.138	0.007	0
SNRPE	0.148428	3.62e-159	0.148428	0.531	0.36	8.94e-155
PKP2	0.148363	0	0.148363	0.172	0.022	0
BCL2L1	0.148341	1.19e-257	0.148341	0.25	0.095	2.93e-253
LGALS3BP	0.147943	1.34e-156	0.147943	0.42	0.262	3.31e-152
MTHFS	0.14787	0	0.14787	0.216	0.06	0
NDUFB6	0.14781	1.75e-187	0.14781	0.347	0.187	4.31e-183
TOM1L1	0.147771	0	0.147771	0.179	0.029	0
CYHR1	0.14776	2.84e-260	0.14776	0.24	0.087	7.02e-256
IMMP2L	0.147716	0	0.147716	0.193	0.041	0
HSBP1	0.147693	9.14e-195	0.147693	0.57	0.381	2.26e-190
WDR83OS	0.147486	3.93e-125	0.147486	0.542	0.391	9.71e-121
CCNI	0.147385	6.94e-125	0.147385	0.596	0.444	1.71e-120
TGOLN2	0.147255	5.79e-192	0.147255	0.323	0.165	1.43e-187
MPST	0.147172	9.43e-241	0.147172	0.287	0.125	2.33e-236
PLIN5	0.147096	0	0.147096	0.157	0.011	0
CCDC186	0.146895	7.71e-265	0.146895	0.235	0.083	1.9e-260
TNRC6B	0.146804	1.07e-219	0.146804	0.344	0.176	2.63e-215
SEC11A	0.146788	7.76e-160	0.146788	0.481	0.313	1.92e-155
INTS6	0.146687	7.71e-192	0.146687	0.253	0.114	1.9e-187
KCNK5	0.146667	0	0.146667	0.159	0.014	0
SATB1	0.146571	0	0.146571	0.203	0.054	0
TCEAL4	0.146499	3.43e-217	0.146499	0.408	0.229	8.46e-213
TMEM123	0.146455	1.32e-171	0.146455	0.414	0.249	3.27e-167
WAC	0.146422	4.7e-202	0.146422	0.295	0.141	1.16e-197
DST	0.146031	0	0.146031	0.352	0.158	0
MYO10	0.145739	0	0.145739	0.187	0.043	0
VSIG10	0.145609	0	0.145609	0.181	0.034	0
CTNND2	0.145594	0	0.145594	0.149	0.004	0
IQCK	0.145534	0	0.145534	0.187	0.036	0
UGT2B15	0.14531	0	0.14531	0.108	0.006	0
SPINT1-AS1	0.145305	1.35e-280	0.145305	0.233	0.079	3.34e-276
ID2	0.145256	0	0.145256	0.621	0.359	0
SLC28A3	0.145237	0	0.145237	0.157	0.013	0
SUMO1	0.145225	3.87e-183	0.145225	0.516	0.336	9.56e-179
IFIT1	0.145001	1.22e-196	0.145001	0.168	0.056	3.01e-192
SCNN1A	0.144624	0	0.144624	0.192	0.045	0
ONECUT1	0.144621	0	0.144621	0.145	0.002	0
PDGFC	0.144351	0	0.144351	0.181	0.033	0
GRB7	0.144342	0	0.144342	0.177	0.031	0
ABHD12	0.144284	2.37e-271	0.144284	0.235	0.082	5.86e-267
UPF2	0.144177	1.73e-222	0.144177	0.298	0.139	4.26e-218
KIF9	0.144147	0	0.144147	0.185	0.04	0
FHIT	0.144122	0	0.144122	0.176	0.031	0
PDE4DIP	0.143889	0	0.143889	0.2	0.051	0
RAB9A	0.143658	1.92e-282	0.143658	0.227	0.075	4.74e-278
FBXW11	0.143646	1.73043303642583e-313	0.143646	0.193	0.05	0
ADORA1	0.143433	0	0.143433	0.147	0.006	0
BARX2	0.143287	0	0.143287	0.155	0.011	0
RIC8B	0.143284	0	0.143284	0.164	0.021	0
MYL6B	0.143092	6.82e-227	0.143092	0.24	0.096	1.68e-222
GRK3	0.143041	0	0.143041	0.164	0.021	0
NDUFB2	0.142916	5.37e-172	0.142916	0.634	0.456	1.33e-167
AL121929.2	0.142804	0	0.142804	0.142	0.003	0
TSC22D4	0.142744	7.34e-256	0.142744	0.252	0.097	1.81e-251
PRPSAP1	0.142715	4.19645445727422e-310	0.142715	0.199	0.054	1.04e-305
PRDM16	0.142694	0	0.142694	0.154	0.011	0
NUDT3	0.142674	3.9e-286	0.142674	0.205	0.062	9.63e-282
C6orf62	0.142644	7.8e-196	0.142644	0.299	0.147	1.93e-191
PHPT1	0.142608	8.25e-164	0.142608	0.492	0.324	2.04e-159
SYNPO	0.142314	0	0.142314	0.251	0.085	0
SRSF9	0.142279	8.45e-153	0.142279	0.378	0.226	2.09e-148
HNRNPA2B1	0.142188	1.59e-118	0.142188	0.775	0.655	3.92e-114
MAFF	0.141863	2.74e-124	0.141863	0.202	0.105	6.77e-120
PRSS8	0.141859	0	0.141859	0.224	0.069	0
B3GALT5	0.141807	0	0.141807	0.177	0.032	0
NIPSNAP2	0.141757	3.09e-254	0.141757	0.221	0.077	7.64e-250
RASD1	0.141674	5.11e-212	0.141674	0.174	0.058	1.26e-207
POLR2L	0.1415	8.43e-167	0.1415	0.725	0.553	2.08e-162
VGLL4	0.141441	4.35e-224	0.141441	0.275	0.12	1.07e-219
MNX1	0.141353	0	0.141353	0.141	0.007	0
GNG7	0.141148	0	0.141148	0.174	0.03	0
ITGB8	0.140983	0	0.140983	0.203	0.048	0
GC	0.140663	0	0.140663	0.096	0.004	0
HGSNAT	0.140647	8e-241	0.140647	0.223	0.081	1.98e-236
DNALI1	0.140393	0	0.140393	0.159	0.018	0
TMEM14C	0.14037	8.08e-155	0.14037	0.393	0.238	2e-150
CHD3	0.140174	1.44e-252	0.140174	0.219	0.076	3.56e-248
SDHD	0.140164	2.6e-167	0.140164	0.304	0.16	6.42e-163
SLC25A6	0.139874	1.48e-104	0.139874	0.827	0.736	3.65e-100
PAK3	0.139785	0	0.139785	0.145	0.01	0
ADI1	0.139721	3.15e-160	0.139721	0.302	0.161	7.78e-156
SDCCAG8	0.139598	4.82e-260	0.139598	0.225	0.078	1.19e-255
MRPL43	0.139576	6.2e-183	0.139576	0.293	0.145	1.53e-178
IFFO2	0.139404	0	0.139404	0.152	0.014	0
EHF	0.139127	4.56e-240	0.139127	0.212	0.074	1.13e-235
PET100	0.139008	8.16e-192	0.139008	0.451	0.276	2.02e-187
IFT57	0.138997	1.49e-253	0.138997	0.222	0.078	3.68e-249
DMAC1	0.138979	8.09e-186	0.138979	0.294	0.146	2e-181
GSTO1	0.138961	6.9e-156	0.138961	0.438	0.278	1.7e-151
CUTA	0.138818	3.99e-128	0.138818	0.541	0.387	9.84e-124
NBPF14	0.138627	0	0.138627	0.17	0.033	0
FURIN	0.138351	2.67e-295	0.138351	0.204	0.06	6.6e-291
SLC25A4	0.13833	6.78e-279	0.13833	0.207	0.064	1.67e-274
THOC7	0.138312	1.04e-170	0.138312	0.308	0.162	2.58e-166
LATS2	0.138143	6.6204796542727e-321	0.138143	0.18	0.043	1.63499365541919e-316
PPP1R16A	0.138109	1.8626274848215e-321	0.138109	0.223	0.069	4.59994483651518e-317
EIF1B	0.138012	7.14e-179	0.138012	0.371	0.211	1.76e-174
SEL1L3	0.137833	2.59713824278365e-313	0.137833	0.2	0.055	0
TMCO1	0.137601	1e-145	0.137601	0.425	0.27	2.48e-141
C1orf198	0.137599	5.17e-302	0.137599	0.193	0.052	1.28e-297
PAQR5	0.137435	0	0.137435	0.145	0.006	0
REEP5	0.137154	1.68e-133	0.137154	0.424	0.275	4.15e-129
BPTF	0.137127	2.55e-177	0.137127	0.28	0.138	6.29e-173
TRIM56	0.137054	8.31e-202	0.137054	0.278	0.129	2.05e-197
ATP5MF	0.136999	3.03e-147	0.136999	0.682	0.518	7.49e-143
TMEM139	0.136943	0	0.136943	0.154	0.016	0
NDUFAF8	0.136899	2.69e-161	0.136899	0.318	0.173	6.65e-157
EID1	0.136777	1.47e-215	0.136777	0.593	0.401	3.63e-211
NRP1	0.136759	4.51e-279	0.136759	0.253	0.097	1.11e-274
ALDH7A1	0.136697	0	0.136697	0.176	0.038	0
PTAR1	0.136674	1.39e-296	0.136674	0.191	0.052	3.43e-292
NME3	0.136613	2.61e-169	0.136613	0.363	0.207	6.45e-165
EPB41L4A-AS1	0.136473	4.1e-209	0.136473	0.26	0.114	1.01e-204
TMEM14A	0.136393	1.86e-207	0.136393	0.268	0.12	4.59e-203
ITPR2	0.135858	9.57499221640336e-321	0.135858	0.181	0.043	2.36464007776297e-316
MXI1	0.135609	4.76e-283	0.135609	0.201	0.06	1.18e-278
TSPAN13	0.13507	1.61e-236	0.13507	0.272	0.118	3.97e-232
WDR6	0.134958	3.33e-252	0.134958	0.209	0.07	8.21e-248
PPCS	0.134877	1.15e-178	0.134877	0.279	0.136	2.83e-174
MTCH1	0.134837	2.44e-147	0.134837	0.332	0.19	6.03e-143
ERBB2	0.134692	2.28e-277	0.134692	0.204	0.063	5.62e-273
NSA2	0.134386	1.33e-164	0.134386	0.344	0.193	3.29e-160
BBX	0.134363	8.99e-184	0.134363	0.29	0.144	2.22e-179
COBL	0.134102	0	0.134102	0.152	0.016	0
ARID1B	0.134058	3.12e-183	0.134058	0.281	0.137	7.71e-179
RPS6KA5	0.134	0	0.134	0.169	0.033	0
SHANK2	0.13397	0	0.13397	0.14	0.008	0
POLR2F	0.133879	2.12e-146	0.133879	0.379	0.23	5.25e-142
SYNJ2BP	0.133718	1.64e-254	0.133718	0.213	0.072	4.04e-250
HDHD2	0.133686	0	0.133686	0.165	0.031	0
SCGB1D2	0.133577	0	0.133577	0.128	0.002	0
PABPN1	0.133493	1.96e-189	0.133493	0.283	0.137	4.85e-185
LRRC36	0.133314	0	0.133314	0.129	0.004	0
DECR1	0.133206	1.31e-152	0.133206	0.278	0.146	3.22e-148
RPL34	0.133112	6.59e-213	0.133112	1	0.993	1.63e-208
PROM1	0.133056	0	0.133056	0.164	0.03	0
NCMAP	0.132831	0	0.132831	0.136	0.006	0
BIRC3	0.13279	9.47e-106	0.13279	0.269	0.159	2.34e-101
OCLN	0.132425	3.01170582700807e-310	0.132425	0.2	0.057	7.44e-306
GKAP1	0.132366	0	0.132366	0.147	0.014	0
PSMA2	0.132351	2.85e-164	0.132351	0.41	0.251	7.04e-160
HS6ST1	0.132286	6.62542031073112e-321	0.132286	0.159	0.033	1.63621379993816e-316
EAPP	0.132053	6.75e-177	0.132053	0.278	0.137	1.67e-172
PTPRN2	0.131988	2.48e-302	0.131988	0.185	0.048	6.12e-298
NDUFS4	0.131634	2.44e-151	0.131634	0.316	0.175	6.03e-147
THUMPD3-AS1	0.131393	2.79e-176	0.131393	0.296	0.152	6.88e-172
CYC1	0.131335	8.33e-145	0.131335	0.326	0.186	2.06e-140
MAP9	0.130851	0	0.130851	0.163	0.032	0
FKBP3	0.130835	8.09e-150	0.130835	0.283	0.15	2e-145
ISCU	0.130805	6.89e-165	0.130805	0.422	0.262	1.7e-160
PCYOX1	0.130788	5.53e-273	0.130788	0.191	0.056	1.37e-268
LYRM9	0.130756	0	0.130756	0.163	0.029	0
PSMA3-AS1	0.130693	1.75e-205	0.130693	0.284	0.135	4.32e-201
JAG1	0.130578	4.5e-214	0.130578	0.206	0.076	1.11e-209
KANSL1	0.130565	2.54e-200	0.130565	0.258	0.116	6.28e-196
COMMD6	0.130374	9.75e-102	0.130374	0.78	0.668	2.41e-97
PPARGC1A	0.130228	0	0.130228	0.134	0.006	0
LARP6	0.130154	1.73116585035422e-310	0.130154	0.172	0.04	4.28e-306
AK3	0.130098	2.47e-219	0.130098	0.223	0.086	6.1e-215
C12orf57	0.129953	2.03e-206	0.129953	0.546	0.361	5e-202
THRA	0.129701	0	0.129701	0.165	0.035	0
NDUFS8	0.129432	8.02e-108	0.129432	0.398	0.268	1.98e-103
ZNF704	0.129205	0	0.129205	0.172	0.037	0
BSDC1	0.128997	2.37e-222	0.128997	0.214	0.079	5.85e-218
RGN	0.128883	0	0.128883	0.132	0.008	0
CELF1	0.128719	3.11e-176	0.128719	0.273	0.134	7.68e-172
MRPL40	0.128477	3.1e-170	0.128477	0.257	0.123	7.65e-166
ZNF664	0.128466	2.74e-271	0.128466	0.187	0.054	6.78e-267
CASR	0.128366	0	0.128366	0.134	0.006	0
SLC25A23	0.128251	0	0.128251	0.157	0.029	0
ABCA5	0.128211	4.8485105764174e-310	0.128211	0.172	0.041	1.2e-305
NCOA7	0.128166	6.21e-131	0.128166	0.228	0.115	1.53e-126
EIF4G2	0.127874	3e-144	0.127874	0.511	0.352	7.41e-140
FOXP1	0.127874	6.62e-166	0.127874	0.379	0.225	1.63e-161
SH2D3A	0.127755	2.96e-250	0.127755	0.187	0.057	7.31e-246
ATP6V0E2	0.127701	0	0.127701	0.171	0.038	0
NDUFA3	0.127654	1.49e-177	0.127654	0.531	0.358	3.67e-173
GDF15	0.127617	1.17e-54	0.127617	0.097	0.051	2.89e-50
CDO1	0.127355	0	0.127355	0.134	0.011	0
YPEL3	0.127232	7e-165	0.127232	0.261	0.128	1.73e-160
MPC1	0.12692	2.17e-184	0.12692	0.232	0.101	5.36e-180
CMTM7	0.126882	2.07e-197	0.126882	0.242	0.106	5.12e-193
LRG1	0.12688	0	0.12688	0.14	0.021	0
EBAG9	0.126723	2.69e-219	0.126723	0.209	0.077	6.64e-215
NACA	0.12649	2.28e-122	0.12649	0.977	0.951	5.64e-118
MPP6	0.126389	0	0.126389	0.14	0.014	0
NAALADL2	0.12637	0	0.12637	0.144	0.019	0
EIF1AX	0.12595	1.35e-131	0.12595	0.41	0.264	3.33e-127
EIF3J-DT	0.125938	6.11e-288	0.125938	0.176	0.046	1.51e-283
TUFM	0.125771	3.32e-122	0.125771	0.37	0.234	8.19e-118
AC090673.1	0.12572	0	0.12572	0.126	0.002	0
SMIM26	0.125716	1.31e-135	0.125716	0.436	0.286	3.23e-131
UBE2B	0.125424	3.73e-167	0.125424	0.399	0.242	9.22e-163
STXBP6	0.125305	0	0.125305	0.155	0.028	0
PTOV1	0.124879	5.74e-183	0.124879	0.252	0.116	1.42e-178
PATJ	0.124767	1.52e-241	0.124767	0.188	0.06	3.76e-237
VEZT	0.124576	8.99e-205	0.124576	0.221	0.088	2.22e-200
ECI1	0.124552	1.54e-210	0.124552	0.192	0.069	3.8e-206
CCDC47	0.124526	2.86e-183	0.124526	0.228	0.098	7.05e-179
TECR	0.124455	3.27e-132	0.124455	0.343	0.206	8.07e-128
DCAF6	0.124447	4.06e-264	0.124447	0.185	0.054	1e-259
PPP1R10	0.124371	2.17e-162	0.124371	0.235	0.109	5.35e-158
SDF2	0.124033	3.44e-175	0.124033	0.247	0.115	8.49e-171
TFDP2	0.123807	1.27e-213	0.123807	0.198	0.071	3.13e-209
IRS2	0.123806	3.25e-208	0.123806	0.205	0.078	8.02e-204
UGP2	0.123661	9.1e-170	0.123661	0.329	0.182	2.25e-165
PHF3	0.123606	1e-176	0.123606	0.23	0.102	2.47e-172
SLC25A3	0.123351	2.49e-124	0.123351	0.567	0.416	6.14e-120
MLF2	0.123147	9.3e-133	0.123147	0.319	0.185	2.3e-128
INSIG2	0.123099	1.63e-234	0.123099	0.202	0.07	4.04e-230
LAMTOR5	0.123088	2.12e-134	0.123088	0.558	0.401	5.24e-130
SPCS1	0.12304	2.51e-93	0.12304	0.535	0.404	6.19e-89
ARL16	0.123013	1.71e-207	0.123013	0.205	0.077	4.21e-203
FAM110C	0.122968	0	0.122968	0.138	0.016	0
SPRY2	0.122934	6.37e-282	0.122934	0.165	0.041	1.57e-277
PNN	0.122926	4.13e-137	0.122926	0.34	0.202	1.02e-132
CFLAR	0.122791	4.92e-175	0.122791	0.393	0.236	1.21e-170
AP2A2	0.122618	9.61e-237	0.122618	0.182	0.057	2.37e-232
ANK3	0.122606	0	0.122606	0.143	0.022	0
ADARB2	0.122394	0	0.122394	0.121	0.003	0
TRIR	0.122345	1.3e-126	0.122345	0.598	0.444	3.21e-122
TBC1D4	0.12226	4.61549352942188e-311	0.12226	0.166	0.038	1.14e-306
EIF4EBP2	0.12225	4.68e-185	0.12225	0.222	0.094	1.16e-180
BDH2	0.121947	8.09e-216	0.121947	0.196	0.069	2e-211
FDFT1	0.121865	1.09e-170	0.121865	0.265	0.13	2.69e-166
BCAM	0.121842	0	0.121842	0.3	0.121	0
GOLM1	0.121815	6.69e-214	0.121815	0.232	0.096	1.65e-209
PSENEN	0.121777	2.7e-156	0.121777	0.306	0.167	6.67e-152
ZNF618	0.121644	0	0.121644	0.143	0.021	0
ZNF22	0.121643	9.96e-186	0.121643	0.227	0.097	2.46e-181
BMP2	0.121396	1.82e-245	0.121396	0.141	0.034	4.5e-241
NDFIP2	0.121307	3.48e-217	0.121307	0.214	0.082	8.59e-213
ATP6V1D	0.121211	5.33e-165	0.121211	0.234	0.108	1.32e-160
PCM1	0.121142	2.41e-170	0.121142	0.237	0.109	5.94e-166
PALM3	0.121093	0	0.121093	0.124	0.006	0
HDHD3	0.121065	2.78e-236	0.121065	0.185	0.059	6.87e-232
ZSWIM7	0.120887	3.33e-195	0.120887	0.205	0.08	8.23e-191
KIF3B	0.120819	1.3e-290	0.120819	0.164	0.039	3.22e-286
LYRM1	0.120787	1.45e-247	0.120787	0.174	0.05	3.58e-243
AC013275.1	0.120716	0	0.120716	0.112	0.004	0
NAMPT	0.120696	3.37e-237	0.120696	0.386	0.213	8.32e-233
SRRM2	0.12064	2.99e-97	0.12064	0.425	0.297	7.37e-93
IFI27L2	0.120582	7.89e-146	0.120582	0.418	0.268	1.95e-141
CRIM1	0.120432	8.99e-243	0.120432	0.237	0.096	2.22e-238
TTN	0.120417	0	0.120417	0.125	0.007	0
COX6B1	0.120349	2.16e-117	0.120349	0.888	0.791	5.33e-113
RPL36A	0.120306	5.07e-199	0.120306	0.936	0.81	1.25e-194
KLHDC9	0.120288	0	0.120288	0.134	0.013	0
RPL26	0.120267	1.65e-195	0.120267	0.998	0.962	4.08e-191
WDR13	0.120199	1.98e-194	0.120199	0.214	0.086	4.89e-190
KLHDC2	0.120187	2.08e-185	0.120187	0.215	0.089	5.15e-181
HOOK1	0.120119	0	0.120119	0.139	0.02	0
MTHFD2	0.120064	7.32e-105	0.120064	0.204	0.108	1.81e-100
ABLIM1	0.12003	4.1e-206	0.12003	0.196	0.072	1.01e-201
IRX3	0.119962	0	0.119962	0.127	0.013	0
MECP2	0.119871	5.82e-205	0.119871	0.231	0.098	1.44e-200
MRFAP1	0.119735	1.32e-127	0.119735	0.415	0.271	3.27e-123
MYL6	0.119715	4.05e-130	0.119715	0.991	0.967	1e-125
LTF	0.119521	3e-111	0.119521	0.037	0.007	7.41e-107
SPR	0.11949	5.26e-276	0.11949	0.16	0.039	1.3e-271
SFT2D1	0.119417	1.28e-140	0.119417	0.323	0.187	3.16e-136
TMEM230	0.11938	6.63e-110	0.11938	0.382	0.251	1.64e-105
APOH	0.119371	0	0.119371	0.112	0.002	0
AURKAIP1	0.119371	5.04e-107	0.119371	0.424	0.29	1.24e-102
ATF6B	0.119369	9.89e-184	0.119369	0.261	0.125	2.44e-179
FLNB	0.119215	1.3e-187	0.119215	0.267	0.129	3.21e-183
CDKN2C	0.119193	8.06e-250	0.119193	0.156	0.04	1.99e-245
NDUFAF3	0.119022	2.85e-112	0.119022	0.379	0.247	7.03e-108
PIN4	0.119013	1.62e-141	0.119013	0.295	0.163	4.01e-137
LAD1	0.118926	9.19e-206	0.118926	0.235	0.101	2.27e-201
CTBP2	0.11879	1.72e-213	0.11879	0.196	0.07	4.25e-209
IRF2BP2	0.118781	1.77e-149	0.118781	0.325	0.186	4.37e-145
VAMP8	0.11877	0	0.11877	0.622	0.377	0
CHTOP	0.118725	2.94e-153	0.118725	0.245	0.12	7.26e-149
LGR4	0.118724	4.29e-288	0.118724	0.155	0.035	1.06e-283
ZNF75A	0.118652	3.46e-246	0.118652	0.172	0.05	8.54e-242
CASTOR3	0.118639	0	0.118639	0.128	0.009	0
C2orf74	0.118533	1.2e-244	0.118533	0.185	0.058	2.97e-240
PRKCA	0.118345	1.38e-264	0.118345	0.159	0.04	3.41e-260
GTF2IRD2	0.118254	1.28e-286	0.118254	0.154	0.034	3.17e-282
TMEM141	0.118226	9.61e-159	0.118226	0.29	0.155	2.37e-154
HSBP1L1	0.118004	2.48e-193	0.118004	0.223	0.094	6.13e-189
AUH	0.117916	0	0.117916	0.153	0.031	3.5e-305
CDIPT	0.117912	5.07e-176	0.117912	0.22	0.095	1.25e-171
RBMX	0.117795	6.18e-134	0.117795	0.366	0.227	1.53e-129
MGST3	0.117753	5.3e-190	0.117753	0.558	0.381	1.31e-185
PER1	0.117652	2.26e-174	0.117652	0.216	0.093	5.57e-170
LMO7-AS1	0.117552	0	0.117552	0.124	0.008	0
HADHA	0.117381	7.77e-135	0.117381	0.292	0.163	1.92e-130
MAGEF1	0.117305	5.69e-215	0.117305	0.188	0.065	1.41e-210
TSPAN3	0.117305	3.1e-277	0.117305	0.363	0.186	7.65e-273
RAP1GAP	0.117217	0	0.117217	0.13	0.015	0
LIPH	0.117181	2.4e-270	0.117181	0.214	0.078	5.93e-266
CMPK1	0.117149	3.31e-139	0.117149	0.381	0.238	8.17e-135
CNOT7	0.117144	1.08e-173	0.117144	0.237	0.109	2.67e-169
NUDT14	0.117103	6.32e-172	0.117103	0.204	0.085	1.56e-167
IGF1R	0.117009	5.33e-284	0.117009	0.159	0.038	1.32e-279
TCTN1	0.116988	0	0.116988	0.147	0.029	2.06e-304
MAFK	0.11687	9.59e-223	0.11687	0.17	0.053	2.37e-218
LRRC75B	0.116755	0	0.116755	0.131	0.015	0
SYF2	0.116654	1.37e-135	0.116654	0.417	0.271	3.37e-131
PMM1	0.116583	5.05e-225	0.116583	0.17	0.052	1.25e-220
CFI	0.116498	2.09e-168	0.116498	0.188	0.075	5.17e-164
LINC00982	0.116416	0	0.116416	0.123	0.007	0
GCC2	0.1164	1.74e-154	0.1164	0.352	0.209	4.28e-150
PHLDB1	0.115979	1.74e-227	0.115979	0.192	0.066	4.31e-223
ARHGAP5	0.11587	2.56e-159	0.11587	0.218	0.098	6.32e-155
HIST1H2AC	0.115843	1e-166	0.115843	0.214	0.095	2.48e-162
FUCA1	0.115664	1.03e-231	0.115664	0.172	0.052	2.54e-227
PPM1B	0.115561	2.41e-199	0.115561	0.202	0.078	5.95e-195
ATXN3	0.115174	2.62e-202	0.115174	0.197	0.074	6.48e-198
HDDC2	0.115052	9.75e-149	0.115052	0.238	0.116	2.41e-144
TPGS2	0.114944	1.83e-184	0.114944	0.192	0.074	4.53e-180
MRPL27	0.114911	4.77e-123	0.114911	0.294	0.17	1.18e-118
OBSL1	0.114653	1.33e-281	0.114653	0.146	0.031	3.28e-277
RAB5B	0.114479	3.44e-187	0.114479	0.19	0.072	8.48e-183
SPCS2	0.114428	8.28e-96	0.114428	0.492	0.36	2.04e-91
CLUAP1	0.114405	8.14e-281	0.114405	0.149	0.033	2.01e-276
CBWD1	0.11427	2.44e-213	0.11427	0.177	0.058	6.02e-209
NME5	0.114233	0	0.114233	0.123	0.01	0
KIAA1217	0.114227	2.65e-216	0.114227	0.18	0.06	6.55e-212
DHRS7B	0.114141	5.18e-232	0.114141	0.165	0.048	1.28e-227
APOBEC2	0.114083	0	0.114083	0.103	0.003	0
COPRS	0.113963	6e-183	0.113963	0.189	0.072	1.48e-178
KANK1	0.113886	2.76e-252	0.113886	0.156	0.04	6.82e-248
SLC41A3	0.113862	7.23e-253	0.113862	0.16	0.042	1.79e-248
WBP4	0.113781	6.43e-168	0.113781	0.207	0.089	1.59e-163
SHROOM3	0.113707	1.2e-227	0.113707	0.169	0.052	2.96e-223
KCNS3	0.113624	1.19397783926386e-312	0.113624	0.14	0.025	2.95e-308
TMEM120A	0.11359	1.04e-187	0.11359	0.198	0.078	2.57e-183
CARHSP1	0.113491	1.99e-127	0.113491	0.344	0.212	4.93e-123
GCLM	0.113449	2.82e-226	0.113449	0.172	0.054	6.97e-222
DEK	0.113438	9.64e-138	0.113438	0.402	0.258	2.38e-133
KLHDC3	0.113324	5.14e-189	0.113324	0.185	0.068	1.27e-184
SYNE1	0.11317	2.21e-213	0.11317	0.188	0.067	5.45e-209
PPP1R13L	0.112972	2.73e-219	0.112972	0.162	0.049	6.75e-215
TCTEX1D2	0.11297	4.2e-240	0.11297	0.16	0.044	1.04e-235
KRT10	0.112914	1.99e-117	0.112914	0.507	0.363	4.92e-113
ITM2B	0.112845	1.04e-168	0.112845	0.965	0.898	2.56e-164
PDIA5	0.112824	5.84e-257	0.112824	0.148	0.036	1.44e-252
AL451165.2	0.11274	4.89e-285	0.11274	0.144	0.03	1.21e-280
CHST15	0.112695	3.22e-289	0.112695	0.137	0.026	7.94e-285
UFC1	0.112671	2.33e-95	0.112671	0.43	0.302	5.76e-91
ZNF33B	0.112666	1.06e-245	0.112666	0.151	0.039	2.61e-241
CTDSP1	0.112506	2.34e-160	0.112506	0.212	0.094	5.78e-156
CFB	0.112489	4.07e-185	0.112489	0.129	0.038	1.01e-180
KRT80	0.112485	0	0.112485	0.12	0.011	0
SRP9	0.112342	2.55e-93	0.112342	0.422	0.296	6.3e-89
AC004130.1	0.112258	7.22650057546158e-319	0.112258	0.132	0.021	1.78465658211599e-314
TRAPPC4	0.112221	4.38e-149	0.112221	0.222	0.104	1.08e-144
CXXC5	0.112205	4.34e-198	0.112205	0.18	0.064	1.07e-193
ST3GAL1	0.11217	1.7e-198	0.11217	0.179	0.063	4.2e-194
MUM1	0.112038	1.49e-179	0.112038	0.194	0.077	3.68e-175
RPS19BP1	0.111977	2.37e-101	0.111977	0.366	0.242	5.86e-97
TPCN2	0.111973	5.63234836259021e-320	0.111973	0.107	0.013	1.39096475162528e-315
ALAD	0.111882	2.68e-284	0.111882	0.143	0.03	6.61e-280
KCTD3	0.11186	4.18e-228	0.11186	0.162	0.048	1.03e-223
MAP3K1	0.111711	8.95e-232	0.111711	0.16	0.046	2.21e-227
RSRP1	0.111667	7.15e-165	0.111667	0.373	0.225	1.77e-160
CES1	0.111544	1.42e-291	0.111544	0.122	0.02	3.51e-287
RAB20	0.111422	4.06e-210	0.111422	0.178	0.06	1e-205
TNRC6A	0.111356	9.24e-145	0.111356	0.222	0.106	2.28e-140
PAH	0.111329	0	0.111329	0.102	0.003	0
DDX52	0.111223	9.97e-202	0.111223	0.167	0.055	2.46e-197
2019-09-02	0.11115	4.27e-127	0.11115	0.351	0.218	1.05e-122
ISCA2	0.111121	6.4e-185	0.111121	0.193	0.075	1.58e-180
MFF	0.111113	2.53e-147	0.111113	0.228	0.109	6.25e-143
DDIT3	0.110986	2.82e-140	0.110986	0.208	0.098	6.97e-136
ZNF667-AS1	0.110931	4.83e-224	0.110931	0.163	0.049	1.19e-219
TSEN34	0.110792	3.08e-150	0.110792	0.219	0.102	7.6e-146
NHLRC3	0.110772	6.44e-160	0.110772	0.208	0.091	1.59e-155
DUSP3	0.110756	1.16e-196	0.110756	0.172	0.059	2.85e-192
SDR39U1	0.110637	5.94e-201	0.110637	0.187	0.068	1.47e-196
LMO7	0.110609	0	0.110609	0.315	0.134	0
BTBD7	0.110514	2.04e-193	0.110514	0.171	0.059	5.05e-189
VEZF1	0.110412	5.48e-203	0.110412	0.177	0.061	1.35e-198
AP1M2	0.110098	2.28e-187	0.110098	0.174	0.062	5.63e-183
HIBCH	0.109997	7.7e-176	0.109997	0.188	0.074	1.9e-171
MPLKIP	0.109914	1.46e-127	0.109914	0.257	0.138	3.6e-123
QTRT1	0.109876	3.66e-181	0.109876	0.188	0.073	9.03e-177
LIPE-AS1	0.109852	6.69e-294	0.109852	0.134	0.025	1.65e-289
ZMAT1	0.109772	6.07e-288	0.109772	0.14	0.029	1.5e-283
MRPL32	0.1097	5.53e-128	0.1097	0.259	0.14	1.37e-123
PHYHD1	0.109676	1.07e-278	0.109676	0.134	0.026	2.63e-274
SYTL4	0.109553	2.72e-284	0.109553	0.13	0.024	6.71e-280
XIST	0.109552	9.57e-143	0.109552	0.25	0.134	2.36e-138
CHKA	0.109439	4.92e-247	0.109439	0.145	0.035	1.21e-242
VDAC2	0.109366	2.42e-95	0.109366	0.374	0.252	5.97e-91
MAOB	0.109332	0	0.109332	0.134	0.021	0
HYI	0.109272	7.9e-160	0.109272	0.179	0.072	1.95e-155
LARP7	0.109271	2.52e-125	0.109271	0.253	0.137	6.23e-121
GTF3C6	0.10919	2.91e-118	0.10919	0.306	0.182	7.18e-114
UQCRC1	0.109174	6e-121	0.109174	0.265	0.147	1.48e-116
GNG12	0.108967	1.58e-168	0.108967	0.2	0.084	3.89e-164
RPL22	0.108806	1.72e-102	0.108806	0.981	0.961	4.24e-98
MLH3	0.108771	3.63e-210	0.108771	0.163	0.051	8.97e-206
FAAH	0.108753	0	0.108753	0.125	0.018	0
ILK	0.108675	1.19e-133	0.108675	0.263	0.141	2.93e-129
C6orf141	0.108563	0	0.108563	0.122	0.014	0
SYPL1	0.108555	1.32e-95	0.108555	0.329	0.212	3.26e-91
HIST1H1C	0.108525	1.42e-147	0.108525	0.304	0.174	3.5e-143
PCCA	0.108506	4.45e-301	0.108506	0.132	0.023	1.1e-296
TMEM30B	0.108338	7.58e-235	0.108338	0.148	0.039	1.87e-230
TMED6	0.10832	0	0.10832	0.113	0.006	0
SCN9A	0.108272	0	0.108272	0.113	0.008	0
GLRX5	0.108263	2.06e-152	0.108263	0.204	0.091	5.08e-148
SPTAN1	0.108131	3.97e-128	0.108131	0.226	0.114	9.79e-124
AL355338.1	0.107911	9.81e-305	0.107911	0.13	0.022	2.42e-300
ABHD11	0.107895	4.48e-194	0.107895	0.188	0.072	1.11e-189
NRDE2	0.10786	2.06e-231	0.10786	0.155	0.044	5.09e-227
AC020916.1	0.107826	4.16e-65	0.107826	0.197	0.12	1.03e-60
LAMP1	0.107765	2.04e-115	0.107765	0.392	0.259	5.04e-111
TMEM251	0.107662	4.5e-213	0.107662	0.164	0.051	1.11e-208
PRRG4	0.107602	6.61e-218	0.107602	0.153	0.044	1.63e-213
ODC1	0.107496	1.11e-186	0.107496	0.188	0.072	2.73e-182
LEPROT	0.107385	2.98e-118	0.107385	0.348	0.219	7.36e-114
MCCC1	0.107341	6.39e-250	0.107341	0.145	0.035	1.58e-245
SMC5	0.107257	6.26e-167	0.107257	0.176	0.068	1.55e-162
SLC39A6	0.107211	6.4e-184	0.107211	0.167	0.058	1.58e-179
AC060780.1	0.107206	1.27e-262	0.107206	0.144	0.033	3.13e-258
CCDC14	0.107182	8.86e-189	0.107182	0.182	0.068	2.19e-184
CDK5RAP3	0.107161	3.87e-146	0.107161	0.231	0.114	9.56e-142
LINC01836	0.106975	0	0.106975	0.11	0.002	0
OLFM4	0.106949	5.24e-101	0.106949	0.173	0.085	1.3e-96
CCDC50	0.106799	6.7e-151	0.106799	0.226	0.108	1.66e-146
LLGL2	0.106656	1.33e-194	0.106656	0.187	0.071	3.29e-190
PDZK1IP1	0.106636	1.95e-145	0.106636	0.245	0.133	4.81e-141
ABHD14A	0.106451	4.37e-165	0.106451	0.178	0.07	1.08e-160
FBXO3	0.10643	4.88e-193	0.10643	0.176	0.063	1.21e-188
KDSR	0.106389	2.56e-155	0.106389	0.183	0.076	6.32e-151
NAXE	0.10637	1.56e-124	0.10637	0.241	0.127	3.85e-120
FAM229B	0.106364	5.64e-206	0.106364	0.161	0.051	1.39e-201
FAM221A	0.106195	7.63e-245	0.106195	0.138	0.032	1.89e-240
PDHA1	0.106156	2.38e-155	0.106156	0.185	0.077	5.89e-151
GLO1	0.106082	4.77e-117	0.106082	0.237	0.127	1.18e-112
LYPLAL1	0.106066	8.51e-171	0.106066	0.184	0.072	2.1e-166
YIPF3	0.106043	6.89e-106	0.106043	0.278	0.164	1.7e-101
SV2B	0.105896	0	0.105896	0.111	0.005	0
BX284668.5	0.105813	1.34e-167	0.105813	0.188	0.076	3.32e-163
TCEAL8	0.10571	2.49e-104	0.10571	0.302	0.185	6.15e-100
GATA6-AS1	0.105511	1.08200376439233e-321	0.105511	0.125	0.019	2.6721164965433e-317
TMEM106C	0.1055	1.59e-180	0.1055	0.177	0.066	3.92e-176
PKD2	0.105448	6.15e-232	0.105448	0.145	0.037	1.52e-227
NFU1	0.105372	2.06e-159	0.105372	0.202	0.088	5.09e-155
CAPS	0.105341	1.96e-232	0.105341	0.149	0.04	4.84e-228
CEP70	0.105302	1.23e-267	0.105302	0.132	0.027	3.03e-263
BRD3	0.105299	3.76e-172	0.105299	0.179	0.069	9.29e-168
ACAT1	0.105297	1.83e-154	0.105297	0.19	0.081	4.53e-150
APPL2	0.10519	2.58e-251	0.10519	0.138	0.032	6.36e-247
RPL17	0.105172	2.03e-131	0.105172	0.684	0.531	5.02e-127
ATRAID	0.105161	2.33e-84	0.105161	0.362	0.248	5.76e-80
ZSCAN16-AS1	0.105076	3.79e-169	0.105076	0.186	0.075	9.37e-165
TMEM37	0.105022	1.39e-207	0.105022	0.137	0.037	3.44e-203
EIF5	0.104946	9.01e-122	0.104946	0.397	0.263	2.23e-117
CHMP2A	0.104722	8.65e-114	0.104722	0.456	0.319	2.14e-109
COQ4	0.104639	2.15e-144	0.104639	0.189	0.083	5.32e-140
MIA2	0.104437	2.33e-178	0.104437	0.169	0.061	5.75e-174
CFAP36	0.104436	2.14e-159	0.104436	0.191	0.08	5.28e-155
AL591895.1	0.104383	2.72e-299	0.104383	0.12	0.018	6.73e-295
YAP1	0.104295	1.16e-176	0.104295	0.172	0.063	2.87e-172
QDPR	0.104132	7.26e-186	0.104132	0.166	0.057	1.79e-181
HSD17B8	0.10409	2.86e-227	0.10409	0.141	0.036	7.06e-223
SHROOM1	0.103904	2.66e-246	0.103904	0.137	0.032	6.57e-242
FXYD6-FXYD2	0.103844	0	0.103844	0.104	0.002	0
CFAP298	0.103774	3.61e-151	0.103774	0.192	0.083	8.93e-147
P4HTM	0.103747	1.04e-166	0.103747	0.172	0.065	2.56e-162
SERINC5	0.103709	1.25e-159	0.103709	0.193	0.082	3.08e-155
CCDC6	0.103698	2.63e-168	0.103698	0.18	0.071	6.49e-164
ENSA	0.103601	2.6e-108	0.103601	0.361	0.236	6.42e-104
MRPL19	0.103486	2.48e-165	0.103486	0.176	0.068	6.13e-161
TAB3	0.103409	8.99e-299	0.103409	0.126	0.021	2.22e-294
ATP5MG	0.103372	1.55e-80	0.103372	0.894	0.827	3.84e-76
SVIL	0.103298	1.37e-159	0.103298	0.193	0.082	3.38e-155
GLRB	0.103221	0	0.103221	0.111	0.007	0
FAXDC2	0.103167	0	0.103167	0.116	0.013	0
NBEAL1	0.102992	4.64e-127	0.102992	0.235	0.123	1.15e-122
FGD4	0.102937	1.04e-179	0.102937	0.165	0.059	2.58e-175
ASNA1	0.102561	9.42e-125	0.102561	0.228	0.117	2.33e-120
ATP9A	0.102482	5.99e-218	0.102482	0.139	0.037	1.48e-213
DDX1	0.102454	6.38e-142	0.102454	0.201	0.092	1.57e-137
LAMB2	0.10244	6.19e-150	0.10244	0.2	0.09	1.53e-145
CTSO	0.102325	1.07e-186	0.102325	0.154	0.05	2.65e-182
PRR15L	0.102148	2.73e-208	0.102148	0.185	0.069	6.74e-204
SQSTM1	0.10209	1.61e-114	0.10209	0.439	0.304	3.98e-110
RPL5	0.102065	4.94e-93	0.102065	0.977	0.945	1.22e-88
DNAJC19	0.102049	1.61e-120	0.102049	0.256	0.141	3.97e-116
C11orf58	0.10199	2.11e-106	0.10199	0.443	0.311	5.22e-102
ZCRB1	0.101937	1.27e-102	0.101937	0.283	0.17	3.14e-98
DGCR6L	0.101926	2.05e-136	0.101926	0.218	0.106	5.06e-132
DPY30	0.101832	2.27e-96	0.101832	0.323	0.208	5.6e-92
CPE	0.101799	0	0.101799	0.311	0.126	0
DYNLT1	0.101665	6.82e-97	0.101665	0.418	0.292	1.68e-92
APCS	0.101561	1.87e-147	0.101561	0.047	0.005	4.62e-143
ARHGAP8	0.101498	0	0.101498	0.113	0.012	0
ILVBL	0.10149	3.15e-179	0.10149	0.152	0.05	7.77e-175
C18orf32	0.101457	1.59e-166	0.101457	0.185	0.075	3.92e-162
RDH11	0.101379	4.11e-140	0.101379	0.184	0.08	1.01e-135
PTPMT1	0.101317	8.1e-144	0.101317	0.192	0.085	2e-139
MNS1	0.101204	0	0.101204	0.109	0.011	0
CBX6	0.101111	3.74e-179	0.101111	0.201	0.085	9.23e-175
POR	0.101107	4.72e-138	0.101107	0.196	0.089	1.16e-133
TMEM99	0.101078	9.55e-207	0.101078	0.146	0.042	2.36e-202
ITGAV	0.101075	6.01e-128	0.101075	0.21	0.103	1.48e-123
PUM1	0.101061	1.09e-125	0.101061	0.214	0.107	2.69e-121
ESD	0.100972	9.54e-88	0.100972	0.344	0.231	2.36e-83
AC009041.2	0.10089	0	0.10089	0.107	0.009	0
JPT2	0.100715	2.39e-195	0.100715	0.152	0.047	5.91e-191
AFTPH	0.100638	6.67e-176	0.100638	0.166	0.06	1.65e-171
CRYZL1	0.100622	7.25e-170	0.100622	0.171	0.065	1.79e-165
MTHFD2L	0.10058	2.78e-205	0.10058	0.146	0.042	6.87e-201
SNRNP70	0.100576	5.27e-116	0.100576	0.316	0.194	1.3e-111
AC097376.2	0.100519	8.51e-215	0.100519	0.139	0.037	2.1e-210
EPB41L1	0.10051	5.58e-210	0.10051	0.142	0.04	1.38e-205
NAPEPLD	0.100485	1.34e-238	0.100485	0.13	0.029	3.31e-234
TBC1D5	0.10035	1.54e-188	0.10035	0.15	0.048	3.82e-184
SEMA3B	0.10017	2.35e-206	0.10017	0.151	0.046	5.81e-202
DRC3	0.100038	0	0.100038	0.109	0.007	0
ACADM	0.0999949	2.63e-156	0.0999949	0.177	0.071	6.51e-152
GOLPH3	0.0998432	1.11e-138	0.0998432	0.214	0.103	2.73e-134
RBBP8	0.0997211	2.28e-266	0.0997211	0.128	0.025	5.63e-262
CALM2	0.0996104	4.06e-108	0.0996104	0.903	0.805	1e-103
TRAPPC6A	0.0995833	5.42e-116	0.0995833	0.225	0.118	1.34e-111
TRIM44	0.099565	5.34e-129	0.099565	0.19	0.088	1.32e-124
ZC3H7B	0.0991464	5.12e-204	0.0991464	0.137	0.038	1.27e-199
MRPL24	0.0991317	2.79e-115	0.0991317	0.229	0.122	6.9e-111
AC008771.1	0.0991211	4.34e-287	0.0991211	0.12	0.019	1.07e-282
MYO1B	0.0990575	2.75e-159	0.0990575	0.184	0.077	6.79e-155
MAP2	0.0990518	0	0.0990518	0.113	0.014	0
ITFG2	0.0989657	1e-209	0.0989657	0.137	0.037	2.48e-205
THSD4	0.0988337	4.78e-286	0.0988337	0.117	0.018	1.18e-281
CSDE1	0.0985717	2.87e-103	0.0985717	0.4	0.275	7.08e-99
GCSH	0.0985625	1.09e-135	0.0985625	0.185	0.082	2.69e-131
RDH14	0.09855	6.07e-168	0.09855	0.162	0.059	1.5e-163
PRKAA2	0.0985388	1.33008400648214e-318	0.0985388	0.112	0.014	3.28477546240828e-314
NINJ1	0.0984452	6.94e-156	0.0984452	0.212	0.099	1.71e-151
DAZAP2	0.0984401	1.53e-119	0.0984401	0.424	0.289	3.77e-115
SMARCA1	0.0983999	1.9e-204	0.0983999	0.138	0.038	4.69e-200
NFATC3	0.0983592	2.49e-129	0.0983592	0.174	0.076	6.14e-125
AFDN-DT	0.0983374	0	0.0983374	0.102	0.005	0
MTMR12	0.0983186	6.29e-257	0.0983186	0.122	0.023	1.55e-252
GGT7	0.0983056	2.15e-248	0.0983056	0.126	0.026	5.32e-244
NR6A1	0.0980916	0	0.0980916	0.106	0.01	0
KTN1	0.0979877	1.58e-210	0.0979877	0.515	0.341	3.9e-206
HIPK1	0.0978933	3.57e-146	0.0978933	0.17	0.069	8.82e-142
SYT6	0.0978579	0	0.0978579	0.096	0.002	0
AGA	0.0975249	1.07e-187	0.0975249	0.139	0.041	2.65e-183
ATF7IP2	0.0974947	1.48e-146	0.0974947	0.181	0.078	3.65e-142
BEX5	0.0974717	5.57e-256	0.0974717	0.132	0.03	1.38e-251
NCKAP1	0.0973775	3.35e-117	0.0973775	0.23	0.123	8.27e-113
ZNF608	0.097316	1.51e-255	0.097316	0.122	0.024	3.72e-251
EPS8L2	0.0972781	4.24e-160	0.0972781	0.174	0.069	1.05e-155
ABCD3	0.0972648	1.47e-193	0.0972648	0.143	0.043	3.64e-189
NTPCR	0.0972496	8.13e-142	0.0972496	0.175	0.074	2.01e-137
SCAF11	0.0971915	2.66e-100	0.0971915	0.349	0.231	6.56e-96
ESF1	0.0971661	5.42e-111	0.0971661	0.23	0.126	1.34e-106
TMED4	0.0969643	2e-102	0.0969643	0.26	0.152	4.95e-98
HIBADH	0.0969367	8.18e-169	0.0969367	0.148	0.05	2.02e-164
IMMP1L	0.09691	8.43e-164	0.09691	0.158	0.058	2.08e-159
MMP15	0.0967448	5.36e-234	0.0967448	0.126	0.028	1.32e-229
MYZAP	0.0967194	0	0.0967194	0.11	0.012	0
AHI1	0.0966932	5.2e-157	0.0966932	0.169	0.067	1.28e-152
IFT43	0.0966902	7.17e-144	0.0966902	0.173	0.072	1.77e-139
NDUFB8	0.0966704	7.29e-79	0.0966704	0.447	0.331	1.8e-74
ENOSF1	0.0966559	7.32e-168	0.0966559	0.151	0.052	1.81e-163
SHTN1	0.0965698	6.36e-202	0.0965698	0.135	0.037	1.57e-197
GABARAPL1	0.0965199	8.38e-159	0.0965199	0.22	0.106	2.07e-154
RGP1	0.0964581	1.31e-212	0.0964581	0.135	0.036	3.22e-208
GRHPR	0.0964432	2.58e-112	0.0964432	0.211	0.109	6.36e-108
GRAMD1C	0.0964363	0	0.0964363	0.109	0.011	0
PLEKHA1	0.0964203	8.61e-138	0.0964203	0.197	0.092	2.13e-133
SRGAP1	0.096334	3.31e-151	0.096334	0.156	0.059	8.18e-147
PLPP5	0.0963121	9.24e-119	0.0963121	0.203	0.101	2.28e-114
MRPS18B	0.0962746	1.99e-111	0.0962746	0.227	0.122	4.92e-107
NAA20	0.0962152	1.26e-91	0.0962152	0.253	0.151	3.11e-87
RBP4	0.0962061	2.55e-293	0.0962061	0.147	0.031	6.29e-289
SMIM1	0.0960452	5.2e-253	0.0960452	0.116	0.021	1.28e-248
CA11	0.095944	2.15e-250	0.095944	0.119	0.023	5.32e-246
TCAF1	0.0959406	8.71e-160	0.0959406	0.151	0.054	2.15e-155
PUF60	0.0959172	5.69e-95	0.0959172	0.246	0.144	1.41e-90
PTCH2	0.0958493	1.54e-210	0.0958493	0.101	0.019	3.79e-206
ATF7	0.0958087	9.96e-171	0.0958087	0.152	0.053	2.46e-166
SETBP1	0.0956681	7.1e-267	0.0956681	0.115	0.019	1.75e-262
ZBED5-AS1	0.0956345	2.44e-220	0.0956345	0.126	0.03	6.02e-216
HEXIM1	0.0955849	6.08e-126	0.0955849	0.179	0.082	1.5e-121
CSNK2B	0.0955813	2e-79	0.0955813	0.373	0.262	4.93e-75
WDR74	0.0955594	7.68e-110	0.0955594	0.187	0.093	1.9e-105
CACUL1	0.0954433	1.18e-143	0.0954433	0.173	0.072	2.92e-139
MARVELD3	0.0953591	4.9e-231	0.0953591	0.122	0.026	1.21e-226
BLNK	0.0952998	4.87e-252	0.0952998	0.125	0.026	1.2e-247
ATP6V1G1	0.0952568	2.39e-102	0.0952568	0.576	0.442	5.91e-98
SULT1A1	0.0951198	1.36e-181	0.0951198	0.136	0.041	3.35e-177
TSG101	0.094927	1.93e-123	0.094927	0.217	0.111	4.76e-119
LAMTOR3	0.0948392	2.21e-144	0.0948392	0.183	0.079	5.45e-140
SCP2	0.0948073	2.19e-85	0.0948073	0.402	0.286	5.41e-81
SUDS3	0.094797	6.16e-132	0.094797	0.174	0.076	1.52e-127
TOMM7	0.0947538	1.09e-52	0.0947538	0.804	0.745	2.7e-48
USP16	0.0947496	1.43e-108	0.0947496	0.241	0.135	3.53e-104
RING1	0.0946942	6.85e-154	0.0946942	0.158	0.06	1.69e-149
PRR13	0.0946066	2.63e-104	0.0946066	0.447	0.318	6.5e-100
THUMPD1	0.0945863	7.73e-137	0.0945863	0.176	0.077	1.91e-132
CLDN9	0.0945133	0	0.0945133	0.095	0.007	0
AL035661.1	0.0945118	9.81708438286557e-321	0.0945118	0.107	0.012	2.42442715919248e-316
AK6	0.0944909	2.28e-123	0.0944909	0.188	0.089	5.63e-119
LRP10	0.0944148	7.04e-101	0.0944148	0.243	0.139	1.74e-96
EDF1	0.094359	3.95e-59	0.094359	0.819	0.741	9.76e-55
RSRC2	0.09435	1.17e-102	0.09435	0.325	0.21	2.88e-98
HABP2	0.0942177	0	0.0942177	0.096	0.005	0
HNRNPM	0.0942084	3.38e-103	0.0942084	0.366	0.245	8.35e-99
ZNF24	0.0939087	1.28e-130	0.0939087	0.172	0.075	3.16e-126
RPRD2	0.0939069	5.3e-169	0.0939069	0.148	0.05	1.31e-164
GTF2IRD2B	0.0938416	5.03e-242	0.0938416	0.12	0.025	1.24e-237
RNF167	0.0937034	5e-129	0.0937034	0.211	0.106	1.24e-124
CBY1	0.0936666	1.02e-181	0.0936666	0.142	0.044	2.51e-177
DSTYK	0.0936647	3.1e-202	0.0936647	0.127	0.033	7.66e-198
CSRP2	0.0936238	3.83e-216	0.0936238	0.195	0.078	9.46e-212
SAFB2	0.0935962	1.91e-126	0.0935962	0.194	0.093	4.72e-122
TNIP1	0.09352	2.81e-123	0.09352	0.201	0.099	6.95e-119
NDUFV1	0.093513	2.12e-88	0.093513	0.243	0.144	5.23e-84
COPS6	0.09351	1.08e-76	0.09351	0.304	0.202	2.68e-72
RPRD1A	0.0935016	1.93e-171	0.0935016	0.148	0.05	4.78e-167
SPATA20	0.0934997	2.34e-156	0.0934997	0.146	0.052	5.77e-152
KMT2A	0.0934824	1.57e-113	0.0934824	0.216	0.114	3.89e-109
PNRC2	0.0934718	1.1e-98	0.0934718	0.255	0.15	2.72e-94
SMIM20	0.0934517	1.14e-125	0.0934517	0.183	0.084	2.81e-121
FLT3	0.093374	0	0.093374	0.098	0.006	0
PRSS22	0.0932996	2.03e-176	0.0932996	0.13	0.039	5.01e-172
NECTIN2	0.0932756	7.79e-110	0.0932756	0.239	0.133	1.92e-105
STAT1	0.0932017	5.34e-87	0.0932017	0.238	0.141	1.32e-82
EEPD1	0.093187	3.22e-205	0.093187	0.124	0.031	7.94e-201
TNRC18	0.0931852	1.41e-157	0.0931852	0.151	0.055	3.48e-153
CFDP1	0.093185	1.23e-137	0.093185	0.303	0.178	3.04e-133
ZNF493	0.093144	6.4e-181	0.093144	0.145	0.047	1.58e-176
SCARB2	0.0930318	2.31e-106	0.0930318	0.247	0.141	5.72e-102
PSMB7	0.0929197	4.01e-70	0.0929197	0.335	0.233	9.91e-66
C1orf116	0.0929133	9.99e-209	0.0929133	0.127	0.032	2.47e-204
NBEAL2	0.0928717	3e-199	0.0928717	0.132	0.036	7.42e-195
SHPRH	0.0928613	7.25e-165	0.0928613	0.148	0.051	1.79e-160
GOT1	0.0928138	3.78e-215	0.0928138	0.125	0.03	9.33e-211
NOXA1	0.0928028	5.22e-276	0.0928028	0.112	0.018	1.29e-271
KMT2C	0.0928021	2.91e-121	0.0928021	0.183	0.086	7.19e-117
MPP3	0.0927837	3.11318110200723e-316	0.0927837	0.103	0.011	7.68831204951706e-312
SCAMP4	0.0927242	4.52e-159	0.0927242	0.152	0.055	1.12e-154
MPRIP	0.0927008	1.52e-130	0.0927008	0.194	0.092	3.75e-126
PHACTR4	0.0925688	2.25e-143	0.0925688	0.163	0.066	5.56e-139
ANAPC13	0.0924139	3.16e-104	0.0924139	0.217	0.118	7.81e-100
RORC	0.0924088	5.18768928133309e-322	0.0924088	0.105	0.011	1.28115174491802e-317
FGD5-AS1	0.0923464	9.6e-115	0.0923464	0.192	0.094	2.37e-110
EI24	0.0922787	3.66e-93	0.0922787	0.263	0.16	9.04e-89
LGALS8	0.0922505	8.72e-126	0.0922505	0.169	0.074	2.15e-121
TJP1	0.0922402	3.34e-135	0.0922402	0.193	0.09	8.24e-131
CGN	0.0921823	1.29e-201	0.0921823	0.132	0.036	3.18e-197
TMED10	0.0921764	4.44e-78	0.0921764	0.397	0.286	1.1e-73
FAM104B	0.092138	5.91e-144	0.092138	0.146	0.054	1.46e-139
ZMYND11	0.0921358	9.12e-142	0.0921358	0.155	0.061	2.25e-137
ECI2	0.0921323	4.08e-131	0.0921323	0.16	0.067	1.01e-126
TAOK3	0.0921208	4.33e-107	0.0921208	0.221	0.121	1.07e-102
ALG5	0.0921052	6.9e-102	0.0921052	0.206	0.11	1.7e-97
TSC2	0.0919091	1.23e-154	0.0919091	0.156	0.059	3.04e-150
LINC00543	0.0918525	0	0.0918525	0.097	0.006	0
USP47	0.0917469	2.67e-126	0.0917469	0.167	0.073	6.59e-122
FAM84B	0.0916992	1.71e-183	0.0916992	0.132	0.038	4.21e-179
SARAF	0.091673	2.27e-245	0.091673	0.568	0.38	5.61e-241
RPL24	0.0916661	9.93e-84	0.0916661	0.991	0.977	2.45e-79
AFG3L2	0.0916331	2.67e-149	0.0916331	0.152	0.057	6.59e-145
NBR1	0.0915779	2.57e-132	0.0915779	0.179	0.08	6.35e-128
TTC39C	0.0915529	1.39e-167	0.0915529	0.154	0.056	3.42e-163
APIP	0.0915345	2.22e-139	0.0915345	0.161	0.066	5.49e-135
DICER1	0.0914896	1.27e-137	0.0914896	0.173	0.075	3.14e-133
SEPHS2	0.0914848	1.27e-110	0.0914848	0.2	0.102	3.13e-106
KIF5B	0.0914005	2.74e-90	0.0914005	0.342	0.23	6.77e-86
MIR4458HG	0.0913759	1.45e-103	0.0913759	0.181	0.09	3.58e-99
AJUBA	0.0913611	6.88e-299	0.0913611	0.105	0.013	1.7e-294
STAP2	0.0913225	2.01e-133	0.0913225	0.148	0.058	4.95e-129
XPA	0.0912832	1.21e-143	0.0912832	0.161	0.065	2.98e-139
RBBP4	0.0912384	1.78e-105	0.0912384	0.249	0.144	4.39e-101
PIAS1	0.0912198	1.2e-120	0.0912198	0.186	0.088	2.96e-116
KRTCAP3	0.0911042	3.26e-145	0.0911042	0.192	0.089	8.06e-141
NDUFS3	0.0910476	8.27e-84	0.0910476	0.24	0.144	2.04e-79
RBBP7	0.0910297	1.75e-102	0.0910297	0.203	0.107	4.32e-98
PLS3	0.0910036	9.03e-120	0.0910036	0.23	0.125	2.23e-115
PLEKHA5	0.0909356	6.05e-141	0.0909356	0.156	0.062	1.49e-136
SMIM15	0.0907823	7.82e-114	0.0907823	0.188	0.092	1.93e-109
KLHDC10	0.0906769	5.54e-193	0.0906769	0.126	0.034	1.37e-188
PHKA2	0.0906352	1.11e-233	0.0906352	0.11	0.021	2.73e-229
TTC14	0.0905833	4.86e-107	0.0905833	0.218	0.119	1.2e-102
SAMD4B	0.0905399	2.55e-133	0.0905399	0.169	0.073	6.29e-129
SMARCC2	0.0903327	2.96e-127	0.0903327	0.167	0.072	7.32e-123
KMT5C	0.0903248	4.75e-216	0.0903248	0.115	0.025	1.17e-211
CLTA	0.090208	1.27e-67	0.090208	0.454	0.345	3.12e-63
CALCOCO1	0.0901882	2.71e-152	0.0901882	0.153	0.058	6.69e-148
WDR59	0.0900914	2.37e-186	0.0900914	0.129	0.037	5.86e-182
FEZ2	0.0899047	6.75e-115	0.0899047	0.196	0.098	1.67e-110
RICTOR	0.0898361	2.45e-137	0.0898361	0.202	0.099	6.04e-133
WDR60	0.0896456	3.21e-126	0.0896456	0.164	0.071	7.92e-122
XRCC6	0.0896438	2.32e-73	0.0896438	0.319	0.217	5.72e-69
PRPF38B	0.0896127	1.15e-99	0.0896127	0.326	0.213	2.85e-95
USP22	0.0895831	5.59e-101	0.0895831	0.2	0.105	1.38e-96
NUMA1	0.0895674	5.5e-118	0.0895674	0.19	0.093	1.36e-113
CWF19L2	0.0894842	1.93e-130	0.0894842	0.192	0.092	4.77e-126
PHLDB2	0.0893402	3.18e-184	0.0893402	0.126	0.035	7.84e-180
PNLIP	0.0893197	0	0.0893197	0.52	0.151	0
WDR73	0.0892647	3.46e-170	0.0892647	0.133	0.042	8.54e-166
KHDRBS1	0.0892081	1.27e-80	0.0892081	0.316	0.212	3.14e-76
LIMCH1	0.0891963	4.38e-184	0.0891963	0.163	0.061	1.08e-179
PSMC5	0.0891725	3.62e-79	0.0891725	0.296	0.194	8.95e-75
NAA38	0.0890337	3.44e-114	0.0890337	0.372	0.248	8.5e-110
TRIOBP	0.0889423	8.17e-126	0.0889423	0.193	0.093	2.02e-121
GMPR2	0.0888194	9.97e-133	0.0888194	0.155	0.063	2.46e-128
XRRA1	0.0888061	3.15e-174	0.0888061	0.14	0.046	7.77e-170
MPPE1	0.088759	1.42e-152	0.088759	0.146	0.053	3.5e-148
C1QBP	0.0887457	6.2e-84	0.0887457	0.301	0.197	1.53e-79
STX7	0.0886967	3.18e-116	0.0886967	0.18	0.085	7.86e-112
CCDC141	0.0886546	0	0.0886546	0.094	0.005	0
CISD1	0.0885774	1.54e-91	0.0885774	0.225	0.129	3.81e-87
MCRIP1	0.0885289	6.92e-96	0.0885289	0.243	0.142	1.71e-91
NELFCD	0.088527	8.61e-133	0.088527	0.185	0.085	2.13e-128
RTF1	0.0885066	3.85e-98	0.0885066	0.322	0.21	9.5e-94
REPIN1	0.0884599	3.78e-148	0.0884599	0.146	0.054	9.34e-144
AGPAT2	0.0884583	1.46e-121	0.0884583	0.231	0.126	3.61e-117
ASXL1	0.0884543	3.77e-127	0.0884543	0.166	0.073	9.3e-123
AC106869.1	0.0884464	0	0.0884464	0.093	0.007	0
NEIL1	0.0883272	3.55e-188	0.0883272	0.12	0.032	8.76e-184
TRAPPC1	0.088319	8.7e-81	0.088319	0.399	0.287	2.15e-76
VCAM1	0.0883189	7.86e-114	0.0883189	0.1	0.034	1.94e-109
RAB25	0.0882788	3.84e-198	0.0882788	0.263	0.137	9.47e-194
TMEM80	0.0882712	3.74e-169	0.0882712	0.132	0.041	9.24e-165
GHITM	0.0882424	6.36e-79	0.0882424	0.313	0.21	1.57e-74
COMMD9	0.088186	9.06e-131	0.088186	0.148	0.059	2.24e-126
MAML2	0.0881063	1.29e-144	0.0881063	0.142	0.052	3.19e-140
WWC2	0.0880627	4.5e-205	0.0880627	0.115	0.027	1.11e-200
PRKX	0.0880576	1.77e-186	0.0880576	0.13	0.038	4.37e-182
DCTN3	0.0880529	3.31e-79	0.0880529	0.268	0.17	8.18e-75
SLC45A4	0.0879504	7.58e-258	0.0879504	0.104	0.016	1.87e-253
CREBBP	0.0879124	6.11e-144	0.0879124	0.147	0.055	1.51e-139
SCAPER	0.0878918	6.91e-175	0.0878918	0.131	0.04	1.71e-170
MMP24	0.0878713	0	0.0878713	0.087	0.002	0
CDX2	0.087808	1.94e-289	0.087808	0.104	0.014	4.79e-285
AC004233.3	0.0877643	0	0.0877643	0.089	0.002	0
MRPL54	0.0877487	5.19e-73	0.0877487	0.283	0.186	1.28e-68
C2orf72	0.0876899	0	0.0876899	0.092	0.007	0
RPAIN	0.0876633	1.35e-112	0.0876633	0.199	0.101	3.35e-108
SMYD2	0.0876533	9.41e-173	0.0876533	0.126	0.037	2.32e-168
SPSB3	0.0876494	9.14e-127	0.0876494	0.232	0.125	2.26e-122
NAT8L	0.0875785	0	0.0875785	0.088	0.002	0
LPGAT1	0.0875173	1.45e-129	0.0875173	0.156	0.065	3.59e-125
EPHA2	0.0874357	8.18e-138	0.0874357	0.137	0.051	2.02e-133
C1D	0.0872842	4.96e-105	0.0872842	0.225	0.125	1.23e-100
DALRD3	0.0871732	2.86e-154	0.0871732	0.132	0.044	7.06e-150
ZNF292	0.0871651	8.25e-111	0.0871651	0.222	0.122	2.04e-106
AC147651.2	0.0871442	0	0.0871442	0.087	0.002	0
ZMIZ1	0.0870758	2.11e-153	0.0870758	0.146	0.054	5.21e-149
ENPP5	0.0869851	4.53805619745452e-317	0.0869851	0.094	0.008	1.12071835852337e-312
KIAA1191	0.0869846	5.09e-143	0.0869846	0.148	0.057	1.26e-138
STX16	0.0869626	3.2e-116	0.0869626	0.17	0.079	7.91e-112
TCP1	0.0868348	5.79e-89	0.0868348	0.244	0.146	1.43e-84
POU6F2	0.0867517	0	0.0867517	0.086	0.002	0
MAST4	0.0867193	6.28e-136	0.0867193	0.185	0.086	1.55e-131
KIDINS220	0.086642	2.87e-112	0.086642	0.172	0.081	7.09e-108
MOCS2	0.0864818	4.37e-123	0.0864818	0.162	0.071	1.08e-118
FDX1	0.0864672	2.49e-95	0.0864672	0.21	0.116	6.15e-91
EMC4	0.0864235	9.46e-74	0.0864235	0.272	0.176	2.34e-69
NKX6-1	0.0863927	0	0.0863927	0.09	0.003	0
ATP11A	0.0863825	5.89e-148	0.0863825	0.143	0.053	1.46e-143
DUSP8	0.0863472	3.14e-233	0.0863472	0.099	0.016	7.75e-229
PARD6B	0.0862594	8.26e-177	0.0862594	0.136	0.044	2.04e-172
MYO1C	0.0861634	1.36e-118	0.0861634	0.183	0.088	3.36e-114
BLMH	0.0861545	3.08e-163	0.0861545	0.127	0.039	7.61e-159
NFIX	0.0861439	2.41e-154	0.0861439	0.135	0.046	5.94e-150
PRNP	0.086092	1.19e-103	0.086092	0.22	0.122	2.94e-99
POLDIP2	0.0860699	1.25e-119	0.0860699	0.163	0.073	3.08e-115
ILF3-DT	0.0859412	7.48e-118	0.0859412	0.184	0.089	1.85e-113
PRPF8	0.0858406	5.43e-121	0.0858406	0.163	0.072	1.34e-116
CPQ	0.0857369	2.45e-120	0.0857369	0.161	0.071	6.05e-116
AIG1	0.0856884	6.03e-111	0.0856884	0.213	0.114	1.49e-106
MLXIP	0.085641	7.47e-113	0.085641	0.17	0.08	1.84e-108
WRB	0.0855558	4.75e-150	0.0855558	0.136	0.047	1.17e-145
ZBED3	0.0854523	1.64e-272	0.0854523	0.097	0.012	4.04e-268
PSMD9	0.0854435	5.04e-109	0.0854435	0.175	0.084	1.24e-104
ZC3H14	0.0854052	9.99e-149	0.0854052	0.134	0.046	2.47e-144
REV3L	0.0853875	1.37e-143	0.0853875	0.146	0.056	3.39e-139
EPB41L4A	0.0853716	2.09e-216	0.0853716	0.115	0.026	5.16e-212
RXRA	0.0852057	3.49e-125	0.0852057	0.153	0.064	8.63e-121
NEO1	0.0851971	2.47e-234	0.0851971	0.104	0.018	6.1e-230
MAGOH	0.0851855	1.92e-74	0.0851855	0.283	0.186	4.74e-70
PTPN2	0.0851517	1.11e-118	0.0851517	0.184	0.089	2.74e-114
RAB11B	0.0850803	1.23e-91	0.0850803	0.251	0.152	3.05e-87
SVBP	0.0850531	3.37e-106	0.0850531	0.176	0.086	8.33e-102
ALDH1L1	0.0850143	7.67e-301	0.0850143	0.094	0.009	1.9e-296
LPP	0.0849965	8.72e-115	0.0849965	0.304	0.19	2.15e-110
ZBED1	0.0849739	5.46e-172	0.0849739	0.123	0.035	1.35e-167
TRNP1	0.0849727	1.66e-189	0.0849727	0.118	0.031	4.11e-185
CEBPZOS	0.084931	1.97e-111	0.084931	0.179	0.087	4.86e-107
GOLGB1	0.0848783	2.46e-97	0.0848783	0.255	0.155	6.07e-93
SNHG9	0.0848522	1.36e-116	0.0848522	0.206	0.108	3.36e-112
NDUFA10	0.08481	2.22e-81	0.08481	0.215	0.126	5.49e-77
LRPAP1	0.084796	1.38e-66	0.084796	0.291	0.198	3.41e-62
TOM1L2	0.0847013	2.48e-212	0.0847013	0.112	0.024	6.13e-208
PYM1	0.0846846	5.36e-128	0.0846846	0.17	0.076	1.32e-123
HSP90AA1	0.0846358	3.86e-125	0.0846358	0.946	0.854	9.52e-121
CIR1	0.0845887	1.89e-81	0.0845887	0.256	0.16	4.66e-77
KMT2E	0.0845853	1.21e-122	0.0845853	0.364	0.241	2.99e-118
MST1	0.0844815	3.37e-292	0.0844815	0.093	0.009	8.33e-288
DENR	0.0844721	3.42e-100	0.0844721	0.183	0.093	8.45e-96
SDHA	0.0843747	5.09e-99	0.0843747	0.193	0.102	1.26e-94
IP6K2	0.0843583	1.57e-82	0.0843583	0.228	0.136	3.87e-78
CCDC115	0.0843471	3.12e-103	0.0843471	0.193	0.1	7.7e-99
DLD	0.0843107	6.98e-125	0.0843107	0.155	0.066	1.72e-120
COA5	0.0843079	7.98e-106	0.0843079	0.178	0.087	1.97e-101
WSB1	0.0843061	9.34e-104	0.0843061	0.38	0.262	2.31e-99
CRB3	0.0842473	1.67e-135	0.0842473	0.145	0.057	4.11e-131
TPD52	0.0842261	1.71e-144	0.0842261	0.211	0.106	4.23e-140
TSGA10	0.0841624	7.3e-245	0.0841624	0.099	0.015	1.8e-240
SMIM7	0.0841273	3.22e-73	0.0841273	0.241	0.151	7.95e-69
LCA5	0.0840643	1.5e-259	0.0840643	0.098	0.014	3.71e-255
TNKS1BP1	0.0839707	1.8e-140	0.0839707	0.147	0.057	4.45e-136
RNF170	0.0838908	1.94e-157	0.0838908	0.128	0.041	4.79e-153
MYADM	0.0838118	7.6e-79	0.0838118	0.254	0.162	1.88e-74
SMARCD3	0.0837738	2.61e-196	0.0837738	0.114	0.028	6.45e-192
SNRPC	0.0837252	2.06e-67	0.0837252	0.268	0.177	5.09e-63
DGCR2	0.0837127	2.05e-143	0.0837127	0.133	0.047	5.06e-139
AC009414.2	0.0836918	1.49e-241	0.0836918	0.098	0.015	3.69e-237
AC011043.1	0.0836575	8.82e-263	0.0836575	0.098	0.013	2.18e-258
LAMA5	0.0835628	1.87e-128	0.0835628	0.154	0.065	4.61e-124
NME7	0.0835611	4.94e-157	0.0835611	0.123	0.038	1.22e-152
SPIN1	0.0835093	2.1e-121	0.0835093	0.145	0.06	5.18e-117
MARK3	0.0833945	2.86e-95	0.0833945	0.201	0.109	7.07e-91
UBR2	0.0833382	2.91e-132	0.0833382	0.135	0.051	7.18e-128
RCN2	0.0832668	2.14e-88	0.0832668	0.228	0.134	5.29e-84
DYNLL2	0.0831834	3.86e-111	0.0831834	0.146	0.063	9.52e-107
ATN1	0.0831599	1e-117	0.0831599	0.161	0.072	2.48e-113
STUB1	0.08309	6.24e-78	0.08309	0.269	0.173	1.54e-73
PAGR1	0.0829923	1.01e-228	0.0829923	0.103	0.019	2.48e-224
ADGRA3	0.0829571	4.3e-225	0.0829571	0.099	0.017	1.06e-220
CCAR1	0.0828982	7.34e-89	0.0828982	0.191	0.103	1.81e-84
SCOC	0.0828261	1.38e-98	0.0828261	0.229	0.132	3.41e-94
ZNF429	0.0828221	3.07e-224	0.0828221	0.102	0.018	7.59e-220
QARS	0.082816	2.08e-88	0.082816	0.183	0.097	5.13e-84
DNAJB2	0.0826633	4.73e-122	0.0826633	0.158	0.069	1.17e-117
ANKRD54	0.0826012	4.47e-165	0.0826012	0.125	0.038	1.1e-160
TSR2	0.0825355	4e-117	0.0825355	0.161	0.072	9.88e-113
LTBP3	0.0825094	1.02e-91	0.0825094	0.192	0.104	2.51e-87
WBP2	0.0823943	1e-97	0.0823943	0.203	0.11	2.48e-93
NDUFA6	0.082286	9.09e-76	0.082286	0.371	0.265	2.24e-71
H2AFY2	0.0822258	1.29e-215	0.0822258	0.104	0.02	3.19e-211
VPS28	0.0819943	7.34e-65	0.0819943	0.422	0.319	1.81e-60
GGA1	0.0819684	1.99e-115	0.0819684	0.176	0.085	4.92e-111
KPNA6	0.081932	1.66e-108	0.081932	0.164	0.077	4.1e-104
UBE2E3	0.0819192	4.01e-85	0.0819192	0.252	0.156	9.9e-81
BICDL2	0.081917	2.66e-143	0.081917	0.133	0.047	6.56e-139
PPA2	0.0818978	2.59e-89	0.0818978	0.177	0.093	6.39e-85
RPL23	0.0818891	3.14e-89	0.0818891	0.976	0.936	7.76e-85
ADK	0.0818667	4.73e-132	0.0818667	0.136	0.051	1.17e-127
SGPL1	0.0818539	3.54e-137	0.0818539	0.132	0.047	8.75e-133
IFIT3	0.0818138	8.8e-95	0.0818138	0.125	0.054	2.17e-90
DYNC1LI2	0.0818055	5.83e-84	0.0818055	0.225	0.134	1.44e-79
JTB	0.0817045	3.49e-79	0.0817045	0.489	0.374	8.62e-75
SMAD4	0.0816491	3.32e-158	0.0816491	0.125	0.039	8.2e-154
CGNL1	0.0816198	2.16e-286	0.0816198	0.09	0.009	5.34e-282
NT5C3B	0.0814343	1.34e-121	0.0814343	0.139	0.056	3.32e-117
ANKRD49	0.0814311	1e-137	0.0814311	0.156	0.065	2.47e-133
SNHG8	0.0814008	1.27e-82	0.0814008	0.386	0.277	3.13e-78
GIPC2	0.0813481	1.3e-179	0.0813481	0.107	0.026	3.21e-175
SCAND1	0.0813172	1.62e-82	0.0813172	0.409	0.298	4e-78
SMAD3	0.0811607	6.75e-113	0.0811607	0.148	0.064	1.67e-108
SENP6	0.0810569	1.25e-94	0.0810569	0.173	0.088	3.08e-90
DPM3	0.0810354	8.52e-66	0.0810354	0.27	0.18	2.1e-61
SF3B6	0.0810222	5.8e-75	0.0810222	0.461	0.35	1.43e-70
EEF1G	0.0809215	3.28e-112	0.0809215	0.172	0.082	8.1e-108
ARL6IP4	0.0807127	5.56e-74	0.0807127	0.472	0.361	1.37e-69
C6orf136	0.0807047	6.08e-173	0.0807047	0.107	0.027	1.5e-168
SEC63	0.080495	8.84e-84	0.080495	0.201	0.114	2.18e-79
TTC19	0.0804286	1.13e-117	0.0804286	0.164	0.075	2.78e-113
HSD3B7	0.0803885	5.79e-158	0.0803885	0.116	0.034	1.43e-153
RAMMET	0.080331	9.51e-104	0.080331	0.182	0.093	2.35e-99
FBXO25	0.0802892	2.38e-135	0.0802892	0.133	0.049	5.88e-131
RFC1	0.0802165	7.46e-98	0.0802165	0.178	0.091	1.84e-93
APPL1	0.0801328	8.7e-89	0.0801328	0.178	0.093	2.15e-84
MUM1L1	0.0800927	0	0.0800927	0.082	0.003	0
CSPP1	0.0800355	2.13e-165	0.0800355	0.104	0.026	5.27e-161
EXOC6	0.0800145	5.46e-156	0.0800145	0.119	0.037	1.35e-151
MRPS5	0.0799706	5.81e-98	0.0799706	0.197	0.106	1.44e-93
RSPH3	0.0799304	8.06e-196	0.0799304	0.103	0.022	1.99e-191
TCEA2	0.0799153	1.07e-116	0.0799153	0.148	0.063	2.64e-112
LIMD1	0.0799076	7.75e-190	0.0799076	0.105	0.024	1.91e-185
NAV2	0.0796985	2.54e-204	0.0796985	0.096	0.018	6.27e-200
GNPAT	0.0796444	1.68e-113	0.0796444	0.15	0.066	4.14e-109
THYN1	0.0795713	1.18e-84	0.0795713	0.185	0.101	2.92e-80
FRK	0.079475	1.01e-239	0.079475	0.095	0.014	2.5e-235
FUNDC1	0.079471	5.77e-131	0.079471	0.131	0.048	1.43e-126
CTNNAL1	0.0794341	4.32e-143	0.0794341	0.149	0.06	1.07e-138
HACD3	0.0793791	1.32e-84	0.0793791	0.173	0.091	3.26e-80
SRSF5	0.0793687	2.04e-148	0.0793687	0.547	0.4	5.04e-144
NDUFS2	0.0793492	1.51e-64	0.0793492	0.221	0.139	3.74e-60
YIPF6	0.0793061	1.42e-106	0.0793061	0.175	0.086	3.5e-102
NDUFV3	0.0793001	1.51e-78	0.0793001	0.206	0.12	3.72e-74
NHLRC2	0.0791772	6.11e-146	0.0791772	0.118	0.038	1.51e-141
GAREM1	0.0791644	3.63e-183	0.0791644	0.103	0.024	8.96e-179
MRPS33	0.0791093	1.04e-69	0.0791093	0.236	0.149	2.57e-65
OTUD6B-AS1	0.0790528	1.02e-98	0.0790528	0.215	0.122	2.53e-94
PACSIN3	0.0790267	2.13e-233	0.0790267	0.095	0.015	5.25e-229
PREPL	0.0789554	8.38e-126	0.0789554	0.133	0.051	2.07e-121
GALNT3	0.0788033	9.97e-112	0.0788033	0.154	0.07	2.46e-107
DPCD	0.0787865	6.62e-117	0.0787865	0.134	0.053	1.63e-112
SMCR5	0.0787038	2.5e-201	0.0787038	0.097	0.019	6.18e-197
DNAL4	0.0786723	1.51e-162	0.0786723	0.107	0.029	3.74e-158
HDAC5	0.0786573	2.57e-131	0.0786573	0.132	0.049	6.35e-127
TMEM219	0.0786532	2.93e-63	0.0786532	0.369	0.271	7.22e-59
TBC1D24	0.0786313	2e-251	0.0786313	0.09	0.011	4.95e-247
ZBTB10	0.0785904	4.04e-122	0.0785904	0.126	0.047	9.97e-118
TOR1AIP2	0.0785284	1.4e-104	0.0785284	0.225	0.129	3.47e-100
WDR66	0.0785147	2.03133608090691e-318	0.0785147	0.08	0.005	5.0165875854077e-314
KHSRP	0.0785124	9.82e-110	0.0785124	0.147	0.065	2.42e-105
MOAP1	0.078447	6.38e-153	0.078447	0.119	0.037	1.57e-148
MYLIP	0.078409	4.19e-112	0.078409	0.196	0.104	1.03e-107
MORF4L1	0.0783778	8.74e-124	0.0783778	0.574	0.437	2.16e-119
ACADS	0.0783238	6.27e-162	0.0783238	0.11	0.031	1.55e-157
MYO6	0.0783188	7.7e-107	0.0783188	0.2	0.107	1.9e-102
FBXO9	0.0783184	2.3e-117	0.0783184	0.137	0.055	5.69e-113
TXN2	0.0783171	7.4e-64	0.0783171	0.228	0.145	1.83e-59
LENG8	0.0782781	7.69e-90	0.0782781	0.208	0.119	1.9e-85
SCGN	0.0782055	4.05e-244	0.0782055	0.082	0.01	9.99e-240
TST	0.0781825	7.02e-136	0.0781825	0.125	0.044	1.73e-131
RERG	0.0781445	7.52e-183	0.0781445	0.115	0.031	1.86e-178
TMEM179B	0.0781195	7.21e-63	0.0781195	0.275	0.186	1.78e-58
RNF10	0.0781092	1.69e-94	0.0781092	0.175	0.09	4.18e-90
COMMD2	0.0781015	1.4e-103	0.0781015	0.169	0.083	3.45e-99
AC004951.1	0.0780297	7.32e-135	0.0780297	0.123	0.043	1.81e-130
EML2	0.0780095	2.69e-125	0.0780095	0.125	0.046	6.64e-121
SECISBP2	0.0779708	3.05e-106	0.0779708	0.164	0.078	7.52e-102
VEGFA	0.0779666	2.97e-152	0.0779666	0.238	0.128	7.33e-148
BIRC2	0.0779539	1.16e-101	0.0779539	0.196	0.106	2.86e-97
CREBRF	0.0779529	1.42e-105	0.0779529	0.189	0.099	3.5e-101
TMEM9B	0.0778877	1.19e-80	0.0778877	0.2	0.114	2.93e-76
NTN4	0.0778851	7.09e-134	0.0778851	0.128	0.047	1.75e-129
ZNF358	0.0778605	7.13e-122	0.0778605	0.125	0.046	1.76e-117
ZNF148	0.077819	4.88e-94	0.077819	0.163	0.081	1.21e-89
MYRF	0.0777632	2.48e-166	0.0777632	0.107	0.028	6.12e-162
HSPA9	0.0777326	1e-69	0.0777326	0.222	0.137	2.48e-65
HNRNPA1P48	0.0777138	6.78e-105	0.0777138	0.144	0.064	1.67e-100
RNASEH2C	0.077704	8.55e-55	0.077704	0.277	0.193	2.11e-50
MLLT6	0.0776349	2.79e-110	0.0776349	0.164	0.078	6.89e-106
GLOD4	0.0775327	1.38e-91	0.0775327	0.167	0.085	3.41e-87
NUDT2	0.0775124	1e-101	0.0775124	0.145	0.065	2.48e-97
MKRN1	0.0774837	3.27e-94	0.0774837	0.193	0.105	8.07e-90
TFG	0.0774087	1.18e-76	0.0774087	0.228	0.139	2.92e-72
DHX29	0.0773872	7.63e-88	0.0773872	0.175	0.092	1.88e-83
OGA	0.0773282	1.98e-96	0.0773282	0.242	0.146	4.89e-92
PPP2R1A	0.0773037	3.07e-62	0.0773037	0.256	0.17	7.58e-58
GATAD1	0.0773002	1.18e-101	0.0773002	0.153	0.071	2.92e-97
DHX15	0.0772808	3.04e-91	0.0772808	0.177	0.093	7.51e-87
ATP6AP2	0.0772343	1.65e-75	0.0772343	0.333	0.233	4.06e-71
H6PD	0.0772321	1.06e-136	0.0772321	0.125	0.044	2.62e-132
RAB30-AS1	0.0770724	1.85e-111	0.0770724	0.132	0.054	4.56e-107
MPHOSPH8	0.0770061	8.6e-96	0.0770061	0.347	0.238	2.12e-91
ZNF395	0.077006	1.85e-162	0.077006	0.112	0.032	4.56e-158
EDN3	0.0769924	2.75e-287	0.0769924	0.08	0.006	6.79e-283
SMARCA2	0.0769908	1.71e-103	0.0769908	0.193	0.104	4.23e-99
ADH1C	0.0768709	1.14e-136	0.0768709	0.096	0.027	2.81e-132
POP5	0.0768605	1.07e-91	0.0768605	0.161	0.08	2.63e-87
ANAPC5	0.0768244	1.48e-84	0.0768244	0.195	0.109	3.64e-80
RPL7L1	0.0768134	7.46e-78	0.0768134	0.203	0.118	1.84e-73
GOLGA8B	0.0768049	5.08e-134	0.0768049	0.137	0.053	1.26e-129
AC008124.1	0.0767684	7.47e-147	0.0767684	0.12	0.039	1.85e-142
CRLS1	0.0767628	1.17e-102	0.0767628	0.157	0.074	2.89e-98
ATRX	0.0767136	5.28e-83	0.0767136	0.325	0.223	1.3e-78
HDAC1	0.0765532	4.92e-82	0.0765532	0.212	0.125	1.22e-77
PMVK	0.076512	6.27e-74	0.076512	0.2	0.117	1.55e-69
EFNA1	0.0765063	5.48e-198	0.0765063	0.234	0.114	1.35e-193
LEAP2	0.0764689	6.89e-192	0.0764689	0.072	0.01	1.7e-187
NCOR2	0.0764379	6.88e-114	0.0764379	0.147	0.064	1.7e-109
C8orf59	0.076405	7.69e-56	0.076405	0.351	0.259	1.9e-51
PSMC3	0.0763963	1.56e-63	0.0763963	0.261	0.174	3.86e-59
RPL4	0.0763615	8.21e-64	0.0763615	0.939	0.891	2.03e-59
PCNX4	0.0763224	4.31e-113	0.0763224	0.128	0.051	1.07e-108
KCNQ1	0.0763116	8.79e-195	0.0763116	0.095	0.019	2.17e-190
UQCRFS1	0.0763076	7.94e-49	0.0763076	0.283	0.203	1.96e-44
CTNNA1	0.0763013	7.71e-97	0.0763013	0.276	0.175	1.9e-92
USP9X	0.076272	6.78e-104	0.076272	0.158	0.075	1.68e-99
FRA10AC1	0.0761551	2.1e-103	0.0761551	0.148	0.067	5.19e-99
GCA	0.0761485	4.27e-103	0.0761485	0.164	0.08	1.05e-98
AC084033.3	0.0760115	6.44e-168	0.0760115	0.104	0.027	1.59e-163
RNF130	0.0760113	2.53e-141	0.0760113	0.216	0.114	6.25e-137
RNPC3	0.0760076	5.52e-138	0.0760076	0.119	0.04	1.36e-133
IER3IP1	0.0759197	8.01e-83	0.0759197	0.241	0.149	1.98e-78
ZNF302	0.0759144	1.49e-107	0.0759144	0.133	0.056	3.69e-103
BAD	0.0759125	4.14e-76	0.0759125	0.21	0.125	1.02e-71
NRBP2	0.0758868	1.53e-173	0.0758868	0.101	0.024	3.77e-169
PCLO	0.075879	1.15e-252	0.075879	0.085	0.01	2.84e-248
EGLN1	0.075869	7.72e-110	0.075869	0.13	0.053	1.91e-105
CDH23	0.0758336	9.74e-304	0.0758336	0.082	0.006	2.41e-299
KAT6B	0.07581	4.43e-118	0.07581	0.127	0.049	1.09e-113
ALDH6A1	0.0758059	2.36e-157	0.0758059	0.105	0.029	5.82e-153
NKTR	0.0757992	6.49e-107	0.0757992	0.316	0.208	1.6e-102
CYP39A1	0.0757665	0	0.0757665	0.077	0.004	0
MDM4	0.0757585	2.82e-95	0.0757585	0.236	0.142	6.96e-91
CD164	0.0757554	4.23e-96	0.0757554	0.415	0.299	1.04e-91
SRSF8	0.0756854	2.98e-98	0.0756854	0.194	0.106	7.36e-94
MALAT1	0.0756823	9.13e-33	0.0756823	1	0.999	2.25e-28
PSMB6	0.0756712	3.76e-49	0.0756712	0.337	0.252	9.29e-45
FANCL	0.0756582	1.03e-147	0.0756582	0.113	0.034	2.54e-143
UQCRC2	0.0756028	2.92e-58	0.0756028	0.257	0.174	7.22e-54
REST	0.0755948	5.61e-92	0.0755948	0.169	0.086	1.39e-87
UNC5CL	0.0755311	5.53e-193	0.0755311	0.088	0.016	1.37e-188
ZSWIM6	0.0754688	6.91e-138	0.0754688	0.114	0.037	1.71e-133
GNPNAT1	0.0754519	9.77e-135	0.0754519	0.112	0.036	2.41e-130
PXMP2	0.0753644	1.58e-156	0.0753644	0.107	0.029	3.9e-152
SCAI	0.0753565	1.04e-183	0.0753565	0.095	0.02	2.58e-179
HINT3	0.075346	2.77e-150	0.075346	0.111	0.033	6.83e-146
GPBP1L1	0.0753114	6.02e-94	0.0753114	0.178	0.094	1.49e-89
CYP3A5	0.0752953	9.86e-157	0.0752953	0.232	0.124	2.44e-152
REEP6	0.0752103	1.2e-215	0.0752103	0.095	0.017	2.97e-211
KIF13B	0.0752041	4.56e-146	0.0752041	0.117	0.038	1.13e-141
CETN3	0.0751872	3.95e-110	0.0751872	0.133	0.055	9.75e-106
USP8	0.0750948	6.28e-74	0.0750948	0.18	0.102	1.55e-69
TPPP3	0.0750902	1.88e-209	0.0750902	0.183	0.074	4.64e-205
RHPN2	0.0750817	1.34e-171	0.0750817	0.11	0.03	3.3e-167
ARL5A	0.0750746	3.45e-103	0.0750746	0.163	0.079	8.51e-99
WWP1	0.0749751	2.85e-119	0.0749751	0.136	0.056	7.04e-115
RAB18	0.0749722	5.16e-75	0.0749722	0.219	0.133	1.27e-70
PALMD	0.0749676	2.64e-165	0.0749676	0.139	0.052	6.52e-161
RRAS2	0.0749448	1.97e-151	0.0749448	0.113	0.034	4.87e-147
EXT1	0.0747402	3.1e-148	0.0747402	0.116	0.037	7.65e-144
ARFGAP2	0.0747064	2.82e-97	0.0747064	0.144	0.066	6.97e-93
PRR26	0.0746773	1.91e-285	0.0746773	0.077	0.006	4.73e-281
AC243964.2	0.0746696	5.61e-302	0.0746696	0.074	0.004	1.38e-297
PITPNA-AS1	0.0746204	3e-132	0.0746204	0.118	0.04	7.41e-128
UTRN	0.0745716	1.57e-110	0.0745716	0.193	0.103	3.87e-106
ZNF219	0.0745398	1.65e-175	0.0745398	0.094	0.02	4.09e-171
AMFR	0.0745339	2.87e-121	0.0745339	0.148	0.065	7.08e-117
LNX2	0.0745018	1.14e-164	0.0745018	0.098	0.024	2.81e-160
TLE1	0.0744999	2e-108	0.0744999	0.134	0.057	4.95e-104
TDP2	0.0744743	4.19e-102	0.0744743	0.138	0.06	1.03e-97
SMIM4	0.0744709	2.94e-91	0.0744709	0.17	0.088	7.26e-87
AKR7A2	0.0744434	1.86e-68	0.0744434	0.183	0.106	4.6e-64
GOLGA7B	0.0744271	5.73e-238	0.0744271	0.082	0.01	1.41e-233
ADCY5	0.074339	1.58e-265	0.074339	0.081	0.008	3.91e-261
SORT1	0.074275	2.37e-123	0.074275	0.122	0.045	5.85e-119
CCNG1	0.0742725	1.01e-88	0.0742725	0.175	0.093	2.5e-84
BRD2	0.0742069	2.01e-60	0.0742069	0.276	0.19	4.96e-56
PTK2	0.0741974	2.04e-88	0.0741974	0.166	0.086	5.03e-84
EMC10	0.0741753	1.05e-78	0.0741753	0.24	0.15	2.59e-74
BX322562.1	0.0741445	3.98e-289	0.0741445	0.079	0.006	9.84e-285
CLUH	0.0741316	1.76e-167	0.0741316	0.099	0.024	4.35e-163
DCAF8	0.0741242	3.03e-98	0.0741242	0.135	0.059	7.49e-94
CREBL2	0.0741217	9.03e-121	0.0741217	0.138	0.057	2.23e-116
GAS8	0.0741212	3.33e-204	0.0741212	0.089	0.015	8.22e-200
C9orf116	0.074118	1.18e-241	0.074118	0.085	0.01	2.91e-237
ZNF814	0.0740614	4.12e-163	0.0740614	0.1	0.025	1.02e-158
C5orf15	0.0740163	1.46e-84	0.0740163	0.172	0.091	3.61e-80
MTERF2	0.0740082	1.1e-181	0.0740082	0.095	0.02	2.72e-177
SNRNP200	0.0740003	2.55e-83	0.0740003	0.181	0.1	6.31e-79
LRRIQ1	0.0739922	0	0.0739922	0.075	0.003	0
MRPL2	0.0739859	3.32e-84	0.0739859	0.165	0.086	8.21e-80
YIPF4	0.0739426	5.28e-85	0.0739426	0.232	0.142	1.3e-80
IFT80	0.073931	1.77e-184	0.073931	0.094	0.02	4.37e-180
CLINT1	0.0739111	4.72e-112	0.0739111	0.199	0.108	1.17e-107
ZC3H12A	0.0738657	3.8e-67	0.0738657	0.12	0.06	9.38e-63
IST1	0.0738415	3.82e-77	0.0738415	0.195	0.113	9.43e-73
SRSF6	0.0738186	7.05e-85	0.0738186	0.222	0.134	1.74e-80
FUZ	0.0737816	2.31e-164	0.0737816	0.096	0.023	5.71e-160
PIGX	0.0737736	3.81e-120	0.0737736	0.119	0.044	9.41e-116
MRPL22	0.0736655	1.12e-76	0.0736655	0.204	0.12	2.76e-72
DDAH2	0.0736497	1.31e-76	0.0736497	0.253	0.163	3.23e-72
NEMF	0.0736491	1.15e-70	0.0736491	0.204	0.123	2.83e-66
WDR61	0.0735998	1.13e-80	0.0735998	0.181	0.1	2.8e-76
ACYP1	0.073577	4.57e-97	0.073577	0.149	0.071	1.13e-92
CCNC	0.0735578	5.67e-89	0.0735578	0.149	0.072	1.4e-84
MRPS18C	0.0735553	4.92e-70	0.0735553	0.233	0.148	1.21e-65
SH3BP4	0.0735259	5.32e-137	0.0735259	0.106	0.032	1.31e-132
ISCA1	0.073522	5.75e-101	0.073522	0.169	0.086	1.42e-96
PPP4R2	0.0733886	3.6e-74	0.0733886	0.17	0.094	8.89e-70
MTFR1L	0.0733621	1.23e-113	0.0733621	0.116	0.043	3.04e-109
AC012306.2	0.0733272	1.19e-155	0.0733272	0.097	0.025	2.94e-151
NIPBL	0.0732646	9.35e-78	0.0732646	0.193	0.111	2.31e-73
TTC3	0.0732476	6.27e-76	0.0732476	0.286	0.193	1.55e-71
CLN5	0.0732311	4.4e-102	0.0732311	0.139	0.062	1.09e-97
SHC2	0.0732064	5.57e-156	0.0732064	0.098	0.025	1.38e-151
NSD1	0.0731797	1.99e-97	0.0731797	0.159	0.079	4.91e-93
NAA60	0.0731786	2.98e-104	0.0731786	0.132	0.056	7.36e-100
MARVELD2	0.0731034	3.34e-176	0.0731034	0.092	0.02	8.24e-172
TMEM67	0.0729896	3.33e-170	0.0729896	0.095	0.022	8.24e-166
DHRS1	0.0729834	4.46e-104	0.0729834	0.138	0.06	1.1e-99
NAPA	0.0729775	7.71e-75	0.0729775	0.205	0.122	1.9e-70
ATXN10	0.0729391	1.83e-72	0.0729391	0.171	0.095	4.51e-68
PPP2CB	0.0729181	4.71e-93	0.0729181	0.159	0.079	1.16e-88
SELENBP1	0.0729164	1.84e-96	0.0729164	0.134	0.06	4.55e-92
WDR91	0.0728868	8.02e-217	0.0728868	0.086	0.013	1.98e-212
STOML2	0.0728361	5e-60	0.0728361	0.219	0.14	1.23e-55
MICU2	0.0727598	1.96e-92	0.0727598	0.143	0.067	4.85e-88
MAGI3	0.0727555	2.88e-173	0.0727555	0.092	0.02	7.1e-169
SIPA1L1	0.0727491	4.52e-130	0.0727491	0.112	0.037	1.12e-125
PRPF38A	0.0727465	8.05e-89	0.0727465	0.162	0.083	1.99e-84
FBXL3	0.072697	3.53e-106	0.072697	0.14	0.061	8.72e-102
MAP4	0.0726818	2.85e-83	0.0726818	0.222	0.134	7.03e-79
CBX7	0.0726436	1.66e-141	0.0726436	0.112	0.036	4.11e-137
SHB	0.0726385	3.25e-163	0.0726385	0.092	0.021	8.03e-159
CCNL1	0.0726303	5.87e-56	0.0726303	0.384	0.292	1.45e-51
PRRC2B	0.0725765	3.33e-88	0.0725765	0.164	0.085	8.22e-84
AC103591.3	0.0725648	1.41e-70	0.0725648	0.127	0.063	3.49e-66
DERL2	0.0725606	4.14e-83	0.0725606	0.17	0.09	1.02e-78
ZFP14	0.0725306	3.85e-125	0.0725306	0.113	0.039	9.5e-121
BTG1	0.072481	0	0.072481	0.935	0.726	0
DYNC1I2	0.0724478	2.97e-74	0.0724478	0.335	0.238	7.33e-70
ORC4	0.072422	1.89e-105	0.072422	0.12	0.047	4.66e-101
GTF2A2	0.0723777	1.75e-66	0.0723777	0.293	0.202	4.33e-62
MAVS	0.0723294	2.45e-100	0.0723294	0.132	0.057	6.06e-96
D2HGDH	0.0722905	1.07e-124	0.0722905	0.116	0.041	2.64e-120
TMX2	0.0722895	2.22e-81	0.0722895	0.165	0.087	5.49e-77
TMEM220	0.0722282	1.59e-182	0.0722282	0.092	0.019	3.92e-178
MRPL21	0.0721916	1.67e-60	0.0721916	0.225	0.145	4.14e-56
COQ9	0.072181	4.14e-107	0.072181	0.121	0.048	1.02e-102
KLC3	0.0720521	4.51e-296	0.0720521	0.078	0.005	1.11e-291
SMCO4	0.0719628	5.13e-87	0.0719628	0.166	0.087	1.27e-82
AL135905.1	0.0719112	0	0.0719112	0.074	0.003	0
MAP2K7	0.0718484	5.58e-106	0.0718484	0.13	0.054	1.38e-101
HCFC1R1	0.0717894	1.33e-105	0.0717894	0.276	0.174	3.28e-101
APOO	0.0717311	5.43e-145	0.0717311	0.098	0.027	1.34e-140
M6PR	0.0717105	4.28e-90	0.0717105	0.212	0.125	1.06e-85
MPV17L	0.0716985	7.45e-259	0.0716985	0.081	0.008	1.84e-254
UBXN6	0.0716682	7.2e-85	0.0716682	0.157	0.08	1.78e-80
MTA1	0.0716655	3.26e-99	0.0716655	0.132	0.057	8.06e-95
MAN1A2	0.0716647	1.73e-80	0.0716647	0.159	0.083	4.27e-76
PATZ1	0.0716631	8.85e-140	0.0716631	0.102	0.03	2.19e-135
VPS37B	0.0715515	4.9e-113	0.0715515	0.167	0.082	1.21e-108
ERG28	0.0715058	1.65e-83	0.0715058	0.178	0.098	4.07e-79
AGFG2	0.0714501	6.67e-155	0.0714501	0.096	0.024	1.65e-150
SERINC1	0.0714432	1.32e-84	0.0714432	0.239	0.15	3.26e-80
ATP5PB	0.0714387	2.11e-44	0.0714387	0.344	0.262	5.21e-40
MRPL51	0.0714333	2.03e-76	0.0714333	0.416	0.312	5.02e-72
PQLC3	0.071411	1.15e-79	0.071411	0.165	0.088	2.84e-75
ZNF33A	0.0713896	1.51e-85	0.0713896	0.145	0.071	3.73e-81
ZNF32	0.0713887	9.74e-94	0.0713887	0.134	0.06	2.41e-89
MRPL16	0.0713819	3.75e-80	0.0713819	0.162	0.085	9.26e-76
SNX14	0.0712189	1.29e-100	0.0712189	0.126	0.053	3.19e-96
EGFR	0.0712044	2.7e-129	0.0712044	0.108	0.035	6.66e-125
SURF1	0.0711464	2.1e-61	0.0711464	0.188	0.114	5.19e-57
ERLIN2	0.0711324	5.56e-102	0.0711324	0.123	0.05	1.37e-97
MSRB2	0.0710879	1.16e-59	0.0710879	0.209	0.132	2.85e-55
SUGP2	0.0710836	5.7e-97	0.0710836	0.13	0.056	1.41e-92
TM2D3	0.0710452	5.44e-87	0.0710452	0.185	0.103	1.34e-82
TMEM42	0.0710221	1.13e-121	0.0710221	0.112	0.039	2.79e-117
MBD6	0.0710023	1.51e-116	0.0710023	0.119	0.045	3.73e-112
KIAA2026	0.0709933	8.44e-103	0.0709933	0.138	0.062	2.08e-98
SPEF2	0.0709774	2.02e-244	0.0709774	0.082	0.009	4.99e-240
CNP	0.0709651	4.85e-100	0.0709651	0.134	0.059	1.2e-95
ARHGEF12	0.0709492	1.93e-85	0.0709492	0.191	0.108	4.77e-81
NBPF12	0.0709396	5.17e-162	0.0709396	0.093	0.022	1.28e-157
LINC01320	0.0709101	0	0.0709101	0.067	0.002	0
MCRIP2	0.0709077	4.07e-80	0.0709077	0.147	0.074	1.01e-75
RETREG3	0.0709072	3.73e-102	0.0709072	0.125	0.052	9.22e-98
HELZ	0.0708803	5.19e-104	0.0708803	0.145	0.067	1.28e-99
PON2	0.0708529	4.89e-123	0.0708529	0.203	0.11	1.21e-118
NFYC	0.070805	6.14e-92	0.070805	0.14	0.065	1.52e-87
CXXC1	0.0707793	5.68e-118	0.0707793	0.118	0.044	1.4e-113
COQ7	0.0707429	1.39e-108	0.0707429	0.117	0.045	3.43e-104
FLOT1	0.0707242	4.31e-60	0.0707242	0.278	0.193	1.06e-55
BNIP3	0.0706907	7.15e-122	0.0706907	0.181	0.091	1.77e-117
NUDCD2	0.0706601	5.02e-72	0.0706601	0.169	0.094	1.24e-67
SNAPIN	0.0706528	2.33e-72	0.0706528	0.161	0.088	5.76e-68
DNAJC30	0.0706375	1.08e-123	0.0706375	0.109	0.037	2.67e-119
PAXIP1-AS1	0.0705388	4.97e-143	0.0705388	0.101	0.029	1.23e-138
TTC1	0.0705303	4.73e-70	0.0705303	0.187	0.109	1.17e-65
CRK	0.0705015	1.66e-88	0.0705015	0.159	0.081	4.1e-84
PFDN6	0.0704027	4.85e-56	0.0704027	0.218	0.142	1.2e-51
SPTBN1	0.0703335	1.2e-227	0.0703335	0.376	0.227	2.95e-223
DYNC2LI1	0.0703229	5.05e-120	0.0703229	0.107	0.036	1.25e-115
ODF3B	0.0702884	3.08e-74	0.0702884	0.159	0.086	7.6e-70
2019-09-09	0.07028	1.63e-86	0.07028	0.229	0.141	4.02e-82
GORAB	0.070214	1.02e-168	0.070214	0.091	0.02	2.51e-164
RNF207	0.0701972	1.24e-151	0.0701972	0.095	0.024	3.05e-147
GUCY1B1	0.0701749	4.51e-151	0.0701749	0.107	0.032	1.11e-146
RSPH1	0.0701025	4.9e-234	0.0701025	0.079	0.009	1.21e-229
TUBB4B	0.0700956	1.17e-47	0.0700956	0.33	0.248	2.9e-43
FAM53C	0.0700092	1.99e-110	0.0700092	0.122	0.048	4.92e-106
TLE2	0.0699833	1.57e-169	0.0699833	0.09	0.019	3.87e-165
ASAH1	0.0699568	5.9e-223	0.0699568	0.37	0.218	1.46e-218
RALYL	0.0699427	0	0.0699427	0.071	0.002	0
TMEM128	0.0698829	2.19e-100	0.0698829	0.131	0.057	5.4e-96
ZMAT2	0.0698749	1.01e-77	0.0698749	0.221	0.136	2.5e-73
KMT5B	0.0698613	2e-86	0.0698613	0.137	0.065	4.95e-82
MPPED2	0.0697862	3.15e-244	0.0697862	0.08	0.009	7.78e-240
TMEM56	0.0697625	8.69e-252	0.0697625	0.076	0.007	2.15e-247
PRKAR1A	0.0697618	1.42e-87	0.0697618	0.279	0.184	3.5e-83
ACIN1	0.0696979	1.57e-73	0.0696979	0.166	0.092	3.87e-69
HMG20B	0.069679	4.6e-75	0.069679	0.167	0.091	1.14e-70
SLC27A1	0.0696626	2.22e-149	0.0696626	0.096	0.025	5.47e-145
MAT2B	0.0696476	3.66e-89	0.0696476	0.179	0.098	9.03e-85
CMTR2	0.0695643	3.14e-110	0.0695643	0.126	0.051	7.74e-106
EWSR1	0.0695304	3.49e-72	0.0695304	0.244	0.159	8.61e-68
HNRNPH2	0.0694818	1.01e-61	0.0694818	0.211	0.134	2.5e-57
IDNK	0.0694364	5.1e-155	0.0694364	0.094	0.023	1.26e-150
ZNF511	0.0694196	1.89e-82	0.0694196	0.145	0.072	4.66e-78
BAG1	0.0693981	9.2e-69	0.0693981	0.249	0.164	2.27e-64
HBP1	0.069392	2.87e-81	0.069392	0.164	0.087	7.09e-77
ZNF580	0.0693391	9.72e-73	0.0693391	0.161	0.087	2.4e-68
DMAP1	0.0693365	1.18e-100	0.0693365	0.122	0.05	2.91e-96
ENDOV	0.0693122	9.73e-109	0.0693122	0.117	0.045	2.4e-104
KSR2	0.069268	2.24e-288	0.069268	0.073	0.004	5.52e-284
NSD3	0.0692484	3.78e-155	0.0692484	0.299	0.185	9.33e-151
IFT20	0.0692168	2.38e-62	0.0692168	0.207	0.129	5.89e-58
GOLGA4	0.0691592	6.6e-68	0.0691592	0.252	0.168	1.63e-63
FAM117B	0.0691363	1.69e-178	0.0691363	0.089	0.018	4.18e-174
COX14	0.0690577	2.86e-54	0.0690577	0.343	0.256	7.06e-50
ENTPD3-AS1	0.0690208	3.11e-117	0.0690208	0.099	0.032	7.67e-113
STK33	0.0690108	1.07e-290	0.0690108	0.073	0.004	2.63e-286
KLHL36	0.0689045	6.13e-91	0.0689045	0.125	0.055	1.51e-86
VPS51	0.0688844	1.52e-67	0.0688844	0.168	0.095	3.76e-63
COMMD3	0.0687558	3.63e-58	0.0687558	0.21	0.134	8.96e-54
TXNL1	0.0687234	6.67e-65	0.0687234	0.236	0.153	1.65e-60
NFKB2	0.0686712	6.63e-90	0.0686712	0.114	0.048	1.64e-85
HSD11B1L	0.0686565	6.26e-178	0.0686565	0.085	0.016	1.55e-173
BCL11A	0.0685807	5.03e-164	0.0685807	0.09	0.021	1.24e-159
TEAD1	0.0685609	9.64e-125	0.0685609	0.109	0.037	2.38e-120
PJA2	0.0685578	1.67e-77	0.0685578	0.178	0.1	4.12e-73
PSMC6	0.0685317	4.53e-62	0.0685317	0.208	0.131	1.12e-57
CCDC28A	0.0684951	3.36e-100	0.0684951	0.134	0.06	8.29e-96
C15orf40	0.0684783	2.73e-91	0.0684783	0.137	0.064	6.74e-87
SSBP1	0.0684539	9.7e-44	0.0684539	0.409	0.324	2.4e-39
GK5	0.0684528	5.17e-129	0.0684528	0.101	0.031	1.28e-124
UPF3A	0.0684489	3.7e-73	0.0684489	0.181	0.104	9.13e-69
PROSER2	0.0684356	2.55e-219	0.0684356	0.078	0.01	6.29e-215
CAPN1	0.0684041	1.91e-57	0.0684041	0.2	0.126	4.73e-53
KANSL1L	0.0683731	1.96e-173	0.0683731	0.082	0.016	4.83e-169
MLLT3	0.0683151	2.73e-140	0.0683151	0.114	0.039	6.74e-136
C20orf194	0.0682427	2.6e-123	0.0682427	0.101	0.032	6.42e-119
SEC22A	0.0681616	8.19e-140	0.0681616	0.096	0.027	2.02e-135
RGL3	0.0681553	9.84e-170	0.0681553	0.087	0.018	2.43e-165
BRD8	0.0681486	7.12e-121	0.0681486	0.104	0.034	1.76e-116
NCOA1	0.0681483	3.42e-100	0.0681483	0.124	0.052	8.45e-96
TMEM60	0.0681435	1.46e-88	0.0681435	0.141	0.067	3.61e-84
HPF1	0.0681401	7.4e-81	0.0681401	0.134	0.064	1.83e-76
NARS	0.068107	8.5e-70	0.068107	0.196	0.118	2.1e-65
STARD13	0.0680659	2.03e-157	0.0680659	0.094	0.023	5e-153
SIM1	0.0679664	0	0.0679664	0.067	0.001	0
ZFX	0.0679643	1.23e-108	0.0679643	0.114	0.044	3.03e-104
IRF2BPL	0.0679538	2.08e-94	0.0679538	0.144	0.069	5.15e-90
BCO2	0.0678709	5.06e-190	0.0678709	0.074	0.011	1.25e-185
ALB	0.0678616	2.15e-130	0.0678616	0.062	0.012	5.31e-126
IRF6	0.0678433	1.07e-95	0.0678433	0.117	0.048	2.65e-91
DCAF11	0.0678324	3.68e-99	0.0678324	0.119	0.049	9.09e-95
HDAC2	0.0678165	1.09e-51	0.0678165	0.191	0.121	2.7e-47
HPD	0.06781	4.8059118841236e-312	0.06781	0.068	0.002	1.19e-307
C7orf50	0.0676906	1.3e-57	0.0676906	0.209	0.134	3.22e-53
LINC01116	0.0676595	1.28e-110	0.0676595	0.115	0.044	3.17e-106
STX8	0.0676033	2e-70	0.0676033	0.169	0.095	4.95e-66
BCCIP	0.0675928	1.82e-93	0.0675928	0.135	0.062	4.51e-89
AUTS2	0.067512	1.38e-117	0.067512	0.113	0.042	3.42e-113
PPIC	0.0674448	8.97e-135	0.0674448	0.292	0.182	2.22e-130
ST3GAL6	0.0674396	8.6e-135	0.0674396	0.092	0.025	2.12e-130
PMPCB	0.067409	1.52e-77	0.067409	0.159	0.085	3.75e-73
ASRGL1	0.0673954	2.32e-116	0.0673954	0.093	0.029	5.73e-112
TUSC2	0.0673115	3.98e-67	0.0673115	0.16	0.089	9.82e-63
TMED1	0.0672658	6.91e-80	0.0672658	0.128	0.06	1.71e-75
SZRD1	0.067217	1.46e-79	0.067217	0.165	0.089	3.6e-75
OLA1	0.0672065	1.51e-58	0.0672065	0.197	0.124	3.72e-54
AFF4	0.0671736	2.56e-68	0.0671736	0.188	0.112	6.32e-64
CUEDC2	0.0671726	1.57e-58	0.0671726	0.173	0.103	3.88e-54
ACYP2	0.0670965	5.21e-95	0.0670965	0.14	0.066	1.29e-90
ZNF397	0.0670939	2.01e-100	0.0670939	0.123	0.052	4.96e-96
EPC1	0.0670783	1.44e-79	0.0670783	0.216	0.133	3.56e-75
ST14	0.0670521	1.6e-100	0.0670521	0.175	0.093	3.94e-96
VKORC1	0.0670175	1.73e-124	0.0670175	0.343	0.229	4.28e-120
STX2	0.0670161	2.31e-130	0.0670161	0.095	0.028	5.7e-126
MUT	0.0669851	6.7e-131	0.0669851	0.1	0.03	1.65e-126
AC104461.1	0.0668718	0	0.0668718	0.069	0.002	0
MRPL52	0.0668712	2.61e-55	0.0668712	0.331	0.245	6.44e-51
AL139275.2	0.066841	0	0.066841	0.065	0.001	0
GSTA4	0.0668042	7.67e-111	0.0668042	0.102	0.035	1.89e-106
IGSF8	0.0667539	9.37e-107	0.0667539	0.106	0.038	2.31e-102
TMEM69	0.066752	2.09e-89	0.066752	0.124	0.055	5.15e-85
LINC00467	0.0667333	2.56e-102	0.0667333	0.112	0.044	6.33e-98
RBM26	0.0667286	7.07e-69	0.0667286	0.163	0.092	1.75e-64
C8orf33	0.066683	1.2e-88	0.066683	0.142	0.069	2.96e-84
ETAA1	0.0666751	1.81e-162	0.0666751	0.084	0.018	4.46e-158
CWC15	0.0666702	4.97e-51	0.0666702	0.252	0.175	1.23e-46
PILRB	0.0666545	2.96e-105	0.0666545	0.115	0.046	7.32e-101
KIF22	0.0666063	3.76e-69	0.0666063	0.136	0.07	9.27e-65
TRAP1	0.0665276	2.23e-94	0.0665276	0.127	0.056	5.52e-90
LUC7L2	0.0665053	3.02e-78	0.0665053	0.173	0.097	7.45e-74
MRPL53	0.0664665	2.92e-106	0.0664665	0.11	0.041	7.22e-102
FUCA2	0.0664514	3.13e-76	0.0664514	0.134	0.066	7.72e-72
NRM	0.066433	1.23e-134	0.066433	0.091	0.025	3.04e-130
ZBTB4	0.0663888	9.73e-104	0.0663888	0.115	0.046	2.4e-99
TMEM256	0.0663849	2.01e-58	0.0663849	0.27	0.188	4.98e-54
ASH1L	0.0663751	4.22e-72	0.0663751	0.234	0.151	1.04e-67
DNAJB4	0.0663462	2.81e-88	0.0663462	0.16	0.084	6.94e-84
NF1	0.066322	1.52e-78	0.066322	0.151	0.079	3.76e-74
SETD7	0.0663195	3e-95	0.0663195	0.113	0.046	7.4e-91
CRIPT	0.0663031	3.01e-70	0.0663031	0.177	0.102	7.42e-66
CERS4	0.0662905	1.3e-143	0.0662905	0.087	0.021	3.21e-139
SFXN4	0.0662641	4.43e-115	0.0662641	0.097	0.031	1.09e-110
TMEM258	0.0662555	1.29e-73	0.0662555	0.626	0.515	3.19e-69
MRPS7	0.0662451	1.76e-62	0.0662451	0.196	0.121	4.34e-58
MRPL23	0.0661596	2.34e-63	0.0661596	0.203	0.127	5.79e-59
KIFAP3	0.0661316	4.2e-95	0.0661316	0.112	0.045	1.04e-90
PRPF6	0.066122	1.1e-73	0.066122	0.168	0.094	2.71e-69
CLASP1	0.0661059	1.51e-117	0.0661059	0.101	0.033	3.72e-113
WASHC4	0.0660911	8.41e-81	0.0660911	0.145	0.074	2.08e-76
CD47	0.0660371	3.92e-52	0.0660371	0.28	0.201	9.68e-48
DDAH1	0.0659797	7.31e-95	0.0659797	0.122	0.052	1.81e-90
SYNE4	0.0658632	3.03e-151	0.0658632	0.085	0.019	7.49e-147
PUM2	0.0658535	1.35e-80	0.0658535	0.147	0.075	3.34e-76
ATP5MC1	0.0658531	9.47e-53	0.0658531	0.384	0.296	2.34e-48
NR1H4	0.0658396	1.81e-295	0.0658396	0.067	0.003	4.48e-291
RTKN	0.065831	2.73e-127	0.065831	0.095	0.028	6.75e-123
AC007388.1	0.0658161	3.96e-109	0.0658161	0.101	0.035	9.79e-105
UNC50	0.0658104	4.58e-71	0.0658104	0.165	0.092	1.13e-66
RETREG2	0.065806	5.21e-85	0.065806	0.136	0.065	1.29e-80
GCNT4	0.0657938	7.3e-212	0.0657938	0.072	0.008	1.8e-207
BACE2	0.0657632	2.64e-64	0.0657632	0.164	0.094	6.52e-60
PIGN	0.0657507	4.37e-125	0.0657507	0.094	0.028	1.08e-120
ANKRD17	0.0657489	1.5e-77	0.0657489	0.136	0.067	3.7e-73
ZNF326	0.0657197	1.31e-82	0.0657197	0.136	0.066	3.22e-78
DAD1	0.0656775	4.6e-58	0.0656775	0.54	0.442	1.14e-53
TSN	0.0655998	1.96e-72	0.0655998	0.15	0.08	4.85e-68
DCAF7	0.0655884	2.54e-67	0.0655884	0.156	0.086	6.27e-63
H2AFJ	0.0655876	1.33e-132	0.0655876	0.423	0.298	3.28e-128
GABPB1-AS1	0.065582	7.67e-70	0.065582	0.184	0.109	1.9e-65
GPM6B	0.0655789	2.04e-139	0.0655789	0.1	0.03	5.05e-135
TRIM13	0.0655764	4.69e-86	0.0655764	0.136	0.066	1.16e-81
TMEM72	0.0655388	0	0.0655388	0.066	0.002	0
AMD1	0.0655336	1.16e-88	0.0655336	0.188	0.108	2.87e-84
[truncated: 10,776 more rows]

## Sheet: Table S10-2
Marker genes of subcluster 2 of ductal cell
	avg_logFC	p_val	avg_logFC	pct.1	pct.2	p_val_adj
LCN2	2.39415	0	2.39415	0.83	0.14	0
S100A6	2.02755	0	2.02755	1	0.918	0
WFDC2	1.60644	0	1.60644	0.817	0.172	0
MMP7	1.54596	0	1.54596	0.806	0.2	0
SLPI	1.38194	0	1.38194	0.816	0.138	0
IFI27	1.34871	0	1.34871	0.946	0.507	0
KRT19	1.23334	0	1.23334	0.912	0.257	0
CEACAM6	1.14619	0	1.14619	0.665	0.066	0
MDK	1.13474	0	1.13474	0.809	0.284	0
C19orf33	1.09171	0	1.09171	0.801	0.104	0
S100A11	1.04668	0	1.04668	0.996	0.891	0
SPINK1	1.04543	0	1.04543	0.775	0.309	0
KRT18	0.988918	0	0.988918	0.847	0.308	0
KRT8	0.967657	0	0.967657	0.911	0.378	0
S100A10	0.959849	0	0.959849	0.975	0.825	0
FXYD3	0.943088	0	0.943088	0.844	0.203	0
KRT17	0.925776	0	0.925776	0.417	0.096	0
TM4SF1	0.918516	0	0.918516	0.843	0.328	0
SMIM22	0.918001	0	0.918001	0.783	0.172	0
OCIAD2	0.902371	0	0.902371	0.768	0.254	0
SFTA2	0.871174	0	0.871174	0.569	0.051	0
C15orf48	0.86969	0	0.86969	0.483	0.139	0
ELF3	0.866308	0	0.866308	0.819	0.275	0
PHLDA2	0.864664	0	0.864664	0.666	0.116	0
LYZ	0.832297	0	0.832297	0.693	0.229	0
LGALS3	0.818828	0	0.818828	0.796	0.313	0
CST3	0.816126	0	0.816126	0.971	0.788	0
TFF1	0.809351	0	0.809351	0.444	0.085	0
TACSTD2	0.79699	0	0.79699	0.675	0.229	0
CYBA	0.762515	0	0.762515	0.922	0.692	0
TMSB10	0.756209	0	0.756209	1	0.994	0
S100A14	0.750657	0	0.750657	0.619	0.097	0
CLDN4	0.749917	0	0.749917	0.699	0.221	0
IFI6	0.749795	0	0.749795	0.682	0.335	0
S100P	0.747798	0	0.747798	0.719	0.131	0
AGR2	0.746296	0	0.746296	0.7	0.18	0
TSPAN1	0.744827	0	0.744827	0.626	0.064	0
MSLN	0.742667	0	0.742667	0.591	0.045	0
ANXA2	0.726171	0	0.726171	0.951	0.74	0
PDZK1IP1	0.725972	0	0.725972	0.587	0.093	0
MUC1	0.725633	0	0.725633	0.623	0.103	0
GSTP1	0.721608	0	0.721608	0.965	0.786	0
SPINT2	0.713703	0	0.713703	0.761	0.308	0
CTSE	0.709484	0	0.709484	0.509	0.049	0
HSPB1	0.70816	0	0.70816	0.967	0.797	0
ELOB	0.678603	0	0.678603	0.938	0.71	0
TXN	0.668628	0	0.668628	0.905	0.644	0
S100A16	0.654563	0	0.654563	0.646	0.207	0
NEAT1	0.64072	0	0.64072	0.974	0.87	0
TSPAN8	0.606523	0	0.606523	0.604	0.2	0
SERPINA1	0.606399	0	0.606399	0.546	0.201	0
C9orf16	0.596818	0	0.596818	0.661	0.314	0
CEACAM5	0.596065	0	0.596065	0.415	0.03	0
ANKRD36C	0.58599	0	0.58599	0.439	0.059	0
MAL2	0.580584	0	0.580584	0.552	0.103	0
S100A13	0.579506	0	0.579506	0.725	0.324	0
KRT7	0.579133	0	0.579133	0.741	0.184	0
SFN	0.577023	0	0.577023	0.512	0.085	0
NQO1	0.576829	0	0.576829	0.552	0.108	0
PLA2G16	0.575881	0	0.575881	0.575	0.141	0
DHRS9	0.571368	0	0.571368	0.397	0.017	0
C4orf48	0.564511	0	0.564511	0.62	0.241	0
PLAT	0.548835	0	0.548835	0.423	0.108	0
LSR	0.547586	0	0.547586	0.55	0.12	0
LY6E	0.54571	0	0.54571	0.738	0.409	0
TSPO	0.538204	0	0.538204	0.789	0.482	0
TCN1	0.536031	0	0.536031	0.369	0.013	0
SH3BGRL3	0.534847	0	0.534847	0.94	0.767	0
CD55	0.5294	0	0.5294	0.521	0.176	0
LMO7	0.528526	0	0.528526	0.496	0.115	0
GPRC5A	0.522224	0	0.522224	0.464	0.082	0
SAT1	0.519628	0	0.519628	0.926	0.678	0
LGALS4	0.515611	0	0.515611	0.497	0.139	0
CSTB	0.513484	0	0.513484	0.868	0.574	0
PPDPF	0.510981	0	0.510981	0.903	0.736	0
GPX2	0.49859	0	0.49859	0.502	0.131	0
EPCAM	0.488371	0	0.488371	0.704	0.217	0
MARCKSL1	0.487627	0	0.487627	0.587	0.222	0
PSCA	0.478219	0	0.478219	0.212	0.029	0
MT-CO1	0.475582	0	0.475582	1	1	0
LEMD1	0.474465	0	0.474465	0.391	0.017	0
CLDN10	0.470141	0	0.470141	0.527	0.186	0
LAMB3	0.462482	0	0.462482	0.414	0.051	0
PKM	0.460736	0	0.460736	0.711	0.415	0
CLIC3	0.454452	0	0.454452	0.324	0.075	0
HIST1H1C	0.452163	0	0.452163	0.465	0.157	0
TFF2	0.448889	0	0.448889	0.302	0.074	0
VAMP8	0.44354	0	0.44354	0.704	0.371	0
ATP1B1	0.443093	0	0.443093	0.6	0.24	0
CYP3A5	0.442834	0	0.442834	0.463	0.097	0
CLTB	0.441803	0	0.441803	0.526	0.214	0
PRSS3	0.437819	0	0.437819	0.4	0.063	0
SELENOW	0.435377	0	0.435377	0.702	0.393	0
KRT23	0.427126	0	0.427126	0.336	0.015	0
SERF2	0.426365	0	0.426365	0.999	0.987	0
SSR4	0.422094	0	0.422094	0.868	0.684	0
CIB1	0.419802	0	0.419802	0.641	0.35	0
SYT8	0.4161	0	0.4161	0.258	0.047	0
YWHAZ	0.415437	0	0.415437	0.715	0.413	0
CLIC1	0.41402	0	0.41402	0.844	0.67	0
MZT2B	0.412979	0	0.412979	0.638	0.393	0
MALL	0.412428	0	0.412428	0.426	0.076	0
MIA	0.409252	0	0.409252	0.168	0.022	0
RAMP1	0.407335	0	0.407335	0.456	0.143	0
AQP5	0.405743	0	0.405743	0.324	0.019	0
GABRP	0.402939	0	0.402939	0.285	0.025	0
PTMA	0.402793	0	0.402793	0.999	0.994	0
RAC1	0.398273	0	0.398273	0.915	0.754	0
MT-ND1	0.39799	0	0.39799	0.997	0.988	0
TGM2	0.392102	0	0.392102	0.374	0.089	0
TAGLN2	0.391808	0	0.391808	0.735	0.47	0
COX6B1	0.391385	0	0.391385	0.924	0.788	0
COX6C	0.391338	0	0.391338	0.879	0.747	0
MT-CO2	0.391106	0	0.391106	1	0.999	0
DYNLL1	0.384844	0	0.384844	0.854	0.681	0
NOP10	0.384524	0	0.384524	0.662	0.387	0
SLC39A4	0.382544	0	0.382544	0.411	0.089	0
TFF3	0.381593	0	0.381593	0.421	0.104	0
TMPRSS4	0.381375	0	0.381375	0.386	0.043	0
GUK1	0.378128	0	0.378128	0.767	0.575	0
TMEM176A	0.378106	0	0.378106	0.459	0.131	0
MRPS21	0.376083	0	0.376083	0.657	0.393	0
TMEM176B	0.373477	0	0.373477	0.501	0.161	0
HSBP1	0.373162	0	0.373162	0.635	0.377	0
ISG15	0.372104	0	0.372104	0.585	0.31	0
COX17	0.369023	0	0.369023	0.617	0.317	0
SPATS2L	0.368943	0	0.368943	0.566	0.245	0
ANXA1	0.368116	1.63e-304	0.368116	0.622	0.384	4.02e-300
MZT2A	0.365213	0	0.365213	0.567	0.299	0
SOX4	0.365095	0	0.365095	0.479	0.238	0
CXCL17	0.364101	0	0.364101	0.251	0.018	0
NDUFA1	0.363987	0	0.363987	0.742	0.518	0
LAMTOR5	0.361433	0	0.361433	0.64	0.394	0
PERP	0.361355	0	0.361355	0.581	0.229	0
TSPAN3	0.361143	0	0.361143	0.462	0.177	0
COX7A2	0.357155	0	0.357155	0.824	0.713	0
CALM2	0.356648	0	0.356648	0.926	0.804	0
CHMP4B	0.355572	0	0.355572	0.497	0.181	0
PON2	0.354954	0	0.354954	0.386	0.089	0
SRD5A3	0.354437	0	0.354437	0.335	0.052	0
COX6A1	0.352407	0	0.352407	0.834	0.659	0
AC020656.1	0.352108	8.43e-108	0.352108	0.122	0.045	2.08e-103
BCAP31	0.350777	0	0.350777	0.538	0.286	0
PRDX5	0.350134	0	0.350134	0.729	0.513	0
MLPH	0.345908	0	0.345908	0.353	0.032	0
CLDN7	0.345193	0	0.345193	0.454	0.153	0
KRT16	0.34493	0	0.34493	0.165	0.012	0
S100A2	0.344532	1.09e-51	0.344532	0.15	0.085	2.7e-47
ITGA3	0.344455	0	0.344455	0.344	0.058	0
MYH14	0.344064	0	0.344064	0.366	0.059	0
SDC4	0.34321	0	0.34321	0.397	0.132	0
RHOC	0.342163	0	0.342163	0.605	0.333	0
CST6	0.342077	0	0.342077	0.165	0.023	0
SPRR3	0.34045	0	0.34045	0.185	0.008	0
ZG16B	0.339615	0	0.339615	0.313	0.019	0
CYSTM1	0.336458	0	0.336458	0.559	0.299	0
KLK11	0.336407	0	0.336407	0.297	0.015	0
CD151	0.336132	0	0.336132	0.56	0.275	0
KRT6B	0.335076	0	0.335076	0.237	0.007	0
MYL12A	0.334764	0	0.334764	0.911	0.79	0
NAPRT	0.334235	0	0.334235	0.382	0.098	0
TMC5	0.334194	0	0.334194	0.333	0.053	0
NDUFB3	0.333571	0	0.333571	0.546	0.286	0
FAM3C	0.332422	0	0.332422	0.401	0.136	0
LAMC2	0.331187	0	0.331187	0.278	0.023	0
NDUFS6	0.331036	0	0.331036	0.574	0.327	0
UQCRQ	0.327323	0	0.327323	0.815	0.612	0
TM4SF4	0.326142	1.1e-262	0.326142	0.28	0.109	2.7e-258
SVIP	0.322957	0	0.322957	0.446	0.171	0
MIF	0.32182	0	0.32182	0.761	0.592	3.18e-305
ARHGAP27	0.321765	0	0.321765	0.272	0.049	0
MT-CO3	0.321545	0	0.321545	1	0.999	0
SLC44A4	0.321517	0	0.321517	0.336	0.045	0
FKBP2	0.320212	0	0.320212	0.606	0.36	0
GPX4	0.319148	0	0.319148	0.707	0.49	0
CD24	0.317997	0	0.317997	0.543	0.268	0
LY6D	0.317781	2.55e-273	0.317781	0.121	0.021	6.3e-269
CHMP2A	0.317239	0	0.317239	0.555	0.31	0
JPT1	0.316836	0	0.316836	0.518	0.251	0
SNCG	0.310811	8.92e-261	0.310811	0.216	0.095	2.2e-256
ABHD2	0.308457	0	0.308457	0.36	0.095	0
TSTA3	0.308086	0	0.308086	0.385	0.112	0
POLR2K	0.30806	0	0.30806	0.489	0.229	0
HMGA1	0.307629	0	0.307629	0.393	0.145	0
MYL12B	0.306734	0	0.306734	0.88	0.772	0
HINT1	0.306622	0	0.306622	0.831	0.727	0
RBP1	0.305191	5e-242	0.305191	0.429	0.228	1.23e-237
UBL5	0.301686	0	0.301686	0.858	0.723	0
RNASET2	0.299347	0	0.299347	0.479	0.233	0
MT-ATP6	0.298594	0	0.298594	0.997	0.995	0
PFDN2	0.29791	0	0.29791	0.52	0.271	0
PMEPA1	0.29694	0	0.29694	0.39	0.158	0
BIK	0.296719	0	0.296719	0.321	0.044	0
SELENOS	0.293786	0	0.293786	0.488	0.235	0
CAPN2	0.292623	0	0.292623	0.409	0.144	0
LAD1	0.288756	0	0.288756	0.356	0.088	0
LIPH	0.288219	0	0.288219	0.295	0.07	0
SEC61G	0.288008	7.59e-296	0.288008	0.723	0.533	1.87e-291
CD63	0.287301	0	0.287301	0.948	0.858	0
BCL2L15	0.286798	0	0.286798	0.279	0.016	0
NDUFA3	0.286295	5.98029972256381e-314	0.286295	0.57	0.356	0
UQCR11	0.285642	0	0.285642	0.789	0.644	0
CDC42EP5	0.285473	0	0.285473	0.325	0.079	0
KRTCAP2	0.285319	0	0.285319	0.578	0.343	0
SYNGR2	0.285121	0	0.285121	0.425	0.191	0
TMBIM6	0.285013	0	0.285013	0.76	0.597	0
RND3	0.284752	0	0.284752	0.31	0.106	0
SUMO1	0.282688	0	0.282688	0.559	0.334	0
ITGB6	0.282212	0	0.282212	0.268	0.036	0
PSMA4	0.281553	1.02410618761878e-317	0.281553	0.486	0.295	2.52913264094333e-313
RAB11A	0.281296	0	0.281296	0.513	0.265	0
KLK7	0.281152	0	0.281152	0.238	0.007	0
AC023157.3	0.281048	0	0.281048	0.234	0.041	0
CAPN8	0.280241	0	0.280241	0.286	0.034	0
ISG20	0.279087	0	0.279087	0.433	0.188	0
EZR	0.278412	2.11e-291	0.278412	0.466	0.245	5.22e-287
H3F3A	0.278389	0	0.278389	0.979	0.944	0
PLEC	0.275453	0	0.275453	0.36	0.127	0
SLC40A1	0.275356	0	0.275356	0.321	0.103	0
ATP5ME	0.275071	3e-263	0.275071	0.763	0.609	7.41e-259
PPA1	0.274935	1.61e-297	0.274935	0.491	0.283	3.98e-293
ATP5MF	0.274809	9.82e-289	0.274809	0.699	0.519	2.42e-284
KRTCAP3	0.272764	0	0.272764	0.323	0.074	0
TOB1	0.272207	0	0.272207	0.435	0.18	0
COX5A	0.271304	6.85e-298	0.271304	0.562	0.354	1.69e-293
POLR2L	0.270873	1.46e-221	0.270873	0.701	0.559	3.61e-217
HSPE1	0.269736	1.03e-258	0.269736	0.706	0.504	2.55e-254
PLPP2	0.2695	0	0.2695	0.38	0.116	0
NDUFB2	0.269238	1.33e-266	0.269238	0.643	0.458	3.28e-262
TESC	0.268543	0	0.268543	0.37	0.154	0
MUC4	0.268161	0	0.268161	0.228	0.009	0
NDUFB4	0.267945	2.06e-288	0.267945	0.629	0.437	5.09e-284
ATP5IF1	0.267011	8.42e-249	0.267011	0.632	0.456	2.08e-244
ATP5MD	0.266392	3.65e-260	0.266392	0.75	0.573	9e-256
ARL6IP1	0.26631	5.8e-267	0.26631	0.564	0.331	1.43e-262
LINC01133	0.265664	0	0.265664	0.272	0.043	0
EPS8L1	0.265619	0	0.265619	0.277	0.042	0
TMCO1	0.263968	0	0.263968	0.483	0.266	0
CAPG	0.263187	0	0.263187	0.499	0.179	0
SEM1	0.262073	2.77e-271	0.262073	0.692	0.507	6.85e-267
KLK10	0.261902	0	0.261902	0.227	0.017	0
SAA1	0.261366	0	0.261366	0.137	0.014	0
REEP3	0.261056	0	0.261056	0.345	0.095	0
GNG5	0.260846	3.5e-264	0.260846	0.671	0.475	8.65e-260
TRAM1	0.260096	3.94e-308	0.260096	0.456	0.251	9.73e-304
NDUFB9	0.259636	4.62e-276	0.259636	0.536	0.364	1.14e-271
POLR2J3.1	0.259466	6.82e-237	0.259466	0.454	0.268	1.69e-232
TMEM54	0.25935	0	0.25935	0.325	0.085	0
APLP2	0.258587	3.52e-268	0.258587	0.559	0.333	8.69e-264
CTTN	0.257298	0	0.257298	0.366	0.145	0
SNRPG	0.255702	5.73e-253	0.255702	0.58	0.384	1.41e-248
HEBP2	0.255589	0	0.255589	0.388	0.158	0
SDCBP2	0.254692	0	0.254692	0.291	0.045	0
RBX1	0.254574	3.31e-261	0.254574	0.585	0.401	8.17e-257
KLK8	0.253269	0	0.253269	0.237	0.008	0
ETFB	0.253149	0	0.253149	0.414	0.225	0
SLC12A2	0.25242	0	0.25242	0.263	0.066	0
ZNF706	0.251913	1.94e-277	0.251913	0.506	0.301	4.79e-273
AC008397.1	0.250984	0	0.250984	0.254	0.022	0
ASPH	0.250012	0	0.250012	0.356	0.119	0
TMBIM1	0.249649	0	0.249649	0.351	0.127	0
ITGB4	0.248507	0	0.248507	0.286	0.086	0
GCNT3	0.246617	0	0.246617	0.256	0.038	0
RPS27L	0.246572	4.85e-234	0.246572	0.787	0.61	1.2e-229
SMIM14	0.245946	0	0.245946	0.333	0.118	0
RRBP1	0.245516	2.22e-292	0.245516	0.443	0.22	5.47e-288
TMEM59	0.244083	4.93e-206	0.244083	0.689	0.551	1.22e-201
TM9SF3	0.242456	0	0.242456	0.386	0.16	0
RAB25	0.241267	0	0.241267	0.372	0.126	0
LAMTOR2	0.240763	3.51e-291	0.240763	0.459	0.25	8.68e-287
COMTD1	0.240438	0	0.240438	0.346	0.128	0
MACC1	0.240194	0	0.240194	0.218	0.038	0
TNFRSF12A	0.239857	4.75056487197848e-312	0.239857	0.415	0.19	1.17e-307
DNAJC15	0.238576	7.7e-279	0.238576	0.407	0.23	1.9e-274
TMEM92	0.237248	0	0.237248	0.246	0.023	0
CD47	0.236822	5.44e-282	0.236822	0.394	0.188	1.34e-277
DYNLRB1	0.236317	2.18e-223	0.236317	0.557	0.364	5.39e-219
FHL2	0.236299	0	0.236299	0.331	0.106	0
ITGB8	0.236261	0	0.236261	0.21	0.05	0
MTMR11	0.236157	0	0.236157	0.247	0.031	0
DSTN	0.235494	1.28e-299	0.235494	0.785	0.556	3.17e-295
SPINT1	0.235392	0	0.235392	0.326	0.108	0
POMP	0.234209	1.45e-205	0.234209	0.697	0.543	3.58e-201
PIGR	0.234075	1.25e-143	0.234075	0.192	0.08	3.09e-139
KRT81	0.233305	1.65e-255	0.233305	0.083	0.008	4.06e-251
FXYD5	0.231923	1.31e-176	0.231923	0.578	0.387	3.25e-172
PCBD1	0.231839	6.05e-308	0.231839	0.388	0.179	1.49e-303
OLFM4	0.230142	3.15e-13	0.230142	0.114	0.094	7.77e-09
ERBB3	0.228651	0	0.228651	0.294	0.089	0
CRABP2	0.228067	0	0.228067	0.328	0.094	0
NDUFS5	0.22662	2.01e-229	0.22662	0.794	0.674	4.96e-225
PKP3	0.226524	0	0.226524	0.269	0.051	0
PDLIM4	0.225985	0	0.225985	0.276	0.087	0
ACTN4	0.225973	7.17e-176	0.225973	0.44	0.265	1.77e-171
MRPL52	0.225599	7.22e-257	0.225599	0.43	0.235	1.78e-252
BST2	0.224072	5.14e-175	0.224072	0.51	0.331	1.27e-170
TBCA	0.223447	8.15e-187	0.223447	0.579	0.428	2.01e-182
ST14	0.223108	0	0.223108	0.288	0.081	0
ABCC3	0.22286	5.21053371366497e-311	0.22286	0.313	0.117	1.29e-306
UQCR10	0.222661	3.34e-187	0.222661	0.655	0.499	8.26e-183
PSME2	0.222363	2.93e-195	0.222363	0.518	0.328	7.24e-191
HS3ST1	0.22219	0	0.22219	0.229	0.034	0
COX4I1	0.221761	6.42e-208	0.221761	0.929	0.877	1.58e-203
EIF5B	0.221465	2e-228	0.221465	0.48	0.276	4.95e-224
MT-ND2	0.221308	3.65e-199	0.221308	0.997	0.996	9.02e-195
BLVRB	0.22104	3.48e-268	0.22104	0.372	0.174	8.6e-264
MGST2	0.220621	6.58e-211	0.220621	0.441	0.254	1.62e-206
LINC00342	0.220475	0	0.220475	0.209	0.02	0
RHOB	0.218264	4.89e-225	0.218264	0.506	0.296	1.21e-220
SQLE	0.218235	0	0.218235	0.247	0.073	0
ABHD17C	0.217708	0	0.217708	0.239	0.03	0
TSTD1	0.217574	3.36e-229	0.217574	0.447	0.245	8.3e-225
PI3	0.217057	2.87e-196	0.217057	0.097	0.018	7.09e-192
ITGB1	0.215533	2.43e-205	0.215533	0.568	0.362	6e-201
JUP	0.215322	1.04e-280	0.215322	0.314	0.127	2.57e-276
ROMO1	0.215066	2.71e-197	0.215066	0.5	0.315	6.69e-193
TM9SF2	0.214659	1.94e-302	0.214659	0.341	0.142	4.79e-298
COPS9	0.214379	2.07e-193	0.214379	0.533	0.355	5.12e-189
LMTK3	0.213843	0	0.213843	0.204	0.015	0
PRSS8	0.213704	0	0.213704	0.255	0.068	0
DDR1	0.213475	0	0.213475	0.271	0.081	0
COX5B	0.212653	1.79e-213	0.212653	0.849	0.747	4.43e-209
NBDY	0.212429	7.03e-230	0.212429	0.388	0.223	1.74e-225
ANXA3	0.211702	0	0.211702	0.294	0.098	0
STK24	0.211428	0	0.211428	0.315	0.113	0
MUCL3	0.211106	4.23e-287	0.211106	0.112	0.014	1.04e-282
SPINT1-AS1	0.210377	0	0.210377	0.275	0.077	0
SH3GLB1	0.209842	2.29e-245	0.209842	0.381	0.198	5.66e-241
SDR16C5	0.209793	0	0.209793	0.207	0.015	0
SCCPDH	0.208817	1.55334239052488e-320	0.208817	0.29	0.105	3.83613436764024e-316
HSBP1L1	0.208179	0	0.208179	0.285	0.088	0
CEACAM1	0.207909	0	0.207909	0.215	0.026	0
IGFBP6	0.20722	2.93e-275	0.20722	0.341	0.145	7.24e-271
LMNA	0.206625	4.93e-248	0.206625	0.614	0.386	1.22e-243
DBI	0.20603	4.43e-165	0.20603	0.655	0.478	1.09e-160
ORMDL2	0.205664	3.37846691193581e-313	0.205664	0.319	0.122	0
PDCD6	0.205165	1.19e-237	0.205165	0.411	0.225	2.95e-233
SCOC	0.204159	3.78e-298	0.204159	0.311	0.123	9.33e-294
PPIA	0.204135	9.95e-181	0.204135	0.943	0.886	2.46e-176
IFT172	0.203679	0	0.203679	0.242	0.046	0
NDUFA11	0.203663	1.47e-169	0.203663	0.558	0.4	3.62e-165
APOL1	0.203641	8.49e-254	0.203641	0.245	0.087	2.1e-249
PTTG1IP	0.203341	3.7e-227	0.203341	0.362	0.18	9.13e-223
PMAIP1	0.202483	1.17e-251	0.202483	0.235	0.08	2.89e-247
MRPL14	0.202183	8.75e-248	0.202183	0.365	0.183	2.16e-243
TRIM29	0.201207	0	0.201207	0.215	0.034	0
CHCHD5	0.200889	2.63e-269	0.200889	0.322	0.14	6.49e-265
AL121761.2	0.200633	0	0.200633	0.23	0.035	0
MUC16	0.200088	0	0.200088	0.168	0.009	0
F3	0.199936	7.48e-228	0.199936	0.207	0.069	1.85e-223
ANXA11	0.199819	2.25e-191	0.199819	0.421	0.248	5.55e-187
VSIG2	0.199815	0	0.199815	0.267	0.073	0
CYB5B	0.199254	1.25e-262	0.199254	0.294	0.125	3.09e-258
UBXN4	0.198188	2.42e-183	0.198188	0.442	0.281	5.98e-179
ONECUT2	0.197861	0	0.197861	0.227	0.039	0
NDUFA13	0.197448	1.45e-157	0.197448	0.597	0.421	3.59e-153
RAB5IF	0.19721	1.05e-261	0.19721	0.33	0.145	2.6e-257
CD9	0.196953	5.43e-140	0.196953	0.549	0.38	1.34e-135
BLOC1S1	0.196923	3.79e-170	0.196923	0.511	0.334	9.35e-166
ASS1	0.196743	3.27e-276	0.196743	0.248	0.085	8.08e-272
NEDD8	0.196577	5.43e-155	0.196577	0.637	0.504	1.34e-150
AHNAK2	0.195188	0	0.195188	0.201	0.022	0
SQSTM1	0.194657	5.8e-141	0.194657	0.455	0.305	1.43e-136
MBOAT2	0.193458	0	0.193458	0.21	0.03	0
ATP5MC1	0.193212	8.97e-165	0.193212	0.439	0.291	2.21e-160
CAST	0.192609	6.72e-184	0.192609	0.412	0.239	1.66e-179
LRRFIP1	0.192247	4.59e-187	0.192247	0.468	0.28	1.13e-182
NDUFC2	0.191941	1.03e-145	0.191941	0.522	0.377	2.55e-141
NET1	0.191644	4.05e-273	0.191644	0.281	0.105	9.99e-269
CRNDE	0.19117	0	0.19117	0.217	0.035	0
CKLF	0.191073	4.78e-244	0.191073	0.442	0.234	1.18e-239
LPCAT4	0.190936	0	0.190936	0.24	0.061	0
SCP2	0.190232	3.56e-168	0.190232	0.444	0.283	8.79e-164
CD82	0.190135	2.29e-284	0.190135	0.265	0.091	5.66e-280
POLR2I	0.189641	2.82e-184	0.189641	0.41	0.241	6.97e-180
H1F0	0.189305	1.42e-199	0.189305	0.326	0.157	3.51e-195
COMT	0.188927	3e-194	0.188927	0.378	0.213	7.41e-190
RHEB	0.188546	2.61e-179	0.188546	0.389	0.224	6.44e-175
SOD1	0.187856	1.75e-119	0.187856	0.643	0.573	4.33e-115
MGST1	0.187806	0	0.187806	0.406	0.137	0
CNIH4	0.18778	8.88e-213	0.18778	0.338	0.17	2.19e-208
GIPC1	0.187748	0	0.187748	0.253	0.075	0
GOLM1	0.187669	5.02e-277	0.187669	0.265	0.094	1.24e-272
SRI	0.186659	4.34e-149	0.186659	0.454	0.303	1.07e-144
CD2AP	0.186601	3.01829802681715e-311	0.186601	0.267	0.089	7.45e-307
PRSS21	0.185278	0	0.185278	0.182	0.021	0
MYEOV	0.185251	0	0.185251	0.201	0.026	0
MGLL	0.185163	1.99e-295	0.185163	0.277	0.096	4.93e-291
SNRPE	0.184919	7.63e-145	0.184919	0.511	0.366	1.88e-140
COL17A1	0.183792	0	0.183792	0.163	0.021	0
PSENEN	0.183118	5.81e-210	0.183118	0.337	0.166	1.43e-205
EDF1	0.182869	3.89e-171	0.182869	0.813	0.744	9.61e-167
DYNC1I2	0.182773	1.87e-175	0.182773	0.4	0.231	4.63e-171
ACSL5	0.182418	0	0.182418	0.214	0.05	0
TNFRSF21	0.182214	0	0.182214	0.24	0.068	0
SNU13	0.181846	1.96e-139	0.181846	0.536	0.393	4.83e-135
PROM2	0.180857	0	0.180857	0.188	0.019	0
DUSP6	0.18084	4.14e-244	0.18084	0.27	0.104	1.02e-239
NDUFC1	0.180736	3.54e-153	0.180736	0.487	0.315	8.74e-149
CAMK2N1	0.180723	0	0.180723	0.475	0.14	0
PLS1	0.180543	0	0.180543	0.213	0.041	0
CHP1	0.180535	2e-223	0.180535	0.272	0.114	4.93e-219
COX7B	0.180227	3.69e-123	0.180227	0.646	0.514	9.12e-119
CDH1	0.180221	3.43e-195	0.180221	0.275	0.124	8.48e-191
NDUFB7	0.179539	6.76e-138	0.179539	0.536	0.391	1.67e-133
CP	0.178449	0	0.178449	0.161	0.012	0
MYO6	0.178378	2.8e-251	0.178378	0.264	0.101	6.93e-247
NECTIN4	0.178055	0	0.178055	0.212	0.041	0
CMPK1	0.17755	9.2e-165	0.17755	0.405	0.238	2.27e-160
TRIM54	0.177517	0	0.177517	0.183	0.021	0
NDUFA6	0.177417	6.45e-154	0.177417	0.418	0.261	1.59e-149
DSG2	0.1772	5.97e-251	0.1772	0.273	0.104	1.47e-246
MRPL23	0.176724	1.05e-252	0.176724	0.292	0.117	2.58e-248
INAVA	0.17649	0	0.17649	0.209	0.041	0
PRR13	0.175255	4.24e-146	0.175255	0.482	0.316	1.05e-141
KCNK1	0.174979	0	0.174979	0.203	0.033	0
C19orf53	0.174647	2.13e-118	0.174647	0.589	0.461	5.27e-114
LDLR	0.174394	2.27e-264	0.174394	0.23	0.074	5.61e-260
SERINC2	0.17428	6.6e-284	0.17428	0.306	0.122	1.63e-279
TXNDC17	0.174009	6.9e-202	0.174009	0.422	0.234	1.7e-197
MIEN1	0.173545	1.22e-194	0.173545	0.335	0.17	3.02e-190
ANO1	0.173456	0	0.173456	0.195	0.035	0
DPY30	0.172568	4.22e-178	0.172568	0.371	0.204	1.04e-173
RASSF7	0.172205	3.45e-260	0.172205	0.273	0.102	8.51e-256
FAM3D	0.17206	0	0.17206	0.17	0.017	0
PET100	0.171542	3.73e-140	0.171542	0.439	0.281	9.2e-136
CRB3	0.171359	0	0.171359	0.216	0.049	0
SPRR1B	0.171323	9.11978335832751e-314	0.171323	0.087	0.005	0
TMEM167A	0.17128	2.55e-166	0.17128	0.344	0.187	6.29e-162
VMP1	0.170936	4.66e-108	0.170936	0.556	0.405	1.15e-103
C19orf70	0.170526	5.67e-139	0.170526	0.422	0.284	1.4e-134
KLF5	0.169363	0	0.169363	0.368	0.121	0
CD164	0.168893	1.33e-115	0.168893	0.438	0.299	3.29e-111
PPP1R14B	0.168759	3.99e-301	0.168759	0.386	0.182	9.87e-297
BMP4	0.16835	0	0.16835	0.166	0.021	0
INO80C	0.168037	3.97827060160459e-312	0.168037	0.201	0.054	9.82e-308
CDA	0.167928	0	0.167928	0.188	0.034	0
SLC20A1	0.167518	2.68e-184	0.167518	0.236	0.1	6.63e-180
TMEM219	0.167395	9.58e-144	0.167395	0.419	0.267	2.37e-139
ATF3	0.167293	1.43e-48	0.167293	0.27	0.2	3.52e-44
SF3B6	0.167214	1.84e-123	0.167214	0.491	0.348	4.56e-119
SLC22A18	0.166672	0	0.166672	0.198	0.039	0
TNNC2	0.165785	0	0.165785	0.164	0.011	0
LGALS3BP	0.165547	3.25e-109	0.165547	0.404	0.266	8.03e-105
MVP	0.165417	1.85e-181	0.165417	0.304	0.152	4.57e-177
GALNT5	0.165354	0	0.165354	0.164	0.015	0
LLGL2	0.165152	4.07e-261	0.165152	0.216	0.069	1.01e-256
TMEM165	0.164908	1.08e-163	0.164908	0.339	0.184	2.67e-159
SSFA2	0.164774	4.27e-238	0.164774	0.237	0.085	1.06e-233
ITGA2	0.164691	0	0.164691	0.188	0.035	0
RAB2A	0.164456	3.83e-130	0.164456	0.432	0.293	9.47e-126
BICDL2	0.164357	0	0.164357	0.2	0.04	0
TMEM258	0.164134	1.65e-102	0.164134	0.632	0.517	4.07e-98
UFM1	0.163834	1.48e-176	0.163834	0.318	0.161	3.64e-172
ZFAND6	0.163679	4.29e-184	0.163679	0.311	0.154	1.06e-179
VNN1	0.163327	0	0.163327	0.173	0.025	0
KCNN4	0.162999	0	0.162999	0.183	0.026	0
ZNF518A	0.162968	2.93e-244	0.162968	0.226	0.079	7.24e-240
EIF3J	0.162154	2.85e-151	0.162154	0.346	0.195	7.04e-147
TALDO1	0.161501	4.02e-135	0.161501	0.376	0.236	9.93e-131
SDC1	0.161467	8.68e-271	0.161467	0.283	0.112	2.14e-266
CETN2	0.161081	4.68e-174	0.161081	0.286	0.141	1.15e-169
FUT2	0.160571	0	0.160571	0.173	0.018	0
LSM7	0.160261	6.69e-118	0.160261	0.481	0.335	1.65e-113
MPST	0.160041	3.44e-183	0.160041	0.276	0.129	8.51e-179
GALNT3	0.159418	3.92e-277	0.159418	0.215	0.064	9.68e-273
ADGRF1	0.159409	0	0.159409	0.162	0.014	0
MET	0.15909	0	0.15909	0.18	0.029	0
TRMT112	0.158632	5.24e-103	0.158632	0.593	0.469	1.29e-98
PPP1CB	0.158628	3.82e-87	0.158628	0.438	0.31	9.44e-83
CLDN18	0.158613	1.57e-38	0.158613	0.091	0.048	3.88e-34
KISS1	0.158608	2.43e-306	0.158608	0.082	0.005	5.99e-302
SNRPB	0.158477	4.79e-120	0.158477	0.436	0.291	1.18e-115
PRSS22	0.158324	0	0.158324	0.183	0.034	0
CDKN2A	0.158239	6.64e-257	0.158239	0.117	0.024	1.64e-252
CKS1B	0.158124	3.19e-177	0.158124	0.262	0.118	7.89e-173
PLP2	0.158087	2.93e-141	0.158087	0.413	0.254	7.25e-137
PSMB3	0.157295	1.03e-103	0.157295	0.482	0.355	2.54e-99
PAEP	0.156557	0	0.156557	0.102	0.003	0
VDAC1	0.1564	6.19e-113	0.1564	0.395	0.266	1.53e-108
DDRGK1	0.156089	1.39e-179	0.156089	0.276	0.133	3.44e-175
MSMO1	0.156049	5.1e-232	0.156049	0.207	0.067	1.26e-227
APRT	0.155358	2.04e-92	0.155358	0.513	0.392	5.04e-88
SAP18	0.155315	1.01e-100	0.155315	0.641	0.526	2.49e-96
ARRDC1	0.155183	4.38e-241	0.155183	0.244	0.088	1.08e-236
NENF	0.155156	3.33e-109	0.155156	0.405	0.288	8.23e-105
TMEM141	0.154622	2.83e-159	0.154622	0.303	0.156	6.98e-155
CCL20	0.154562	4.92e-156	0.154562	0.176	0.07	1.21e-151
ARGLU1	0.154404	4.87e-107	0.154404	0.436	0.296	1.2e-102
ELOC	0.154402	9.75e-124	0.154402	0.394	0.252	2.41e-119
VPS28	0.15397	7.69e-104	0.15397	0.445	0.318	1.9e-99
SMAGP	0.153441	1.25e-277	0.153441	0.205	0.058	3.08e-273
LRRC8A	0.153422	2.59e-233	0.153422	0.201	0.064	6.4e-229
RHOD	0.152952	2.49e-287	0.152952	0.18	0.045	6.14e-283
CMTM6	0.152629	3.68e-145	0.152629	0.305	0.163	9.08e-141
HSPA1A	0.152017	7.03e-274	0.152017	0.669	0.43	1.74e-269
MACROD2	0.151934	0	0.151934	0.143	0.016	0
AZGP1	0.151184	4.11e-284	0.151184	0.155	0.031	1.02e-279
NMB	0.150695	1.4e-249	0.150695	0.181	0.051	3.45e-245
PGM2L1	0.15061	1.32e-297	0.15061	0.188	0.045	3.27e-293
PLA2G10	0.150467	0	0.150467	0.158	0.021	0
AK8	0.150453	0	0.150453	0.127	0.005	0
ARPC5	0.150275	5.85e-93	0.150275	0.495	0.368	1.45e-88
FDPS	0.150142	1.96e-112	0.150142	0.312	0.188	4.85e-108
S100A4	0.149389	1.06e-14	0.149389	0.541	0.518	2.63e-10
RPL39	0.149271	7.76e-106	0.149271	0.996	0.996	1.92e-101
LAMA3	0.149066	0	0.149066	0.151	0.025	0
C6orf132	0.148692	0	0.148692	0.161	0.025	0
RARRES3	0.148512	3.15e-156	0.148512	0.384	0.225	7.79e-152
OAS1	0.148045	3.77e-221	0.148045	0.213	0.073	9.3e-217
GAN	0.147604	1.04e-264	0.147604	0.174	0.044	2.56e-260
F11R	0.147227	4.15e-212	0.147227	0.222	0.082	1.03e-207
SLC25A5	0.14679	1.15e-76	0.14679	0.467	0.36	2.84e-72
NECTIN2	0.146441	7.46e-147	0.146441	0.264	0.132	1.84e-142
HDGF	0.146289	1.08e-158	0.146289	0.275	0.135	2.68e-154
NDUFB11	0.146131	1.16e-85	0.146131	0.528	0.414	2.86e-81
ZNHIT1	0.146111	1.13e-101	0.146111	0.45	0.316	2.78e-97
CAPS	0.146075	8.78e-294	0.146075	0.171	0.039	2.17e-289
PTPRF	0.14596	3.34e-178	0.14596	0.245	0.107	8.26e-174
MISP	0.145418	0	0.145418	0.177	0.029	0
ERBB2	0.14511	5.05e-206	0.14511	0.192	0.067	1.25e-201
ENY2	0.145036	2.28e-91	0.145036	0.465	0.343	5.63e-87
NCKAP1	0.144873	4.89e-163	0.144873	0.257	0.121	1.21e-158
MRPL41	0.144834	3.63e-110	0.144834	0.392	0.257	8.97e-106
IGFBP1	0.144691	0	0.144691	0.095	0.004	0
TPM4	0.144631	6.92e-63	0.144631	0.491	0.382	1.71e-58
CD46	0.144534	1.14e-156	0.144534	0.352	0.196	2.82e-152
VSTM2L	0.144404	0	0.144404	0.129	0.009	0
ARHGAP32	0.144331	6.61e-306	0.144331	0.175	0.039	1.63e-301
NPDC1	0.144259	1.95261465987704e-314	0.144259	0.343	0.152	4.82217716403233e-310
IER5	0.14421	1.25e-144	0.14421	0.187	0.078	3.09e-140
ARPC5L	0.143887	2.71e-149	0.143887	0.292	0.151	6.68e-145
HMGB1	0.143779	3.94e-80	0.143779	0.876	0.829	9.74e-76
SELENOH	0.143736	9e-95	0.143736	0.491	0.364	2.22e-90
MUC5B	0.143533	0	0.143533	0.119	0.012	0
HIST1H2AC	0.143101	2.03e-169	0.143101	0.226	0.096	5.02e-165
NPTN	0.143018	7.98e-184	0.143018	0.241	0.101	1.97e-179
TMEM205	0.14296	1.62e-127	0.14296	0.31	0.176	4e-123
VASP	0.142482	8.48e-140	0.142482	0.281	0.147	2.09e-135
EPS8L2	0.142449	2.11e-221	0.142449	0.201	0.068	5.22e-217
PHLDA3	0.142222	1.81e-201	0.142222	0.207	0.075	4.47e-197
MT-ND4	0.142091	7.35e-121	0.142091	1	0.999	1.81e-116
GULP1	0.142079	9.03e-246	0.142079	0.17	0.045	2.23e-241
IFI27L2	0.14185	9.96e-92	0.14185	0.397	0.274	2.46e-87
UBD	0.141794	1.09e-218	0.141794	0.128	0.028	2.68e-214
STEAP2	0.14121	5.72128017884163e-319	0.14121	0.161	0.03	1.41292735296673e-314
SNRPD1	0.141208	3.37e-96	0.141208	0.381	0.26	8.31e-92
ARL14	0.140839	1.63e-256	0.140839	0.14	0.029	4.02e-252
IGF2BP2	0.14065	2.04e-216	0.14065	0.194	0.064	5.05e-212
RRAS	0.140205	4.78e-203	0.140205	0.22	0.082	1.18e-198
NME1	0.140181	5.05e-109	0.140181	0.323	0.194	1.25e-104
NOL3	0.14011	5.61e-248	0.14011	0.185	0.052	1.39e-243
LENG8	0.139827	1.42e-148	0.139827	0.245	0.116	3.51e-144
ATP6V0B	0.139816	8.7e-97	0.139816	0.45	0.315	2.15e-92
CASC4	0.139557	1.22e-174	0.139557	0.233	0.1	3.02e-170
AC103702.2	0.139209	0	0.139209	0.145	0.012	0
EPS8L3	0.138493	0	0.138493	0.157	0.024	0
UQCRH	0.13849	3.33e-90	0.13849	0.77	0.665	8.22e-86
SOX9	0.138185	5.43e-144	0.138185	0.243	0.117	1.34e-139
USH1C	0.137968	0	0.137968	0.162	0.028	0
RNF7	0.137514	1.7e-91	0.137514	0.417	0.296	4.2e-87
SNRPD3	0.137505	1.88e-99	0.137505	0.391	0.264	4.65e-95
ARPC3	0.136693	1.94e-76	0.136693	0.733	0.636	4.79e-72
EFNB2	0.136193	2.28e-269	0.136193	0.188	0.051	5.62e-265
DCBLD2	0.135703	7.21e-246	0.135703	0.157	0.04	1.78e-241
PPL	0.135526	0	0.135526	0.155	0.026	0
SCNN1A	0.135486	1.19e-225	0.135486	0.174	0.05	2.93e-221
SLIRP	0.13533	4.54e-76	0.13533	0.415	0.307	1.12e-71
TRIM8	0.135206	1.71e-162	0.135206	0.244	0.11	4.23e-158
RALBP1	0.135049	1.05e-130	0.135049	0.27	0.144	2.6e-126
UNC93B1	0.134791	2e-218	0.134791	0.194	0.063	4.95e-214
DUOX2	0.13449	1.12e-283	0.13449	0.122	0.018	2.77e-279
LMO4	0.134181	1.41e-91	0.134181	0.232	0.136	3.49e-87
MIR4458HG	0.134126	8.79e-166	0.134126	0.213	0.088	2.17e-161
EIF6	0.133882	1.61e-97	0.133882	0.371	0.245	3.98e-93
CRIP1	0.133696	2.61e-220	0.133696	0.43	0.249	6.45e-216
KLK6	0.13367	0	0.13367	0.119	0.003	0
ACBD3	0.133388	8.95e-185	0.133388	0.21	0.082	2.21e-180
EHF	0.133224	2.82e-177	0.133224	0.203	0.078	6.98e-173
NDUFA4	0.133127	7.41e-70	0.133127	0.809	0.77	1.83e-65
SEC62	0.133111	1.05e-76	0.133111	0.578	0.453	2.58e-72
ADAM9	0.133087	2.18e-180	0.133087	0.197	0.075	5.38e-176
CAPNS1	0.132667	1.29e-102	0.132667	0.301	0.19	3.17e-98
DRAP1	0.132575	1.88e-90	0.132575	0.417	0.289	4.64e-86
RNF181	0.132366	2.7e-95	0.132366	0.383	0.256	6.67e-91
CRACR2B	0.1319	4.79e-239	0.1319	0.182	0.052	1.18e-234
GADD45GIP1	0.131558	5.52e-80	0.131558	0.443	0.336	1.36e-75
BCL2L1	0.131542	5.02e-149	0.131542	0.223	0.101	1.24e-144
TYMP	0.131281	8.61e-170	0.131281	0.38	0.219	2.13e-165
ITGA6	0.130765	6.56e-234	0.130765	0.307	0.145	1.62e-229
SRP9	0.13062	1.6e-81	0.13062	0.416	0.299	3.96e-77
TRAPPC2L	0.130566	9.17e-112	0.130566	0.286	0.168	2.27e-107
BACE2	0.130399	3.4e-151	0.130399	0.209	0.09	8.4e-147
CHPF	0.130247	2.22e-167	0.130247	0.219	0.091	5.47e-163
YWHAH	0.130164	2.63e-124	0.130164	0.397	0.25	6.49e-120
PRR15L	0.130041	6.08e-230	0.130041	0.204	0.069	1.5e-225
PSMB2	0.129874	1.17e-94	0.129874	0.335	0.225	2.89e-90
OST4	0.129834	3.75e-77	0.129834	0.85	0.781	9.25e-73
TMC4	0.129737	3.15e-207	0.129737	0.187	0.062	7.78e-203
TFPI	0.12938	1.26e-167	0.12938	0.263	0.125	3.11e-163
RTL8A	0.128912	3.39e-142	0.128912	0.236	0.113	8.38e-138
G0S2	0.128803	4.48e-200	0.128803	0.21	0.081	1.11e-195
ATP10B	0.128666	0	0.128666	0.131	0.017	0
IDS	0.128527	2.03e-134	0.128527	0.276	0.144	5.01e-130
TMEM14A	0.128423	3.09e-126	0.128423	0.246	0.126	7.62e-122
MCTS1	0.128331	7.22e-119	0.128331	0.261	0.15	1.78e-114
AC025154.2	0.128223	0	0.128223	0.127	0.009	0
EIF2S2	0.127998	3.22e-79	0.127998	0.403	0.287	7.95e-75
NMU	0.127968	1.00365204255689e-313	0.127968	0.108	0.011	0
STARD10	0.127668	1.54e-112	0.127668	0.262	0.143	3.79e-108
SYPL1	0.127632	3.98e-95	0.127632	0.335	0.214	9.84e-91
UQCC2	0.127262	4.41e-115	0.127262	0.27	0.15	1.09e-110
SLC16A3	0.127133	1.03e-160	0.127133	0.24	0.109	2.56e-156
PFDN6	0.126949	1.82e-114	0.126949	0.253	0.139	4.49e-110
ETHE1	0.126646	1.29e-122	0.126646	0.237	0.123	3.19e-118
MELTF	0.126605	0	0.126605	0.133	0.017	0
ANAPC11	0.126595	1.07e-69	0.126595	0.424	0.334	2.65e-65
NTHL1	0.12648	2.32e-179	0.12648	0.166	0.056	5.73e-175
CTNND1	0.126131	4.83e-115	0.126131	0.295	0.167	1.19e-110
MTRNR2L1	0.126029	1.07e-144	0.126029	0.114	0.04	2.63e-140
PSMD11	0.125944	7.62e-134	0.125944	0.224	0.109	1.88e-129
RASEF	0.125355	3.26e-268	0.125355	0.152	0.032	8.06e-264
PTBP3	0.125104	1.34e-147	0.125104	0.213	0.094	3.3e-143
ARL4D	0.125035	7.02e-253	0.125035	0.143	0.03	1.73e-248
INF2	0.124838	7.87e-194	0.124838	0.175	0.057	1.94e-189
REEP5	0.124732	2.07e-72	0.124732	0.386	0.283	5.12e-68
TSPAN13	0.124647	4.62e-146	0.124647	0.253	0.123	1.14e-141
EFNB1	0.124085	1.67e-196	0.124085	0.173	0.055	4.12e-192
EBP	0.124027	4.42e-141	0.124027	0.2	0.088	1.09e-136
NAA10	0.123917	2.31e-99	0.123917	0.294	0.179	5.72e-95
NPEPPS	0.123869	4.92e-145	0.123869	0.215	0.096	1.21e-140
ATP5MC3	0.123811	6.78e-62	0.123811	0.565	0.455	1.67e-57
ABHD11	0.12378	1.12e-162	0.12378	0.19	0.074	2.77e-158
FAM129B	0.12375	1.76e-128	0.12375	0.218	0.104	4.34e-124
HSD17B11	0.123027	1.23e-108	0.123027	0.318	0.19	3.04e-104
MT-CYB	0.122761	1.8e-100	0.122761	0.997	0.994	4.46e-96
TMED2	0.122741	5.87e-67	0.122741	0.404	0.298	1.45e-62
UBALD2	0.122741	3.45e-117	0.122741	0.264	0.143	8.51e-113
CISD3	0.122678	7.65e-113	0.122678	0.259	0.141	1.89e-108
BIRC3	0.122366	1.36e-86	0.122366	0.267	0.162	3.35e-82
MRPL27	0.122344	9.97e-99	0.122344	0.285	0.173	2.46e-94
RAB11FIP1	0.122216	4.33e-125	0.122216	0.237	0.119	1.07e-120
TMOD3	0.121701	1.89e-122	0.121701	0.23	0.115	4.67e-118
SREK1IP1	0.121636	1.13e-99	0.121636	0.252	0.143	2.8e-95
ARHGAP5	0.121596	1.97e-127	0.121596	0.211	0.101	4.87e-123
SEZ6L2	0.121562	9.61e-224	0.121562	0.154	0.04	2.37e-219
SPTSSA	0.121203	4e-110	0.121203	0.255	0.139	9.88e-106
ADGRG1	0.12104	2.57e-167	0.12104	0.179	0.065	6.35e-163
TBCB	0.120971	4.87e-88	0.120971	0.347	0.228	1.2e-83
HTATIP2	0.120775	3.46e-148	0.120775	0.209	0.09	8.56e-144
PITX1	0.120722	0	0.120722	0.133	0.016	0
ATOX1	0.120721	3.88e-90	0.120721	0.403	0.274	9.58e-86
MSRB2	0.120705	2.95e-116	0.120705	0.235	0.13	7.28e-112
POLR2J	0.120678	6.74e-82	0.120678	0.347	0.234	1.66e-77
CXCL1	0.120671	4.84e-128	0.120671	0.155	0.061	1.19e-123
MROH6	0.120459	0	0.120459	0.132	0.016	0
AP1M2	0.120089	6.39e-188	0.120089	0.182	0.063	1.58e-183
PARD6B	0.120074	1.81e-197	0.120074	0.151	0.044	4.46e-193
DDAH2	0.120057	5.24e-96	0.120057	0.275	0.162	1.29e-91
PLSCR1	0.11991	6.07e-87	0.11991	0.336	0.218	1.5e-82
AHNAK	0.119758	1.05e-65	0.119758	0.379	0.27	2.6e-61
MT-ND6	0.119631	4.01e-119	0.119631	0.207	0.099	9.91e-115
MBOAT7	0.119521	2.39e-171	0.119521	0.179	0.065	5.91e-167
ITPR3	0.119415	1.66e-246	0.119415	0.144	0.031	4.1e-242
AL355312.4	0.119299	0	0.119299	0.116	0.007	0
MIDN	0.1192	1.23e-100	0.1192	0.29	0.171	3.05e-96
UBE2H	0.119133	8.58e-136	0.119133	0.205	0.093	2.12e-131
BAIAP2L1	0.118918	4.08e-228	0.118918	0.159	0.041	1.01e-223
CARHSP1	0.118907	4.33e-84	0.118907	0.332	0.216	1.07e-79
C4BPB	0.118894	3.11e-299	0.118894	0.132	0.02	7.69e-295
VAPA	0.118818	7.32e-69	0.118818	0.43	0.317	1.81e-64
SMIM26	0.118555	1.46e-71	0.118555	0.406	0.293	3.61e-67
SHROOM3	0.118426	4.06e-171	0.118426	0.164	0.055	1e-166
UFC1	0.11841	4.46e-66	0.11841	0.406	0.308	1.1e-61
PLEK2	0.118295	1.19e-252	0.118295	0.144	0.031	2.94e-248
PGRMC1	0.118277	4.97e-97	0.118277	0.278	0.166	1.23e-92
DGUOK	0.1182	1.4e-96	0.1182	0.301	0.183	3.46e-92
FAM173A	0.118185	1.65e-136	0.118185	0.219	0.101	4.06e-132
UBC	0.11777	1.9e-65	0.11777	0.936	0.911	4.69e-61
TMEM123	0.117768	1.96e-72	0.117768	0.369	0.258	4.85e-68
MAP3K13	0.117406	2.15e-86	0.117406	0.276	0.169	5.32e-82
STK39	0.117076	1.19e-224	0.117076	0.153	0.039	2.95e-220
FLNB	0.116957	1.23e-77	0.116957	0.226	0.137	3.04e-73
SLK	0.116888	1.14e-130	0.116888	0.203	0.092	2.82e-126
ZFAND2A	0.116881	4.76e-115	0.116881	0.169	0.073	1.18e-110
POLD4	0.116752	1.31e-116	0.116752	0.213	0.105	3.24e-112
HMGCS1	0.116738	6.13e-126	0.116738	0.166	0.068	1.51e-121
RBM47	0.116611	1.04e-120	0.116611	0.225	0.111	2.56e-116
SULT2B1	0.116481	0	0.116481	0.112	0.008	0
PGGHG	0.116403	2.74e-186	0.116403	0.151	0.045	6.76e-182
DST	0.116342	1.5e-99	0.116342	0.286	0.17	3.71e-95
SESTD1	0.116229	4.4e-175	0.116229	0.167	0.057	1.09e-170
MGST3	0.116091	2.88e-72	0.116091	0.512	0.39	7.11e-68
TXNL4A	0.115848	7.62e-104	0.115848	0.229	0.134	1.88e-99
UBE2L3	0.115198	2.02e-66	0.115198	0.368	0.269	4.99e-62
MRPS34	0.114956	1.43e-88	0.114956	0.283	0.176	3.52e-84
CISD2	0.114476	4.75e-117	0.114476	0.234	0.12	1.17e-112
DYNLT3	0.114131	4.34e-121	0.114131	0.21	0.1	1.07e-116
SYT13	0.114121	9.40096100961379e-314	0.114121	0.122	0.015	0
INPP4B	0.114068	7.78e-198	0.114068	0.154	0.044	1.92e-193
SERPINB5	0.113919	1.47e-289	0.113919	0.128	0.02	3.64e-285
ATP5MG	0.113776	4.75e-68	0.113776	0.871	0.831	1.17e-63
CLINT1	0.113682	1.08e-105	0.113682	0.211	0.108	2.68e-101
TMED10	0.113506	2.28e-60	0.113506	0.381	0.29	5.62e-56
LAMP1	0.113505	2.45e-74	0.113505	0.378	0.263	6.05e-70
FUT3	0.113244	2.58e-256	0.113244	0.135	0.026	6.36e-252
JOSD2	0.113214	7.66e-100	0.113214	0.246	0.139	1.89e-95
ANXA10	0.113206	3.73e-159	0.113206	0.142	0.046	9.21e-155
TMED3	0.113096	5.78e-112	0.113096	0.259	0.141	1.43e-107
CTNNA1	0.112936	2.59e-88	0.112936	0.288	0.176	6.41e-84
GABRE	0.11267	2.79e-247	0.11267	0.129	0.025	6.88e-243
DUSP23	0.112492	1.83e-100	0.112492	0.295	0.175	4.53e-96
SCEL	0.11241	0	0.11241	0.101	0.003	0
PTS	0.112301	7.33e-118	0.112301	0.207	0.1	1.81e-113
SYCE1L	0.112114	9.39e-190	0.112114	0.15	0.043	2.32e-185
HNRNPL	0.111945	5.2e-57	0.111945	0.167	0.118	1.28e-52
AGPAT2	0.111813	1.81e-107	0.111813	0.239	0.127	4.46e-103
CDCP1	0.111774	2.95e-222	0.111774	0.142	0.035	7.29e-218
ASPHD1	0.111682	8.65251730839671e-318	0.111682	0.122	0.015	2.13682567448165e-313
ANKRD10	0.111476	1.08e-89	0.111476	0.256	0.149	2.66e-85
BZW1	0.111405	5.43e-72	0.111405	0.329	0.222	1.34e-67
ZBTB7A	0.111084	4.59e-121	0.111084	0.204	0.096	1.13e-116
AL365226.2	0.110957	2.84e-59	0.110957	0.104	0.048	7e-55
PLXNB2	0.110738	3.45e-102	0.110738	0.189	0.1	8.52e-98
PPP3CA	0.110467	9.26e-117	0.110467	0.218	0.108	2.29e-112
LRP10	0.110447	4.33e-92	0.110447	0.245	0.141	1.07e-87
MRPL36	0.110425	8.05e-98	0.110425	0.241	0.135	1.99e-93
RNF149	0.110417	1.51e-104	0.110417	0.253	0.139	3.73e-100
CAPN5	0.110079	4.29e-233	0.110079	0.13	0.027	1.06e-228
DAD1	0.110015	7.23e-50	0.110015	0.54	0.444	1.79e-45
TMEM106B	0.109999	5.92e-110	0.109999	0.188	0.09	1.46e-105
EFHD2	0.109962	3.67e-95	0.109962	0.245	0.137	9.06e-91
KNOP1	0.109938	2.36e-110	0.109938	0.191	0.091	5.83e-106
AHR	0.109896	4.95e-101	0.109896	0.2	0.101	1.22e-96
SMIM5	0.109834	7.79e-274	0.109834	0.106	0.013	1.92e-269
LINC02253	0.109391	0	0.109391	0.106	0.003	0
APIP	0.109149	2.32e-136	0.109149	0.163	0.067	5.73e-132
RAB13	0.108832	1.05e-58	0.108832	0.374	0.273	2.6e-54
FERMT1	0.108776	3.78e-155	0.108776	0.149	0.052	9.34e-151
XIAP	0.108714	2.27e-122	0.108714	0.201	0.093	5.6e-118
ERO1A	0.108664	2.42e-115	0.108664	0.218	0.109	5.97e-111
PHB	0.108634	7.91e-71	0.108634	0.31	0.212	1.95e-66
ADIPOR1	0.108464	7e-118	0.108464	0.205	0.098	1.73e-113
PSMG3	0.108438	5.3e-122	0.108438	0.187	0.085	1.31e-117
ZNF593	0.108234	4.09e-83	0.108234	0.242	0.148	1.01e-78
PDIA4	0.107983	2.38e-71	0.107983	0.263	0.171	5.87e-67
TRAF4	0.107808	6.25e-150	0.107808	0.159	0.058	1.54e-145
PYGB	0.107708	3.35e-165	0.107708	0.143	0.045	8.27e-161
GDI1	0.107562	6.4e-115	0.107562	0.202	0.097	1.58e-110
TCF7L2	0.10731	2.8e-109	0.10731	0.199	0.097	6.93e-105
B3GALT5	0.107239	3.89e-176	0.107239	0.137	0.04	9.6e-172
MYOF	0.107238	7.08e-147	0.107238	0.163	0.061	1.75e-142
FAM50A	0.107107	4.67e-85	0.107107	0.246	0.146	1.15e-80
CANX	0.107104	1.71e-50	0.107104	0.361	0.273	4.23e-46
KDELR2	0.107074	4.15e-112	0.107074	0.44	0.297	1.03e-107
PCBP1	0.107057	1.53e-56	0.107057	0.486	0.38	3.78e-52
PTGS2	0.107042	6.44e-135	0.107042	0.099	0.027	1.59e-130
IDH1	0.107028	1.97e-108	0.107028	0.199	0.097	4.88e-104
HIST1H2BD	0.106872	3.6e-168	0.106872	0.15	0.048	8.9e-164
AIMP1	0.106818	4.7e-76	0.106818	0.272	0.171	1.16e-71
VILL	0.106712	3.94e-217	0.106712	0.132	0.03	9.72e-213
BANF1	0.106524	1.7e-54	0.106524	0.422	0.324	4.19e-50
PFDN4	0.106518	5.18e-77	0.106518	0.282	0.178	1.28e-72
TST	0.106362	2.84e-185	0.106362	0.146	0.043	7.02e-181
IRS1	0.106248	6.08e-203	0.106248	0.129	0.032	1.5e-198
MFSD10	0.10612	2.93e-91	0.10612	0.234	0.131	7.25e-87
CLDN1	0.105996	3.76e-75	0.105996	0.177	0.094	9.28e-71
TMPRSS3	0.105966	1.82e-227	0.105966	0.131	0.028	4.5e-223
DDA1	0.105869	6.92e-125	0.105869	0.19	0.085	1.71e-120
TP53I3	0.105831	6.89e-132	0.105831	0.169	0.07	1.7e-127
CAPN12	0.105511	1.37e-199	0.105511	0.134	0.033	3.37e-195
ARF1	0.105457	3.26e-52	0.105457	0.466	0.367	8.05e-48
ARF6	0.105338	3.41e-71	0.105338	0.344	0.235	8.41e-67
TRAK1	0.105276	9.39e-119	0.105276	0.167	0.073	2.32e-114
LSM5	0.105237	2.75e-57	0.105237	0.334	0.24	6.8e-53
PCDH1	0.105234	1.63e-191	0.105234	0.144	0.04	4.02e-187
GFPT1	0.105191	3.65e-135	0.105191	0.164	0.064	9.02e-131
CAPZA1	0.105066	1.48e-74	0.105066	0.323	0.214	3.66e-70
B3GNT3	0.104858	3.89e-301	0.104858	0.116	0.014	9.61e-297
MED10	0.104601	3e-84	0.104601	0.256	0.152	7.41e-80
TMEM63A	0.104477	1.93e-112	0.104477	0.2	0.096	4.76e-108
LGALS9	0.104448	5.14e-121	0.104448	0.223	0.111	1.27e-116
SNF8	0.104134	3.48e-84	0.104134	0.246	0.146	8.6e-80
SCD	0.103775	3.8e-148	0.103775	0.178	0.072	9.39e-144
ATP6V1G1	0.10373	5.75e-43	0.10373	0.525	0.45	1.42e-38
SLC25A37	0.10337	8.84e-90	0.10337	0.24	0.136	2.18e-85
ADAM28	0.103231	4.7e-141	0.103231	0.124	0.039	1.16e-136
AOC1	0.103161	5.2e-244	0.103161	0.112	0.018	1.28e-239
MYRF	0.103018	1.17e-214	0.103018	0.126	0.028	2.9e-210
IL1RN	0.102801	4.29e-216	0.102801	0.137	0.034	1.06e-211
PAFAH1B3	0.102763	2.18e-96	0.102763	0.201	0.105	5.39e-92
FAM83A	0.102514	0	0.102514	0.097	0.004	0
WDR83OS	0.102445	1.33e-44	0.102445	0.488	0.401	3.27e-40
EPS8	0.1024	7.9e-82	0.1024	0.233	0.135	1.95e-77
TCEA1	0.102381	6.28e-67	0.102381	0.279	0.183	1.55e-62
TJP3	0.102381	7.46e-206	0.102381	0.126	0.029	1.84e-201
SCAND1	0.102294	5.9e-55	0.102294	0.401	0.301	1.46e-50
LASP1	0.102281	1.88e-94	0.102281	0.21	0.111	4.65e-90
C1orf35	0.102075	3.35e-108	0.102075	0.192	0.092	8.26e-104
GPRC5C	0.102004	1.89e-155	0.102004	0.155	0.053	4.66e-151
MT-ND5	0.10198	1.14e-40	0.10198	0.847	0.815	2.83e-36
ERH	0.101856	9.38e-44	0.101856	0.512	0.42	2.32e-39
CAPN1	0.101786	3.34e-86	0.101786	0.22	0.125	8.24e-82
SLC44A1	0.10144	8.03e-102	0.10144	0.204	0.103	1.98e-97
CD163L1	0.101364	0	0.101364	0.107	0.009	0
LYPLA1	0.101332	3.22e-91	0.101332	0.204	0.11	7.96e-87
GDA	0.101315	5.11e-282	0.101315	0.113	0.015	1.26e-277
SSNA1	0.101224	1.46e-78	0.101224	0.272	0.168	3.6e-74
HDHD3	0.101201	2.7e-132	0.101201	0.163	0.064	6.68e-128
PTGES	0.101155	5.63e-249	0.101155	0.105	0.015	1.39e-244
SNORC	0.101126	0	0.101126	0.097	0.005	0
SELENOF	0.100995	9.94e-53	0.100995	0.392	0.297	2.46e-48
TMPRSS2	0.10067	8.53e-174	0.10067	0.129	0.035	2.11e-169
KIAA1522	0.100626	7.93e-121	0.100626	0.171	0.073	1.96e-116
CPD	0.100621	7.49e-111	0.100621	0.182	0.084	1.85e-106
NDUFA2	0.100339	1e-47	0.100339	0.405	0.313	2.47e-43
ELOVL1	0.0999509	3.69e-111	0.0999509	0.186	0.086	9.12e-107
SEMA3B	0.099761	4.71e-134	0.099761	0.139	0.049	1.16e-129
ERN2	0.0997363	3.90982154026947e-313	0.0997363	0.108	0.011	0
TMEM33	0.0997035	5.58e-116	0.0997035	0.163	0.07	1.38e-111
FAM177A1	0.0996205	4.36e-83	0.0996205	0.316	0.204	1.08e-78
UBE2A	0.0994996	2.37e-78	0.0994996	0.225	0.132	5.84e-74
DNTTIP1	0.0994516	3.67e-121	0.0994516	0.164	0.069	9.06e-117
ATP5F1E	0.0993032	2.7e-33	0.0993032	0.944	0.935	6.67e-29
TPBG	0.0989841	2.78e-142	0.0989841	0.144	0.05	6.85e-138
TRIP10	0.0989316	6.96e-125	0.0989316	0.154	0.062	1.72e-120
IRAK1	0.0988965	2.77e-142	0.0988965	0.152	0.055	6.85e-138
C1orf198	0.098875	2.13e-135	0.098875	0.157	0.059	5.25e-131
PSORS1C1	0.0985317	2.85e-254	0.0985317	0.112	0.017	7.03e-250
PPP4C	0.098511	8.71e-64	0.098511	0.3	0.203	2.15e-59
CARD19	0.0984963	3.63e-103	0.0984963	0.191	0.093	8.97e-99
UBE2M	0.0984149	7.91e-100	0.0984149	0.185	0.091	1.95e-95
MGAT4B	0.0983639	1.79e-130	0.0983639	0.151	0.058	4.42e-126
MTRNR2L8	0.0981267	8.96e-65	0.0981267	0.108	0.055	2.21e-60
CHPT1	0.0981015	5.61e-100	0.0981015	0.175	0.083	1.38e-95
JTB	0.0980135	9.62e-45	0.0980135	0.47	0.379	2.38e-40
MVD	0.0979977	4.23e-133	0.0979977	0.137	0.049	1.05e-128
NDUFB1	0.0978745	8.62e-61	0.0978745	0.53	0.418	2.13e-56
FAM83H	0.097853	1.1e-171	0.097853	0.133	0.038	2.71e-167
EI24	0.0976572	1.94e-66	0.0976572	0.254	0.163	4.79e-62
ATP2A2	0.097601	1.14e-87	0.097601	0.205	0.11	2.81e-83
HOXB7	0.0974605	6.21e-136	0.0974605	0.14	0.049	1.53e-131
ASL	0.0974474	1.59e-129	0.0974474	0.15	0.058	3.92e-125
METTL5	0.0973369	4.56e-68	0.0973369	0.241	0.152	1.13e-63
NR2F6	0.0973113	9.23e-132	0.0973113	0.157	0.061	2.28e-127
DNAJC10	0.0972932	5.53e-107	0.0972932	0.163	0.073	1.37e-102
MUC20-OT1	0.097111	3.19e-70	0.097111	0.25	0.155	7.87e-66
VEZT	0.0970076	1.24e-90	0.0970076	0.185	0.095	3.05e-86
LACTB2	0.0968813	5.74e-149	0.0968813	0.142	0.047	1.42e-144
RDH10	0.0968768	1.15e-159	0.0968768	0.123	0.035	2.84e-155
MAP4K4	0.0967786	7.07e-105	0.0967786	0.18	0.085	1.75e-100
F12	0.0967716	2.37e-244	0.0967716	0.113	0.018	5.86e-240
AMN	0.0965936	6.08e-167	0.0965936	0.138	0.043	1.5e-162
ADAM10	0.0964625	3.43e-72	0.0964625	0.227	0.135	8.46e-68
CLPTM1L	0.0964465	1.6e-126	0.0964465	0.158	0.063	3.94e-122
NME3	0.0964076	1.22e-62	0.0964076	0.315	0.216	3.02e-58
CDC42BPA	0.0959586	5.37e-126	0.0959586	0.162	0.066	1.33e-121
PPP1R13L	0.095655	3.24e-116	0.095655	0.137	0.054	8e-112
BAD	0.0956357	1.52e-79	0.0956357	0.219	0.126	3.75e-75
FAM96B	0.0955322	2.97e-50	0.0955322	0.365	0.272	7.33e-46
CERS6	0.0950853	6.18e-117	0.0950853	0.152	0.062	1.53e-112
MTRNR2L12	0.0950213	1.17e-54	0.0950213	0.132	0.086	2.88e-50
EPPK1	0.0949732	6.85e-254	0.0949732	0.096	0.012	1.69e-249
SUN1	0.0946476	2.59e-83	0.0946476	0.192	0.103	6.41e-79
GJB3	0.0945887	3.06e-285	0.0945887	0.104	0.012	7.55e-281
ASAP2	0.0944524	8.95e-143	0.0944524	0.139	0.047	2.21e-138
CHCHD1	0.0943068	9.59e-83	0.0943068	0.219	0.123	2.37e-78
PDCD5	0.0940216	2.5e-47	0.0940216	0.327	0.244	6.18e-43
PSMC4	0.0939454	1.03e-67	0.0939454	0.219	0.134	2.54e-63
MRPL55	0.0939411	6.86e-61	0.0939411	0.264	0.175	1.69e-56
ADSS	0.0937591	4.51e-93	0.0937591	0.19	0.096	1.11e-88
GAK	0.0937354	6.91e-118	0.0937354	0.145	0.057	1.71e-113
PSMA2	0.0936514	5.61e-47	0.0936514	0.35	0.261	1.38e-42
NEBL	0.0933542	1.86e-228	0.0933542	0.109	0.018	4.59e-224
EHBP1L1	0.0933176	1.75e-127	0.0933176	0.142	0.052	4.32e-123
CSNK1A1	0.0931981	2.08e-47	0.0931981	0.307	0.222	5.13e-43
CDK2AP2	0.0931447	1.38e-77	0.0931447	0.22	0.126	3.41e-73
STEAP1	0.0931372	1.7e-189	0.0931372	0.146	0.045	4.2e-185
PDLIM5	0.0931229	1.55e-76	0.0931229	0.232	0.137	3.82e-72
AC004556.1	0.0930466	5.63e-141	0.0930466	0.137	0.046	1.39e-136
SLC25A39	0.0930446	8.18e-80	0.0930446	0.216	0.122	2.02e-75
NUCKS1	0.0930173	9.6e-33	0.0930173	0.498	0.417	2.37e-28
HNRNPD	0.0929375	1.26e-48	0.0929375	0.319	0.232	3.1e-44
TMEM160	0.0927415	6.78e-66	0.0927415	0.279	0.182	1.67e-61
CALM3	0.0926466	2.19e-42	0.0926466	0.387	0.301	5.42e-38
TPM3	0.0926425	6.94e-59	0.0926425	0.429	0.323	1.71e-54
HOOK2	0.0925729	1.16e-72	0.0925729	0.214	0.125	2.87e-68
ONECUT3	0.0925704	4.31e-284	0.0925704	0.096	0.009	1.06e-279
IRF6	0.0924974	1.82e-136	0.0924974	0.136	0.047	4.49e-132
TMEM191B	0.0924323	1.34e-254	0.0924323	0.105	0.014	3.32e-250
MIR4435-2HG	0.0920652	1.04e-88	0.0920652	0.231	0.131	2.58e-84
KCP	0.0919227	0	0.0919227	0.094	0.006	0
TMEM134	0.0918451	6.96e-74	0.0918451	0.217	0.127	1.72e-69
SIPA1L3	0.0918311	1.73e-146	0.0918311	0.124	0.038	4.26e-142
PDLIM7	0.0916581	3.72e-88	0.0916581	0.227	0.129	9.19e-84
POLR2F	0.0916417	3.96e-52	0.0916417	0.331	0.238	9.78e-48
LSM4	0.0915533	4.63e-58	0.0915533	0.289	0.196	1.14e-53
ERG28	0.0913108	4.22e-84	0.0913108	0.186	0.098	1.04e-79
SERPINB1	0.0913036	1.45e-55	0.0913036	0.255	0.169	3.59e-51
SUDS3	0.091288	1.9e-103	0.091288	0.171	0.078	4.69e-99
GNB2	0.0912401	5.73e-53	0.0912401	0.34	0.246	1.41e-48
SLC6A14	0.0911386	0	0.0911386	0.086	0.004	0
TES	0.0910484	2.33e-86	0.0910484	0.188	0.098	5.76e-82
CRYZ	0.0908679	4.26e-98	0.0908679	0.173	0.082	1.05e-93
SGMS2	0.0907908	3.05e-181	0.0907908	0.115	0.027	7.52e-177
PPP2R1A	0.0907162	8e-57	0.0907162	0.256	0.171	1.98e-52
HSPH1	0.0903902	1.78e-71	0.0903902	0.253	0.159	4.4e-67
RASSF6	0.0903696	4.61e-169	0.0903696	0.107	0.025	1.14e-164
MGMT	0.0902794	3.01e-61	0.0902794	0.244	0.156	7.43e-57
PRKCI	0.0901644	2.99e-124	0.0901644	0.131	0.048	7.37e-120
HDAC1	0.0901226	2.73e-70	0.0901226	0.214	0.126	6.73e-66
ATP5MPL	0.0900381	8.4e-33	0.0900381	0.64	0.593	2.08e-28
FAM120A	0.0899858	3.73e-65	0.0899858	0.211	0.127	9.22e-61
BRI3	0.0899648	5.49e-61	0.0899648	0.351	0.249	1.36e-56
UBE2Z	0.08992	1.18e-99	0.08992	0.162	0.073	2.9e-95
COX14	0.0898743	3.77e-45	0.0898743	0.344	0.257	9.32e-41
UQCC3	0.0897426	1.05e-71	0.0897426	0.21	0.122	2.59e-67
AP2B1	0.0897164	3.13e-73	0.0897164	0.203	0.116	7.72e-69
AKR1C3	0.0894865	2.79e-215	0.0894865	0.235	0.104	6.89e-211
CYSRT1	0.089343	0	0.089343	0.081	0.003	0
SSBP1	0.0890792	4.4e-37	0.0890792	0.402	0.326	1.09e-32
PIN4	0.0890787	2.38e-60	0.0890787	0.26	0.17	5.88e-56
SH3RF1	0.0890335	1.41e-144	0.0890335	0.128	0.04	3.47e-140
RALA	0.0889711	3.45e-74	0.0889711	0.189	0.106	8.51e-70
REXO2	0.0888688	1.63e-68	0.0888688	0.283	0.185	4.02e-64
BAIAP2	0.088753	2.62e-134	0.088753	0.135	0.047	6.47e-130
LAGE3	0.0887401	2.09e-68	0.0887401	0.205	0.12	5.15e-64
MTIF3	0.0886491	6.23e-65	0.0886491	0.257	0.164	1.54e-60
OCLN	0.0886434	7.61e-94	0.0886434	0.148	0.066	1.88e-89
PLAUR	0.0886133	3.23e-186	0.0886133	0.295	0.154	7.99e-182
RABIF	0.0886124	2.56e-117	0.0886124	0.141	0.054	6.33e-113
ARPC1A	0.0884895	2.42e-55	0.0884895	0.243	0.159	5.98e-51
KRAS	0.0884322	2.49e-67	0.0884322	0.182	0.103	6.15e-63
DDX46	0.0883546	6.39e-48	0.0883546	0.261	0.181	1.58e-43
PTPA	0.0883322	7.84e-92	0.0883322	0.154	0.072	1.94e-87
CDS1	0.0882952	1.38e-197	0.0882952	0.107	0.021	3.4e-193
NDUFA7	0.0882747	1.18e-66	0.0882747	0.224	0.136	2.92e-62
CHMP5	0.088131	7.95e-48	0.088131	0.309	0.222	1.96e-43
INPP1	0.0881188	1.32e-94	0.0881188	0.154	0.071	3.27e-90
DYNLT1	0.0880461	4.63e-37	0.0880461	0.377	0.3	1.14e-32
HIST2H2BE	0.0879715	1.15e-123	0.0879715	0.128	0.045	2.83e-119
PTPN12	0.0878795	5.34e-92	0.0878795	0.19	0.098	1.32e-87
ZNF207	0.0878646	3.87e-50	0.0878646	0.269	0.186	9.55e-46
STAP2	0.0878319	3.29e-112	0.0878319	0.148	0.06	8.12e-108
CHMP3	0.0878085	6.28e-56	0.0878085	0.259	0.172	1.55e-51
FIS1	0.0877546	4.4e-37	0.0877546	0.425	0.344	1.09e-32
COA6	0.0877511	2.01e-83	0.0877511	0.175	0.09	4.97e-79
QSOX1	0.0877267	5.4e-53	0.0877267	0.274	0.187	1.33e-48
SLC39A11	0.087671	1.33e-173	0.087671	0.105	0.023	3.28e-169
NDUFB10	0.0875809	3.25e-35	0.0875809	0.428	0.352	8.02e-31
TSPAN15	0.0875612	1.15e-114	0.0875612	0.132	0.05	2.84e-110
HLA-A	0.0873586	7.78e-73	0.0873586	0.945	0.878	1.92e-68
PADI1	0.0873068	1.75e-300	0.0873068	0.085	0.005	4.33e-296
TRIM31	0.0872893	6.24e-173	0.0872893	0.108	0.026	1.54e-168
SRRM2	0.0872727	9.87e-41	0.0872727	0.39	0.304	2.44e-36
HIST1H2BC	0.0872678	4.55e-188	0.0872678	0.106	0.022	1.12e-183
NAXE	0.0871647	8.11e-62	0.0871647	0.213	0.132	2e-57
SLC12A7	0.0871111	7.78e-114	0.0871111	0.138	0.053	1.92e-109
RIOK3	0.0870085	8.69e-85	0.0870085	0.174	0.088	2.15e-80
EFNA5	0.0869297	2.92e-231	0.0869297	0.093	0.012	7.21e-227
ALCAM	0.086626	7.49e-109	0.086626	0.136	0.053	1.85e-104
DDX21	0.0866129	1.08e-64	0.0866129	0.29	0.194	2.67e-60
NTPCR	0.0865493	2.56e-93	0.0865493	0.164	0.077	6.32e-89
DDAH1	0.0864904	1.3e-115	0.0864904	0.136	0.052	3.22e-111
GOLPH3	0.0862883	1.16e-72	0.0862883	0.193	0.108	2.86e-68
CCDC6	0.0861296	4.82e-89	0.0861296	0.158	0.076	1.19e-84
TMEM208	0.0860832	8.54e-54	0.0860832	0.248	0.166	2.11e-49
NDUFS8	0.0860454	4.86e-39	0.0860454	0.354	0.275	1.2e-34
SRSF9	0.0859835	6.65e-42	0.0859835	0.312	0.237	1.64e-37
NDUFAB1	0.0858307	1.1e-42	0.0858307	0.325	0.245	2.72e-38
RANBP1	0.0858041	6.98e-36	0.0858041	0.348	0.272	1.72e-31
MYL6	0.0857966	9.49e-45	0.0857966	0.979	0.969	2.34e-40
ZC3H15	0.0857856	2.8e-44	0.0857856	0.308	0.225	6.92e-40
CHCHD2	0.0857749	2.2e-30	0.0857749	0.811	0.766	5.44e-26
MUC13	0.0857167	3.53e-225	0.0857167	0.137	0.036	8.72e-221
FAM102A	0.0856861	4.18e-105	0.0856861	0.15	0.064	1.03e-100
WDR34	0.0854061	3.67e-98	0.0854061	0.151	0.067	9.06e-94
KCNK6	0.0853801	2.47e-125	0.0853801	0.125	0.042	6.1e-121
UHMK1	0.0853604	7.35e-79	0.0853604	0.168	0.087	1.81e-74
CCK	0.0851099	0	0.0851099	0.083	0.003	0
B4GALT5	0.0850951	8.9e-86	0.0850951	0.147	0.069	2.2e-81
AL603756.1	0.0849391	3.58e-55	0.0849391	0.022	0.003	8.83e-51
LTBP3	0.0847443	2.45e-70	0.0847443	0.189	0.106	6.04e-66
SNRPF	0.0847349	1.56e-32	0.0847349	0.377	0.309	3.86e-28
SLC22A18AS	0.0846523	1.21e-287	0.0846523	0.088	0.007	2.99e-283
TMEM45B	0.0845727	1.08e-167	0.0845727	0.117	0.032	2.67e-163
COX20	0.0845387	1.27e-58	0.0845387	0.307	0.213	3.14e-54
EMC10	0.0844509	2.6e-52	0.0844509	0.232	0.153	6.42e-48
SERPINB3	0.0844234	3.77e-214	0.0844234	0.051	0.002	9.32e-210
LMAN2	0.084372	1.98e-40	0.084372	0.307	0.23	4.89e-36
AGRN	0.084329	8.87e-52	0.084329	0.178	0.109	2.19e-47
CBX3	0.0843162	9.54e-38	0.0843162	0.338	0.259	2.36e-33
IER5L	0.0839929	6.54e-117	0.0839929	0.123	0.044	1.61e-112
MST1R	0.0839731	7.83e-229	0.0839731	0.092	0.012	1.93e-224
ECI1	0.0838406	9.66e-95	0.0838406	0.161	0.075	2.38e-90
RNF103	0.08372	1.79e-99	0.08372	0.14	0.059	4.42e-95
FAM213B	0.0835872	2.18e-128	0.0835872	0.114	0.036	5.38e-124
MRPL57	0.0834538	1.4e-34	0.0834538	0.362	0.29	3.46e-30
DAP	0.0830309	1.42e-64	0.0830309	0.198	0.116	3.5e-60
CD58	0.0830294	1.6e-77	0.0830294	0.172	0.09	3.94e-73
GLRX2	0.082941	3.44e-100	0.082941	0.139	0.058	8.49e-96
DSP	0.0828613	1.21e-48	0.0828613	0.189	0.119	2.99e-44
PCDH7	0.0827838	2.63e-178	0.0827838	0.098	0.02	6.5e-174
KRT6A	0.0827776	1.37e-62	0.0827776	0.035	0.008	3.39e-58
KRT5	0.0827646	1.51e-27	0.0827646	0.028	0.028	3.72e-23
SREBF2	0.0827221	2.11e-115	0.0827221	0.122	0.043	5.21e-111
EMP2	0.0827192	1.11e-114	0.0827192	0.285	0.172	2.75e-110
TTC9	0.0826878	1.38e-240	0.0826878	0.092	0.011	3.42e-236
PDZD8	0.0825863	2.34e-125	0.0825863	0.122	0.041	5.79e-121
ARPC1B	0.0825536	1.08e-49	0.0825536	0.423	0.327	2.66e-45
RAB1A	0.0823754	1.94e-41	0.0823754	0.332	0.248	4.79e-37
PSMD14	0.0823356	1.84e-64	0.0823356	0.182	0.106	4.54e-60
ESRP1	0.0823092	2.81e-116	0.0823092	0.123	0.044	6.94e-112
CNIH1	0.082216	1.58e-48	0.082216	0.238	0.16	3.9e-44
TTYH3	0.0821992	1.11e-118	0.0821992	0.13	0.048	2.75e-114
CXXC5	0.0821059	4.61e-92	0.0821059	0.152	0.069	1.14e-87
MAPK3	0.0820702	5.24e-97	0.0820702	0.148	0.065	1.29e-92
ARPC2	0.0817508	2.68e-32	0.0817508	0.652	0.575	6.63e-28
CAV2	0.0816021	9.61e-112	0.0816021	0.313	0.199	2.37e-107
RBM8A	0.0815478	8.78e-68	0.0815478	0.445	0.335	2.17e-63
CAB39	0.0815087	1.84e-91	0.0815087	0.147	0.066	4.55e-87
CAMTA1	0.0814687	1.09e-41	0.0814687	0.299	0.219	2.68e-37
TMBIM4	0.0813977	8.94e-31	0.0813977	0.393	0.319	2.21e-26
MUC20	0.0811614	6.27e-174	0.0811614	0.095	0.019	1.55e-169
PCDHB9	0.0811197	1.78046211349656e-314	0.0811197	0.079	0.003	4.3970292354911e-310
EPHA2	0.0806061	2.05e-81	0.0806061	0.123	0.054	5.07e-77
DNAJC12	0.0805727	5.84e-162	0.0805727	0.095	0.02	1.44e-157
APH1A	0.080514	2.64e-51	0.080514	0.23	0.152	6.53e-47
TRIB1	0.0804846	1.42e-59	0.0804846	0.156	0.086	3.51e-55
VIL1	0.0804193	1.15e-172	0.0804193	0.101	0.022	2.83e-168
RABGAP1L	0.0803739	1.57e-72	0.0803739	0.175	0.095	3.88e-68
TNFAIP2	0.0803693	8.02e-43	0.0803693	0.123	0.075	1.98e-38
GALE	0.0803184	3.8e-107	0.0803184	0.129	0.049	9.39e-103
RTN3	0.0802797	1.8e-45	0.0802797	0.255	0.177	4.45e-41
RSBN1L	0.080149	1.79e-63	0.080149	0.221	0.136	4.41e-59
RNPEPL1	0.0800025	5.47e-82	0.0800025	0.158	0.078	1.35e-77
B3GNT7	0.0799779	1.99e-170	0.0799779	0.095	0.019	4.93e-166
EFNA1	0.0799665	6.27e-107	0.0799665	0.218	0.118	1.55e-102
C1orf116	0.0798232	2.9e-120	0.0798232	0.109	0.036	7.16e-116
CNOT11	0.0797135	5.52e-117	0.0797135	0.122	0.043	1.36e-112
AGR3	0.0796522	4.58e-46	0.0796522	0.112	0.06	1.13e-41
TRIM47	0.0796127	1.61e-89	0.0796127	0.143	0.064	3.97e-85
PTOV1	0.079568	4.03e-57	0.079568	0.203	0.125	9.95e-53
CD109	0.0792058	3.58e-129	0.0792058	0.103	0.03	8.85e-125
BLVRA	0.0791806	1.73e-77	0.0791806	0.154	0.076	4.28e-73
SEC31A	0.0791086	2.25e-45	0.0791086	0.224	0.151	5.55e-41
TMEM87B	0.0788335	1e-101	0.0788335	0.124	0.048	2.47e-97
PNKP	0.0787959	1.17e-80	0.0787959	0.154	0.075	2.89e-76
SAMD9	0.0787267	1.78e-75	0.0787267	0.15	0.075	4.39e-71
CBLC	0.0785889	1.17e-160	0.0785889	0.102	0.024	2.89e-156
SLC39A10	0.0785614	1.93e-83	0.0785614	0.14	0.065	4.77e-79
CGN	0.0784871	1.03e-112	0.0784871	0.115	0.04	2.54e-108
ANKRD22	0.0784209	8.92e-165	0.0784209	0.1	0.022	2.2e-160
NUDT4	0.0783135	2.05e-78	0.0783135	0.271	0.175	5.07e-74
NUDT8	0.0783009	7.15e-123	0.0783009	0.118	0.039	1.77e-118
SSBP3	0.0782755	3.9e-81	0.0782755	0.147	0.07	9.64e-77
YIPF3	0.0781975	8.07e-46	0.0781975	0.247	0.17	1.99e-41
AES	0.0781461	1.1e-32	0.0781461	0.361	0.285	2.72e-28
CTBP1	0.078014	2.18e-64	0.078014	0.177	0.1	5.39e-60
DNAJA4	0.0776038	5.33e-127	0.0776038	0.115	0.037	1.32e-122
RHBDD2	0.0774276	2.23e-67	0.0774276	0.171	0.093	5.5e-63
ZNF503	0.0773977	3.74e-69	0.0773977	0.141	0.071	9.24e-65
SLC52A2	0.0773622	8.48e-91	0.0773622	0.139	0.061	2.09e-86
SH2D3A	0.0772825	5.24e-81	0.0772825	0.14	0.065	1.29e-76
UBA6	0.0772518	1.34e-80	0.0772518	0.148	0.071	3.31e-76
PSD4	0.0771069	1.87e-128	0.0771069	0.109	0.033	4.61e-124
BID	0.0770403	1.35e-72	0.0770403	0.165	0.087	3.34e-68
TOP1	0.0769805	1.15e-44	0.0769805	0.263	0.184	2.85e-40
AC009133.1	0.0768755	1.41e-161	0.0768755	0.088	0.017	3.48e-157
ABCA7	0.076854	2.15e-190	0.076854	0.092	0.016	5.31e-186
BCAS1	0.0768362	1.28e-120	0.0768362	0.112	0.037	3.17e-116
RAMMET	0.0767747	5.73e-64	0.0767747	0.172	0.096	1.41e-59
MMADHC	0.0767489	4.4e-46	0.0767489	0.236	0.16	1.09e-41
ST3GAL1	0.0766748	5.38e-71	0.0766748	0.141	0.07	1.33e-66
LINC00467	0.0765358	3.32e-93	0.0765358	0.115	0.045	8.19e-89
ABO	0.0764599	1.62e-157	0.0764599	0.098	0.022	4.01e-153
RAB27B	0.0764153	2.51e-155	0.0764153	0.095	0.021	6.2e-151
SSSCA1	0.0763047	2.42e-61	0.0763047	0.178	0.102	5.97e-57
EIF4G1	0.076223	3e-55	0.076223	0.197	0.121	7.41e-51
MTHFS	0.0761796	1.52e-78	0.0761796	0.147	0.071	3.76e-74
RDH13	0.0760656	1.12e-109	0.0760656	0.108	0.037	2.77e-105
IQGAP1	0.0760612	3.33e-46	0.0760612	0.276	0.194	8.22e-42
PABPN1	0.0760348	4.56e-44	0.0760348	0.219	0.147	1.13e-39
HSPB11	0.0759759	4.14e-46	0.0759759	0.217	0.144	1.02e-41
ZDHHC9	0.0759442	1.26e-119	0.0759442	0.107	0.034	3.1e-115
AKR7A3	0.0758758	8.43e-139	0.0758758	0.099	0.026	2.08e-134
CERS2	0.0757695	2.98e-65	0.0757695	0.178	0.1	7.36e-61
WNT10A	0.0757302	2.79e-262	0.0757302	0.078	0.006	6.9e-258
NSRP1	0.0757048	3.65e-43	0.0757048	0.225	0.152	9.01e-39
USP53	0.0756674	2.97e-79	0.0756674	0.165	0.085	7.34e-75
CYP4F3	0.0756381	1.84e-197	0.0756381	0.086	0.013	4.53e-193
KYNU	0.0755751	5.83e-125	0.0755751	0.102	0.03	1.44e-120
TM2D1	0.0752552	3.86e-55	0.0752552	0.205	0.127	9.53e-51
C1GALT1	0.0752488	2.16e-91	0.0752488	0.128	0.053	5.34e-87
SEC61B	0.0752476	4.91e-46	0.0752476	0.565	0.467	1.21e-41
PLBD1	0.0750577	1.38e-61	0.0750577	0.147	0.079	3.41e-57
LIMA1	0.0750436	4.98e-36	0.0750436	0.223	0.157	1.23e-31
ZDHHC12	0.0749774	5.84e-68	0.0749774	0.165	0.088	1.44e-63
NRP2	0.0749539	4.44e-93	0.0749539	0.124	0.051	1.1e-88
DLG1	0.0749368	4.45e-69	0.0749368	0.148	0.075	1.1e-64
ECHS1	0.0748859	8.08e-38	0.0748859	0.256	0.186	2e-33
TICAM1	0.0748354	9.64e-107	0.0748354	0.109	0.038	2.38e-102
LINC02562	0.0747839	3.71e-219	0.0747839	0.083	0.01	9.16e-215
TRIM28	0.0745171	4.85e-52	0.0745171	0.178	0.108	1.2e-47
CFB	0.0744012	8.01e-109	0.0744012	0.115	0.041	1.98e-104
PGP	0.0743638	5.06e-86	0.0743638	0.128	0.055	1.25e-81
CSNK2B	0.0742205	4.69e-32	0.0742205	0.341	0.268	1.16e-27
CHMP2B	0.0741769	4.85e-47	0.0741769	0.204	0.133	1.2e-42
DNAJC3	0.0741407	1.19e-42	0.0741407	0.18	0.116	2.93e-38
ZMPSTE24	0.0740914	2.7e-75	0.0740914	0.139	0.067	6.66e-71
POR	0.0737585	3.82e-55	0.0737585	0.164	0.095	9.45e-51
CHMP1A	0.0736089	2.29e-71	0.0736089	0.144	0.072	5.66e-67
FLOT1	0.0735671	5.56e-41	0.0735671	0.272	0.195	1.37e-36
ADD3	0.0735511	9.62e-43	0.0735511	0.21	0.14	2.38e-38
VGLL1	0.0732817	2.08e-202	0.0732817	0.075	0.008	5.14e-198
TMCO3	0.0732756	1.21e-72	0.0732756	0.131	0.063	2.99e-68
PPP1R35	0.0731917	8.53e-82	0.0731917	0.132	0.059	2.11e-77
GNG12	0.0731844	2.86e-60	0.0731844	0.163	0.091	7.06e-56
SPCS2	0.0731135	2.05e-23	0.0731135	0.435	0.37	5.05e-19
TM4SF5	0.0730854	7.7e-162	0.0730854	0.098	0.024	1.9e-157
MRPL24	0.0730778	6.14e-45	0.0730778	0.195	0.128	1.52e-40
MIA2	0.0729499	5.93e-69	0.0729499	0.135	0.067	1.46e-64
MX1	0.0728239	1.91e-39	0.0728239	0.151	0.094	4.72e-35
GPR35	0.0727758	6.74e-180	0.0727758	0.088	0.015	1.66e-175
SMIM37	0.0727756	7.29e-42	0.0727756	0.202	0.136	1.8e-37
SMAD3	0.0727213	6.58e-69	0.0727213	0.136	0.067	1.63e-64
CFDP1	0.0723754	2.84e-45	0.0723754	0.264	0.185	7.01e-41
PSMD8	0.0723017	1.6e-26	0.0723017	0.341	0.275	3.96e-22
CHMP4C	0.0722775	1.02e-97	0.0722775	0.115	0.044	2.51e-93
SRC	0.0722626	1.08e-112	0.0722626	0.098	0.03	2.67e-108
RPN1	0.072247	1.15e-36	0.072247	0.243	0.174	2.85e-32
POLR2H	0.0722298	3.26e-48	0.0722298	0.194	0.123	8.06e-44
EHBP1	0.0721743	1.53e-100	0.0721743	0.109	0.039	3.78e-96
GMDS	0.0721388	1.93e-88	0.0721388	0.122	0.051	4.76e-84
TAX1BP1	0.0720593	8.94e-34	0.0720593	0.322	0.248	2.21e-29
TP53TG1	0.0719996	5.21e-58	0.0719996	0.167	0.095	1.29e-53
TAPBP	0.0719695	2.1e-27	0.0719695	0.286	0.222	5.2e-23
DNPH1	0.0718831	1.93e-34	0.0718831	0.236	0.173	4.78e-30
LRRC59	0.0718732	1.49e-62	0.0718732	0.186	0.108	3.67e-58
SGPP2	0.0717663	2.62e-201	0.0717663	0.081	0.011	6.48e-197
TOX3	0.071672	1.88e-117	0.071672	0.121	0.044	4.64e-113
KHDC4	0.0716596	2.2e-57	0.0716596	0.16	0.09	5.44e-53
CELF1	0.0716569	8.53e-45	0.0716569	0.216	0.143	2.11e-40
TFCP2L1	0.0716082	4.07e-157	0.0716082	0.082	0.015	1e-152
TMEM259	0.0714334	7.34e-53	0.0714334	0.182	0.11	1.81e-48
ADAM15	0.071353	7.43e-103	0.071353	0.173	0.087	1.83e-98
PTPRH	0.0713289	7.61e-172	0.0713289	0.082	0.014	1.88e-167
ITGB5	0.0713081	1.4e-78	0.0713081	0.143	0.069	3.45e-74
SRP14	0.0712162	3.21e-43	0.0712162	0.927	0.898	7.92e-39
UNC5B-AS1	0.0709279	4.17e-159	0.0709279	0.068	0.01	1.03e-154
MMP1	0.0709178	1.02e-123	0.0709178	0.058	0.009	2.51e-119
CXCL5	0.0709121	1.63e-33	0.0709121	0.049	0.021	4.04e-29
ANG	0.070879	1.2e-64	0.070879	0.14	0.071	2.96e-60
SNRPD2	0.0708287	5.77e-20	0.0708287	0.629	0.586	1.42e-15
EMC4	0.0708156	1.32e-36	0.0708156	0.25	0.181	3.27e-32
RUSC1	0.070763	5.05e-85	0.070763	0.123	0.052	1.25e-80
UBE2K	0.0707396	1.91e-50	0.0707396	0.192	0.12	4.73e-46
MSRB1	0.0704291	9.27e-90	0.0704291	0.11	0.042	2.29e-85
PRR15	0.0703985	2.56e-107	0.0703985	0.106	0.036	6.33e-103
EVPL	0.0703918	1.4e-102	0.0703918	0.098	0.032	3.45e-98
TRADD	0.0701913	4.34e-55	0.0701913	0.166	0.096	1.07e-50
GCHFR	0.0701551	7.96e-97	0.0701551	0.186	0.098	1.97e-92
PAIP1	0.070107	1.33e-48	0.070107	0.172	0.106	3.27e-44
SHARPIN	0.0701056	3.13e-58	0.0701056	0.167	0.095	7.73e-54
HSPBP1	0.0699552	1.5e-79	0.0699552	0.126	0.056	3.69e-75
TMEM63B	0.0698982	8.73e-110	0.0698982	0.098	0.031	2.16e-105
PHF14	0.0698648	3.4e-32	0.0698648	0.254	0.188	8.39e-28
PDP1	0.0698394	9.62e-112	0.0698394	0.1	0.031	2.37e-107
MANSC1	0.0698246	1.94e-92	0.0698246	0.112	0.043	4.79e-88
TIMM17B	0.0698072	1.31e-49	0.0698072	0.18	0.11	3.23e-45
BSG	0.0697739	1.71e-21	0.0697739	0.451	0.387	4.22e-17
NDUFA12	0.0697661	4.04e-30	0.0697661	0.378	0.304	9.98e-26
HSPA1B	0.0697234	2.1e-170	0.0697234	0.43	0.266	5.18e-166
LIF	0.0695863	3.2e-167	0.0695863	0.078	0.013	7.9e-163
CDK5RAP3	0.069546	7.48e-46	0.069546	0.19	0.121	1.85e-41
COA5	0.0695165	3.98e-56	0.0695165	0.16	0.091	9.82e-52
AQP3	0.0694443	7.78e-25	0.0694443	0.105	0.068	1.92e-20
BOLA3	0.0692626	1.48e-44	0.0692626	0.184	0.117	3.65e-40
CDK10	0.0692318	5.17e-64	0.0692318	0.137	0.07	1.28e-59
CXCL8	0.0691698	5.24e-232	0.0691698	0.262	0.118	1.29e-227
YAP1	0.069115	3.89e-62	0.069115	0.135	0.07	9.6e-58
RTF1	0.0689132	2.79e-41	0.0689132	0.294	0.216	6.88e-37
RPS19BP1	0.0689061	2.7e-30	0.0689061	0.32	0.25	6.66e-26
BCL10	0.0688477	3.45e-65	0.0688477	0.132	0.066	8.52e-61
VDAC2	0.0688365	5.72e-24	0.0688365	0.319	0.261	1.41e-19
FOXA3	0.0687544	1.31e-130	0.0687544	0.084	0.019	3.23e-126
PPP1R7	0.0686542	1.93e-44	0.0686542	0.193	0.125	4.76e-40
DUOXA2	0.0686066	1.12e-90	0.0686066	0.052	0.011	2.76e-86
ZC3H12A	0.0685927	1.15e-80	0.0685927	0.13	0.059	2.84e-76
UCA1	0.0685581	4e-133	0.0685581	0.078	0.017	9.87e-129
HSPA6	0.0684805	2.21e-99	0.0684805	0.141	0.064	5.47e-95
DUSP10	0.068442	1.12e-81	0.068442	0.104	0.041	2.77e-77
PLEKHA6	0.0684297	1.9e-135	0.0684297	0.086	0.02	4.68e-131
MUC3A	0.0684291	2.02e-84	0.0684291	0.093	0.035	4.99e-80
HEXIM1	0.0683548	2.61e-65	0.0683548	0.159	0.087	6.45e-61
SCARB2	0.0682806	8.97e-41	0.0682806	0.217	0.147	2.21e-36
TMC6	0.0682702	1.05e-67	0.0682702	0.135	0.067	2.59e-63
CLTA	0.0682645	8.02e-21	0.0682645	0.403	0.353	1.98e-16
ZNF83	0.0682381	1.22e-56	0.0682381	0.138	0.074	3.02e-52
SKP1	0.0682292	2.88e-18	0.0682292	0.737	0.712	7.1e-14
RNF43	0.0682101	2.38e-138	0.0682101	0.079	0.017	5.89e-134
TCTEX1D2	0.0681214	6.8e-80	0.0681214	0.119	0.051	1.68e-75
FAM89B	0.0680596	5.2e-58	0.0680596	0.145	0.079	1.29e-53
ATP11A	0.0680451	5.24e-71	0.0680451	0.123	0.057	1.29e-66
MRPS15	0.0679694	1.1e-35	0.0679694	0.215	0.153	2.72e-31
CFL1	0.0678936	1.88e-47	0.0678936	0.931	0.878	4.65e-43
ARHGEF35	0.0678845	1.35e-106	0.0678845	0.095	0.03	3.33e-102
TPD52	0.0677987	1.46e-64	0.0677987	0.187	0.111	3.6e-60
TTLL12	0.0677979	7.22e-126	0.0677979	0.089	0.023	1.78e-121
PRDX1	0.0677355	5.2e-25	0.0677355	0.655	0.586	1.28e-20
PSMD4	0.0677276	6.01e-29	0.0677276	0.288	0.223	1.49e-24
MAP1LC3B	0.0676858	1.84e-28	0.0676858	0.34	0.27	4.54e-24
ATP2B4	0.0676713	1.03e-59	0.0676713	0.148	0.08	2.54e-55
CLDN12	0.0675781	4.35e-114	0.0675781	0.093	0.027	1.07e-109
MRPL13	0.0674056	1.13e-41	0.0674056	0.18	0.118	2.8e-37
ZMYND8	0.0672513	2.96e-43	0.0672513	0.169	0.106	7.31e-39
IRF7	0.0672284	2.01e-58	0.0672284	0.158	0.089	4.96e-54
RAPH1	0.0672164	6.36e-97	0.0672164	0.107	0.039	1.57e-92
FAT1	0.067134	2.7e-61	0.067134	0.142	0.075	6.68e-57
GRHL1	0.0671335	4.27e-100	0.0671335	0.09	0.028	1.05e-95
CXADR	0.067113	8.53e-49	0.067113	0.182	0.113	2.11e-44
SRD5A1	0.0669754	7.48e-133	0.0669754	0.086	0.02	1.85e-128
DOK4	0.0669726	1.82e-94	0.0669726	0.097	0.034	4.48e-90
TMEM125	0.0669302	3e-115	0.0669302	0.094	0.027	7.4e-111
FOXC2	0.0669194	1.44e-183	0.0669194	0.073	0.009	3.56e-179
SEMA4B	0.06688	4.93e-90	0.06688	0.101	0.037	1.22e-85
SAMD12	0.0668737	7.36e-128	0.0668737	0.079	0.018	1.82e-123
SCGB2A1	0.0668053	1.02e-116	0.0668053	0.073	0.017	2.52e-112
NFKBIZ	0.0666333	1.68e-50	0.0666333	0.198	0.127	4.14e-46
BCL7C	0.0664598	3.37e-43	0.0664598	0.183	0.118	8.31e-39
MESD	0.0662992	1.71e-36	0.0662992	0.209	0.144	4.22e-32
ST20	0.066133	1.45e-113	0.066133	0.09	0.026	3.59e-109
TSG101	0.0661122	9.96e-41	0.0661122	0.18	0.117	2.46e-36
ISOC2	0.0659854	6.75e-47	0.0659854	0.197	0.126	1.67e-42
SMIM29	0.0657792	9.95e-58	0.0657792	0.145	0.078	2.46e-53
HNRNPA3	0.0656674	4.5e-19	0.0656674	0.444	0.384	1.11e-14
VPS29	0.0656596	1.34e-27	0.0656596	0.314	0.247	3.3e-23
PTGES2	0.0656424	6.8e-57	0.0656424	0.132	0.07	1.68e-52
TJP1	0.0654637	3.23e-46	0.0654637	0.16	0.096	7.98e-42
ATP9A	0.0654001	1.05e-81	0.0654001	0.107	0.043	2.6e-77
LCOR	0.0652321	3.4e-49	0.0652321	0.14	0.08	8.41e-45
GSDMB	0.0651881	1.1e-118	0.0651881	0.084	0.022	2.73e-114
PROM1	0.0651739	1.55e-74	0.0651739	0.099	0.04	3.84e-70
EDEM3	0.065112	3.66e-69	0.065112	0.109	0.049	9.03e-65
CCT5	0.0649604	1.18e-32	0.0649604	0.241	0.175	2.92e-28
GDPD3	0.0648727	3.16e-178	0.0648727	0.066	0.007	7.8e-174
SH3BGRL2	0.0647361	6.55e-76	0.0647361	0.122	0.056	1.62e-71
AGT	0.0646862	4.32e-113	0.0646862	0.081	0.021	1.07e-108
MUC5AC	0.0646634	5.26e-105	0.0646634	0.075	0.021	1.3e-100
STAT6	0.0646506	1.48e-54	0.0646506	0.145	0.08	3.65e-50
TMEM8B	0.064596	3.23e-124	0.064596	0.083	0.02	7.97e-120
IRF2BP2	0.0643809	8.72e-37	0.0643809	0.267	0.196	2.15e-32
PYCARD	0.0642423	2.29e-51	0.0642423	0.267	0.187	5.64e-47
CALML5	0.0642094	8.46e-49	0.0642094	0.016	0.003	2.09e-44
RBCK1	0.0641248	7.57e-36	0.0641248	0.227	0.16	1.87e-31
STAMBP	0.0641075	5.72e-61	0.0641075	0.125	0.062	1.41e-56
THUMPD3-AS1	0.0640573	1.65e-28	0.0640573	0.223	0.163	4.06e-24
TGIF1	0.0640237	1.01e-44	0.0640237	0.21	0.14	2.49e-40
RNPEP	0.0640189	1.83e-47	0.0640189	0.14	0.081	4.53e-43
CCDC88B	0.0640059	2.85e-95	0.0640059	0.101	0.036	7.03e-91
COX7C	0.0639666	1.75e-27	0.0639666	0.924	0.903	4.32e-23
GALNT12	0.0639044	6.75e-120	0.0639044	0.079	0.019	1.67e-115
TECR	0.0638738	1.02e-35	0.0638738	0.288	0.216	2.53e-31
AP3D1	0.0638153	1.69e-50	0.0638153	0.138	0.078	4.17e-46
CASC8	0.0638034	5.48e-220	0.0638034	0.066	0.005	1.35e-215
DKK1	0.063784	1.33e-145	0.063784	0.049	0.004	3.28e-141
TAF10	0.0637516	1.33e-47	0.0637516	0.152	0.089	3.28e-43
RABL6	0.0637381	1e-57	0.0637381	0.13	0.067	2.48e-53
DGAT1	0.0636777	6.33e-80	0.0636777	0.103	0.041	1.56e-75
ATG4B	0.0636486	1.06e-54	0.0636486	0.137	0.074	2.62e-50
FGD6	0.0635549	2.25e-124	0.0635549	0.084	0.021	5.55e-120
SMS	0.06348	2.62e-40	0.06348	0.203	0.136	6.47e-36
PLXNA3	0.0634283	7.59e-94	0.0634283	0.091	0.03	1.87e-89
TM4SF1-AS1	0.0632334	2.45e-163	0.0632334	0.071	0.01	6.06e-159
NGEF	0.0631856	1.61e-154	0.0631856	0.069	0.011	3.97e-150
AP1S1	0.0631788	8.92e-41	0.0631788	0.171	0.11	2.2e-36
IL13RA1	0.0631599	6.17e-52	0.0631599	0.142	0.079	1.52e-47
BATF	0.0631403	1.86e-119	0.0631403	0.143	0.062	4.59e-115
SORD	0.063065	5.1e-93	0.063065	0.088	0.029	1.26e-88
PARP9	0.062939	7.78e-45	0.062939	0.135	0.078	1.92e-40
THOC2	0.062878	3.44e-30	0.062878	0.204	0.146	8.49e-26
IFI27L1	0.0628173	7.73e-61	0.0628173	0.118	0.058	1.91e-56
FAM91A1	0.0625659	8.68e-65	0.0625659	0.118	0.056	2.14e-60
IRF3	0.0625554	4.05e-39	0.0625554	0.175	0.113	1e-34
SMIM6	0.0625526	1.88e-97	0.0625526	0.078	0.023	4.63e-93
CISD1	0.0625097	8.52e-32	0.0625097	0.193	0.135	2.11e-27
BAG3	0.062438	1.23e-46	0.062438	0.139	0.08	3.03e-42
C19orf24	0.0623881	3.73e-30	0.0623881	0.234	0.172	9.2e-26
LYPD2	0.0623661	3.8e-39	0.0623661	0.018	0.004	9.38e-35
EPN1	0.0623344	4.72e-44	0.0623344	0.163	0.1	1.17e-39
SMG7	0.062313	1.04e-62	0.062313	0.118	0.057	2.58e-58
ADAP1	0.0622272	7.1e-101	0.0622272	0.089	0.028	1.75e-96
AL390957.1	0.0622269	4.16e-212	0.0622269	0.065	0.005	1.03e-207
VMA21	0.062197	2.94e-47	0.062197	0.148	0.086	7.26e-43
PMVK	0.0621137	5.82e-37	0.0621137	0.181	0.121	1.44e-32
RAB17	0.0620716	3.16e-77	0.0620716	0.11	0.046	7.81e-73
TIMM13	0.0620625	2.87e-28	0.0620625	0.332	0.263	7.08e-24
MINDY2	0.0620416	5.34e-32	0.0620416	0.178	0.122	1.32e-27
UFD1	0.0620156	1.83e-41	0.0620156	0.179	0.114	4.51e-37
CLDN23	0.0619455	1.22e-67	0.0619455	0.082	0.031	3e-63
AGO2	0.0618546	1.22e-57	0.0618546	0.136	0.073	3e-53
MAOB	0.0618541	2.35e-83	0.0618541	0.085	0.029	5.81e-79
NEK7	0.0618479	5.33e-61	0.0618479	0.126	0.063	1.32e-56
DSC2	0.0618442	4.56e-72	0.0618442	0.108	0.047	1.13e-67
ANXA7	0.0618143	7.37e-33	0.0618143	0.232	0.167	1.82e-28
BAIAP2L2	0.061704	1.3e-121	0.061704	0.075	0.017	3.21e-117
ANKLE2	0.0617037	6.84e-52	0.0617037	0.126	0.068	1.69e-47
PCBD2	0.061652	2.78e-94	0.061652	0.092	0.03	6.86e-90
SLC26A9	0.0616442	1.12e-166	0.0616442	0.065	0.008	2.75e-162
ZDHHC20	0.0616254	1.67e-50	0.0616254	0.12	0.064	4.13e-46
ENSA	0.0615888	8.54e-27	0.0615888	0.31	0.244	2.11e-22
CUL4A	0.0615377	1.84e-56	0.0615377	0.123	0.063	4.54e-52
PLA2R1	0.0614755	1.9e-128	0.0614755	0.072	0.014	4.7e-124
PRR34-AS1	0.0614716	4.18e-42	0.0614716	0.129	0.075	1.03e-37
MPZL1	0.0614311	3.35e-41	0.0614311	0.153	0.094	8.27e-37
WWP1	0.0614029	2.18e-59	0.0614029	0.119	0.059	5.39e-55
PSMD1	0.061363	3.24e-45	0.061363	0.137	0.08	8.01e-41
TRPM4	0.0613511	1.64e-99	0.0613511	0.083	0.025	4.04e-95
ANKRD36B	0.0613222	1.43e-70	0.0613222	0.09	0.035	3.52e-66
BCAR1	0.0613172	7.04e-65	0.0613172	0.113	0.052	1.74e-60
HNRNPAB	0.0613131	8.23e-35	0.0613131	0.203	0.14	2.03e-30
PDXDC1	0.0612078	1.21e-46	0.0612078	0.133	0.076	3e-42
ACP1	0.0611148	1.25e-23	0.0611148	0.268	0.211	3.1e-19
COA3	0.0610863	8.11e-27	0.0610863	0.227	0.17	2e-22
CCPG1	0.0610294	2.1e-40	0.0610294	0.181	0.118	5.18e-36
SP1	0.0610063	2.29e-56	0.0610063	0.12	0.061	5.66e-52
AC005261.1	0.0608639	6.94e-60	0.0608639	0.113	0.054	1.71e-55
CLSTN1	0.0608436	2.46e-37	0.0608436	0.156	0.099	6.07e-33
KPNB1	0.0607262	6.6e-28	0.0607262	0.222	0.163	1.63e-23
CCDC9B	0.0606872	1.64e-58	0.0606872	0.124	0.064	4.06e-54
SIRT7	0.0605915	5.96e-45	0.0605915	0.139	0.08	1.47e-40
SIGIRR	0.0605483	1.17e-42	0.0605483	0.212	0.143	2.9e-38
C9orf152	0.0605412	2.86e-146	0.0605412	0.069	0.011	7.06e-142
SPTLC1	0.0603422	1.72e-44	0.0603422	0.145	0.085	4.24e-40
ABHD3	0.0602963	6.4e-69	0.0602963	0.117	0.054	1.58e-64
NF1	0.0602554	1.42e-40	0.0602554	0.135	0.082	3.5e-36
ICA1	0.060252	5.95e-55	0.060252	0.132	0.071	1.47e-50
PELI1	0.0602322	1.52e-60	0.0602322	0.124	0.063	3.75e-56
ZNF664	0.0602038	1.43e-53	0.0602038	0.123	0.064	3.54e-49
TNS4	0.0601809	9.87e-123	0.0601809	0.069	0.014	2.44e-118
ADAR	0.060178	3.4e-27	0.060178	0.231	0.172	8.39e-23
PNPLA2	0.0601132	1.13e-35	0.0601132	0.164	0.106	2.79e-31
MYO5C	0.0600779	1.48e-88	0.0600779	0.088	0.029	3.65e-84
STRA6	0.0600361	2.25e-175	0.0600361	0.065	0.007	5.57e-171
ARHGAP12	0.0600296	3.01e-61	0.0600296	0.111	0.053	7.43e-57
RAP2B	0.0599774	5.76e-34	0.0599774	0.141	0.089	1.42e-29
PARP4	0.0599303	1.27e-53	0.0599303	0.121	0.062	3.14e-49
H2AFY	0.0597656	1.42e-46	0.0597656	0.299	0.22	3.51e-42
PPP6R1	0.0597375	1.78e-66	0.0597375	0.11	0.05	4.39e-62
YWHAG	0.0597284	3.54e-40	0.0597284	0.192	0.127	8.73e-36
ZBTB8OS	0.0597164	1.57e-34	0.0597164	0.164	0.108	3.89e-30
SIPA1	0.0596376	2.32e-63	0.0596376	0.117	0.056	5.72e-59
TMEM87A	0.0596345	2.12e-38	0.0596345	0.176	0.115	5.23e-34
PSMB7	0.0596328	3.84e-20	0.0596328	0.291	0.24	9.47e-16
RNF213	0.0596237	7.08e-24	0.0596237	0.24	0.183	1.75e-19
DHCR24	0.0596229	1.2e-61	0.0596229	0.102	0.046	2.97e-57
GPD2	0.0596155	6.53e-82	0.0596155	0.093	0.034	1.61e-77
NMT1	0.0596126	3.28e-43	0.0596126	0.166	0.104	8.11e-39
RHPN1	0.0595969	7.26e-113	0.0595969	0.077	0.019	1.79e-108
SLC35B1	0.0595014	1.25e-51	0.0595014	0.131	0.071	3.09e-47
WDR72	0.0594706	3.48e-101	0.0594706	0.073	0.02	8.6e-97
DNAJB2	0.0594455	2.3e-51	0.0594455	0.134	0.073	5.69e-47
PHACTR3	0.0594402	9.07e-153	0.0594402	0.062	0.008	2.24e-148
INSIG2	0.0593867	5.8e-45	0.0593867	0.138	0.08	1.43e-40
CHCHD7	0.0593447	3.79e-44	0.0593447	0.168	0.105	9.36e-40
RPP25	0.0592775	7.51e-90	0.0592775	0.085	0.028	1.85e-85
OSBPL3	0.0592561	2.4e-107	0.0592561	0.078	0.02	5.92e-103
SUPT5H	0.0591483	1.67e-36	0.0591483	0.159	0.102	4.13e-32
LPGAT1	0.0591263	6.09e-47	0.0591263	0.126	0.07	1.5e-42
TCF25	0.0591227	2.18e-24	0.0591227	0.301	0.239	5.38e-20
LYPLAL1	0.0590535	3.07e-45	0.0590535	0.139	0.08	7.58e-41
PSMB4	0.0589656	1.97e-25	0.0589656	0.247	0.188	4.86e-21
FAM135A	0.0589534	1.78e-91	0.0589534	0.079	0.024	4.4e-87
AAMP	0.0589171	9.1e-37	0.0589171	0.175	0.115	2.25e-32
MPZL2	0.0588453	5.46e-65	0.0588453	0.17	0.1	1.35e-60
UBE2E3	0.058842	1.81e-29	0.058842	0.222	0.161	4.47e-25
GRTP1	0.0586381	2.62e-98	0.0586381	0.081	0.024	6.47e-94
ARL8A	0.0586192	1.56e-56	0.0586192	0.118	0.059	3.86e-52
ADAM8	0.0585963	1.59e-87	0.0585963	0.092	0.033	3.93e-83
CEP170B	0.0585807	1.83e-101	0.0585807	0.079	0.022	4.52e-97
MMEL1	0.0585764	3.45e-102	0.0585764	0.074	0.02	8.51e-98
PTPN18	0.058512	1.95e-43	0.058512	0.138	0.08	4.81e-39
SFXN3	0.0585052	3.48e-65	0.0585052	0.106	0.048	8.6e-61
DUSP4	0.0583811	4.68e-97	0.0583811	0.152	0.075	1.16e-92
SLC35F5	0.0583423	3.35e-58	0.0583423	0.107	0.051	8.29e-54
ATP2C2	0.0583015	1.31e-163	0.0583015	0.064	0.008	3.22e-159
TRAPPC2B	0.0582677	5.17e-47	0.0582677	0.134	0.076	1.28e-42
VPS37B	0.0582127	7.29e-47	0.0582127	0.147	0.086	1.8e-42
PLEKHB2	0.0581588	2.67e-46	0.0581588	0.159	0.096	6.59e-42
PATJ	0.0580545	1.89e-48	0.0580545	0.127	0.069	4.66e-44
KCNC4	0.0579837	2.7e-90	0.0579837	0.079	0.024	6.66e-86
NPAS2	0.0579514	5.21e-97	0.0579514	0.08	0.023	1.29e-92
AURKAIP1	0.0579291	3.64e-17	0.0579291	0.346	0.302	8.98e-13
STN1	0.0579198	5.13e-65	0.0579198	0.105	0.047	1.27e-60
COPRS	0.0579111	2.07e-41	0.0579111	0.136	0.081	5.12e-37
EPN3	0.0578154	1.28e-112	0.0578154	0.069	0.016	3.16e-108
SCAMP2	0.0577817	2.54e-39	0.0577817	0.153	0.095	6.27e-35
DDX18	0.0577578	2.9e-32	0.0577578	0.295	0.226	7.17e-28
STUB1	0.0576943	2.64e-24	0.0576943	0.235	0.179	6.51e-20
POP7	0.0576866	1.07e-40	0.0576866	0.142	0.086	2.63e-36
DPCD	0.0576035	2.56e-53	0.0576035	0.113	0.058	6.33e-49
MRPS35	0.0575681	4.37e-37	0.0575681	0.151	0.095	1.08e-32
BROX	0.057568	2.51e-42	0.057568	0.149	0.091	6.21e-38
UBL4A	0.0575669	6.09e-71	0.0575669	0.095	0.039	1.5e-66
MRPL50	0.0575428	1.14e-37	0.0575428	0.162	0.104	2.8e-33
ATL3	0.0575195	9.12e-41	0.0575195	0.138	0.082	2.25e-36
SOCS6	0.0575084	1.19e-70	0.0575084	0.095	0.038	2.94e-66
CARMIL1	0.0574889	1.62e-69	0.0574889	0.084	0.032	3.99e-65
ATP2C1	0.0574824	3.39e-44	0.0574824	0.127	0.072	8.37e-40
IST1	0.0574585	6.64e-33	0.0574585	0.174	0.117	1.64e-28
TRNP1	0.0574304	2.6e-65	0.0574304	0.089	0.036	6.42e-61
C1orf53	0.0574089	8.55e-132	0.0574089	0.069	0.013	2.11e-127
SEL1L3	0.0573565	2.73e-45	0.0573565	0.121	0.067	6.74e-41
PTPRU	0.0572959	8.3e-114	0.0572959	0.071	0.016	2.05e-109
TMEM30B	0.0572568	2.64e-62	0.0572568	0.103	0.046	6.51e-58
CYTH2	0.0572324	1.07e-40	0.0572324	0.157	0.097	2.64e-36
SHROOM1	0.057216	9.62e-66	0.057216	0.094	0.039	2.38e-61
PIP	0.0570631	1.16e-210	0.0570631	0.048	0.001	2.86e-206
MT-ND4L	0.0570562	1.51e-09	0.0570562	0.387	0.352	3.74e-05
MAST4	0.0570438	4e-35	0.0570438	0.147	0.093	9.88e-31
TRIM15	0.057038	6.31e-186	0.057038	0.062	0.006	1.56e-181
SUMO3	0.0570244	2.03e-24	0.0570244	0.232	0.176	5.02e-20
TMEM179B	0.0569971	2.85e-25	0.0569971	0.25	0.191	7.05e-21
SNRNP27	0.0569854	2.2e-36	0.0569854	0.17	0.111	5.44e-32
GLRX3	0.0569818	6.47e-33	0.0569818	0.165	0.111	1.6e-28
BCR	0.0569376	5.09e-81	0.0569376	0.099	0.039	1.26e-76
IL17RE	0.0569371	1.6e-78	0.0569371	0.082	0.029	3.96e-74
ERBIN	0.0568501	1.72e-39	0.0568501	0.146	0.09	4.24e-35
ESYT2	0.0568415	2.1e-56	0.0568415	0.129	0.068	5.2e-52
AP001453.2	0.0567913	4.47e-147	0.0567913	0.064	0.009	1.1e-142
TNKS1BP1	0.0567664	8.75e-48	0.0567664	0.117	0.062	2.16e-43
SQOR	0.056749	1.52e-40	0.056749	0.144	0.087	3.75e-36
SLC16A4	0.0567082	2.2e-123	0.0567082	0.068	0.014	5.43e-119
NME2	0.0566631	6.08e-41	0.0566631	0.106	0.058	1.5e-36
PTPN3	0.056642	1.12e-117	0.056642	0.07	0.015	2.75e-113
SMARCA4	0.0565611	3.84e-34	0.0565611	0.152	0.099	9.47e-30
FIBCD1	0.0565165	1.34e-217	0.0565165	0.057	0.003	3.3e-213
NDUFB8	0.0564152	1.82e-19	0.0564152	0.4	0.339	4.49e-15
PLEKHN1	0.0563673	6.74e-148	0.0563673	0.061	0.008	1.67e-143
TMEM184A	0.0563355	1.03e-113	0.0563355	0.069	0.015	2.55e-109
MAP2K2	0.0563203	9.23e-39	0.0563203	0.159	0.1	2.28e-34
PDCD10	0.0563008	2.72e-32	0.0563008	0.184	0.126	6.71e-28
SUB1	0.0562536	9.61e-17	0.0562536	0.65	0.599	2.37e-12
SLC9B2	0.0562356	2.02e-117	0.0562356	0.069	0.015	4.99e-113
PSMB8	0.0561889	9.38e-34	0.0561889	0.296	0.227	2.32e-29
IGF2BP3	0.0560594	1.07e-143	0.0560594	0.063	0.009	2.65e-139
TLNRD1	0.0559936	1.33e-59	0.0559936	0.123	0.063	3.29e-55
STX1A	0.0559888	2.78e-138	0.0559888	0.066	0.011	6.86e-134
ADRM1	0.0559737	6.14e-26	0.0559737	0.226	0.169	1.52e-21
GLUD1	0.0559567	1.14e-37	0.0559567	0.161	0.103	2.82e-33
TOLLIP	0.055916	2.48e-45	0.055916	0.125	0.07	6.12e-41
PLEKHM1	0.05584	6.25e-92	0.05584	0.075	0.022	1.54e-87
HIPK1	0.0557993	4.13e-49	0.0557993	0.134	0.076	1.02e-44
TUFT1	0.055722	9.29e-74	0.055722	0.088	0.033	2.29e-69
ARHGEF12	0.0557175	1.85e-31	0.0557175	0.168	0.113	4.58e-27
OAZ1	0.0556734	4.35e-25	0.0556734	0.881	0.855	1.07e-20
PLEKHA1	0.0556204	1.37e-37	0.0556204	0.156	0.099	3.37e-33
AP1S3	0.0555883	3.03e-132	0.0555883	0.067	0.012	7.47e-128
ATP6V1D	0.0554812	1.35e-28	0.0554812	0.17	0.118	3.33e-24
PAK1	0.0553884	2.12e-53	0.0553884	0.114	0.058	5.23e-49
KIAA0040	0.0553609	2.39e-54	0.0553609	0.108	0.053	5.91e-50
SH3GLB2	0.0553412	1.95e-55	0.0553412	0.107	0.052	4.81e-51
ACTR3	0.055333	3.81e-28	0.055333	0.316	0.25	9.42e-24
TBC1D17	0.055274	5.09e-57	0.055274	0.099	0.045	1.26e-52
TNNT1	0.0552442	2.78e-116	0.0552442	0.059	0.011	6.87e-112
ELMO3	0.0552018	4.59e-78	0.0552018	0.084	0.03	1.13e-73
EIF3A	0.0551777	2.25e-20	0.0551777	0.247	0.195	5.55e-16
TRIOBP	0.05512	2.62e-34	0.05512	0.155	0.1	6.47e-30
LINC02122	0.0551134	2.76e-229	0.0551134	0.053	0.002	6.82e-225
H2AFZ	0.0551092	7.32e-20	0.0551092	0.441	0.378	1.81e-15
ALDH3B1	0.0550643	1.4e-88	0.0550643	0.079	0.024	3.46e-84
IDH3G	0.0549125	9.44e-27	0.0549125	0.181	0.129	2.33e-22
GJB1	0.0547504	3.41e-66	0.0547504	0.095	0.04	8.43e-62
BBC3	0.0547348	3.25e-58	0.0547348	0.097	0.044	8.02e-54
BOK	0.0546527	1.9e-102	0.0546527	0.071	0.018	4.69e-98
SBF1	0.0546377	1.8e-82	0.0546377	0.078	0.025	4.43e-78
SPCS3	0.0545915	8.96e-35	0.0545915	0.205	0.143	2.21e-30
AP2A1	0.054588	1.45e-41	0.054588	0.121	0.07	3.58e-37
ECM1	0.0545868	1.39e-40	0.0545868	0.114	0.064	3.43e-36
PSMC3	0.0545731	1.94e-23	0.0545731	0.234	0.179	4.78e-19
SLC35A3	0.0545674	9.36e-44	0.0545674	0.117	0.064	2.31e-39
ARHGEF16	0.0545138	3.25e-105	0.0545138	0.068	0.016	8.04e-101
ARF3	0.0544359	3.69e-26	0.0544359	0.181	0.13	9.11e-22
BHLHE40	0.0544344	7.39e-71	0.0544344	0.238	0.156	1.82e-66
RPS26	0.0543788	3.72e-36	0.0543788	0.876	0.82	9.2e-32
BRD7	0.0543689	1.39e-36	0.0543689	0.146	0.091	3.43e-32
SAR1B	0.0543676	6.99e-35	0.0543676	0.148	0.094	1.73e-30
TRAF7	0.0542589	2.85e-54	0.0542589	0.106	0.051	7.03e-50
ABCD3	0.0542339	1.26e-52	0.0542339	0.103	0.05	3.11e-48
SUCO	0.0541567	1.93e-46	0.0541567	0.105	0.054	4.78e-42
TIMM8B	0.0540976	3.1e-16	0.0540976	0.308	0.259	7.66e-12
R3HDM4	0.0540755	2.29e-44	0.0540755	0.128	0.073	5.65e-40
MRPS36	0.0540544	6.29e-23	0.0540544	0.212	0.159	1.55e-18
ELK4	0.0540249	2.32e-29	0.0540249	0.151	0.101	5.73e-25
FKBP1B	0.0539787	6.28e-72	0.0539787	0.084	0.031	1.55e-67
SDF2L1	0.0539227	5.17e-28	0.0539227	0.206	0.149	1.28e-23
SLC5A3	0.053819	2.52e-67	0.053819	0.097	0.042	6.23e-63
PSME1	0.0536832	4.51e-52	0.0536832	0.547	0.452	1.11e-47
ZDHHC7	0.0536602	3.29e-52	0.0536602	0.102	0.05	8.13e-48
MTDH	0.0536453	1.83e-13	0.0536453	0.371	0.324	4.52e-09
ZBTB43	0.0534625	5.33e-45	0.0534625	0.1	0.052	1.32e-40
PPP4R1	0.0534595	1.92e-56	0.0534595	0.098	0.045	4.73e-52
CMTM8	0.0533992	2.72e-56	0.0533992	0.106	0.052	6.71e-52
CDH3	0.0533776	3.87e-132	0.0533776	0.057	0.008	9.55e-128
SMIM7	0.0533515	8.72e-23	0.0533515	0.208	0.156	2.15e-18
RPL37A	0.0533509	8.83e-27	0.0533509	0.985	0.961	2.18e-22
C11orf1	0.0533102	9.73e-42	0.0533102	0.122	0.069	2.4e-37
SLCO3A1	0.0532799	2.96e-59	0.0532799	0.108	0.052	7.3e-55
EPB41L1	0.0532038	1.93e-56	0.0532038	0.1	0.047	4.76e-52
PSMB5	0.0530902	8.21e-19	0.0530902	0.303	0.248	2.03e-14
WDR45B	0.0530658	1.52e-31	0.0530658	0.153	0.101	3.75e-27
NUFIP2	0.0530502	3.79e-27	0.0530502	0.158	0.109	9.35e-23
PLAC8	0.0529908	5.72e-48	0.0529908	0.18	0.117	1.41e-43
SPDEF	0.0529278	9.94e-161	0.0529278	0.056	0.006	2.46e-156
HDLBP	0.0528964	1.97e-21	0.0528964	0.211	0.161	4.86e-17
NSDHL	0.0528878	4.74e-71	0.0528878	0.081	0.03	1.17e-66
MOB4	0.0528855	2.47e-30	0.0528855	0.173	0.119	6.1e-26
PTK6	0.0528706	1.75e-65	0.0528706	0.08	0.031	4.31e-61
AL445524.1	0.0528501	2.92e-73	0.0528501	0.078	0.028	7.21e-69
PSMA3	0.0526637	7.24e-17	0.0526637	0.254	0.212	1.79e-12
TNIK	0.0525998	1.84e-77	0.0525998	0.084	0.031	4.54e-73
NCOR2	0.0525311	1.69e-37	0.0525311	0.119	0.069	4.17e-33
AK2	0.0524964	1.46e-22	0.0524964	0.2	0.151	3.61e-18
OAS3	0.0524478	5.64e-55	0.0524478	0.089	0.039	1.39e-50
PDXK	0.0524448	1.5e-27	0.0524448	0.161	0.11	3.72e-23
SLC15A1	0.0523885	1.87e-99	0.0523885	0.065	0.015	4.62e-95
ATP5PF	0.0523777	2.69e-13	0.0523777	0.557	0.507	6.64e-09
ABLIM3	0.0522965	2.7e-119	0.0522965	0.062	0.011	6.68e-115
C1GALT1C1	0.0522961	1.22e-41	0.0522961	0.107	0.059	3e-37
SFT2D2	0.052221	1.55e-38	0.052221	0.131	0.078	3.83e-34
TOR4A	0.052217	2.17e-97	0.052217	0.066	0.016	5.37e-93
TMEM53	0.0521802	3.72e-78	0.0521802	0.077	0.025	9.19e-74
LUC7L3	0.052174	1.14e-18	0.052174	0.338	0.282	2.82e-14
CUX1	0.0521674	3.71e-37	0.0521674	0.137	0.084	9.15e-33
JPT2	0.0521422	4.66e-46	0.0521422	0.105	0.055	1.15e-41
TFAP2A	0.0521192	1.93e-116	0.0521192	0.06	0.011	4.76e-112
CANT1	0.0521027	3.55e-57	0.0521027	0.095	0.043	8.76e-53
MKRN1	0.0520833	1.43e-28	0.0520833	0.162	0.11	3.54e-24
SGPL1	0.0520503	8.5e-49	0.0520503	0.104	0.052	2.1e-44
ENTPD2	0.052002	1.09e-128	0.052002	0.062	0.01	2.7e-124
LY75	0.0519071	9.43e-89	0.0519071	0.076	0.023	2.33e-84
C1orf210	0.0518879	1.78e-95	0.0518879	0.071	0.019	4.4e-91
MRPL47	0.0518209	1e-23	0.0518209	0.182	0.133	2.47e-19
RTKN	0.0518099	1.29e-66	0.0518099	0.082	0.031	3.19e-62
RNF128	0.0517865	8.75e-45	0.0517865	0.093	0.048	2.16e-40
QPCT	0.0517495	6.45e-63	0.0517495	0.079	0.031	1.59e-58
PIP4K2C	0.0517267	1.81e-85	0.0517267	0.074	0.022	4.48e-81
F8A1	0.0516911	2.13e-38	0.0516911	0.121	0.071	5.25e-34
HACD3	0.0516885	1.08e-30	0.0516885	0.146	0.096	2.66e-26
EEF1D	0.051666	2.27e-18	0.051666	0.871	0.88	5.61e-14
PQBP1	0.0516572	2.87e-27	0.0516572	0.173	0.121	7.1e-23
FNDC3B	0.0516382	1.77e-27	0.0516382	0.149	0.1	4.38e-23
2019-03-06	0.0516305	5.35e-29	0.0516305	0.19	0.135	1.32e-24
SPATA20	0.0516092	3.49e-45	0.0516092	0.109	0.058	8.62e-41
KRT10	0.0515934	1.12e-12	0.0515934	0.425	0.376	2.75e-08
NDFIP2	0.0515521	6.82e-32	0.0515521	0.144	0.093	1.69e-27
TMEM41B	0.0515298	3.41e-44	0.0515298	0.112	0.06	8.41e-40
DDT	0.0514898	1.09e-12	0.0514898	0.38	0.333	2.7e-08
AMIGO2	0.0514518	1.75e-57	0.0514518	0.084	0.036	4.33e-53
TWF1	0.0513977	8.89e-36	0.0513977	0.124	0.075	2.2e-31
CAP1	0.0513384	9.43e-18	0.0513384	0.372	0.315	2.33e-13
MED25	0.0512876	4.3e-53	0.0512876	0.092	0.042	1.06e-48
SDHA	0.0512749	4.24e-28	0.0512749	0.158	0.108	1.05e-23
PRKAA1	0.0512642	2.12e-32	0.0512642	0.145	0.094	5.23e-28
GRB7	0.0512128	3.35e-50	0.0512128	0.092	0.044	8.27e-46
ZNF185	0.0511096	1.67e-115	0.0511096	0.06	0.011	4.12e-111
NFATC3	0.0509858	1.64e-34	0.0509858	0.134	0.083	4.04e-30
EXPH5	0.0509675	1.22e-102	0.0509675	0.065	0.015	3.02e-98
ATP6AP1	0.0509518	1.56e-25	0.0509518	0.199	0.145	3.85e-21
GSTO2	0.0509283	5.83e-52	0.0509283	0.097	0.046	1.44e-47
NBEAL1	0.0508558	7.53e-25	0.0508558	0.182	0.131	1.86e-20
UBA1	0.0507868	8.12e-27	0.0507868	0.151	0.103	2e-22
GBP3	0.0507802	1.3e-46	0.0507802	0.101	0.051	3.2e-42
GDF15	0.0507318	1.33e-64	0.0507318	0.106	0.05	3.28e-60
SCRIB	0.0507272	6.88e-67	0.0507272	0.078	0.029	1.7e-62
HIST3H2A	0.0506797	1.54e-57	0.0506797	0.105	0.051	3.8e-53
PECR	0.0506717	9.1e-75	0.0506717	0.075	0.025	2.25e-70
LAPTM4B	0.0506592	7.33e-29	0.0506592	0.158	0.106	1.81e-24
CRLS1	0.0506254	1.58e-32	0.0506254	0.127	0.079	3.9e-28
DHX15	0.050612	7.93e-30	0.050612	0.148	0.098	1.96e-25
ARHGEF5	0.0505388	2.13e-82	0.0505388	0.066	0.019	5.26e-78
STAU1	0.0505374	1.62e-23	0.0505374	0.198	0.146	3.99e-19
MAEA	0.0504768	8.77e-34	0.0504768	0.1	0.061	2.16e-29
ITPA	0.0504571	5.53e-25	0.0504571	0.161	0.115	1.36e-20
DBP	0.0504431	6.07e-56	0.0504431	0.076	0.032	1.5e-51
EML2	0.0504268	2.5e-45	0.0504268	0.099	0.05	6.17e-41
PSMA5	0.0504154	7.64e-18	0.0504154	0.227	0.181	1.89e-13
EIF4E	0.0503962	5.1e-40	0.0503962	0.206	0.143	1.26e-35
CLDN3	0.0503309	9.32e-124	0.0503309	0.235	0.135	2.3e-119
COA4	0.0502997	1.83e-20	0.0502997	0.197	0.151	4.52e-16
SKAP2	0.0502574	2.56e-24	0.0502574	0.198	0.146	6.32e-20
SBNO2	0.0502545	3.61e-68	0.0502545	0.081	0.031	8.93e-64
MICALL2	0.050223	2.22e-60	0.050223	0.085	0.035	5.48e-56
IFI35	0.0501813	1.29e-24	0.0501813	0.158	0.111	3.18e-20
TP53I13	0.0501477	3.19e-37	0.0501477	0.116	0.067	7.87e-33
PPP1R16A	0.0501384	1.2e-52	0.0501384	0.141	0.082	2.97e-48
MXRA5	0.0501209	9.93e-62	0.0501209	0.103	0.049	2.45e-57
AC004951.1	0.0500972	6.78e-46	0.0500972	0.096	0.048	1.67e-41
TMTC2	0.0500628	2.7e-83	0.0500628	0.065	0.018	6.66e-79
NMI	0.0500134	4.93e-36	0.0500134	0.144	0.09	1.22e-31
RUNX1	0.0500009	1.29e-27	0.0500009	0.145	0.097	3.19e-23
ARL6IP4	0.0499889	9.65e-16	0.0499889	0.424	0.369	2.38e-11
IKZF2	0.0499623	3.57e-71	0.0499623	0.074	0.025	8.81e-67
NOXO1	0.0499584	5.88e-136	0.0499584	0.055	0.007	1.45e-131
NUTF2	0.0499369	1.71e-21	0.0499369	0.205	0.155	4.23e-17
ALOX5	0.0498889	4.52e-53	0.0498889	0.087	0.04	1.12e-48
RAB10	0.049841	1.56e-21	0.049841	0.212	0.161	3.86e-17
LPP	0.0498343	5.21e-24	0.0498343	0.255	0.198	1.29e-19
TMEM65	0.0498209	3.97e-64	0.0498209	0.081	0.031	9.81e-60
HOXB6	0.0498122	4.83e-78	0.0498122	0.07	0.022	1.19e-73
RAP2C	0.0497925	1.15e-55	0.0497925	0.097	0.046	2.83e-51
VARS2	0.049782	3.5e-79	0.049782	0.066	0.019	8.64e-75
DTX2	0.0497232	1.28e-69	0.0497232	0.075	0.027	3.16e-65
FOXL1	0.0497113	6.6e-164	0.0497113	0.051	0.004	1.63e-159
SLC10A3	0.0497052	1.89e-49	0.0497052	0.093	0.045	4.66e-45
DIAPH1	0.0496066	1.96e-44	0.0496066	0.119	0.067	4.83e-40
TRIB2	0.0495541	3.24e-45	0.0495541	0.097	0.049	8.01e-41
UNC50	0.0495199	2.39e-27	0.0495199	0.143	0.096	5.89e-23
CSNK1E	0.0495025	3.23e-33	0.0495025	0.137	0.086	7.97e-29
WASL	0.0494511	2.17e-31	0.0494511	0.131	0.083	5.35e-27
UBE2I	0.0493681	2.82e-15	0.0493681	0.286	0.238	6.96e-11
EPHX4	0.049351	2.72e-155	0.049351	0.053	0.005	6.72e-151
CTBP2	0.0492562	1.04e-29	0.0492562	0.127	0.081	2.56e-25
CDK18	0.0492292	5.09e-77	0.0492292	0.07	0.022	1.26e-72
MYO1E	0.0492232	3.8e-52	0.0492232	0.091	0.042	9.38e-48
ARNTL2	0.0492132	2.08e-118	0.0492132	0.056	0.009	5.15e-114
ZNF524	0.0491516	1.25e-33	0.0491516	0.121	0.074	3.07e-29
PCMTD1	0.049119	1.14e-21	0.049119	0.185	0.137	2.81e-17
NCEH1	0.0491033	1.61e-49	0.0491033	0.079	0.036	3.98e-45
FAM136A	0.0490197	4.68e-31	0.0490197	0.134	0.085	1.16e-26
RHBDL2	0.0489919	2.7e-123	0.0489919	0.059	0.01	6.67e-119
RSRC1	0.0489124	2.35e-29	0.0489124	0.141	0.092	5.79e-25
PXN	0.0489067	3.66e-39	0.0489067	0.137	0.084	9.05e-35
TSEN34	0.0488075	1.79e-25	0.0488075	0.16	0.111	4.43e-21
MYO5B	0.048803	2.23e-95	0.048803	0.064	0.015	5.52e-91
NANS	0.0488027	3.84e-24	0.0488027	0.161	0.113	9.49e-20
SCAMP3	0.0487744	1.78e-33	0.0487744	0.125	0.076	4.41e-29
MEAF6	0.0487419	2.2e-22	0.0487419	0.255	0.2	5.42e-18
ST6GALNAC1	0.0485987	1.39e-76	0.0485987	0.07	0.023	3.43e-72
CHGA	0.0485807	0.000582782	0.0485807	0.006	0.011	1
MGAT3	0.0485583	5.62e-128	0.0485583	0.055	0.008	1.39e-123
UBE2B	0.0485153	1.32e-20	0.0485153	0.312	0.255	3.25e-16
RICTOR	0.0484522	3.2e-28	0.0484522	0.156	0.106	7.91e-24
CEBPG	0.04841	3.4e-32	0.04841	0.124	0.077	8.4e-28
RFK	0.0483334	2.54e-43	0.0483334	0.106	0.057	6.28e-39
RAB5A	0.0483143	1.13e-25	0.0483143	0.151	0.103	2.79e-21
TSEN15	0.0483103	1.09e-39	0.0483103	0.104	0.056	2.69e-35
PLIN3	0.0483099	7.58e-26	0.0483099	0.143	0.097	1.87e-21
VPS13A	0.0482669	5.78e-35	0.0482669	0.109	0.063	1.43e-30
TXNRD1	0.0482379	3.11e-39	0.0482379	0.103	0.056	7.68e-35
SLC4A11	0.0481717	1.31e-155	0.0481717	0.051	0.004	3.22e-151
SPG21	0.0481525	5.03e-23	0.0481525	0.185	0.136	1.24e-18
ACVR1	0.0480023	5.08e-60	0.0480023	0.078	0.031	1.26e-55
MS4A8	0.0479782	8.68e-107	0.0479782	0.057	0.011	2.14e-102
TMEM248	0.0479311	2.73e-25	0.0479311	0.177	0.126	6.73e-21
WFS1	0.0479296	1.34e-82	0.0479296	0.067	0.019	3.3e-78
YIPF6	0.0478171	6.07e-27	0.0478171	0.138	0.092	1.5e-22
CARD11	0.0477737	1.66e-90	0.0477737	0.063	0.016	4.11e-86
ITPRIPL2	0.0477083	9.51e-38	0.0477083	0.117	0.068	2.35e-33
PHLDA1	0.0476724	2.02e-171	0.0476724	0.283	0.159	4.99e-167
C12orf75	0.047641	8.74e-100	0.047641	0.362	0.259	2.16e-95
NFE2L1	0.0476188	1.15e-29	0.0476188	0.136	0.088	2.83e-25
SP3	0.0475887	3.84e-33	0.0475887	0.118	0.071	9.49e-29
YPEL3	0.0475816	2.64e-19	0.0475816	0.185	0.139	6.52e-15
FURIN	0.0475196	4.19e-33	0.0475196	0.12	0.073	1.04e-28
TMUB1	0.0475114	8.22e-35	0.0475114	0.128	0.078	2.03e-30
TMEM246	0.0474624	2.14e-64	0.0474624	0.071	0.026	5.29e-60
NOSIP	0.0474368	1.92e-20	0.0474368	0.219	0.168	4.75e-16
PGLS	0.0474178	7.08e-15	0.0474178	0.252	0.209	1.75e-10
KRT14	0.0473881	3.52e-35	0.0473881	0.019	0.004	8.69e-31
CXCL16	0.0473364	7.06e-67	0.0473364	0.165	0.1	1.74e-62
CEACAM7	0.0472746	3.18e-72	0.0472746	0.038	0.007	7.86e-68
MRPS14	0.0472532	5.86e-22	0.0472532	0.164	0.119	1.45e-17
HGD	0.0472428	1.38e-97	0.0472428	0.058	0.012	3.42e-93
NORAD	0.0471714	1.28e-15	0.0471714	0.235	0.189	3.16e-11
DESI1	0.0471602	4.59e-39	0.0471602	0.101	0.054	1.13e-34
RTKN2	0.0471067	9.1e-119	0.0471067	0.058	0.011	2.25e-114
DYNC1LI2	0.0470991	6.94e-20	0.0470991	0.186	0.14	1.71e-15
GRAMD1A	0.0470787	6.43e-20	0.0470787	0.137	0.097	1.59e-15
ARFIP1	0.047075	4.27e-43	0.047075	0.101	0.053	1.06e-38
SLC7A11	0.0470393	7.26e-128	0.0470393	0.052	0.007	1.79e-123
AC010642.2	0.0469365	6.84e-33	0.0469365	0.111	0.065	1.69e-28
FNBP1L	0.0468985	2.02e-27	0.0468985	0.129	0.084	5e-23
METTL27	0.0468756	7.19e-76	0.0468756	0.064	0.019	1.77e-71
LRRC42	0.0468237	2.89e-58	0.0468237	0.079	0.032	7.14e-54
ALS2CL	0.0468055	6.89e-75	0.0468055	0.066	0.021	1.7e-70
HOXB3	0.0467797	1.64e-58	0.0467797	0.074	0.029	4.06e-54
ATL2	0.0467696	1.22e-51	0.0467696	0.075	0.032	3e-47
SH2D4A	0.0467599	5.4e-56	0.0467599	0.077	0.032	1.33e-51
MTX2	0.0467599	2.03e-28	0.0467599	0.128	0.082	5.01e-24
KCMF1	0.0467381	3.51e-36	0.0467381	0.107	0.061	8.68e-32
CNKSR1	0.0467208	4.13e-61	0.0467208	0.073	0.027	1.02e-56
CXCL3	0.046687	1.03e-88	0.046687	0.164	0.088	2.54e-84
ZMAT2	0.0466845	2.7e-18	0.0466845	0.186	0.142	6.68e-14
SCGB1A1	0.0466765	1.95e-07	0.0466765	0.005	0.002	0.00480504
OTUB1	0.0464668	1.86e-22	0.0464668	0.19	0.141	4.59e-18
DLG3	0.0464647	1.7e-56	0.0464647	0.076	0.03	4.2e-52
UBE2F	0.0464338	5.48e-29	0.0464338	0.127	0.081	1.35e-24
SKIL	0.0464301	1.16e-29	0.0464301	0.186	0.133	2.88e-25
MORF4L1	0.0464127	4.31e-25	0.0464127	0.515	0.447	1.06e-20
PRDX3	0.0463685	1.41e-18	0.0463685	0.244	0.194	3.49e-14
HERC4	0.0462405	6.24e-36	0.0462405	0.111	0.064	1.54e-31
KCTD3	0.0462223	4.55e-35	0.0462223	0.101	0.057	1.12e-30
USP54	0.0461756	1.18e-91	0.0461756	0.058	0.013	2.92e-87
FLOT2	0.046165	7.67e-35	0.046165	0.102	0.058	1.9e-30
TMEM8A	0.0461225	2.19e-53	0.0461225	0.08	0.034	5.4e-49
SLMAP	0.0460755	4.37e-36	0.0460755	0.113	0.065	1.08e-31
MTPN	0.0460718	9.6e-21	0.0460718	0.2	0.151	2.37e-16
PSMA1	0.0460417	9.52e-13	0.0460417	0.326	0.28	2.35e-08
GSKIP	0.0460314	9.27e-51	0.0460314	0.098	0.049	2.29e-46
IFNGR2	0.0460123	9.42e-27	0.0460123	0.184	0.132	2.33e-22
CYHR1	0.0459565	1.12e-24	0.0459565	0.148	0.101	2.77e-20
PEX11B	0.0459068	1.64e-45	0.0459068	0.085	0.041	4.05e-41
LETM2	0.0458771	1.61e-104	0.0458771	0.054	0.01	3.97e-100
MRPL21	0.0458411	2.07e-18	0.0458411	0.196	0.15	5.11e-14
TRIM2	0.0458036	3.32e-37	0.0458036	0.093	0.05	8.2e-33
PTPRJ	0.0457297	8.64e-64	0.0457297	0.074	0.027	2.13e-59
DECR2	0.045707	4.38e-64	0.045707	0.071	0.025	1.08e-59
HNRNPH1	0.0456948	0.0740116	0.0456948	0.328	0.32	1
NDUFB6	0.045657	1.08e-15	0.045657	0.248	0.202	2.66e-11
ABLIM1	0.0456365	4.45e-27	0.0456365	0.127	0.083	1.1e-22
DEDD2	0.0456317	3.33e-38	0.0456317	0.115	0.067	8.24e-34
COX6B2	0.0456079	1.23e-155	0.0456079	0.046	0.003	3.03e-151
NDFIP1	0.0455522	3.85e-21	0.0455522	0.291	0.236	9.5e-17
CBWD5	0.0454913	1.23e-41	0.0454913	0.095	0.049	3.03e-37
TLDC1	0.0454392	2.53e-68	0.0454392	0.066	0.022	6.24e-64
FA2H	0.0454068	3.34e-90	0.0454068	0.055	0.012	8.24e-86
RASA1	0.0453945	1.28e-55	0.0453945	0.082	0.035	3.17e-51
HNMT	0.0453157	1.42e-15	0.0453157	0.224	0.179	3.52e-11
FAM126B	0.0453142	7.41e-36	0.0453142	0.105	0.06	1.83e-31
CLPTM1	0.0452756	8.79e-28	0.0452756	0.128	0.083	2.17e-23
PAK4	0.0452678	7.2e-38	0.0452678	0.091	0.048	1.78e-33
DLG5	0.0452522	1.78e-76	0.0452522	0.065	0.019	4.39e-72
PRELID3B	0.045249	7.67e-28	0.045249	0.134	0.088	1.89e-23
EIF4E2	0.04524	6.39e-20	0.04524	0.177	0.132	1.58e-15
FARP2	0.0452219	7.63e-55	0.0452219	0.073	0.029	1.88e-50
ARRDC2	0.0452071	1.68e-41	0.0452071	0.115	0.066	4.14e-37
CCDC186	0.0451799	5.74e-24	0.0451799	0.142	0.097	1.42e-19
UBE2S	0.0451655	7.43e-23	0.0451655	0.137	0.095	1.83e-18
NT5C2	0.0450764	2.24e-35	0.0450764	0.101	0.057	5.53e-31
ESRRA	0.0450747	1.3e-33	0.0450747	0.101	0.057	3.21e-29
GPR87	0.0449911	1.02e-137	0.0449911	0.046	0.004	2.52e-133
CBR1	0.0449882	5.28e-19	0.0449882	0.166	0.124	1.3e-14
TGFA	0.044985	1.45e-68	0.044985	0.064	0.02	3.57e-64
PKN2	0.0449492	3.5e-21	0.0449492	0.142	0.101	8.65e-17
BRD9	0.0449141	1.16e-35	0.0449141	0.116	0.069	2.86e-31
HRASLS2	0.0449124	1.82e-90	0.0449124	0.049	0.01	4.5e-86
PTRHD1	0.0449058	1.28e-18	0.0449058	0.178	0.134	3.15e-14
GPC1	0.0448831	1.68e-46	0.0448831	0.087	0.042	4.15e-42
VCL	0.0448468	1.67e-35	0.0448468	0.141	0.09	4.13e-31
FAM84B	0.0448441	1.95e-42	0.0448441	0.09	0.045	4.81e-38
ARL4C	0.0448363	3.12e-33	0.0448363	0.17	0.118	7.71e-29
COX8A	0.0448353	8.9e-12	0.0448353	0.569	0.521	2.2e-07
PIEZO1	0.0447431	1.12e-37	0.0447431	0.1	0.055	2.77e-33
MRPS16	0.0446172	4.15e-23	0.0446172	0.177	0.128	1.03e-18
ATP6V1F	0.0445837	2.05e-64	0.0445837	0.441	0.342	5.07e-60
ZFAND2B	0.0445232	2.51e-32	0.0445232	0.111	0.066	6.19e-28
MROH1	0.0445082	2.01e-48	0.0445082	0.077	0.034	4.96e-44
MDFI	0.044333	7.66e-46	0.044333	0.087	0.042	1.89e-41
DUSP18	0.0443201	2.09e-52	0.0443201	0.074	0.031	5.15e-48
DDX60	0.0442408	2.48e-33	0.0442408	0.08	0.043	6.13e-29
NR1D1	0.0442388	4.53e-63	0.0442388	0.067	0.024	1.12e-58
PRRG4	0.0442094	3.4e-36	0.0442094	0.097	0.053	8.39e-32
PWWP2B	0.0442053	1.58e-61	0.0442053	0.066	0.023	3.91e-57
MED29	0.0441476	1.34e-20	0.0441476	0.122	0.085	3.3e-16
PPP1R1C	0.044067	8.6e-149	0.044067	0.047	0.004	2.12e-144
ANAPC13	0.0440649	6.85e-21	0.0440649	0.171	0.125	1.69e-16
GFER	0.0440494	7.85e-30	0.0440494	0.113	0.069	1.94e-25
CAMK2D	0.0440336	1.32e-30	0.0440336	0.102	0.06	3.27e-26
ARL1	0.0440007	4.25e-17	0.0440007	0.183	0.141	1.05e-12
CCNG2	0.0439861	8.83e-34	0.0439861	0.093	0.051	2.18e-29
ITPKC	0.0439541	1.08e-37	0.0439541	0.081	0.041	2.67e-33
MTCH2	0.0439411	2.46e-22	0.0439411	0.142	0.099	6.07e-18
MAPK6	0.0439141	2.42e-37	0.0439141	0.103	0.057	5.98e-33
STK3	0.0438066	1.88e-31	0.0438066	0.1	0.058	4.63e-27
MYO7B	0.0437834	3.53e-89	0.0437834	0.05	0.01	8.72e-85
SYTL1	0.0437729	9.73e-45	0.0437729	0.125	0.074	2.4e-40
LPIN2	0.0437149	2.94e-30	0.0437149	0.106	0.064	7.26e-26
TIMM10	0.0436965	6.49e-25	0.0436965	0.156	0.109	1.6e-20
CEMIP	0.0436937	1.57e-116	0.0436937	0.048	0.006	3.89e-112
CATSPER1	0.0436922	2.97e-83	0.0436922	0.054	0.013	7.33e-79
UPF3B	0.0436407	1.73e-31	0.0436407	0.116	0.071	4.28e-27
GSPT1	0.0436112	1.04e-26	0.0436112	0.162	0.113	2.58e-22
STAT1	0.0435963	2.44e-23	0.0435963	0.197	0.148	6.03e-19
NT5C3A	0.0435617	8.42e-27	0.0435617	0.136	0.091	2.08e-22
MACROD1	0.0435446	2.48e-36	0.0435446	0.089	0.048	6.14e-32
ADH1C	0.0435112	2.2e-44	0.0435112	0.07	0.031	5.42e-40
WNT7A	0.0435081	1.91e-178	0.0435081	0.044	0.002	4.72e-174
TRAF5	0.043481	8.04e-49	0.043481	0.081	0.037	1.99e-44
MMP3	0.0434705	8.24e-143	0.0434705	0.045	0.004	2.03e-138
PRKAA2	0.0434265	1.12e-58	0.0434265	0.063	0.022	2.76e-54
RANGAP1	0.0434244	8.21e-48	0.0434244	0.077	0.034	2.03e-43
RPS15	0.043414	4.96e-16	0.043414	0.996	0.997	1.22e-11
LRRC1	0.043353	5.13e-44	0.043353	0.083	0.039	1.27e-39
SERPINB2	0.0433282	2.94e-70	0.0433282	0.04	0.008	7.26e-66
SIRT6	0.0432798	1.65e-43	0.0432798	0.082	0.039	4.06e-39
PRMT7	0.0431591	2.27e-51	0.0431591	0.075	0.031	5.6e-47
CUTA	0.043088	6.64e-09	0.043088	0.442	0.402	0.000163988
TMEM127	0.0430788	6.02e-33	0.0430788	0.103	0.059	1.49e-28
AP001816.1	0.0430585	2.42e-53	0.0430585	0.07	0.028	5.98e-49
BCAR3	0.0430451	4.28e-60	0.0430451	0.062	0.021	1.06e-55
PRSS16	0.0430445	1.36e-89	0.0430445	0.052	0.011	3.35e-85
CLCF1	0.0430116	1.88e-74	0.0430116	0.057	0.016	4.65e-70
TSPAN5	0.0429995	2.42e-61	0.0429995	0.071	0.027	5.97e-57
TUBB4B	0.0429668	3.36e-17	0.0429668	0.303	0.252	8.31e-13
TGOLN2	0.0428755	2.01e-15	0.0428755	0.225	0.18	4.96e-11
VWA5A	0.0428755	4.69e-56	0.0428755	0.075	0.03	1.16e-51
RANBP17	0.0428627	2.69e-70	0.0428627	0.056	0.016	6.63e-66
ABI2	0.0428436	8.53e-23	0.0428436	0.122	0.082	2.11e-18
KIAA1551	0.0427316	3.05e-26	0.0427316	0.169	0.121	7.53e-22
UGDH	0.0427115	1.47e-30	0.0427115	0.12	0.075	3.63e-26
CDKN1C	0.0427113	6.21e-29	0.0427113	0.134	0.088	1.53e-24
DGCR2	0.0426437	3.15e-33	0.0426437	0.095	0.053	7.77e-29
CLOCK	0.0426266	1.31e-38	0.0426266	0.082	0.041	3.24e-34
CNN2	0.0426062	1.37e-24	0.0426062	0.201	0.15	3.39e-20
ZNF587	0.0425893	5.31e-52	0.0425893	0.069	0.028	1.31e-47
FDFT1	0.0425812	1.49e-16	0.0425812	0.185	0.142	3.68e-12
LPIN1	0.0425591	1.33e-38	0.0425591	0.106	0.061	3.29e-34
PCGF3	0.0425061	4.57e-35	0.0425061	0.094	0.052	1.13e-30
PHF20L1	0.0424719	2.99e-24	0.0424719	0.134	0.091	7.38e-20
SERTAD1	0.0424477	2.85e-42	0.0424477	0.2	0.141	7.05e-38
DNM2	0.0423994	5.14e-26	0.0423994	0.128	0.084	1.27e-21
RAPGEFL1	0.0423829	1.41e-56	0.0423829	0.061	0.022	3.47e-52
ARFGAP3	0.0423765	4.9e-23	0.0423765	0.132	0.09	1.21e-18
PTGES3	0.0423531	2.6e-11	0.0423531	0.424	0.378	6.42e-07
MARVELD3	0.0423355	2.07e-44	0.0423355	0.075	0.034	5.12e-40
RPL28	0.0422977	2.8e-41	0.0422977	0.999	0.995	6.91e-37
ABI1	0.0422715	2.12e-22	0.0422715	0.144	0.101	5.23e-18
ATF4	0.0422696	7.34e-09	0.0422696	0.325	0.287	0.000181367
RNF183	0.0422298	1.71e-133	0.0422298	0.043	0.004	4.22e-129
EDN1	0.0422106	4.29e-28	0.0422106	0.101	0.062	1.06e-23
PON3	0.0422096	9.99e-137	0.0422096	0.045	0.004	2.47e-132
MEIS2	0.0422066	2.97e-22	0.0422066	0.143	0.1	7.32e-18
HHLA2	0.0421501	1.88e-102	0.0421501	0.046	0.007	4.64e-98
SEPHS2	0.0421214	9.06e-19	0.0421214	0.15	0.11	2.24e-14
SYTL2	0.0420999	1.84e-43	0.0420999	0.09	0.046	4.55e-39
MRPL43	0.0420456	4.25e-16	0.0420456	0.203	0.159	1.05e-11
NDUFV2	0.0420045	7.29e-12	0.0420045	0.33	0.285	1.8e-07
SEC61A1	0.0419912	9.28e-16	0.0419912	0.161	0.123	2.29e-11
RALGPS2	0.0419847	3.89e-39	0.0419847	0.08	0.039	9.6e-35
PLEKHA5	0.0419175	2.04e-23	0.0419175	0.105	0.069	5.04e-19
MAGIX	0.041912	4.68e-59	0.041912	0.062	0.021	1.16e-54
RPA3	0.0418876	2.55e-14	0.0418876	0.196	0.155	6.29e-10
IQCE	0.0418536	3.97e-60	0.0418536	0.06	0.02	9.81e-56
NFE2L2	0.0418499	3.54e-12	0.0418499	0.258	0.216	8.75e-08
DVL1	0.04184	1.87e-47	0.04184	0.068	0.028	4.63e-43
SPOPL	0.04181	2.02e-41	0.04181	0.078	0.037	4.99e-37
MPHOSPH6	0.0418015	2.59e-28	0.0418015	0.115	0.072	6.4e-24
TLCD1	0.0417982	1.26e-88	0.0417982	0.052	0.011	3.12e-84
MANBAL	0.0417923	5.21e-27	0.0417923	0.114	0.072	1.29e-22
RHBDF1	0.0417718	7.31e-52	0.0417718	0.067	0.027	1.81e-47
MRPS12	0.0417592	1.26e-14	0.0417592	0.178	0.142	3.11e-10
RPL13	0.0417218	1.06e-14	0.0417218	0.999	0.999	2.62e-10
GPR153	0.0417182	1.07e-100	0.0417182	0.048	0.008	2.64e-96
VARS	0.0416958	1.96e-42	0.0416958	0.08	0.038	4.85e-38
C1orf43	0.0416937	1.68e-13	0.0416937	0.25	0.207	4.14e-09
FNIP2	0.0416788	1.95e-35	0.0416788	0.146	0.096	4.82e-31
DNM1	0.0415423	1.13e-83	0.0415423	0.048	0.01	2.79e-79
SLC35C1	0.0414795	3.32e-57	0.0414795	0.066	0.024	8.19e-53
SPIRE2	0.0414465	1.27e-81	0.0414465	0.054	0.013	3.14e-77
TGFB2	0.0414357	3.43e-55	0.0414357	0.053	0.018	8.47e-51
2019-03-03	0.0414293	2.19e-40	0.0414293	0.075	0.036	5.4e-36
BUD23	0.0414186	1.98e-18	0.0414186	0.172	0.128	4.9e-14
RMND5A	0.0414004	4.02e-28	0.0414004	0.101	0.061	9.92e-24
C6orf141	0.0413837	1.54e-43	0.0413837	0.058	0.024	3.8e-39
SNRPC	0.0413727	8.49e-15	0.0413727	0.227	0.184	2.1e-10
B3GNT5	0.0413626	2.56e-32	0.0413626	0.099	0.057	6.31e-28
TIMM17A	0.0413532	3.91e-19	0.0413532	0.152	0.11	9.66e-15
SERINC3	0.0413487	8.7e-21	0.0413487	0.215	0.166	2.15e-16
GRK2	0.0413253	4.21e-32	0.0413253	0.106	0.063	1.04e-27
NECTIN3	0.0413253	1.29e-70	0.0413253	0.058	0.017	3.18e-66
FUT6	0.0413078	2.69e-100	0.0413078	0.049	0.008	6.65e-96
STRN3	0.0412977	1.55e-34	0.0412977	0.106	0.062	3.83e-30
TAP2	0.0412676	1.83e-36	0.0412676	0.107	0.062	4.51e-32
MAPKAPK2	0.0412579	6.66e-29	0.0412579	0.115	0.072	1.65e-24
HYI	0.041249	4.5e-26	0.041249	0.123	0.08	1.11e-21
BLCAP	0.0412343	1.8e-21	0.0412343	0.132	0.091	4.43e-17
COL9A2	0.0412336	1.13e-71	0.0412336	0.051	0.013	2.8e-67
C3orf52	0.0412196	4.96e-108	0.0412196	0.049	0.007	1.23e-103
SPPL3	0.0411953	1.21e-29	0.0411953	0.102	0.061	2.98e-25
NTN4	0.0411905	5.19e-34	0.0411905	0.094	0.052	1.28e-29
RHOF	0.041185	1.47e-33	0.041185	0.115	0.071	3.63e-29
TRIP6	0.0411751	1.53e-21	0.0411751	0.152	0.108	3.78e-17
MCUR1	0.0411232	4.95e-26	0.0411232	0.111	0.07	1.22e-21
TMEM41A	0.041108	4.9e-34	0.041108	0.099	0.057	1.21e-29
RER1	0.0410982	5.94e-13	0.0410982	0.268	0.224	1.47e-08
RETSAT	0.0410934	5.52e-42	0.0410934	0.076	0.036	1.36e-37
FOSL1	0.0410794	1.12e-48	0.0410794	0.059	0.022	2.77e-44
MRPS11	0.0410337	4.71e-21	0.0410337	0.14	0.099	1.16e-16
ELF3-AS1	0.040992	3.06e-85	0.040992	0.05	0.01	7.55e-81
SPAG1	0.0409791	2.03e-73	0.0409791	0.058	0.016	5.01e-69
MAPK13	0.0409674	8.79e-32	0.0409674	0.099	0.057	2.17e-27
HIST1H4H	0.0409528	1.43e-59	0.0409528	0.057	0.018	3.52e-55
CTNNBIP1	0.0409191	1.6e-26	0.0409191	0.106	0.066	3.95e-22
BAZ2A	0.0409176	1.62e-20	0.0409176	0.131	0.091	4e-16
TMEM62	0.040886	5.55e-67	0.040886	0.059	0.018	1.37e-62
NBEAL2	0.0408829	8.98e-37	0.0408829	0.085	0.044	2.22e-32
YDJC	0.0408697	2.89e-24	0.0408697	0.11	0.071	7.14e-20
SPTY2D1	0.0408535	2.44e-34	0.0408535	0.096	0.054	6.02e-30
EMC8	0.0408269	9.38e-29	0.0408269	0.102	0.062	2.32e-24
IDI1	0.0408174	9.1e-16	0.0408174	0.154	0.116	2.25e-11
ATIC	0.0408174	3.24e-27	0.0408174	0.096	0.059	8e-23
MSL1	0.0408045	1.04e-29	0.0408045	0.108	0.066	2.58e-25
WDR26	0.0407609	2.54e-27	0.0407609	0.124	0.08	6.28e-23
PIAS3	0.0407332	4.08e-42	0.0407332	0.076	0.036	1.01e-37
C1orf131	0.0407214	5.65e-24	0.0407214	0.111	0.072	1.4e-19
ACTR2	0.0407077	5.4e-20	0.0407077	0.281	0.229	1.33e-15
THOP1	0.040692	6.88e-49	0.040692	0.062	0.024	1.7e-44
LRP5	0.0406831	3.11e-36	0.0406831	0.083	0.043	7.67e-32
CTTNBP2NL	0.0406588	1.99e-34	0.0406588	0.103	0.06	4.91e-30
CCDC68	0.040652	4.19e-54	0.040652	0.072	0.03	1.03e-49
RTP4	0.0406037	1.78e-37	0.0406037	0.076	0.037	4.4e-33
MAFK	0.0406004	9.32e-25	0.0406004	0.101	0.063	2.3e-20
CKS2	0.0405069	1.25e-27	0.0405069	0.138	0.094	3.09e-23
BTF3L4	0.0404991	7.29e-13	0.0404991	0.202	0.164	1.8e-08
PML	0.0404905	7.12e-31	0.0404905	0.12	0.076	1.76e-26
REX1BD	0.0404873	1.43e-10	0.0404873	0.298	0.257	3.52e-06
HNF4A	0.0404691	1.05e-46	0.0404691	0.06	0.024	2.6e-42
TNNI2	0.0404597	2.86e-55	0.0404597	0.054	0.018	7.07e-51
RAB22A	0.040405	1.46e-31	0.040405	0.098	0.057	3.6e-27
NT5C	0.0404022	3.05e-15	0.0404022	0.194	0.153	7.54e-11
F2RL1	0.0404012	4.94e-30	0.0404012	0.094	0.054	1.22e-25
FAM222B	0.040401	6.62e-40	0.040401	0.075	0.036	1.63e-35
TFPT	0.0403886	2.02e-20	0.0403886	0.127	0.088	4.98e-16
ZMIZ2	0.0403376	2.35e-37	0.0403376	0.083	0.042	5.81e-33
TMEM191C	0.0403129	4.35e-90	0.0403129	0.049	0.01	1.07e-85
DUOX1	0.0403086	2.15e-68	0.0403086	0.052	0.014	5.32e-64
NSFL1C	0.0402921	8.89e-21	0.0402921	0.134	0.094	2.2e-16
AVL9	0.0402793	5.88e-31	0.0402793	0.083	0.046	1.45e-26
ANP32A	0.0402539	3.42e-14	0.0402539	0.221	0.179	8.43e-10
FBXW5	0.0402009	2.21e-16	0.0402009	0.147	0.11	5.46e-12
PTER	0.0401779	5.14e-38	0.0401779	0.072	0.035	1.27e-33
FAM96A	0.0401768	3.16e-20	0.0401768	0.169	0.125	7.8e-16
TXNDC9	0.040151	5.28e-28	0.040151	0.123	0.079	1.3e-23
CREB3L2	0.0401503	9.64e-26	0.0401503	0.109	0.069	2.38e-21
TNK2	0.040139	7.81e-40	0.040139	0.075	0.036	1.93e-35
FUOM	0.0401071	2.05e-29	0.0401071	0.097	0.057	5.07e-25
NAA20	0.0401034	2.84e-15	0.0401034	0.202	0.159	7e-11
PPP2R5A	0.0400845	1.88e-31	0.0400845	0.102	0.061	4.65e-27
SMIM31	0.0400726	1.7e-72	0.0400726	0.053	0.014	4.2e-68
MRPS18A	0.0400655	3.53e-23	0.0400655	0.123	0.082	8.71e-19
XRCC5	0.0400479	3.36e-10	0.0400479	0.267	0.23	8.29e-06
CACNB3	0.0400447	1.66e-63	0.0400447	0.053	0.016	4.1e-59
LRP11	0.0399996	1.59e-48	0.0399996	0.067	0.027	3.93e-44
FAM177B	0.0399664	1.43e-102	0.0399664	0.046	0.007	3.53e-98
CDK2AP1	0.039932	7.16e-32	0.039932	0.102	0.06	1.77e-27
DHRS1	0.039911	5.07e-25	0.039911	0.105	0.066	1.25e-20
ACHE	0.039898	2.95e-52	0.039898	0.05	0.016	7.3e-48
MBNL2	0.0398398	1.49e-23	0.0398398	0.125	0.084	3.68e-19
TBL1XR1	0.0398328	2.12e-15	0.0398328	0.186	0.145	5.24e-11
GCC2	0.0397762	1.8e-09	0.0397762	0.26	0.223	4.46e-05
NHP2	0.0397525	1.3e-09	0.0397525	0.263	0.229	3.2e-05
KCNQ1OT1	0.0397495	7.18e-28	0.0397495	0.179	0.13	1.77e-23
TMEM159	0.0397492	4.12e-26	0.0397492	0.089	0.053	1.02e-21
MEA1	0.0397386	8.74e-14	0.0397386	0.181	0.143	2.16e-09
BLOC1S4	0.0397347	5.54e-21	0.0397347	0.13	0.09	1.37e-16
CELSR2	0.0397166	1.09e-91	0.0397166	0.046	0.008	2.69e-87
BUD31	0.0396679	1.35e-13	0.0396679	0.279	0.234	3.32e-09
WDR60	0.0396639	4.15e-24	0.0396639	0.119	0.079	1.02e-19
SELENOT	0.0396361	1.01e-17	0.0396361	0.255	0.207	2.5e-13
ARAP2	0.0395955	3.91e-53	0.0395955	0.081	0.038	9.65e-49
EIF1AY	0.0395943	7e-25	0.0395943	0.133	0.091	1.73e-20
PRELID1	0.0395864	2.56e-11	0.0395864	0.33	0.287	6.33e-07
MAT2A	0.0395506	2.25e-20	0.0395506	0.189	0.143	5.55e-16
AFDN	0.039536	3.31e-28	0.039536	0.156	0.11	8.17e-24
BLZF1	0.0394963	1.44e-31	0.0394963	0.083	0.045	3.55e-27
DCTPP1	0.0394405	1.22e-19	0.0394405	0.132	0.093	3e-15
LARP1	0.0394308	8.86e-17	0.0394308	0.136	0.101	2.19e-12
ARHGAP26	0.0394274	7.05e-28	0.0394274	0.089	0.052	1.74e-23
ACOT11	0.0393887	2.62e-56	0.0393887	0.059	0.02	6.47e-52
TRIM16	0.0393837	1.15e-54	0.0393837	0.062	0.023	2.83e-50
HINT2	0.0393801	3.09e-14	0.0393801	0.195	0.154	7.63e-10
MCCC2	0.0393768	2.25e-35	0.0393768	0.08	0.041	5.56e-31
MAP3K5	0.0393762	8.89e-49	0.0393762	0.067	0.027	2.2e-44
SCAMP4	0.0393659	1.4e-24	0.0393659	0.1	0.063	3.45e-20
ZNF652	0.0393419	1.32e-27	0.0393419	0.1	0.06	3.26e-23
ZDHHC13	0.0392661	4.94e-38	0.0392661	0.075	0.036	1.22e-33
FOXC1	0.0392631	7.12e-46	0.0392631	0.078	0.037	1.76e-41
CLIC5	0.0392403	2.99e-63	0.0392403	0.056	0.017	7.39e-59
LAMP2	0.03924	1.72e-14	0.03924	0.211	0.169	4.25e-10
GNA15	0.0392397	2.88e-49	0.0392397	0.067	0.028	7.12e-45
CDC42SE1	0.0392387	2.76e-28	0.0392387	0.197	0.145	6.83e-24
HMGXB4	0.0392195	2.24e-22	0.0392195	0.112	0.074	5.53e-18
MYO1D	0.0392181	5.03e-35	0.0392181	0.076	0.038	1.24e-30
AFAP1-AS1	0.039209	3.71e-118	0.039209	0.044	0.005	9.17e-114
PARP12	0.039189	3.68e-34	0.039189	0.077	0.04	9.09e-30
AC245041.2	0.0391888	4.34e-109	0.0391888	0.041	0.005	1.07e-104
WDFY1	0.0391887	5.59e-34	0.0391887	0.086	0.046	1.38e-29
TIA1	0.0391493	1.37e-21	0.0391493	0.13	0.09	3.39e-17
LZTS3	0.0391454	6.34e-73	0.0391454	0.051	0.013	1.56e-68
ZDHHC3	0.0390873	2.23e-26	0.0390873	0.102	0.063	5.5e-22
TMEM267	0.0389697	1.56e-46	0.0389697	0.071	0.031	3.86e-42
CBFB	0.0389604	1e-22	0.0389604	0.124	0.084	2.48e-18
TMA16	0.0389165	2.8e-24	0.0389165	0.12	0.079	6.92e-20
ETV4	0.0388701	3.48e-60	0.0388701	0.054	0.017	8.59e-56
TACC2	0.0388449	9.05e-43	0.0388449	0.067	0.029	2.23e-38
CDK16	0.0387985	2.35e-27	0.0387985	0.094	0.056	5.81e-23
OBSL1	0.0387668	1.6e-32	0.0387668	0.079	0.042	3.96e-28
[truncated: 7,687 more rows]

## Sheet: Table S10-3
Marker genes of subcluster 6 of ductal cell
	avg_logFC	p_val	avg_logFC	pct.1	pct.2	p_val_adj
DMKN	3.71624	0	3.71624	0.815	0.11	0
KRT13	2.6655	0	2.6655	0.768	0.012	0
CRH	2.37871	0	2.37871	0.764	0.005	0
KRT7	2.07704	0	2.07704	0.871	0.2	0
KRT19	1.78796	0	1.78796	0.945	0.285	0
CAMK2N1	1.58138	0	1.58138	0.854	0.129	0
HPGD	1.55766	0	1.55766	0.759	0.037	0
S100P	1.54723	0	1.54723	0.885	0.146	0
FXYD3	1.52621	0	1.52621	0.921	0.227	0
PABPC1	1.43638	0	1.43638	0.927	0.648	0
GATA3	1.41766	0	1.41766	0.762	0.034	0
S100A2	1.40921	0	1.40921	0.757	0.045	0
GAPDH	1.40838	0	1.40838	0.989	0.942	0
IGFBP3	1.3508	0	1.3508	0.746	0.081	0
MGST1	1.35049	0	1.35049	0.824	0.12	0
NEAT1	1.25865	0	1.25865	0.994	0.874	0
RPLP0	1.25579	0	1.25579	0.99	0.953	0
KLF5	1.24419	0	1.24419	0.836	0.099	0
LDHB	1.23123	0	1.23123	0.776	0.296	0
FAM162A	1.21438	0	1.21438	0.801	0.174	0
ENO1	1.21202	0	1.21202	0.842	0.445	0
SLC2A1	1.17001	0	1.17001	0.766	0.051	0
FABP5	1.1658	0	1.1658	0.805	0.283	0
MSMB	1.15268	0	1.15268	0.666	0.005	0
GCLC	1.13297	0	1.13297	0.737	0.029	0
ID1	1.13207	0	1.13207	0.847	0.211	0
KRT20	1.11435	0	1.11435	0.721	0.015	0
PLA2G2A	1.10548	0	1.10548	0.7	0.098	0
TBX3	1.09318	0	1.09318	0.743	0.018	0
PERP	1.06176	0	1.06176	0.858	0.226	0
FOXQ1	1.05592	0	1.05592	0.765	0.033	0
CSTB	1.05399	0	1.05399	0.947	0.582	0
TNFSF10	1.05329	0	1.05329	0.71	0.147	0
HSPD1	1.04702	0	1.04702	0.806	0.237	0
PPP1R14B	1.03939	0	1.03939	0.807	0.161	0
MT-ND5	1.02033	0	1.02033	0.97	0.808	0
TCIM	1.01802	0	1.01802	0.806	0.218	0
CLCA4	0.981684	0	0.981684	0.645	0.002	0
MT-ATP6	0.977102	0	0.977102	0.999	0.995	0
AKR1C3	0.976705	0	0.976705	0.714	0.076	0
MARCKS	0.966406	0	0.966406	0.809	0.227	0
ELF3	0.964674	0	0.964674	0.947	0.291	0
GPX2	0.92386	0	0.92386	0.824	0.125	0
AKR1C2	0.921779	0	0.921779	0.609	0.014	0
HSP90AB1	0.915642	0	0.915642	0.932	0.707	0
PRRC2C	0.908834	0	0.908834	0.82	0.264	0
ITGA6	0.906694	0	0.906694	0.762	0.12	0
TKT	0.89946	0	0.89946	0.771	0.149	0
TMEM147	0.899319	0	0.899319	0.796	0.229	0
EIF4EBP1	0.878628	0	0.878628	0.766	0.128	0
RPS5	0.860135	0	0.860135	0.981	0.952	0
S100A11	0.85829	0	0.85829	0.99	0.896	0
HOTAIRM1	0.831117	0	0.831117	0.681	0.049	0
TXNDC17	0.825041	0	0.825041	0.79	0.216	0
TACSTD2	0.824922	0	0.824922	0.858	0.237	0
UQCRH	0.811826	0	0.811826	0.93	0.659	0
SDC1	0.793726	0	0.793726	0.726	0.088	0
CD24	0.781816	0	0.781816	0.864	0.258	0
FAM84A	0.780469	0	0.780469	0.646	0.028	0
GLTP	0.766876	0	0.766876	0.686	0.061	0
RAI14	0.758923	0	0.758923	0.669	0.052	0
DBI	0.755103	0	0.755103	0.866	0.472	0
MT-CO2	0.742421	0	0.742421	0.999	0.999	0
LYPD3	0.74102	0	0.74102	0.602	0.014	0
PFN2	0.730552	0	0.730552	0.654	0.064	0
H2AFJ	0.723421	0	0.723421	0.807	0.279	0
PIR	0.720988	0	0.720988	0.639	0.017	0
PGK1	0.712834	0	0.712834	0.783	0.311	0
CCT3	0.712615	0	0.712615	0.738	0.191	0
DHRS2	0.709685	0	0.709685	0.416	0.004	0
RPL18A	0.708716	0	0.708716	0.998	0.995	0
SLC6A8	0.706166	0	0.706166	0.575	0.043	0
DST	0.705008	0	0.705008	0.631	0.15	0
MYCL	0.701004	0	0.701004	0.573	0.006	0
SERINC2	0.698329	0	0.698329	0.736	0.1	0
NSD3	0.693455	0	0.693455	0.761	0.159	0
RBM8A	0.691246	0	0.691246	0.815	0.314	0
NDRG1	0.682019	0	0.682019	0.573	0.136	0
FBLN1	0.680701	0	0.680701	0.739	0.124	0
VPS35	0.679344	0	0.679344	0.727	0.129	0
KTN1	0.677843	0	0.677843	0.795	0.332	0
RPS11	0.673689	0	0.673689	0.993	0.98	0
FAM3B	0.670435	0	0.670435	0.667	0.1	0
YWHAZ	0.668079	0	0.668079	0.896	0.414	0
HSP90AA1	0.66774	0	0.66774	0.964	0.858	0
PRDX1	0.663836	0	0.663836	0.882	0.573	0
CD46	0.658126	0	0.658126	0.758	0.174	0
RPSA	0.656073	0	0.656073	0.967	0.877	0
RAB25	0.654402	0	0.654402	0.725	0.113	0
GSTP1	0.652953	0	0.652953	0.972	0.794	0
EGLN3	0.652369	0	0.652369	0.587	0.037	0
SLC38A2	0.648943	0	0.648943	0.721	0.177	0
SOX4	0.648774	0	0.648774	0.77	0.228	0
AGR2	0.646781	0	0.646781	0.82	0.195	0
RPL18	0.644446	0	0.644446	0.994	0.984	0
TPI1	0.644139	0	0.644139	0.887	0.593	0
TUBA1C	0.64155	0	0.64155	0.683	0.141	0
PPARG	0.637969	0	0.637969	0.627	0.027	0
SSB	0.635816	0	0.635816	0.767	0.263	0
PRDX2	0.625908	0	0.625908	0.79	0.311	0
SF3B1	0.624531	0	0.624531	0.756	0.201	0
PRKDC	0.620028	0	0.620028	0.631	0.074	0
RPL28	0.615351	0	0.615351	1	0.996	0
PPIA	0.613447	0	0.613447	0.974	0.886	0
SLC38A1	0.611251	0	0.611251	0.68	0.081	0
TPR	0.609874	0	0.609874	0.709	0.153	0
CEP350	0.608591	0	0.608591	0.635	0.068	0
SLITRK6	0.607412	0	0.607412	0.54	0.003	0
MPZL2	0.601416	0	0.601416	0.656	0.069	0
MT-CYB	0.601041	0	0.601041	0.998	0.994	0
PLIN2	0.600326	0	0.600326	0.658	0.156	0
SMARCC1	0.598059	0	0.598059	0.656	0.064	0
LYZ	0.592601	6.57e-175	0.592601	0.162	0.288	1.62e-170
RAB11FIP1	0.592465	0	0.592465	0.569	0.101	0
H1FX	0.58872	0	0.58872	0.664	0.156	0
MT-CO3	0.583748	0	0.583748	1	0.999	0
AKR1C1	0.57875	0	0.57875	0.427	0.03	0
DYNC1H1	0.5778	0	0.5778	0.704	0.147	0
ADIRF	0.572287	0	0.572287	0.806	0.255	0
FTH1	0.57168	0	0.57168	0.999	0.996	0
FOSB	0.571219	0	0.571219	0.801	0.342	0
IVL	0.569566	0	0.569566	0.409	0.001	0
ATP5MC3	0.567064	0	0.567064	0.82	0.442	0
HNRNPU	0.566714	0	0.566714	0.817	0.339	0
HAS3	0.565804	0	0.565804	0.542	0.003	0
SLC14A1	0.562787	0	0.562787	0.582	0.035	0
PLCG2	0.559239	0	0.559239	0.565	0.052	0
WASF2	0.557719	0	0.557719	0.735	0.217	0
ABCC5	0.554413	0	0.554413	0.585	0.029	0
RBBP6	0.55216	0	0.55216	0.669	0.11	0
RAC1	0.551942	0	0.551942	0.959	0.758	0
STMN1	0.551165	0	0.551165	0.652	0.167	0
RPL30	0.550718	0	0.550718	0.996	0.987	0
FAM78B	0.546809	0	0.546809	0.51	0.005	0
SFN	0.546357	0	0.546357	0.64	0.096	0
CAPNS2	0.545093	0	0.545093	0.525	0.002	0
TOR1AIP2	0.542928	0	0.542928	0.653	0.105	0
BHMT	0.540128	0	0.540128	0.368	0.001	0
VMP1	0.539576	0	0.539576	0.831	0.393	0
GOLGB1	0.536931	0	0.536931	0.656	0.132	0
SCD	0.534399	0	0.534399	0.547	0.051	0
GATA3-AS1	0.532194	0	0.532194	0.539	0.003	0
MZT2A	0.53119	0	0.53119	0.808	0.295	0
SEMA5A	0.528996	0	0.528996	0.535	0.029	0
TOMM20	0.528048	0	0.528048	0.761	0.253	0
FBP1	0.524216	0	0.524216	0.585	0.082	0
FAM213A	0.523457	0	0.523457	0.626	0.096	0
VSIG2	0.521063	0	0.521063	0.607	0.058	0
TAX1BP1	0.520159	0	0.520159	0.713	0.223	0
BMP3	0.518032	0	0.518032	0.502	0.002	0
VEGFA	0.515059	0	0.515059	0.517	0.116	0
TRIM27	0.514738	0	0.514738	0.567	0.06	0
YWHAB	0.514713	0	0.514713	0.807	0.409	0
SNX31	0.514382	0	0.514382	0.448	0.004	0
TOP2B	0.513045	0	0.513045	0.582	0.071	0
HEBP2	0.511466	0	0.511466	0.683	0.147	0
UBE3A	0.509036	0	0.509036	0.637	0.091	0
RPS27A	0.504752	0	0.504752	0.997	0.992	0
TIMM13	0.503265	0	0.503265	0.731	0.238	0
TMEM238	0.501213	0	0.501213	0.541	0.014	0
PEG10	0.499877	0	0.499877	0.351	0.044	0
NRN1	0.49909	0	0.49909	0.409	0.027	0
JUP	0.495883	0	0.495883	0.652	0.111	0
GNAS	0.494779	0	0.494779	0.846	0.44	0
SFPQ	0.494355	0	0.494355	0.712	0.228	0
PNCK	0.488438	0	0.488438	0.436	0.003	0
TPT1	0.487355	0	0.487355	1	0.998	0
PTGR1	0.48648	0	0.48648	0.449	0.058	0
CYB5A	0.485953	0	0.485953	0.733	0.273	0
2019-03-07	0.484437	0	0.484437	0.602	0.082	0
KRT5	0.484414	0	0.484414	0.291	0.009	0
B4GALT4	0.482095	0	0.482095	0.466	0.058	0
MAOA	0.481188	0	0.481188	0.585	0.082	0
SRPK1	0.479308	0	0.479308	0.563	0.056	0
OLFM4	0.47851	3.91e-86	0.47851	0.078	0.098	9.67e-82
CCT5	0.477345	0	0.477345	0.628	0.151	0
SQLE	0.476873	0	0.476873	0.466	0.066	0
CLDN4	0.474642	0	0.474642	0.636	0.248	0
HDGF	0.470507	0	0.470507	0.613	0.117	0
YBX1	0.469544	0	0.469544	0.912	0.741	0
COBLL1	0.468017	0	0.468017	0.517	0.047	0
CD9	0.467663	0	0.467663	0.791	0.371	0
RPS19	0.466152	0	0.466152	0.999	0.998	0
TUBB	0.466096	0	0.466096	0.754	0.391	0
AIG1	0.464704	0	0.464704	0.575	0.095	0
GOLGA4	0.464686	0	0.464686	0.626	0.147	0
POLR1D	0.461464	0	0.461464	0.687	0.217	0
GJB6	0.460171	0	0.460171	0.376	0.002	0
DGKH	0.45714	0	0.45714	0.515	0.051	0
CCT6A	0.456871	0	0.456871	0.628	0.156	0
PTGES3	0.454512	0	0.454512	0.786	0.354	0
CEBPD	0.454297	0	0.454297	0.77	0.327	0
JPT1	0.453451	0	0.453451	0.719	0.249	0
ZNF91	0.450907	0	0.450907	0.534	0.054	0
FDPS	0.450314	0	0.450314	0.612	0.173	0
HNRNPR	0.445307	0	0.445307	0.635	0.172	0
SET	0.441623	0	0.441623	0.761	0.301	0
GNL3	0.440757	0	0.440757	0.552	0.087	0
CTSH	0.440018	0	0.440018	0.716	0.255	0
FLNB	0.438951	0	0.438951	0.551	0.118	0
BTG2	0.438276	0	0.438276	0.644	0.207	0
FAT1	0.438181	0	0.438181	0.469	0.055	0
SORL1	0.436721	0	0.436721	0.558	0.106	0
SKAP2	0.436032	0	0.436032	0.568	0.122	0
PGC	0.435444	1.54e-89	0.435444	0.045	0.009	3.79e-85
NECTIN1	0.434097	0	0.434097	0.467	0.015	0
EIF5	0.430773	0	0.430773	0.68	0.252	0
KRT8	0.430647	0	0.430647	0.929	0.402	0
BAG1	0.430481	0	0.430481	0.613	0.143	0
PTPN13	0.42872	0	0.42872	0.467	0.019	0
TUBB4B	0.428138	0	0.428138	0.643	0.231	0
TRIM24	0.427353	0	0.427353	0.464	0.025	0
EHF	0.427155	0	0.427155	0.522	0.061	0
GPI	0.427083	0	0.427083	0.56	0.13	0
SPINT2	0.426788	0	0.426788	0.817	0.325	0
TOX3	0.426476	0	0.426476	0.449	0.024	0
NCL	0.426066	0	0.426066	0.732	0.334	0
FBL	0.425922	0	0.425922	0.636	0.181	0
PDLIM1	0.425261	0	0.425261	0.696	0.239	0
CDH1	0.425051	0	0.425051	0.583	0.109	0
EZR	0.424871	0	0.424871	0.704	0.238	0
NACA	0.417083	0	0.417083	0.985	0.952	0
C10orf99	0.415932	0	0.415932	0.313	0.001	0
UBE2S	0.415888	0	0.415888	0.46	0.074	0
CLCA2	0.414683	0	0.414683	0.302	0.001	0
YY1	0.413504	0	0.413504	0.601	0.134	0
UPK1B	0.413189	0	0.413189	0.361	0.03	0
EFHD2	0.412397	0	0.412397	0.576	0.119	0
WNT5A	0.412311	0	0.412311	0.397	0.013	0
CCT2	0.411451	0	0.411451	0.6	0.139	0
HMGA1	0.411378	0	0.411378	0.613	0.141	0
TSPO	0.410966	0	0.410966	0.848	0.492	0
CLTC	0.410844	0	0.410844	0.572	0.12	0
EIF6	0.410107	0	0.410107	0.679	0.229	0
PTP4A2	0.410095	0	0.410095	0.661	0.207	0
C16orf74	0.409568	0	0.409568	0.442	0.009	0
KLF3	0.40795	0	0.40795	0.545	0.112	0
KRT17	0.406348	0	0.406348	0.381	0.113	0
COX4I1	0.405774	0	0.405774	0.966	0.877	0
SERBP1	0.404802	0	0.404802	0.74	0.319	0
EMP2	0.403196	0	0.403196	0.603	0.154	0
WFDC2	0.402507	0	0.402507	0.745	0.207	0
ZNF217	0.400632	0	0.400632	0.462	0.046	0
TMEM97	0.39864	0	0.39864	0.393	0.04	0
AC020656.1	0.398499	5.14e-46	0.398499	0.049	0.054	1.27e-41
MINDY2	0.396458	0	0.396458	0.525	0.1	0
SSR4	0.395393	0	0.395393	0.929	0.688	0
APRT	0.394486	0	0.394486	0.773	0.379	0
FKBP4	0.393128	0	0.393128	0.516	0.088	0
HIST1H1E	0.392606	0	0.392606	0.362	0.018	0
MDK	0.391438	0	0.391438	0.775	0.31	0
YBX3	0.391428	0	0.391428	0.701	0.247	0
KDM5B	0.391058	0	0.391058	0.477	0.049	0
AP2M1	0.389932	0	0.389932	0.693	0.276	0
MRPL51	0.386198	0	0.386198	0.697	0.298	0
HSPA5	0.386103	6.01988258574388e-317	0.386103	0.615	0.306	1.48667020337531e-312
SLTM	0.385843	0	0.385843	0.58	0.161	0
KIF5B	0.385607	0	0.385607	0.653	0.215	0
TP63	0.385295	0	0.385295	0.408	0.002	0
ASH1L	0.384823	0	0.384823	0.568	0.133	0
CENPF	0.383386	2.16e-294	0.383386	0.162	0.021	5.34e-290
CLDN7	0.382041	0	0.382041	0.596	0.157	0
ILF2	0.379244	0	0.379244	0.576	0.168	0
MIR210HG	0.379006	0	0.379006	0.406	0.022	0
PDXK	0.378768	0	0.378768	0.501	0.088	0
PAFAH1B3	0.377504	0	0.377504	0.515	0.087	0
NECTIN4	0.377325	0	0.377325	0.373	0.038	0
ZC3H15	0.376966	0	0.376966	0.642	0.205	0
EIF3B	0.376525	0	0.376525	0.504	0.076	0
GPX4	0.376111	0	0.376111	0.852	0.489	0
PSMD7	0.375369	0	0.375369	0.566	0.155	0
TSPAN6	0.374914	0	0.374914	0.478	0.072	0
MT-CO1	0.374382	0	0.374382	1	1	0
ADAM10	0.374226	0	0.374226	0.536	0.117	0
LSM7	0.37386	0	0.37386	0.739	0.324	0
UBE2M	0.372787	0	0.372787	0.496	0.073	0
POGK	0.372095	0	0.372095	0.446	0.04	0
EIF4B	0.371466	0	0.371466	0.649	0.24	0
PKM	0.370394	0	0.370394	0.823	0.421	0
PSMD8	0.370085	0	0.370085	0.667	0.255	0
SNRPN	0.370012	0	0.370012	0.599	0.166	0
HILPDA	0.369507	0	0.369507	0.333	0.046	0
RNF19A	0.368307	0	0.368307	0.497	0.115	0
BCAP31	0.366863	0	0.366863	0.707	0.285	0
MECOM	0.366041	0	0.366041	0.435	0.037	0
CHCHD2	0.364065	0	0.364065	0.93	0.76	0
UBA52	0.363341	0	0.363341	0.986	0.968	0
DLX5	0.363061	0	0.363061	0.362	0.004	0
ATP5F1B	0.362985	0	0.362985	0.738	0.365	0
AHNAK	0.361956	0	0.361956	0.602	0.259	0
UBE2E3	0.360512	0	0.360512	0.535	0.142	0
ADH5	0.357931	0	0.357931	0.511	0.147	0
PARK7	0.357143	0	0.357143	0.77	0.428	0
UBR5	0.356073	0	0.356073	0.458	0.057	0
CACYBP	0.356056	0	0.356056	0.555	0.162	0
TBL1XR1	0.355752	0	0.355752	0.526	0.123	0
URI1	0.35569	0	0.35569	0.477	0.068	0
LINC00511	0.355237	0	0.355237	0.392	0.026	0
ATXN7L3B	0.355131	0	0.355131	0.466	0.064	0
BASP1	0.355012	0	0.355012	0.414	0.076	0
TOP2A	0.354695	0	0.354695	0.155	0.017	8.41e-305
CPNE3	0.354603	0	0.354603	0.516	0.105	0
FARP1	0.354122	0	0.354122	0.444	0.081	0
RPS9	0.353338	0	0.353338	0.993	0.988	0
GTF2I	0.353268	0	0.353268	0.69	0.234	0
METTL5	0.351215	0	0.351215	0.541	0.134	0
ERO1A	0.351017	0	0.351017	0.384	0.102	0
CYB5R1	0.350712	0	0.350712	0.445	0.065	0
DCAF13	0.34993	0	0.34993	0.458	0.064	0
PPDPF	0.349904	0	0.349904	0.963	0.739	0
IER2	0.349297	7.1e-266	0.349297	0.711	0.419	1.75e-261
RPS16	0.34854	0	0.34854	0.998	0.991	0
PTPRF	0.347516	0	0.347516	0.489	0.096	0
ZNF593	0.347114	0	0.347114	0.544	0.131	0
IDH1	0.346017	0	0.346017	0.452	0.084	0
PLTP	0.345536	0	0.345536	0.45	0.07	0
TFRC	0.345092	0	0.345092	0.403	0.065	0
SCAND1	0.345029	0	0.345029	0.703	0.284	0
SSR2	0.343812	0	0.343812	0.792	0.418	0
PPIG	0.343175	0	0.343175	0.647	0.246	0
ALKBH7	0.342926	0	0.342926	0.603	0.203	0
CSDE1	0.342641	0	0.342641	0.673	0.264	0
DDT	0.341605	0	0.341605	0.714	0.312	0
PAWR	0.341396	0	0.341396	0.477	0.088	0
EIF2AK1	0.341288	0	0.341288	0.469	0.078	0
NORAD	0.341196	0	0.341196	0.569	0.168	0
PBX1	0.34115	0	0.34115	0.505	0.122	0
PHB2	0.341041	0	0.341041	0.555	0.155	0
EI24	0.341039	0	0.341039	0.548	0.146	0
PRMT1	0.340981	0	0.340981	0.608	0.198	0
ZNF787	0.34056	0	0.34056	0.387	0.027	0
NFE2L2	0.340203	0	0.340203	0.57	0.196	0
GSTM3	0.339897	4.62e-305	0.339897	0.35	0.127	1.14e-300
SCAF11	0.339665	0	0.339665	0.626	0.219	0
POLR2J3.1	0.338947	0	0.338947	0.661	0.262	0
SCCPDH	0.337867	0	0.337867	0.461	0.102	0
MZT2B	0.337212	0	0.337212	0.786	0.394	0
PSMB4	0.336513	0	0.336513	0.569	0.168	0
GALNT1	0.335324	0	0.335324	0.426	0.087	0
HSP90B1	0.334446	0	0.334446	0.749	0.416	0
DYNLL1	0.333647	0	0.333647	0.921	0.685	0
HMGB3	0.333002	0	0.333002	0.36	0.042	0
GGCT	0.332829	0	0.332829	0.464	0.102	0
MT-ND4	0.332579	0	0.332579	1	0.999	0
COX5A	0.332204	0	0.332204	0.742	0.351	0
TSTD1	0.331549	0	0.331549	0.643	0.241	0
RPL29	0.3312	0	0.3312	0.997	0.987	0
ARMCX6	0.330786	0	0.330786	0.449	0.092	0
EIF4G2	0.330641	0	0.330641	0.74	0.346	0
CDC42	0.329718	0	0.329718	0.831	0.441	0
NT5DC2	0.328862	0	0.328862	0.401	0.038	0
CKS1B	0.32867	0	0.32867	0.373	0.117	0
JTB	0.328236	0	0.328236	0.748	0.363	0
MRPL14	0.327911	0	0.327911	0.573	0.177	0
WEE1	0.327632	0	0.327632	0.391	0.054	0
DDI2	0.326998	0	0.326998	0.397	0.034	0
BZW1	0.326402	0	0.326402	0.578	0.209	0
NCOA3	0.326072	0	0.326072	0.419	0.069	0
LTBR	0.326068	0	0.326068	0.485	0.106	0
EPB41	0.325198	0	0.325198	0.409	0.053	0
SLC25A6	0.325115	0	0.325115	0.908	0.736	0
FSCN1	0.324517	0	0.324517	0.432	0.063	0
NET1	0.324401	0	0.324401	0.458	0.1	0
PSMA7	0.323306	3.40411229984619e-321	0.323306	0.797	0.51	8.40679573570015e-317
FAAP20	0.323239	0	0.323239	0.574	0.175	0
ZNF292	0.320503	0	0.320503	0.436	0.113	0
CYFIP1	0.320058	0	0.320058	0.448	0.074	0
RPL14	0.319878	0	0.319878	0.997	0.98	0
NRIP1	0.319769	0	0.319769	0.38	0.045	0
QSOX1	0.319039	0	0.319039	0.509	0.174	0
RNF7	0.316809	0	0.316809	0.674	0.283	0
BZW2	0.316577	0	0.316577	0.414	0.057	0
AQP3	0.31657	0	0.31657	0.327	0.054	0
FNBP1L	0.315863	0	0.315863	0.405	0.067	0
BCAT2	0.311828	0	0.311828	0.372	0.04	0
COPA	0.311618	0	0.311618	0.473	0.11	0
TPM4	0.310892	0	0.310892	0.726	0.37	0
THOC2	0.309984	0	0.309984	0.492	0.128	0
ZKSCAN1	0.309212	0	0.309212	0.487	0.128	0
TM7SF2	0.309	0	0.309	0.341	0.033	0
SSBP4	0.308902	0	0.308902	0.429	0.075	0
PLPP5	0.3087	0	0.3087	0.438	0.091	0
FASN	0.308524	0	0.308524	0.356	0.025	0
NBDY	0.308235	0	0.308235	0.602	0.216	0
SLC25A3	0.307304	0	0.307304	0.745	0.413	0
LAD1	0.307165	0	0.307165	0.446	0.094	0
SYTL1	0.306912	0	0.306912	0.403	0.056	0
SUPT16H	0.30668	0	0.30668	0.416	0.072	0
NDUFA4L2	0.306339	0	0.306339	0.34	0.091	0
TTC3	0.306198	0	0.306198	0.55	0.18	0
S100A6	0.304688	0	0.304688	1	0.922	0
BCAS1	0.304017	0	0.304017	0.315	0.026	0
HP1BP3	0.303822	0	0.303822	0.534	0.191	0
MIA3	0.30378	0	0.30378	0.376	0.062	0
LYPD6B	0.303372	0	0.303372	0.338	0.014	0
RPS3	0.301959	7.84e-285	0.301959	0.997	0.99	1.94e-280
PRDX5	0.30133	0	0.30133	0.837	0.515	0
AURKAIP1	0.300657	0	0.300657	0.647	0.283	0
FNTA	0.300099	0	0.300099	0.464	0.106	0
CCT8	0.297716	0	0.297716	0.532	0.179	0
NUCKS1	0.297572	3.26e-296	0.297572	0.716	0.405	8.06e-292
MRPS21	0.29745	0	0.29745	0.77	0.397	0
KDM1A	0.29734	0	0.29734	0.366	0.033	0
HSPE1	0.297218	0	0.297218	0.829	0.505	0
HNRNPC	0.2962	0	0.2962	0.78	0.444	0
2019-09-07	0.295545	0	0.295545	0.722	0.351	0
TMBIM6	0.294776	7.96e-306	0.294776	0.862	0.598	1.97e-301
OLA1	0.29284	0	0.29284	0.453	0.11	0
TMEM54	0.291864	0	0.291864	0.432	0.089	0
GABPB1-AS1	0.291754	0	0.291754	0.418	0.097	0
KDELR1	0.291501	0	0.291501	0.58	0.221	0
SVIL	0.2915	0	0.2915	0.383	0.076	0
PSMB5	0.291032	0	0.291032	0.591	0.23	0
ZFHX3	0.290675	0	0.290675	0.435	0.1	0
BOD1L1	0.290215	0	0.290215	0.427	0.094	0
SRPK2	0.289885	0	0.289885	0.41	0.091	0
RB1CC1	0.288439	0	0.288439	0.414	0.089	0
RHOU	0.288238	0	0.288238	0.318	0.036	0
CAST	0.288166	0	0.288166	0.584	0.235	0
POLD2	0.288079	0	0.288079	0.391	0.068	0
PLBD1	0.288022	0	0.288022	0.382	0.066	0
MORF4L2	0.287836	0	0.287836	0.599	0.245	0
ANKRD11	0.287648	0	0.287648	0.503	0.164	0
PDCD5	0.287628	0	0.287628	0.576	0.23	0
PRPF40A	0.286881	0	0.286881	0.488	0.143	0
HNRNPD	0.286711	0	0.286711	0.546	0.22	0
DHRS3	0.286133	0	0.286133	0.462	0.124	0
CA12	0.28571	0	0.28571	0.319	0.018	0
SIVA1	0.285557	0	0.285557	0.559	0.225	0
TNRC6A	0.283652	0	0.283652	0.432	0.098	0
RPL22	0.283128	3.45895358653457e-320	0.283128	0.99	0.961	8.54223177730577e-316
AR	0.283052	0	0.283052	0.32	0.02	0
ATRX	0.282926	0	0.282926	0.567	0.213	0
ANP32B	0.282853	0	0.282853	0.603	0.256	0
SYNCRIP	0.28284	0	0.28284	0.475	0.14	0
NCOA4	0.282809	0	0.282809	0.423	0.108	0
PEBP1	0.282541	0	0.282541	0.783	0.41	0
PRDX6	0.282539	0	0.282539	0.685	0.327	0
CAPN1	0.282297	0	0.282297	0.447	0.113	0
TFF2	0.282101	1.18e-31	0.282101	0.108	0.098	2.92e-27
DCXR	0.28181	0	0.28181	0.448	0.117	0
PAK2	0.281563	0	0.281563	0.468	0.128	0
SRM	0.281311	0	0.281311	0.448	0.115	0
FGFBP1	0.281052	0	0.281052	0.185	0.004	0
MRPS12	0.280192	0	0.280192	0.45	0.124	0
FERMT1	0.279876	0	0.279876	0.357	0.042	0
AZIN1	0.279337	0	0.279337	0.412	0.106	0
ATP1B3	0.278834	0	0.278834	0.532	0.212	0
ATF7IP2	0.278151	0	0.278151	0.356	0.072	0
SINHCAF	0.277944	0	0.277944	0.412	0.091	0
INA	0.277809	0	0.277809	0.281	0.001	0
GJA1	0.277716	0	0.277716	0.324	0.069	0
PFKP	0.277665	0	0.277665	0.361	0.06	0
SETD2	0.277248	0	0.277248	0.373	0.057	0
NCBP2-AS2	0.277004	0	0.277004	0.402	0.082	0
HMGCS1	0.276558	0	0.276558	0.294	0.063	0
UPK2	0.276461	0	0.276461	0.168	0.001	0
HUWE1	0.275628	0	0.275628	0.383	0.066	0
GORASP2	0.275376	0	0.275376	0.408	0.085	0
COPB2	0.27472	0	0.27472	0.402	0.092	0
SPAG17	0.272827	0	0.272827	0.272	0.004	0
PNN	0.272015	0	0.272015	0.523	0.198	0
LDHA	0.27145	8.07e-254	0.27145	0.776	0.496	1.99e-249
TESC	0.270984	5.67e-224	0.270984	0.39	0.163	1.4e-219
APEX1	0.270827	0	0.270827	0.496	0.171	0
PHB	0.270771	0	0.270771	0.531	0.201	0
LCMT1	0.26991	0	0.26991	0.372	0.063	0
TRAK1	0.26882	0	0.26882	0.363	0.064	0
BLCAP	0.268012	0	0.268012	0.373	0.076	0
RPL10A	0.267044	8.26e-229	0.267044	0.976	0.958	2.04e-224
DHCR24	0.26702	0	0.26702	0.302	0.035	0
PGLS	0.266804	0	0.266804	0.526	0.191	0
MARCKSL1	0.266542	0	0.266542	0.593	0.239	0
RAB13	0.266481	0	0.266481	0.597	0.262	0
PDK1	0.26641	0	0.26641	0.281	0.022	0
STAG2	0.265875	0	0.265875	0.402	0.093	0
MSMO1	0.265857	0	0.265857	0.305	0.067	0
METTL26	0.265535	0	0.265535	0.532	0.198	0
DKC1	0.264983	0	0.264983	0.364	0.069	0
SPEN	0.264544	0	0.264544	0.357	0.064	0
FBLIM1	0.263704	0	0.263704	0.374	0.074	0
GTPBP4	0.263668	0	0.263668	0.355	0.059	0
EPRS	0.26355	0	0.26355	0.375	0.078	0
AES	0.262959	0	0.262959	0.616	0.271	0
DAPL1	0.262683	0	0.262683	0.266	0.051	0
LSR	0.262465	0	0.262465	0.475	0.145	0
BAZ2B	0.262286	0	0.262286	0.415	0.111	0
ERP29	0.262276	0	0.262276	0.648	0.314	0
ZFAS1	0.261531	3.74e-184	0.261531	0.721	0.478	9.24e-180
TCEAL4	0.260737	0	0.260737	0.579	0.228	0
RXRA	0.260183	0	0.260183	0.348	0.056	0
LINC01980	0.259459	0	0.259459	0.287	0.001	0
JUND	0.259273	0	0.259273	0.726	0.363	0
ASPM	0.259259	3.34e-266	0.259259	0.113	0.009	8.25e-262
TPM3	0.258832	0	0.258832	0.65	0.312	0
BPTF	0.257534	0	0.257534	0.45	0.135	0
PGM2	0.257417	0	0.257417	0.314	0.032	0
SOWAHC	0.257118	0	0.257118	0.303	0.028	0
PARD3	0.256295	0	0.256295	0.311	0.03	0
ILF3	0.256131	0	0.256131	0.432	0.126	0
ATP8B1	0.255713	0	0.255713	0.345	0.058	0
TUFM	0.255356	0	0.255356	0.553	0.23	0
PA2G4	0.255026	0	0.255026	0.54	0.22	0
METTL8	0.254914	0	0.254914	0.311	0.031	0
FCRLB	0.254898	0	0.254898	0.265	0.006	0
FABP6	0.25469	0	0.25469	0.277	0.003	0
ZFPM1	0.254631	0	0.254631	0.288	0.01	0
MRPS26	0.253971	0	0.253971	0.422	0.122	0
ATP5F1C	0.253342	0	0.253342	0.68	0.343	0
EVPL	0.253226	0	0.253226	0.293	0.022	0
LAMC1	0.252949	0	0.252949	0.364	0.088	0
BNIP3	0.252527	1.51e-270	0.252527	0.291	0.089	3.73e-266
SLC50A1	0.252347	0	0.252347	0.359	0.07	0
CD2AP	0.252311	0	0.252311	0.382	0.089	0
SMARCA5	0.252225	0	0.252225	0.392	0.095	0
PCP4L1	0.252094	0	0.252094	0.242	0.001	0
ANXA10	0.251891	0	0.251891	0.281	0.04	0
ARMCX3	0.25169	0	0.25169	0.407	0.12	0
DTX4	0.25162	0	0.25162	0.296	0.024	0
PGAP1	0.251193	0	0.251193	0.287	0.017	0
VEGFB	0.251013	0	0.251013	0.341	0.055	0
FOXA1	0.250355	0	0.250355	0.279	0.008	0
DSC3	0.250149	0	0.250149	0.254	0.002	0
TLK1	0.249992	0	0.249992	0.376	0.086	0
EIF4G1	0.249462	0	0.249462	0.402	0.11	0
IP6K2	0.24859	0	0.24859	0.428	0.128	0
CHST2	0.248587	0	0.248587	0.272	0.015	0
TANC2	0.247992	0	0.247992	0.298	0.03	0
PPME1	0.24786	0	0.24786	0.296	0.03	0
C19orf53	0.247256	0	0.247256	0.794	0.453	0
KRR1	0.246366	0	0.246366	0.379	0.091	0
NDUFB11	0.246162	1.76e-303	0.246162	0.721	0.406	4.35e-299
HNRNPA3	0.245849	2.66e-273	0.245849	0.67	0.371	6.57e-269
FDFT1	0.245838	3.56041224455069e-315	0.245838	0.393	0.13	8.79279407914239e-311
PSMD4	0.245773	0	0.245773	0.527	0.209	0
MTRNR2L12	0.245528	0	0.245528	0.351	0.072	0
GRHL1	0.245091	0	0.245091	0.268	0.018	0
XRN2	0.244155	0	0.244155	0.426	0.129	0
SMARCA4	0.244141	0	0.244141	0.37	0.086	0
CCND1	0.244009	0	0.244009	0.591	0.187	0
CXADR	0.243761	0	0.243761	0.385	0.102	0
MRPL3	0.243721	0	0.243721	0.397	0.11	0
C19orf24	0.24339	0	0.24339	0.457	0.159	0
USP7	0.242926	0	0.242926	0.343	0.061	0
CBX3	0.24168	0	0.24168	0.571	0.246	0
ATP2A2	0.241603	0	0.241603	0.387	0.102	0
CLNS1A	0.241216	0	0.241216	0.433	0.137	0
SNRPE	0.240998	1.93130260959343e-320	0.240998	0.682	0.361	4.76954492465194e-316
IGFBP2	0.239067	4.57e-192	0.239067	0.374	0.163	1.13e-187
WDR83OS	0.238861	0	0.238861	0.719	0.388	0
GPD1L	0.238669	0	0.238669	0.278	0.023	0
UBXN4	0.238388	0	0.238388	0.603	0.277	0
NOP56	0.238384	0	0.238384	0.394	0.118	0
COA4	0.238197	0	0.238197	0.425	0.137	0
TFPT	0.238132	0	0.238132	0.356	0.074	0
OXR1	0.237079	0	0.237079	0.342	0.079	0
PHF14	0.236959	0	0.236959	0.476	0.175	0
SULT2A1	0.236601	0	0.236601	0.209	0.001	0
MYC	0.235957	1.1507869314397e-315	0.235957	0.358	0.11	2.84198340588347e-311
BRD4	0.234436	0	0.234436	0.405	0.125	0
HOOK2	0.234349	0	0.234349	0.392	0.116	0
USP22	0.233926	0	0.233926	0.381	0.098	0
PHF3	0.233233	0	0.233233	0.367	0.1	0
OVOL1	0.232612	0	0.232612	0.239	0.009	0
AMIGO2	0.232591	0	0.232591	0.237	0.027	0
SLK	0.23242	0	0.23242	0.338	0.087	0
TMED4	0.232416	0	0.232416	0.439	0.146	0
BEX2	0.232069	0	0.232069	0.319	0.056	0
IMPDH2	0.231788	0	0.231788	0.408	0.131	0
DDOST	0.231575	0	0.231575	0.431	0.149	0
MTDH	0.230779	7e-300	0.230779	0.615	0.309	1.73e-295
ZNF430	0.23074	0	0.23074	0.297	0.048	0
CALR	0.230639	1.32e-277	0.230639	0.729	0.43	3.26e-273
U2SURP	0.230401	0	0.230401	0.45	0.163	0
ALG3	0.230345	0	0.230345	0.331	0.068	0
KRTDAP	0.230267	0	0.230267	0.242	0.001	0
REL	0.230215	0	0.230215	0.43	0.145	0
GLA	0.229896	0	0.229896	0.254	0.044	0
NIFK	0.229772	0	0.229772	0.37	0.101	0
NR2F6	0.229584	0	0.229584	0.313	0.054	0
NIPBL	0.229518	0	0.229518	0.376	0.103	0
BHLHE41	0.229253	0	0.229253	0.294	0.05	0
KLF6	0.229008	5.56e-242	0.229008	0.86	0.603	1.37e-237
ARMCX1	0.228898	0	0.228898	0.273	0.04	0
TRIM29	0.22883	0	0.22883	0.289	0.037	0
SCAP	0.228051	0	0.228051	0.286	0.038	0
AP1M2	0.227995	0	0.227995	0.32	0.059	0
ST3GAL5	0.227492	0	0.227492	0.252	0.029	0
CCNB1IP1	0.226946	0	0.226946	0.306	0.055	0
PIM1	0.226931	1.72e-256	0.226931	0.33	0.108	4.24e-252
ENAH	0.226847	0	0.226847	0.347	0.085	0
MAPK13	0.226739	0	0.226739	0.3	0.045	0
DYNC1LI2	0.226497	0	0.226497	0.399	0.127	0
MRPL9	0.226259	0	0.226259	0.366	0.093	0
GPRC5A	0.226197	4.03e-170	0.226197	0.288	0.112	9.95e-166
RAP2B	0.226191	0	0.226191	0.322	0.079	0
ETS2	0.225797	0	0.225797	0.448	0.157	0
SRSF4	0.225385	0	0.225385	0.432	0.147	0
NAXE	0.225181	0	0.225181	0.394	0.123	0
C1orf43	0.224705	2.77516673269028e-320	0.224705	0.481	0.192	6.85355176305192e-316
ODF2L	0.224435	4.76768248491207e-315	0.224435	0.419	0.151	1.17742686647388e-310
RALGAPA2	0.222986	0	0.222986	0.262	0.051	0
NAA50	0.222544	0	0.222544	0.346	0.086	0
CHCHD10	0.22248	0	0.22248	0.606	0.294	0
FOSL2	0.222261	0	0.222261	0.43	0.147	0
PTK6	0.222165	0	0.222165	0.26	0.021	0
TFDP2	0.222056	0	0.222056	0.321	0.07	0
DUS1L	0.222041	0	0.222041	0.305	0.051	0
MTMR4	0.221939	0	0.221939	0.276	0.033	0
BCLAF1	0.221411	0	0.221411	0.426	0.148	0
AK2	0.220393	7.72810062852943e-315	0.220393	0.404	0.139	1.90853173122163e-310
VDAC3	0.220271	0	0.220271	0.413	0.138	0
DIS3	0.219936	0	0.219936	0.285	0.046	0
PBRM1	0.219904	0	0.219904	0.328	0.072	0
NDN	0.219879	0	0.219879	0.325	0.071	0
EIF3K	0.21986	8.43e-274	0.21986	0.761	0.466	2.08e-269
MEX3A	0.21912	0	0.21912	0.231	0.006	0
HMGN1	0.218926	1.84e-299	0.218926	0.736	0.428	4.54e-295
TMEM51	0.218345	0	0.218345	0.278	0.047	0
RPL10	0.218295	1.98e-163	0.218295	0.999	0.998	4.9e-159
GOT2	0.218174	0	0.218174	0.293	0.05	0
DSP	0.21802	3.33e-234	0.21802	0.326	0.112	8.21e-230
NAE1	0.217872	0	0.217872	0.322	0.07	0
KRT15	0.217152	0	0.217152	0.215	0.009	0
KMT2A	0.216132	0	0.216132	0.366	0.11	0
PAICS	0.215676	0	0.215676	0.291	0.056	0
CBR1	0.215319	6.91e-281	0.215319	0.351	0.113	1.71e-276
GIPC1	0.21523	0	0.21523	0.327	0.078	0
HIST1H1C	0.214903	8.61e-185	0.214903	0.387	0.176	2.13e-180
DCTPP1	0.214815	0	0.214815	0.324	0.081	0
ZHX1	0.214803	0	0.214803	0.291	0.055	0
ADNP	0.214768	0	0.214768	0.314	0.065	0
HSBP1	0.214768	0	0.214768	0.704	0.384	0
UBTF	0.21388	0	0.21388	0.307	0.065	0
DHX9	0.213625	0	0.213625	0.342	0.091	0
DDX39B	0.21313	0	0.21313	0.269	0.036	0
MRPL57	0.212955	2.78131021327255e-312	0.212955	0.579	0.278	6.87e-308
DHX36	0.212849	0	0.212849	0.421	0.149	0
ATP2B1	0.212821	0	0.212821	0.349	0.097	0
BRAF	0.212703	0	0.212703	0.296	0.065	0
ERLIN2	0.212656	0	0.212656	0.281	0.043	0
BTBD16	0.212316	0	0.212316	0.224	0.005	0
UCHL5	0.211654	0	0.211654	0.287	0.046	0
ATP1A4	0.211465	0	0.211465	0.227	0.001	0
TMEM154	0.211171	0	0.211171	0.261	0.03	0
UBE2C	0.211005	1.91e-134	0.211005	0.119	0.025	4.72e-130
EIF3A	0.210673	4.3e-269	0.210673	0.444	0.183	1.06e-264
CCSER1	0.210506	0	0.210506	0.229	0.006	0
ACAT2	0.21043	0	0.21043	0.255	0.042	0
FZD6	0.210426	0	0.210426	0.273	0.04	0
EEA1	0.210136	0	0.210136	0.299	0.06	0
TMEM179B	0.209806	5.48e-296	0.209806	0.449	0.179	1.35e-291
JUN	0.209459	6.72e-112	0.209459	0.862	0.726	1.66e-107
TRIP6	0.209421	0	0.209421	0.344	0.097	0
SSH3	0.209062	0	0.209062	0.262	0.03	0
NOP58	0.208787	0	0.208787	0.36	0.109	0
MRTO4	0.208527	0	0.208527	0.287	0.05	0
SUCO	0.208034	0	0.208034	0.264	0.045	0
TMEM134	0.207724	4.40243138324693e-315	0.207724	0.372	0.12	1.08722445440666e-310
CSNK2A1	0.207555	1.3176730774586e-319	0.207555	0.351	0.105	3.25412543209177e-315
STOML2	0.207261	4.22e-298	0.207261	0.386	0.133	1.04e-293
DNAJC21	0.207022	0	0.207022	0.314	0.076	0
CHD8	0.206909	0	0.206909	0.28	0.045	0
LSM1	0.206898	6.48e-281	0.206898	0.374	0.129	1.6e-276
H3F3A	0.206623	2.33e-185	0.206623	0.987	0.945	5.75e-181
EMG1	0.206523	0	0.206523	0.33	0.087	0
SLC1A5	0.206234	0	0.206234	0.291	0.058	0
BSG	0.206069	1.45e-248	0.206069	0.658	0.376	3.59e-244
SEM1	0.205874	9.42e-265	0.205874	0.794	0.509	2.33e-260
ATF3	0.205813	6.71e-118	0.205813	0.365	0.196	1.66e-113
GPATCH4	0.205671	0	0.205671	0.281	0.059	0
WDR3	0.205295	0	0.205295	0.246	0.022	0
RPL5	0.204985	3.65e-151	0.204985	0.974	0.947	9.03e-147
DNTTIP2	0.20498	0	0.20498	0.312	0.075	0
DNAJA2	0.204975	1.21179480955483e-319	0.204975	0.347	0.103	2.9926484616766e-315
RBMS1	0.204972	1.14e-306	0.204972	0.426	0.162	2.83e-302
SRRM2	0.204725	3.86e-295	0.204725	0.586	0.294	9.54e-291
KPNA4	0.20434	0	0.20434	0.304	0.072	0
AKAP8L	0.203889	0	0.203889	0.284	0.052	0
NELFCD	0.203111	0	0.203111	0.318	0.082	0
TMEM41A	0.202799	0	0.202799	0.265	0.047	0
SPCS1	0.202372	1.2e-234	0.202372	0.678	0.402	2.97e-230
DPM3	0.202272	2.64e-277	0.202272	0.432	0.174	6.53e-273
C19orf48	0.20218	0	0.20218	0.275	0.051	0
NDUFV3	0.201372	0	0.201372	0.367	0.114	0
RND3	0.201319	1.3e-237	0.201319	0.325	0.114	3.21e-233
KDM3A	0.201248	0	0.201248	0.231	0.038	0
BCL7C	0.200533	8.05e-279	0.200533	0.342	0.11	1.99e-274
NEDD9	0.199695	6.53e-224	0.199695	0.318	0.113	1.61e-219
ZMYM2	0.199637	1.01e-307	0.199637	0.329	0.096	2.5e-303
ANKRD13D	0.199464	0	0.199464	0.271	0.046	0
ATXN2	0.199428	0	0.199428	0.306	0.075	0
CLCN3	0.198902	3.02911647465268e-320	0.198902	0.314	0.083	7.48070604580226e-316
MDH2	0.198526	2.21e-265	0.198526	0.497	0.229	5.46e-261
CKB	0.198501	4.06e-125	0.198501	0.237	0.102	1e-120
NOC2L	0.198501	0	0.198501	0.309	0.079	0
SBSN	0.198055	0	0.198055	0.103	0	0
GNG5	0.197888	7.03e-293	0.197888	0.776	0.477	1.74e-288
RPAP2	0.197515	0	0.197515	0.258	0.039	0
PRR15	0.197482	0	0.197482	0.237	0.03	0
ALG1L	0.197281	0	0.197281	0.221	0.007	0
FLAD1	0.197113	0	0.197113	0.264	0.041	0
KDM5A	0.196694	1.23934221532177e-315	0.196694	0.318	0.088	3.06067953495864e-311
ZNF121	0.196518	0	0.196518	0.251	0.032	0
FOXC1	0.195838	0	0.195838	0.217	0.029	0
CMAS	0.195733	0	0.195733	0.293	0.069	0
KANK1	0.19522	0	0.19522	0.247	0.041	0
ATP5IF1	0.195177	2.41e-247	0.195177	0.736	0.457	5.94e-243
BAG4	0.194894	0	0.194894	0.244	0.029	0
AC008741.2	0.194308	0	0.194308	0.218	0.01	0
DDX3X	0.194292	5.1e-246	0.194292	0.475	0.222	1.26e-241
HES1	0.193988	0	0.193988	0.552	0.258	0
RNF128	0.193936	0	0.193936	0.251	0.039	0
SLC25A36	0.193821	1.6e-299	0.193821	0.303	0.082	3.94e-295
EPHB6	0.193787	1.1e-273	0.193787	0.278	0.075	2.72e-269
AP2A1	0.193783	0	0.193783	0.281	0.061	0
ACTG1	0.193414	4.95e-168	0.193414	0.981	0.936	1.22e-163
ACBD6	0.193299	0	0.193299	0.283	0.063	0
GLCCI1	0.192766	0	0.192766	0.228	0.025	0
LRPPRC	0.192673	0	0.192673	0.283	0.063	0
NQO1	0.192627	3.98e-279	0.192627	0.374	0.141	9.83e-275
PFKL	0.192216	1.3e-275	0.192216	0.33	0.104	3.21e-271
TRIM31	0.192045	2.76e-178	0.192045	0.132	0.028	6.82e-174
F11R	0.191774	2.47e-289	0.191774	0.3	0.083	6.1e-285
PPFIBP2	0.191655	0	0.191655	0.218	0.017	0
ZNF33A	0.191486	0	0.191486	0.288	0.066	0
MAZ	0.191019	2.69e-295	0.191019	0.309	0.087	6.64e-291
ZNF440	0.190698	0	0.190698	0.215	0.011	0
ASH2L	0.19067	0	0.19067	0.245	0.033	0
SYPL1	0.190542	1.64e-236	0.190542	0.457	0.21	4.05e-232
ARCN1	0.190419	4.31531453675695e-311	0.190419	0.298	0.077	1.07e-306
G3BP2	0.190394	1.66784991766595e-311	0.190394	0.35	0.112	4.12e-307
PATJ	0.190018	0	0.190018	0.27	0.062	5.28e-304
CENPX	0.18985	8.1e-206	0.18985	0.33	0.125	2e-201
UBAP2L	0.189838	0	0.189838	0.27	0.055	0
TIPRL	0.189063	1.3e-303	0.189063	0.299	0.079	3.22e-299
CDC42EP5	0.188906	1.2e-292	0.188906	0.311	0.092	2.97e-288
NOL7	0.188426	2.27e-264	0.188426	0.414	0.168	5.62e-260
PCMTD1	0.187792	1.22e-268	0.187792	0.357	0.127	3.02e-264
VAV3	0.187564	0	0.187564	0.264	0.053	0
TBRG4	0.187518	0	0.187518	0.256	0.046	0
ESRP1	0.1875	0	0.1875	0.245	0.039	0
AKR1A1	0.187457	2.25e-242	0.187457	0.403	0.167	5.54e-238
DAP3	0.186979	6.01e-276	0.186979	0.321	0.099	1.48e-271
PKN2	0.186866	1.49e-278	0.186866	0.308	0.091	3.69e-274
GPR160	0.186582	0	0.186582	0.224	0.029	0
ZNF737	0.186273	0	0.186273	0.195	0.006	0
SSRP1	0.185963	2.07e-287	0.185963	0.307	0.088	5.1e-283
KHDC4	0.185507	2.99e-251	0.185507	0.286	0.084	7.37e-247
SOCS2	0.185456	0	0.185456	0.281	0.067	0
TCP1	0.185377	3.23e-258	0.185377	0.377	0.143	7.98e-254
2019-09-10	0.185355	4.39e-296	0.185355	0.277	0.068	1.08e-291
BRWD1	0.18535	1.72e-293	0.18535	0.286	0.075	4.26e-289
RAD21	0.185346	9.43e-198	0.185346	0.355	0.146	2.33e-193
SLC25A5	0.18515	4.61e-234	0.18515	0.621	0.354	1.14e-229
MRPL11	0.184763	8.18e-250	0.184763	0.342	0.12	2.02e-245
BEX3	0.184734	0	0.184734	0.595	0.291	0
DGKA	0.184195	0	0.184195	0.242	0.035	0
DHCR7	0.184093	0	0.184093	0.217	0.02	0
LINC00665	0.183805	0	0.183805	0.225	0.024	0
SLC20A1	0.183622	9.69e-215	0.183622	0.296	0.102	2.39e-210
2019-09-11	0.183269	3.53e-308	0.183269	0.345	0.112	8.71e-304
PARP4	0.182574	0	0.182574	0.263	0.055	0
CD81	0.1825	0	0.1825	0.606	0.301	0
THRAP3	0.182132	8.28e-251	0.182132	0.382	0.15	2.04e-246
AHCTF1	0.181949	0	0.181949	0.242	0.039	0
ARGLU1	0.181914	8.06e-217	0.181914	0.544	0.295	1.99e-212
HIST1H1B	0.181788	1.87e-186	0.181788	0.062	0.003	4.61e-182
RAN	0.181437	3.02e-260	0.181437	0.699	0.416	7.47e-256
NCBP2	0.181338	2.71e-264	0.181338	0.313	0.098	6.7e-260
ELOA	0.181318	0	0.181318	0.248	0.045	0
TAF1D	0.181122	1.11e-154	0.181122	0.42	0.217	2.75e-150
ICA1	0.181107	1.20401381416438e-315	0.181107	0.272	0.064	2.97343251546035e-311
RSF1	0.180904	2.21e-244	0.180904	0.396	0.163	5.46e-240
AHR	0.180535	3.08e-268	0.180535	0.311	0.098	7.6e-264
EIF5A	0.180402	2.70978073632044e-314	0.180402	0.492	0.218	6.69207450641695e-310
RSL1D1	0.179997	7.49e-226	0.179997	0.444	0.206	1.85e-221
STAP2	0.179965	2.86431593782588e-318	0.179965	0.26	0.056	7.07371464005478e-314
NONO	0.179893	3.04e-232	0.179893	0.41	0.177	7.52e-228
CIDEA	0.179804	0	0.179804	0.18	0.001	0
ATP5F1D	0.179751	1.15e-212	0.179751	0.737	0.478	2.84e-208
GADD45A	0.179628	1.36e-203	0.179628	0.315	0.119	3.35e-199
SHH	0.179311	0	0.179311	0.173	0.007	0
PLA2G2F	0.179253	0	0.179253	0.174	0.001	0
ADM	0.178974	4.72e-185	0.178974	0.253	0.086	1.17e-180
ZNF677	0.178967	0	0.178967	0.244	0.04	0
ACBD3	0.178944	3.5e-258	0.178944	0.285	0.082	8.64e-254
PRDM2	0.178819	5.77618071141193e-314	0.178819	0.268	0.062	0
PSMD14	0.178611	5.83e-251	0.178611	0.311	0.1	1.44e-246
RASIP1	0.178529	0	0.178529	0.236	0.033	0
PTPN11	0.178518	1.84007285593074e-313	0.178518	0.255	0.054	0
NDUFS6	0.178456	6.61e-199	0.178456	0.584	0.337	1.63e-194
FOXF2	0.178268	0	0.178268	0.197	0.008	0
P4HA1	0.1781	1.78e-208	0.1781	0.269	0.086	4.41e-204
CSNK2A2	0.178053	0	0.178053	0.233	0.035	0
GON4L	0.177529	2.19e-283	0.177529	0.285	0.078	5.42e-279
BRD2	0.177498	6.08e-224	0.177498	0.415	0.186	1.5e-219
NOP14	0.177495	0	0.177495	0.215	0.023	0
MAN1A2	0.177393	7.61e-268	0.177393	0.282	0.079	1.88e-263
ZNF766	0.17708	0	0.17708	0.224	0.03	0
LSM4	0.176503	1.14e-170	0.176503	0.4	0.193	2.82e-166
USF2	0.176326	3.84e-264	0.176326	0.301	0.092	9.48e-260
ILF3-DT	0.17632	1.89e-279	0.17632	0.298	0.087	4.66e-275
ZDHHC20	0.176235	6.7e-292	0.176235	0.253	0.058	1.66e-287
TNFRSF21	0.175809	5.92e-245	0.175809	0.264	0.074	1.46e-240
NRDC	0.175626	8.63e-260	0.175626	0.302	0.094	2.13e-255
RPN2	0.175501	2.27e-196	0.175501	0.435	0.21	5.61e-192
C3orf14	0.175467	0	0.175467	0.243	0.045	0
BAG5	0.175438	2.71e-303	0.175438	0.246	0.052	6.7e-299
APLP2	0.175313	9.01e-238	0.175313	0.601	0.34	2.23e-233
HRAS	0.175299	9.81e-298	0.175299	0.248	0.053	2.42e-293
CDV3	0.175237	8.17e-242	0.175237	0.334	0.121	2.02e-237
CMYA5	0.175121	0	0.175121	0.177	0.005	0
EXOSC7	0.175061	1.03e-302	0.175061	0.263	0.061	2.54e-298
NME4	0.174977	8.88e-252	0.174977	0.365	0.141	2.19e-247
NEDD8	0.174756	6.4e-214	0.174756	0.759	0.501	1.58e-209
MRPL12	0.174753	2.77e-225	0.174753	0.326	0.118	6.83e-221
ZNF160	0.17414	0	0.17414	0.225	0.035	0
YDJC	0.174138	7.3800723749142e-310	0.174138	0.265	0.062	1.82e-305
CORO2A	0.174026	0	0.174026	0.207	0.02	0
NME1	0.173978	6.2e-293	0.173978	0.448	0.192	1.53e-288
UCA1	0.17383	1.4e-205	0.17383	0.123	0.017	3.45e-201
ABCE1	0.173613	1.75e-297	0.173613	0.272	0.068	4.32e-293
OXSR1	0.173608	9.19e-302	0.173608	0.229	0.044	2.27e-297
PGRMC1	0.173539	3.34e-224	0.173539	0.387	0.163	8.24e-220
HIBCH	0.173443	1.77e-252	0.173443	0.27	0.075	4.37e-248
SC5D	0.17331	3.86679214391795e-315	0.17331	0.241	0.048	9.54942987861977e-311
MKI67	0.17323	5.74e-169	0.17323	0.109	0.016	1.42e-164
VGLL4	0.173095	2.26e-233	0.173095	0.338	0.126	5.59e-229
PABPC4	0.172964	1.3e-240	0.172964	0.342	0.127	3.2e-236
USP40	0.172743	0	0.172743	0.21	0.025	0
TPX2	0.17263	2.08e-204	0.17263	0.098	0.012	5.13e-200
ZNRD1	0.172581	1.43e-260	0.172581	0.321	0.107	3.54e-256
KMT2B	0.172558	0	0.172558	0.223	0.032	0
CSTA	0.172428	5.84e-255	0.172428	0.275	0.084	1.44e-250
STON2	0.172369	0	0.172369	0.189	0.007	0
BMP7	0.172234	0	0.172234	0.176	0.003	0
ZNF638	0.172	3.36e-238	0.172	0.294	0.094	8.3e-234
ENO2	0.171814	3.11e-264	0.171814	0.195	0.035	7.69e-260
SNRPA1	0.171685	2.33e-248	0.171685	0.302	0.097	5.74e-244
LIMA1	0.17163	1.23e-157	0.17163	0.338	0.152	3.04e-153
LAMB3	0.171151	3.32e-191	0.171151	0.246	0.08	8.19e-187
ERGIC3	0.171122	1.21e-208	0.171122	0.486	0.249	2.98e-204
TWF1	0.171079	8.54e-259	0.171079	0.26	0.068	2.11e-254
FAM89B	0.171062	6.54e-261	0.171062	0.269	0.073	1.62e-256
MIF	0.17102	2.72e-214	0.17102	0.841	0.594	6.73e-210
SHISA5	0.170833	1.9e-201	0.170833	0.353	0.146	4.7e-197
ITGB4	0.170496	3.72e-258	0.170496	0.298	0.095	9.19e-254
UBA2	0.170288	1.81e-262	0.170288	0.306	0.098	4.46e-258
MMP12	0.170026	1.72922976044436e-322	0.170026	0.096	0.002	4.2705058163934e-318
HOXA9	0.169887	0	0.169887	0.182	0.003	0
RPL24	0.169804	2.91e-137	0.169804	0.993	0.978	7.18e-133
TMOD3	0.169642	4.67e-202	0.169642	0.309	0.115	1.15e-197
APOL1	0.169403	1.01e-165	0.169403	0.258	0.094	2.5e-161
MAP2K2	0.169294	3.34e-251	0.169294	0.296	0.093	8.25e-247
HOXA10	0.169059	0	0.169059	0.19	0.007	0
FAM13A	0.168954	9.62e-194	0.168954	0.233	0.069	2.38e-189
MRPL4	0.168792	9.56e-232	0.168792	0.299	0.099	2.36e-227
RALGPS2	0.168756	0	0.168756	0.213	0.031	0
MIPOL1	0.168584	0	0.168584	0.191	0.012	0
PNRC2	0.168527	3.28e-224	0.168527	0.365	0.149	8.1e-220
ACOX1	0.168477	5.61e-253	0.168477	0.235	0.056	1.38e-248
PUM1	0.168446	4.13e-234	0.168446	0.31	0.107	1.02e-229
MPZL1	0.168332	4.08e-240	0.168332	0.284	0.088	1.01e-235
GDI2	0.168272	6.99e-224	0.168272	0.474	0.234	1.73e-219
HECTD1	0.168175	3.37e-212	0.168175	0.287	0.097	8.31e-208
LY6K	0.168092	0	0.168092	0.209	0.025	0
MTX1	0.16803	3.28e-250	0.16803	0.279	0.082	8.1e-246
MPHOSPH10	0.168029	2.26e-255	0.168029	0.27	0.076	5.59e-251
EXOSC5	0.168	7.69e-296	0.168	0.227	0.044	1.9e-291
SLC38A5	0.167775	1.78584716125265e-314	0.167775	0.209	0.033	4.41032814942954e-310
MRPL20	0.167724	4.54e-245	0.167724	0.568	0.307	1.12e-240
DDX3Y	0.167612	4.48e-229	0.167612	0.239	0.064	1.11e-224
PSMB1	0.16746	5.69e-238	0.16746	0.633	0.369	1.41e-233
GADD45GIP1	0.167403	2.23e-236	0.167403	0.591	0.331	5.51e-232
SOX15	0.167384	0	0.167384	0.185	0.006	0
SH2D3A	0.167043	9.14e-259	0.167043	0.246	0.061	2.26e-254
CHMP4C	0.167034	6.41964401474896e-310	0.167034	0.222	0.039	1.59e-305
DUSP23	0.166829	9.4e-267	0.166829	0.411	0.172	2.32e-262
HSD17B2	0.166753	2.95e-279	0.166753	0.266	0.072	7.29e-275
KHDRBS1	0.166421	2.1e-228	0.166421	0.443	0.209	5.18e-224
RYK	0.166311	2.62e-282	0.166311	0.25	0.059	6.47e-278
CDK13	0.1661	4.36e-243	0.1661	0.284	0.089	1.08e-238
NOB1	0.165968	4.51e-245	0.165968	0.258	0.071	1.11e-240
PARP1	0.165806	4.28e-218	0.165806	0.297	0.103	1.06e-213
NFAT5	0.165742	1.24e-188	0.165742	0.268	0.092	3.06e-184
BEX4	0.16558	5.64e-235	0.16558	0.322	0.116	1.39e-230
MRPS25	0.16543	1.05e-241	0.16543	0.27	0.078	2.59e-237
ZPR1	0.165241	1.87e-272	0.165241	0.24	0.055	4.62e-268
RLF	0.164887	0	0.164887	0.203	0.029	0
LDLR	0.164787	4.03e-158	0.164787	0.234	0.081	9.95e-154
ST3GAL4	0.164717	7.34e-281	0.164717	0.197	0.034	1.81e-276
ZNF562	0.164635	5.05e-290	0.164635	0.233	0.049	1.25e-285
NARF	0.164312	2.54e-253	0.164312	0.25	0.065	6.26e-249
GALE	0.164308	1.55e-279	0.164308	0.225	0.046	3.84e-275
TMEM165	0.164185	2.21e-115	0.164185	0.359	0.19	5.46e-111
EEF2	0.164019	4.07e-170	0.164019	0.896	0.703	1.01e-165
EN1	0.164009	0	0.164009	0.167	0.001	0
MLF2	0.163719	5.92e-191	0.163719	0.401	0.188	1.46e-186
RPL8	0.163679	6.31e-134	0.163679	0.998	0.992	1.56e-129
ARID1A	0.16355	1.69e-238	0.16355	0.281	0.088	4.17e-234
PSMD2	0.163318	2.45e-212	0.163318	0.299	0.106	6.04e-208
ZRANB2	0.163263	4.17e-212	0.163263	0.354	0.147	1.03e-207
GLS	0.163262	4.04e-187	0.163262	0.296	0.112	9.98e-183
VCP	0.163075	9.46e-186	0.163075	0.35	0.151	2.34e-181
SEMA6A	0.163017	3.71e-250	0.163017	0.242	0.062	9.16e-246
IRF6	0.163014	1.24e-278	0.163014	0.222	0.045	3.05e-274
RUVBL1	0.162729	6.41e-254	0.162729	0.237	0.057	1.58e-249
EIF3E	0.162181	4.29e-201	0.162181	0.786	0.54	1.06e-196
GART	0.161604	1.44e-279	0.161604	0.229	0.049	3.54e-275
GATAD1	0.16146	3.73e-239	0.16146	0.252	0.069	9.21e-235
APOL4	0.161407	0	0.161407	0.162	0.008	0
CDC73	0.161292	9.88e-256	0.161292	0.25	0.065	2.44e-251
ZNF518B	0.161279	0	0.161279	0.186	0.013	0
COPZ1	0.161135	3.75e-204	0.161135	0.388	0.174	9.26e-200
PRPF4B	0.161097	1.07e-219	0.161097	0.33	0.128	2.65e-215
IKZF2	0.161095	0	0.161095	0.19	0.019	0
MAP7	0.160665	4.94065645841247e-324	0.160665	0.202	0.029	1.22014451896954e-319
MORC3	0.160624	4.54e-276	0.160624	0.215	0.042	1.12e-271
EIF3G	0.16054	3.65e-238	0.16054	0.561	0.306	9.02e-234
CDC34	0.160497	4.47e-306	0.160497	0.221	0.041	1.1e-301
GMPS	0.160343	1.54e-273	0.160343	0.222	0.046	3.79e-269
UBE2V2	0.160243	1.68e-211	0.160243	0.326	0.126	4.14e-207
LYPLA1	0.160178	2.83e-201	0.160178	0.297	0.108	6.99e-197
SNX5	0.160114	3.27e-215	0.160114	0.297	0.104	8.07e-211
STIP1	0.160046	1.64e-223	0.160046	0.269	0.084	4.05e-219
REST	0.159887	2.05e-226	0.159887	0.271	0.084	5.06e-222
MCCC1	0.159721	4.95e-300	0.159721	0.212	0.037	1.22e-295
SMAGP	0.159162	3.68e-266	0.159162	0.247	0.062	9.1e-262
ZNF12	0.158901	2.10239568851989e-314	0.158901	0.208	0.033	5.19207639236871e-310
RPL19	0.158815	7.03e-129	0.158815	0.999	0.995	1.74e-124
PPP1CC	0.158708	2.04e-214	0.158708	0.371	0.159	5.04e-210
ZNF480	0.1587	5.68e-290	0.1587	0.221	0.043	1.4e-285
ACP6	0.158596	0	0.158596	0.198	0.025	0
C16orf87	0.158354	9.42e-261	0.158354	0.223	0.049	2.33e-256
SF3B2	0.158344	1.43e-194	0.158344	0.418	0.203	3.52e-190
ZNF644	0.158331	5.19e-233	0.158331	0.268	0.082	1.28e-228
TBX2-AS1	0.158165	0	0.158165	0.194	0.023	0
ARFGEF1	0.158043	2.32e-262	0.158043	0.227	0.051	5.72e-258
XRCC5	0.158009	6.38e-198	0.158009	0.439	0.219	1.58e-193
TOMM40	0.157974	1.66e-230	0.157974	0.247	0.069	4.09e-226
PHF10	0.157545	3.23e-255	0.157545	0.223	0.05	7.97e-251
H2AFZ	0.157385	2.34e-148	0.157385	0.587	0.371	5.78e-144
NPM1	0.1568	1.68e-141	0.1568	0.905	0.74	4.15e-137
ANKS1A	0.156733	1.97626258336499e-323	0.156733	0.197	0.028	4.88057807587817e-319
MRPL21	0.156538	6.6e-196	0.156538	0.34	0.142	1.63e-191
PRR14L	0.1564	8.88365559483154e-316	0.1564	0.199	0.03	2.1939075856996e-311
IGFBP5	0.156337	3.14e-120	0.156337	0.26	0.119	7.74e-116
XPO1	0.156291	1.25e-209	0.156291	0.277	0.094	3.08e-205
TNFAIP2	0.156022	1.18e-171	0.156022	0.222	0.07	2.92e-167
FTX	0.155808	2.36e-194	0.155808	0.279	0.1	5.83e-190
SNX6	0.155624	3.64e-203	0.155624	0.362	0.157	8.99e-199
ZNF580	0.155491	3.52e-202	0.155491	0.262	0.085	8.7e-198
WDR43	0.155434	1.76e-236	0.155434	0.237	0.062	4.35e-232
RNF168	0.155421	3.54e-251	0.155421	0.222	0.051	8.74e-247
MT-ND4L	0.155313	1.26e-156	0.155313	0.552	0.342	3.11e-152
RAB10	0.15526	5.06e-190	0.15526	0.353	0.154	1.25e-185
MCM4	0.155173	1.62204953075066e-316	0.155173	0.158	0.016	4.00581352114184e-312
LRRC75A	0.154621	3.05e-266	0.154621	0.186	0.031	7.54e-262
CYP4B1	0.154526	0	0.154526	0.165	0.01	0
UCHL3	0.154519	6.85e-204	0.154519	0.265	0.086	1.69e-199
TRIM28	0.15447	2.71e-213	0.15447	0.292	0.103	6.68e-209
UMPS	0.154434	2.59e-303	0.154434	0.203	0.033	6.39e-299
C19orf70	0.154387	4.63e-187	0.154387	0.511	0.284	1.14e-182
RAB14	0.154321	3.91e-208	0.154321	0.317	0.123	9.67e-204
DARS	0.154262	3.98e-175	0.154262	0.34	0.149	9.83e-171
CPNE1	0.154231	8.84e-199	0.154231	0.315	0.124	2.18e-194
MSRB2	0.154131	2.94e-183	0.154131	0.317	0.129	7.27e-179
RRP36	0.154115	1.16e-307	0.154115	0.203	0.033	2.86e-303
PPP1R35	0.153966	1.04e-236	0.153966	0.227	0.056	2.56e-232
CEP63	0.153935	8.16e-275	0.153935	0.216	0.044	2.02e-270
LINC02001	0.15391	2.51e-267	0.15391	0.219	0.046	6.21e-263
TOP1	0.153748	7.13e-176	0.153748	0.378	0.179	1.76e-171
CCNI	0.153691	3.15e-261	0.153691	0.717	0.445	7.78e-257
BRK1	0.153527	1.16e-228	0.153527	0.679	0.42	2.87e-224
LTN1	0.15318	3.97e-281	0.15318	0.206	0.038	9.8e-277
CHD4	0.153012	1.3e-194	0.153012	0.291	0.108	3.2e-190
LGALS8	0.152437	1.98e-199	0.152437	0.244	0.075	4.89e-195
ZNF667-AS1	0.15237	1.91e-252	0.15237	0.224	0.052	4.71e-248
LEPROT	0.152293	3.03e-215	0.152293	0.445	0.221	7.49e-211
WDR75	0.152237	5.06304027157284e-312	0.152237	0.197	0.03	1.25e-307
GJB2	0.151791	9.57e-195	0.151791	0.168	0.037	2.36e-190
APPL1	0.151719	5.28e-205	0.151719	0.272	0.092	1.31e-200
ZNF770	0.151435	1.32e-251	0.151435	0.222	0.051	3.25e-247
N4BP1	0.151313	8.66e-268	0.151313	0.21	0.043	2.14e-263
SENP6	0.15129	5.89e-205	0.15129	0.264	0.087	1.45e-200
YIF1A	0.151204	1.5e-209	0.151204	0.363	0.159	3.69e-205
ETFB	0.151194	1.45e-212	0.151194	0.455	0.231	3.57e-208
KMT5B	0.151005	1.66e-224	0.151005	0.232	0.063	4.1e-220
CCNL2	0.150903	3.56e-196	0.150903	0.28	0.101	8.78e-192
SQSTM1	0.150903	1.39e-94	0.150903	0.48	0.31	3.43e-90
NDUFV1	0.150832	1.5e-191	0.150832	0.338	0.144	3.7e-187
NUDT1	0.150805	5.72e-165	0.150805	0.234	0.079	1.41e-160
YTHDF2	0.150629	2.17e-191	0.150629	0.314	0.126	5.35e-187
DUSP4	0.150609	3.68e-269	0.150609	0.256	0.071	9.08e-265
LRRC58	0.150581	1.08e-238	0.150581	0.227	0.057	2.66e-234
ISOC2	0.150451	1.74e-178	0.150451	0.303	0.122	4.29e-174
NSMCE1	0.150089	9.44e-188	0.150089	0.321	0.132	2.33e-183
PTBP3	0.149889	4.89e-199	0.149889	0.273	0.096	1.21e-194
KRT10	0.149794	3.21e-191	0.149794	0.6	0.366	7.92e-187
WIPI2	0.149175	4.21e-207	0.149175	0.26	0.084	1.04e-202
AP1G2	0.14909	3.53e-235	0.14909	0.227	0.058	8.73e-231
TRMT10C	0.14906	3.79e-219	0.14906	0.264	0.085	9.37e-215
SLC25A1	0.148936	1.62e-216	0.148936	0.243	0.071	4.01e-212
TMF1	0.148852	3.91e-189	0.148852	0.259	0.088	9.65e-185
PIGZ	0.148826	0	0.148826	0.168	0.013	0
HNRNPAB	0.148568	9.72e-165	0.148568	0.315	0.135	2.4e-160
PKP1	0.148247	0	0.148247	0.159	0.004	0
CTCF	0.14775	4e-217	0.14775	0.242	0.071	9.89e-213
ACIN1	0.147325	4.51e-193	0.147325	0.262	0.09	1.11e-188
MCTS1	0.1469	1.12e-171	0.1469	0.336	0.15	2.76e-167
NAA10	0.146594	4.77e-177	0.146594	0.374	0.178	1.18e-172
RPL15	0.146569	7.77e-94	0.146569	0.996	0.991	1.92e-89
RPL4	0.146553	1.7e-103	0.146553	0.957	0.893	4.2e-99
NUDT22	0.146405	1.3e-194	0.146405	0.251	0.081	3.21e-190
PGD	0.146355	6.68e-221	0.146355	0.222	0.058	1.65e-216
MTX2	0.145991	5.95e-188	0.145991	0.24	0.076	1.47e-183
STK24	0.145778	5.43e-156	0.145778	0.293	0.124	1.34e-151
NIPA2	0.145694	4.08e-218	0.145694	0.219	0.056	1.01e-213
ISG20L2	0.145667	2.17e-226	0.145667	0.217	0.054	5.36e-222
SLC1A6	0.14545	0	0.14545	0.123	0	0
GRSF1	0.145278	1.14e-187	0.145278	0.263	0.092	2.81e-183
MTURN	0.145156	4.01e-276	0.145156	0.186	0.03	9.9e-272
PDCD6	0.145032	1.6e-185	0.145032	0.443	0.232	3.96e-181
CNIH4	0.14498	4.07e-178	0.14498	0.371	0.176	1.01e-173
EPN2	0.144802	1.18e-240	0.144802	0.204	0.044	2.92e-236
HTATSF1	0.14469	1.61e-206	0.14469	0.233	0.067	3.98e-202
SPINT1	0.144624	1.25e-176	0.144624	0.296	0.121	3.1e-172
CDC42BPB	0.144414	1.82e-225	0.144414	0.221	0.057	4.5e-221
ZFC3H1	0.144411	3.47e-218	0.144411	0.215	0.055	8.58e-214
WDR72	0.144117	0	0.144117	0.169	0.016	0
ARL14	0.144018	1.6e-199	0.144018	0.162	0.032	3.94e-195
ADAMTS1	0.143845	6.76e-194	0.143845	0.245	0.085	1.67e-189
BRD7	0.143832	3.45e-192	0.143832	0.254	0.086	8.52e-188
UBE2R2	0.14378	8.31e-182	0.14378	0.261	0.092	2.05e-177
THUMPD3	0.143736	3.04e-257	0.143736	0.2	0.04	7.51e-253
HDAC2	0.143461	4.29e-167	0.143461	0.292	0.119	1.06e-162
EBNA1BP2	0.143302	4.04e-176	0.143302	0.25	0.086	9.98e-172
TBX1	0.143204	0	0.143204	0.154	0.003	0
DENND4C	0.143154	8.38e-256	0.143154	0.194	0.037	2.07e-251
HSPH1	0.142931	2.54e-219	0.142931	0.362	0.155	6.27e-215
MAPK10	0.142824	3.88e-278	0.142824	0.182	0.029	9.57e-274
CDYL	0.142596	5.57e-251	0.142596	0.188	0.035	1.38e-246
PRPF3	0.142495	5.67e-259	0.142495	0.191	0.035	1.4e-254
ID3	0.142406	0	0.142406	0.53	0.238	0
PDE10A	0.142234	0	0.142234	0.155	0.009	0
VDAC1	0.14216	3.19e-182	0.14216	0.481	0.266	7.87e-178
ATP6V1C1	0.142097	3.61e-208	0.142097	0.217	0.058	8.92e-204
SCNN1B	0.14203	0	0.14203	0.135	0.008	0
AK4	0.14167	1.88e-285	0.14167	0.174	0.024	4.64e-281
MTIF2	0.141189	8.07e-284	0.141189	0.184	0.029	1.99e-279
EBPL	0.140963	7.55e-168	0.140963	0.335	0.152	1.86e-163
ERVE-1	0.140667	0	0.140667	0.134	0.002	0
GNB1	0.140613	1.56e-180	0.140613	0.354	0.164	3.85e-176
MRPL36	0.140613	2.59e-182	0.140613	0.317	0.135	6.39e-178
INTS3	0.140323	5.51e-214	0.140323	0.205	0.05	1.36e-209
OSBP	0.140145	1.31e-212	0.140145	0.194	0.045	3.23e-208
DHRS4L2	0.139884	7.25e-196	0.139884	0.238	0.075	1.79e-191
MFAP3L	0.139874	0	0.139874	0.152	0.004	0
MR1	0.139018	3.45e-247	0.139018	0.189	0.036	8.53e-243
MESP1	0.138909	1.1e-299	0.138909	0.155	0.016	2.72e-295
PPP1R12A	0.138831	4.44e-190	0.138831	0.324	0.139	1.1e-185
DLG1	0.138798	2.25e-197	0.138798	0.234	0.073	5.56e-193
PPFIBP1	0.1387	1.43e-164	0.1387	0.244	0.089	3.52e-160
ELOVL1	0.138609	7.31e-169	0.138609	0.246	0.087	1.8e-164
MAP4	0.138576	2.8e-179	0.138576	0.313	0.133	6.92e-175
PLXNA1	0.138519	4.73e-276	0.138519	0.168	0.023	1.17e-271
RRP1	0.138385	2.36e-232	0.138385	0.192	0.04	5.83e-228
HLTF	0.138168	3.47e-255	0.138168	0.179	0.031	8.56e-251
MPLKIP	0.138161	1.77e-158	0.138161	0.316	0.142	4.38e-154
SERPINB5	0.138037	4.71e-265	0.138037	0.162	0.022	1.16e-260
TAGLN2	0.137954	5e-256	0.137954	0.748	0.482	1.23e-251
SLC40A1	0.137944	1.01e-103	0.137944	0.253	0.118	2.5e-99
DCUN1D5	0.137754	8.47e-189	0.137754	0.217	0.063	2.09e-184
MRPS34	0.137619	2.26e-166	0.137619	0.363	0.176	5.59e-162
UFC1	0.137485	3.61e-204	0.137485	0.531	0.303	8.93e-200
PFDN2	0.137282	1.51e-171	0.137282	0.493	0.284	3.72e-167
GRHL2	0.137269	0	0.137269	0.161	0.015	0
TFF1	0.137246	1.28e-21	0.137246	0.115	0.125	3.16e-17
NUFIP2	0.137041	1.38e-176	0.137041	0.27	0.103	3.42e-172
DDX17	0.136868	1.44e-274	0.136868	0.587	0.328	3.57e-270
ZDHHC4	0.136726	3.54e-191	0.136726	0.216	0.062	8.74e-187
TNS4	0.136099	0	0.136099	0.151	0.011	0
LSM5	0.136055	5.39e-141	0.136055	0.426	0.238	1.33e-136
LAGE3	0.135955	6.15e-142	0.135955	0.278	0.119	1.52e-137
LSM3	0.135906	6.06e-167	0.135906	0.485	0.279	1.5e-162
LRIF1	0.135863	3.91e-246	0.135863	0.189	0.038	9.65e-242
WAC	0.135761	2.36e-167	0.135761	0.327	0.148	5.83e-163
UQCC3	0.135731	5.04e-160	0.135731	0.287	0.12	1.24e-155
TNPO1	0.135695	2.82e-182	0.135695	0.243	0.082	6.95e-178
EIF2B5	0.135655	9.54e-196	0.135655	0.206	0.055	2.35e-191
POGZ	0.135646	2.56e-178	0.135646	0.283	0.113	6.33e-174
NPEPPS	0.135505	3.6e-124	0.135505	0.242	0.099	8.9e-120
TMEM259	0.13545	2.37e-172	0.13545	0.273	0.107	5.84e-168
ZFR	0.135417	3.72e-181	0.135417	0.228	0.073	9.18e-177
PSMA5	0.135275	1.83e-156	0.135275	0.355	0.174	4.51e-152
DCTN2	0.135056	1.47e-173	0.135056	0.298	0.124	3.64e-169
ALYREF	0.134971	2.9e-250	0.134971	0.181	0.033	7.16e-246
MGA	0.134947	9.64e-241	0.134947	0.183	0.035	2.38e-236
TARS	0.134596	1.7e-180	0.134596	0.2	0.055	4.2e-176
SEC31A	0.134489	2.39e-120	0.134489	0.305	0.148	5.91e-116
RPL7L1	0.134488	1.05e-173	0.134488	0.288	0.118	2.6e-169
HAX1	0.13443	5.49e-167	0.13443	0.328	0.149	1.36e-162
UQCRFS1	0.134412	4.05e-150	0.134412	0.385	0.201	1e-145
ACSM6	0.134136	0	0.134136	0.128	0	0
USP33	0.134133	1.08e-191	0.134133	0.214	0.062	2.66e-187
PPFIA1	0.133618	3.39e-208	0.133618	0.194	0.046	8.36e-204
TAF10	0.13331	6.66e-168	0.13331	0.242	0.086	1.64e-163
LAPTM4B	0.133096	4.26e-158	0.133096	0.26	0.102	1.05e-153
GDF15	0.132911	6.93e-35	0.132911	0.103	0.053	1.71e-30
CLTA	0.132847	6.5e-202	0.132847	0.573	0.343	1.6e-197
UQCR10	0.132631	5.95e-221	0.132631	0.748	0.5	1.47e-216
ITGB6	0.132554	1.03e-165	0.132554	0.187	0.053	2.54e-161
ZNF830	0.132144	5.78e-190	0.132144	0.209	0.06	1.43e-185
VPS41	0.131848	7.15e-201	0.131848	0.209	0.057	1.77e-196
POF1B	0.13177	6.2e-245	0.13177	0.166	0.027	1.53e-240
ARID1B	0.131648	9.65e-155	0.131648	0.313	0.144	2.38e-150
SETD5	0.13147	3.95e-159	0.13147	0.26	0.103	9.75e-155
PRKAB2	0.131438	3.39e-230	0.131438	0.168	0.03	8.36e-226
LMNA	0.131352	2.87e-305	0.131352	0.677	0.392	7.09e-301
BTBD6	0.131346	3.9e-285	0.131346	0.163	0.021	9.64e-281
TMEM223	0.131311	1.12e-183	0.131311	0.216	0.065	2.77e-179
HOXA7	0.131281	0	0.131281	0.143	0.005	0
RABL6	0.131239	2.2e-177	0.131239	0.213	0.064	5.43e-173
AUP1	0.131124	2.84e-161	0.131124	0.356	0.175	7e-157
SSSCA1	0.131027	2.23e-151	0.131027	0.255	0.1	5.51e-147
SRPRA	0.130984	3.71e-158	0.130984	0.223	0.076	9.16e-154
HEATR1	0.130963	3.68e-280	0.130963	0.165	0.023	9.09e-276
FRMD6	0.130739	1.23e-240	0.130739	0.173	0.031	3.05e-236
YPEL3	0.130305	9.71e-145	0.130305	0.296	0.134	2.4e-140
MUC6	0.130291	2.89e-202	0.130291	0.051	0.125	7.13e-198
HIST1H1D	0.13022	2.04e-116	0.13022	0.094	0.019	5.03e-112
CDCP1	0.129863	3.32e-218	0.129863	0.179	0.037	8.21e-214
ALDH5A1	0.129687	3e-300	0.129687	0.149	0.014	7.41e-296
PRRG4	0.129682	1.17e-177	0.129682	0.186	0.048	2.9e-173
KIAA2013	0.12942	5.24e-186	0.12942	0.202	0.057	1.29e-181
ZNF148	0.129243	1.14e-162	0.129243	0.232	0.082	2.81e-158
YIPF3	0.12914	4.12e-126	0.12914	0.332	0.168	1.02e-121
MAP4K3	0.128931	9.53e-198	0.128931	0.17	0.036	2.35e-193
NDUFS5	0.128851	3.98e-143	0.128851	0.863	0.674	9.83e-139
GALNT3	0.128813	3.52e-145	0.128813	0.209	0.071	8.7e-141
SLC27A5	0.12873	6.75e-239	0.12873	0.172	0.031	1.67e-234
CD55	0.12864	3.93e-123	0.12864	0.369	0.203	9.71e-119
PGAM1	0.128468	2.01e-186	0.128468	0.454	0.247	4.97e-182
RYBP	0.128413	5.19e-158	0.128413	0.204	0.065	1.28e-153
RBM42	0.128367	1.88e-141	0.128367	0.271	0.116	4.63e-137
HIST2H2AC	0.128285	5.21e-186	0.128285	0.138	0.024	1.29e-181
C11orf1	0.128232	1.3e-162	0.128232	0.209	0.066	3.2e-158
FUS	0.128225	4.2e-172	0.128225	0.564	0.35	1.04e-167
TUFT1	0.128149	1.62e-216	0.128149	0.164	0.03	4e-212
ZMYM4	0.127978	9.67e-206	0.127978	0.181	0.041	2.39e-201
CERS6	0.12785	2.56e-163	0.12785	0.203	0.063	6.33e-159
TRIP11	0.127781	1.01e-170	0.127781	0.259	0.1	2.49e-166
NMD3	0.127661	3.18e-163	0.127661	0.215	0.07	7.86e-159
PMVK	0.127649	5.93e-139	0.127649	0.272	0.117	1.46e-134
GPBP1	0.127644	5.23e-166	0.127644	0.372	0.189	1.29e-161
RHOV	0.127604	3.17e-169	0.127604	0.184	0.05	7.83e-165
NASP	0.127339	1.75e-117	0.127339	0.279	0.132	4.31e-113
CBLC	0.127325	8.53e-246	0.127325	0.158	0.024	2.11e-241
GSPT1	0.127096	5.59e-153	0.127096	0.264	0.108	1.38e-148
NDUFS2	0.127085	7.73e-159	0.127085	0.306	0.138	1.91e-154
SPATC1L	0.127032	1.63e-225	0.127032	0.17	0.032	4.02e-221
HSPA4	0.126992	3.73e-188	0.126992	0.215	0.066	9.22e-184
GDPD2	0.126972	0	0.126972	0.13	0.001	0
HDLBP	0.126885	1.05e-118	0.126885	0.312	0.156	2.6e-114
PLPBP	0.126721	1.56e-165	0.126721	0.217	0.071	3.86e-161
DYRK2	0.12659	9.11e-185	0.12659	0.185	0.047	2.25e-180
KDM2A	0.126409	4.93e-169	0.126409	0.206	0.063	1.22e-164
HNMT	0.12636	8.8e-88	0.12636	0.315	0.175	2.17e-83
H1F0	0.126215	1.09e-87	0.126215	0.303	0.167	2.7e-83
SSU72	0.126125	1.06e-169	0.126125	0.455	0.256	2.61e-165
ERG28	0.125979	1.12e-127	0.125979	0.24	0.098	2.77e-123
SPINT1-AS1	0.125938	7.99e-146	0.125938	0.234	0.089	1.97e-141
MSI2	0.125929	1.03e-157	0.125929	0.245	0.093	2.54e-153
FAM207A	0.125453	8.36e-166	0.125453	0.211	0.068	2.06e-161
EIF3H	0.125428	5.48e-194	0.125428	0.614	0.386	1.35e-189
ATP6V0B	0.125312	2.78e-223	0.125312	0.548	0.314	6.86e-219
PURB	0.125259	6.34e-168	0.125259	0.207	0.065	1.57e-163
PTRH2	0.125111	1.07e-208	0.125111	0.177	0.039	2.63e-204
FYTTD1	0.124426	6.35e-160	0.124426	0.227	0.08	1.57e-155
DYNC1I2	0.124362	3.99e-148	0.124362	0.422	0.238	9.84e-144
AHCY	0.124323	1.97e-166	0.124323	0.199	0.059	4.88e-162
ZNF326	0.124195	2.38e-159	0.124195	0.206	0.066	5.88e-155
AC010329.1	0.12414	0	0.12414	0.119	0.003	0
ARHGEF12	0.123726	4.18e-128	0.123726	0.254	0.109	1.03e-123
LSG1	0.123597	3.78e-222	0.123597	0.165	0.031	9.34e-218
LZIC	0.123587	5.89e-189	0.123587	0.185	0.047	1.46e-184
SYDE2	0.123537	0	0.123537	0.135	0.006	0
SNTG1	0.123349	0	0.123349	0.126	0.001	0
FAM136A	0.123323	1.58e-148	0.123323	0.224	0.081	3.91e-144
LPP	0.123108	3.49e-140	0.123108	0.365	0.193	8.62e-136
RIT1	0.122829	1.71e-164	0.122829	0.2	0.062	4.23e-160
ZNF581	0.122797	4.99e-162	0.122797	0.184	0.052	1.23e-157
WNK1	0.122709	2.09e-171	0.122709	0.291	0.126	5.17e-167
PPP1R15B	0.12251	9.77e-151	0.12251	0.203	0.067	2.41e-146
KDM4B	0.122254	1.16e-218	0.122254	0.162	0.03	2.87e-214
RAB6A	0.122229	4.24e-125	0.122229	0.29	0.138	1.05e-120
SLC25A24	0.122073	6.09e-167	0.122073	0.194	0.057	1.5e-162
UHMK1	0.121988	1.71e-146	0.121988	0.229	0.086	4.23e-142
TAOK1	0.12197	9.83e-152	0.12197	0.215	0.075	2.43e-147
NDUFB7	0.121723	3.09e-186	0.121723	0.616	0.393	7.64e-182
HMGCR	0.121714	1.31e-184	0.121714	0.154	0.032	3.23e-180
SLC35E1	0.12146	3.1e-175	0.12146	0.178	0.046	7.65e-171
EIF4G3	0.121276	2.13e-166	0.121276	0.189	0.054	5.25e-162
NUDT8	0.121179	1.4e-177	0.121179	0.168	0.039	3.45e-173
SSBP1	0.121161	9e-145	0.121161	0.517	0.322	2.22e-140
TMPRSS4	0.120911	4.94e-132	0.120911	0.2	0.072	1.22e-127
CDC20	0.120837	7.27e-115	0.120837	0.077	0.012	1.8e-110
MRPS35	0.120716	3.25e-144	0.120716	0.236	0.092	8.04e-140
ANKRD37	0.120715	7.85e-99	0.120715	0.155	0.054	1.94e-94
PIGR	0.120563	5.75e-17	0.120563	0.098	0.092	1.42e-12
ARMCX2	0.120528	1.12e-183	0.120528	0.165	0.037	2.76e-179
RDH10	0.120486	1.05e-171	0.120486	0.158	0.036	2.59e-167
PAK1IP1	0.120434	1.47e-192	0.120434	0.175	0.041	3.64e-188
TBL1X	0.120308	5.58e-230	0.120308	0.156	0.026	1.38e-225
WNT7B	0.120261	0	0.120261	0.134	0.007	0
KLHL24	0.119983	3.01e-117	0.119983	0.205	0.078	7.43e-113
TMPO	0.119945	3.92e-97	0.119945	0.185	0.074	9.69e-93
ETHE1	0.119871	8.79e-131	0.119871	0.276	0.126	2.17e-126
BAZ1B	0.119695	1.74e-144	0.119695	0.221	0.081	4.3e-140
MYO6	0.119673	2.07e-117	0.119673	0.248	0.11	5.12e-113
RUSC1	0.119423	5.54e-168	0.119423	0.185	0.051	1.37e-163
NSG1	0.119335	8.88019263931327e-317	0.119335	0.135	0.01	2.19305237420481e-312
INPP1	0.119281	1.49e-143	0.119281	0.205	0.071	3.68e-139
ZBTB10	0.119204	4.87e-170	0.119204	0.18	0.048	1.2e-165
ARHGAP32	0.119041	4.65e-167	0.119041	0.173	0.045	1.15e-162
FKBP2	0.119031	5.19e-194	0.119031	0.594	0.372	1.28e-189
GTF3C3	0.119027	5.12e-226	0.119027	0.158	0.027	1.26e-221
RPP25L	0.118902	8.9e-152	0.118902	0.198	0.064	2.2e-147
POLR2H	0.118791	5.16e-118	0.118791	0.264	0.121	1.27e-113
IDI1	0.118671	1.01e-96	0.118671	0.238	0.112	2.5e-92
PCAT6	0.118618	4.65e-283	0.118618	0.135	0.012	1.15e-278
UTP23	0.118562	6.9e-181	0.118562	0.174	0.043	1.71e-176
IMMT	0.11852	1.52e-149	0.11852	0.209	0.072	3.76e-145
CNOT2	0.118427	3.37e-138	0.118427	0.243	0.099	8.31e-134
IMP3	0.118283	3.93e-139	0.118283	0.308	0.15	9.71e-135
C4orf3	0.118261	7.64e-74	0.118261	0.585	0.431	1.89e-69
HCG18	0.118238	3.47e-181	0.118238	0.168	0.04	8.57e-177
RER1	0.118172	2.06e-144	0.118172	0.393	0.217	5.08e-140
ARHGAP5	0.117909	1.26e-120	0.117909	0.242	0.104	3.12e-116
SRSF7	0.117843	9.65e-150	0.117843	0.527	0.329	2.38e-145
DHX40	0.117757	4.01e-181	0.117757	0.173	0.043	9.91e-177
ATP5MC1	0.11762	9.73e-142	0.11762	0.482	0.294	2.4e-137
RPP38	0.117468	3.52e-165	0.117468	0.181	0.05	8.69e-161
USP3	0.117463	4.59e-152	0.117463	0.196	0.063	1.13e-147
HOMER3	0.117388	1.3e-195	0.117388	0.164	0.035	3.21e-191
STX6	0.117383	8.92e-187	0.117383	0.168	0.039	2.2e-182
CNBP	0.117336	1.12e-239	0.117336	0.629	0.387	2.77e-235
ATP11B	0.117192	9.92e-173	0.117192	0.168	0.042	2.45e-168
LPAR2	0.117184	4.83e-209	0.117184	0.155	0.028	1.19e-204
XRN1	0.117177	1.95e-154	0.117177	0.19	0.059	4.8e-150
LONP1	0.117134	7.96e-192	0.117134	0.161	0.034	1.97e-187
HNRNPM	0.116954	1.08e-103	0.116954	0.41	0.249	2.67e-99
NADSYN1	0.116747	4.18e-175	0.116747	0.171	0.042	1.03e-170
SLC9A2	0.116734	0	0.116734	0.115	0.002	0
LARP4	0.116687	4e-179	0.116687	0.168	0.04	9.89e-175
RDH13	0.116588	1.26e-154	0.116588	0.152	0.037	3.11e-150
SAMD1	0.116584	8.53e-198	0.116584	0.154	0.03	2.11e-193
SMARCC2	0.116561	1.23e-143	0.116561	0.211	0.075	3.03e-139
RNF8	0.116561	1.69e-190	0.116561	0.168	0.038	4.18e-186
IFRD2	0.116347	2.18e-149	0.116347	0.183	0.055	5.38e-145
SCGB3A1	0.116323	3.85e-36	0.116323	0.013	0.013	9.51e-32
SRSF11	0.11631	5.89e-166	0.11631	0.507	0.307	1.46e-161
ROCK2	0.116143	3.01e-146	0.116143	0.204	0.071	7.44e-142
FADS1	0.115876	1.53e-190	0.115876	0.149	0.028	3.79e-186
TXN	0.115786	8.92e-199	0.115786	0.88	0.658	2.2e-194
ETV3	0.115703	1.33e-200	0.115703	0.155	0.03	3.29e-196
TRIM33	0.115581	2.82e-137	0.115581	0.218	0.083	6.96e-133
CEP290	0.11555	1.52e-162	0.11555	0.174	0.047	3.74e-158
PDIA6	0.115509	1.37e-155	0.115509	0.477	0.286	3.39e-151
GCSH	0.11543	9.13e-134	0.11543	0.223	0.086	2.25e-129
CPSF6	0.115291	5.73e-138	0.115291	0.208	0.075	1.42e-133
FUBP1	0.115042	4.79e-133	0.115042	0.237	0.098	1.18e-128
PUSL1	0.114945	7.77e-223	0.114945	0.144	0.022	1.92e-218
MAT2A	0.114943	3.04e-118	0.114943	0.284	0.139	7.5e-114
THOC7	0.114921	3.61e-141	0.114921	0.332	0.169	8.91e-137
NGLY1	0.114916	2.67e-162	0.114916	0.173	0.047	6.59e-158
MARK3	0.114774	2.09e-129	0.114774	0.254	0.111	5.15e-125
IPO5	0.114267	1.01e-146	0.114267	0.188	0.059	2.5e-142
GRHL3	0.114209	0	0.114209	0.113	0.001	0
HADHA	0.114097	1.69e-121	0.114097	0.323	0.169	4.18e-117
SRP72	0.114081	6.33e-119	0.114081	0.289	0.142	1.56e-114
ZNF146	0.114058	2.39e-149	0.114058	0.184	0.057	5.91e-145
BRI3	0.114	5.46e-141	0.114	0.428	0.249	1.35e-136
FHL2	0.113995	8.51e-72	0.113995	0.234	0.123	2.1e-67
ITCH	0.113839	3.33e-182	0.113839	0.16	0.036	8.23e-178
MAL2	0.113359	9.24e-115	0.113359	0.282	0.143	2.28e-110
FRY	0.113233	1.89e-123	0.113233	0.186	0.066	4.66e-119
ERRFI1	0.112818	4.03e-36	0.112818	0.264	0.176	9.96e-32
TRAPPC6A	0.112792	3.26e-107	0.112792	0.258	0.123	8.06e-103
GCLM	0.112767	1.34e-121	0.112767	0.179	0.061	3.31e-117
WAC-AS1	0.112635	6.56e-143	0.112635	0.195	0.066	1.62e-138
MALSU1	0.112615	5.45e-119	0.112615	0.224	0.092	1.35e-114
UFL1	0.112588	8.67e-133	0.112588	0.2	0.072	2.14e-128
DNAJC19	0.112508	9.92e-131	0.112508	0.297	0.146	2.45e-126
CAPNS1	0.112167	4.09e-121	0.112167	0.349	0.192	1.01e-116
SCHLAP1	0.112102	0	0.112102	0.116	0	0
GLO1	0.112012	1.4e-110	0.112012	0.27	0.131	3.45e-106
BID	0.111954	1.25e-131	0.111954	0.22	0.087	3.08e-127
PHF6	0.111947	5.34e-176	0.111947	0.164	0.039	1.32e-171
MYCBP2	0.111851	1.74e-133	0.111851	0.253	0.111	4.3e-129
HOXA5	0.111767	1.67e-226	0.111767	0.142	0.021	4.13e-222
ZNF706	0.1117	4.74e-185	0.1117	0.516	0.31	1.17e-180
POLR2I	0.111646	1.71e-144	0.111646	0.426	0.248	4.22e-140
KRT6A	0.111552	7.02e-204	0.111552	0.087	0.006	1.73e-199
EMC3	0.111525	1.42e-115	0.111525	0.262	0.123	3.5e-111
SMCHD1	0.111518	1.55e-134	0.111518	0.243	0.104	3.82e-130
EPS8	0.111352	4.63e-123	0.111352	0.28	0.136	1.14e-118
ZDHHC3	0.111336	1.24e-134	0.111336	0.182	0.059	3.05e-130
ENDOG	0.11133	1.28e-215	0.11133	0.141	0.022	3.17e-211
NOLC1	0.111163	1.56e-148	0.111163	0.183	0.057	3.85e-144
ODR4	0.110811	7.18e-152	0.110811	0.167	0.046	1.77e-147
CAMSAP2	0.110734	4.41e-173	0.110734	0.155	0.035	1.09e-168
ARFGEF3	0.110607	1.6e-209	0.110607	0.137	0.021	3.96e-205
DDB1	0.110592	2.42e-131	0.110592	0.232	0.096	5.98e-127
HIGD1A	0.110567	3.91e-115	0.110567	0.249	0.114	9.65e-111
AP1S1	0.110566	1.84e-111	0.110566	0.24	0.108	4.54e-107
EIF3I	0.110425	6.6e-141	0.110425	0.421	0.245	1.63e-136
EGLN1	0.11039	1.47e-135	0.11039	0.175	0.055	3.64e-131
USP48	0.110292	2.34e-145	0.110292	0.186	0.06	5.77e-141
IARS2	0.110155	6.94e-136	0.110155	0.19	0.064	1.71e-131
PWAR6	0.109915	1.57e-227	0.109915	0.132	0.017	3.89e-223
USP31	0.109884	3.14e-244	0.109884	0.131	0.015	7.75e-240
CAB39L	0.10987	2.33e-214	0.10987	0.134	0.019	5.77e-210
KAT6A	0.109749	4.66e-143	0.109749	0.201	0.071	1.15e-138
SPOCK1	0.109674	1e-215	0.109674	0.143	0.023	2.47e-211
NSUN6	0.109642	4.38e-161	0.109642	0.16	0.04	1.08e-156
MRPL42	0.109458	2.42e-115	0.109458	0.249	0.114	5.96e-111
DLX6-AS1	0.109392	0	0.109392	0.113	0	0
SNX27	0.109098	1.94e-125	0.109098	0.194	0.071	4.79e-121
PDCD7	0.109019	9.71e-144	0.109019	0.187	0.061	2.4e-139
C3orf58	0.108951	2.5e-178	0.108951	0.151	0.032	6.17e-174
AKAP1	0.108669	9.78e-150	0.108669	0.167	0.047	2.42e-145
MACO1	0.108664	1.23e-147	0.108664	0.166	0.047	3.03e-143
CTU1	0.108361	4.47e-224	0.108361	0.133	0.017	1.1e-219
HM13	0.108326	3.2e-114	0.108326	0.32	0.172	7.91e-110
ATP5PB	0.108307	2.62e-139	0.108307	0.437	0.261	6.47e-135
ZNF37A	0.108266	4.43e-140	0.108266	0.169	0.05	1.09e-135
C6orf106	0.108264	1.1e-152	0.108264	0.153	0.038	2.71e-148
BTF3L4	0.108144	3.28e-121	0.108144	0.306	0.158	8.1e-117
MRPS15	0.108126	5.16e-99	0.108126	0.288	0.151	1.28e-94
SNRNP200	0.10807	2.03e-127	0.10807	0.236	0.101	5.02e-123
PPP4R2	0.108025	1.35e-122	0.108025	0.226	0.095	3.33e-118
EIF3L	0.108006	9.85e-160	0.108006	0.492	0.3	2.43e-155
SFT2D2	0.107868	1.22e-124	0.107868	0.201	0.076	3e-120
STAU1	0.107845	1.49e-118	0.107845	0.285	0.142	3.67e-114
NCKAP1	0.107758	5.96e-98	0.107758	0.257	0.128	1.47e-93
MCM7	0.107594	3.01e-139	0.107594	0.165	0.048	7.43e-135
WISP3	0.107492	0	0.107492	0.113	0.001	0
CDK4	0.107475	2.78e-112	0.107475	0.24	0.109	6.86e-108
LINC00958	0.107473	0	0.107473	0.111	0.001	0
TMEM123	0.107443	9.27e-96	0.107443	0.412	0.26	2.29e-91
DSG2	0.107423	4.92e-131	0.107423	0.253	0.114	1.21e-126
MARK2	0.107293	1.73e-141	0.107293	0.167	0.049	4.28e-137
KDELR2	0.107193	4.68e-243	0.107193	0.531	0.297	1.16e-238
ARPC5	0.107077	3.05e-205	0.107077	0.589	0.367	7.54e-201
SESTD1	0.107049	2.08e-96	0.107049	0.166	0.062	5.13e-92
LYRM2	0.106975	8.03e-126	0.106975	0.191	0.069	1.98e-121
BTBD2	0.10689	4.06e-162	0.10689	0.151	0.035	1e-157
SWI5	0.106743	7.02e-123	0.106743	0.204	0.079	1.73e-118
TCAIM	0.106551	2.02e-180	0.106551	0.146	0.03	5e-176
POLR2A	0.106457	4.69e-132	0.106457	0.206	0.078	1.16e-127
TRIM38	0.106386	5.2e-135	0.106386	0.203	0.076	1.28e-130
RIF1	0.106384	1.36e-123	0.106384	0.203	0.079	3.36e-119
RPL7A	0.106338	1.93e-68	0.106338	0.984	0.969	4.76e-64
ZSCAN18	0.106133	4.62e-138	0.106133	0.183	0.061	1.14e-133
ANAPC7	0.105886	1.05e-156	0.105886	0.157	0.04	2.58e-152
EIF2S3	0.105733	6.51e-105	0.105733	0.295	0.157	1.61e-100
TATDN1	0.105716	9.09e-113	0.105716	0.225	0.098	2.25e-108
ZC3H13	0.105551	4.71e-110	0.105551	0.269	0.134	1.16e-105
CSE1L	0.105377	3.12e-141	0.105377	0.163	0.047	7.71e-137
C6orf226	0.105358	1.47e-140	0.105358	0.168	0.051	3.64e-136
RIOK3	0.105241	8.31e-92	0.105241	0.204	0.09	2.05e-87
BIRC6	0.105078	3.95e-114	0.105078	0.214	0.09	9.76e-110
SUPT20H	0.105059	4.87e-117	0.105059	0.182	0.065	1.2e-112
RRP1B	0.105033	6.27e-171	0.105033	0.149	0.033	1.55e-166
FXR1	0.105015	6.11e-111	0.105015	0.238	0.109	1.51e-106
TXN2	0.10499	1.68e-112	0.10499	0.287	0.146	4.15e-108
NDUFA12	0.104913	7.09e-160	0.104913	0.491	0.299	1.75e-155
EEF1AKMT4	0.104911	8.26e-217	0.104911	0.126	0.016	2.04e-212
TANC1	0.104911	1.13e-134	0.104911	0.159	0.046	2.8e-130
SYNE4	0.104595	1.9e-199	0.104595	0.131	0.02	4.68e-195
DNAJC2	0.10459	1.1e-103	0.10459	0.195	0.078	2.71e-99
TCEAL3	0.104495	4.44e-113	0.104495	0.208	0.086	1.1e-108
CUTA	0.104445	4.35e-176	0.104445	0.602	0.393	1.07e-171
CXorf57	0.104387	0	0.104387	0.111	0.003	0
NHP2	0.104312	4.94e-125	0.104312	0.383	0.222	1.22e-120
SUZ12	0.104246	2.08e-135	0.104246	0.177	0.058	5.15e-131
ZNF439	0.104124	6.34e-213	0.104124	0.126	0.016	1.56e-208
TMEM40	0.104045	0	0.104045	0.105	0.003	0
YEATS2	0.104025	2.21e-196	0.104025	0.128	0.019	5.45e-192
DDHD2	0.104013	2.1e-159	0.104013	0.14	0.03	5.18e-155
GLI3	0.103758	1.27e-248	0.103758	0.116	0.01	3.13e-244
HK1	0.103665	9.38e-130	0.103665	0.172	0.056	2.32e-125
CHTOP	0.103509	7.32e-106	0.103509	0.258	0.127	1.81e-101
SUPT4H1	0.103465	1.96e-127	0.103465	0.349	0.193	4.84e-123
SMAP1	0.103306	1.12e-114	0.103306	0.221	0.095	2.77e-110
UQCRHL	0.103223	2.38e-273	0.103223	0.117	0.008	5.88e-269
CANX	0.103222	6.6e-93	0.103222	0.423	0.273	1.63e-88
TRAF4	0.10318	1.38e-116	0.10318	0.175	0.061	3.4e-112
SRRM1	0.103104	3.16e-137	0.103104	0.441	0.267	7.8e-133
AGL	0.103094	6.1e-166	0.103094	0.143	0.031	1.51e-161
PSMD12	0.103055	9.45e-116	0.103055	0.208	0.085	2.33e-111
PMM2	0.103027	2.88e-227	0.103027	0.125	0.015	7.12e-223
DDX28	0.103019	5.33e-211	0.103019	0.126	0.017	1.32e-206
HOXA10-AS	0.102997	0	0.102997	0.106	0.001	0
PSME4	0.102942	1.06e-141	0.102942	0.165	0.05	2.62e-137
ZBTB41	0.102898	2.78e-193	0.102898	0.128	0.02	6.86e-189
TXNL4A	0.102861	2.72e-105	0.102861	0.269	0.136	6.71e-101
HSPA8	0.10283	1.28e-151	0.10283	0.651	0.445	3.17e-147
VIRMA	0.102783	2.44e-145	0.102783	0.148	0.037	6.03e-141
ARMC10	0.102545	1.8e-110	0.102545	0.201	0.082	4.44e-106
NBN	0.102467	4.06e-123	0.102467	0.179	0.063	1e-118
ABCF1	0.102443	1.59e-109	0.102443	0.226	0.101	3.92e-105
TINAGL1	0.102424	6.31e-117	0.102424	0.3	0.158	1.56e-112
TUSC3	0.102373	3.78e-128	0.102373	0.216	0.089	9.34e-124
TOMM70	0.102282	1.83e-138	0.102282	0.154	0.042	4.53e-134
PAPOLA	0.102264	3.65e-132	0.102264	0.387	0.225	9.02e-128
ZNF708	0.102204	5.48e-212	0.102204	0.125	0.016	1.35e-207
GAREM1	0.102069	3.22e-163	0.102069	0.134	0.027	7.95e-159
ECHDC1	0.102039	3.14e-111	0.102039	0.206	0.086	7.75e-107
PSMB2	0.101936	6.19e-113	0.101936	0.381	0.227	1.53e-108
PMF1	0.101904	4.51e-117	0.101904	0.236	0.107	1.11e-112
SNCG	0.101755	4.36e-109	0.101755	0.222	0.101	1.08e-104
SORD	0.101536	8.88e-158	0.101536	0.135	0.028	2.19e-153
FAM83B	0.101178	9.3e-291	0.101178	0.111	0.006	2.3e-286
USP10	0.101087	7.05e-137	0.101087	0.17	0.054	1.74e-132
MKNK2	0.101066	1.29e-76	0.101066	0.207	0.099	3.18e-72
TSHZ2	0.100747	6.23e-157	0.100747	0.308	0.15	1.54e-152
CDC5L	0.100458	2.77e-103	0.100458	0.207	0.089	6.83e-99
ZNF431	0.100391	8.79e-141	0.100391	0.156	0.044	2.17e-136
ZBTB38	0.100313	5.8e-103	0.100313	0.249	0.123	1.43e-98
PDAP1	0.100222	3.01e-90	0.100222	0.298	0.166	7.42e-86
TRIT1	0.100217	2.14e-167	0.100217	0.13	0.024	5.3e-163
CLDN18	0.100116	2.76e-17	0.100116	0.087	0.051	6.82e-13
GTF3C1	0.100116	3.75e-156	0.100116	0.15	0.038	9.27e-152
DDR1	0.100088	4.1e-75	0.100088	0.199	0.095	1.01e-70
ABCA10	0.100084	1.04e-199	0.100084	0.09	0.007	2.57e-195
AMN	0.100036	3.05e-139	0.100036	0.156	0.046	7.52e-135
NANS	0.099888	2.89e-103	0.099888	0.234	0.11	7.15e-99
NUMA1	0.099841	1.13e-102	0.099841	0.216	0.097	2.79e-98
C1orf21	0.0997414	3.9e-98	0.0997414	0.188	0.077	9.64e-94
PODXL2	0.099731	2.25e-223	0.099731	0.119	0.013	5.55e-219
KMT5A	0.0997141	1.32e-154	0.0997141	0.146	0.036	3.25e-150
PLCE1	0.0994969	3.8e-177	0.0994969	0.134	0.026	9.38e-173
ZNF207	0.099385	6.12e-106	0.099385	0.328	0.186	1.51e-101
TTC21B	0.099355	3.21e-191	0.099355	0.121	0.017	7.93e-187
PRRC2B	0.0993462	2.39e-112	0.0993462	0.207	0.087	5.91e-108
CSNK1G2	0.0990528	1.04e-130	0.0990528	0.157	0.047	2.56e-126
SPOCD1	0.0990479	1.21e-267	0.0990479	0.103	0.005	2.99e-263
IMP4	0.0990334	1.14e-90	0.0990334	0.226	0.108	2.82e-86
APOPT1	0.0989852	4.85e-102	0.0989852	0.222	0.101	1.2e-97
ZNHIT6	0.0989803	2.8e-148	0.0989803	0.143	0.035	6.92e-144
WDR82	0.0987716	1.78e-117	0.0987716	0.206	0.085	4.4e-113
RAD23A	0.0987541	1.7e-114	0.0987541	0.351	0.203	4.2e-110
NIPSNAP1	0.0986772	7.36e-143	0.0986772	0.146	0.038	1.82e-138
ORC6	0.0986476	1.68e-197	0.0986476	0.107	0.012	4.15e-193
OXLD1	0.0986404	3.53e-112	0.0986404	0.19	0.075	8.71e-108
PYGL	0.0985564	2.33e-144	0.0985564	0.132	0.03	5.75e-140
ATAD2	0.0985519	4.62e-132	0.0985519	0.098	0.017	1.14e-127
YME1L1	0.0984875	1.08e-104	0.0984875	0.26	0.13	2.68e-100
PRMT5	0.0984721	2.31e-140	0.0984721	0.138	0.033	5.69e-136
SAFB	0.0984577	1.86e-114	0.0984577	0.198	0.08	4.6e-110
OSBPL8	0.0983362	2.63e-97	0.0983362	0.229	0.109	6.5e-93
MYOF	0.0983074	4.14e-106	0.0983074	0.174	0.065	1.02e-101
CNOT1	0.0981343	2.94e-118	0.0981343	0.186	0.071	7.26e-114
CAND1	0.0980942	2.41e-101	0.0980942	0.206	0.09	5.96e-97
LONP2	0.0980717	2.92e-106	0.0980717	0.224	0.103	7.22e-102
TMC4	0.0980248	1.84e-106	0.0980248	0.179	0.068	4.55e-102
BRCA2	0.098	1.93e-188	0.098	0.091	0.008	4.76e-184
SPAG4	0.0979413	1.3e-207	0.0979413	0.117	0.014	3.21e-203
KRTCAP3	0.0979215	1.46e-99	0.0979215	0.209	0.094	3.6e-95
MRPL15	0.097913	1.29e-101	0.097913	0.2	0.085	3.18e-97
ARL5B	0.0979115	1.29e-114	0.0979115	0.159	0.053	3.18e-110
ADRM1	0.0978991	5.71e-100	0.0978991	0.301	0.166	1.41e-95
LRRC1	0.0977425	5.93e-138	0.0977425	0.143	0.037	1.46e-133
GAN	0.0977215	9.81e-89	0.0977215	0.145	0.052	2.42e-84
ANP32A	0.0975747	1.49e-103	0.0975747	0.312	0.174	3.69e-99
RASEF	0.0975487	2.74e-121	0.0975487	0.139	0.039	6.77e-117
THRB	0.0974242	1.09e-208	0.0974242	0.115	0.013	2.7e-204
PDCD2	0.0973508	6.37e-106	0.0973508	0.209	0.091	1.57e-101
ZNRF1	0.0971679	4.43e-158	0.0971679	0.132	0.028	1.09e-153
PSMG4	0.0971113	1.79e-100	0.0971113	0.189	0.078	4.42e-96
KIDINS220	0.0971037	4.64e-95	0.0971037	0.197	0.085	1.15e-90
HMGCL	0.0970727	2.43e-121	0.0970727	0.164	0.054	6e-117
MAVS	0.0970011	7.89e-119	0.0970011	0.17	0.059	1.95e-114
PNKP	0.0969495	1.03e-103	0.0969495	0.188	0.076	2.56e-99
SMC1A	0.0969294	2.13e-94	0.0969294	0.173	0.068	5.26e-90
KCMF1	0.0969171	2.34e-110	0.0969171	0.167	0.059	5.77e-106
ACOT13	0.0968204	1.75e-105	0.0968204	0.182	0.071	4.33e-101
WBP11	0.0966481	3.96e-107	0.0966481	0.208	0.09	9.78e-103
PROS1	0.0966033	2.04e-93	0.0966033	0.158	0.058	5.04e-89
MMAB	0.0965924	2.47e-106	0.0965924	0.162	0.057	6.11e-102
DHRS4	0.0965377	2.38e-138	0.0965377	0.14	0.035	5.87e-134
TP53RK	0.0964964	1.59e-120	0.0964964	0.154	0.048	3.93e-116
CCDC84	0.0963114	1.15e-140	0.0963114	0.133	0.031	2.83e-136
ZNF750	0.0961592	0	0.0961592	0.095	0.001	0
ZNF83	0.096026	2.55e-93	0.096026	0.18	0.074	6.3e-89
BOLA1	0.0959273	1.22e-121	0.0959273	0.154	0.048	3e-117
SUMF2	0.0959226	3.89e-88	0.0959226	0.276	0.152	9.6e-84
DNM1L	0.0959087	8.87e-114	0.0959087	0.161	0.055	2.19e-109
LAMTOR5	0.0958825	1.73e-208	0.0958825	0.627	0.406	4.27e-204
GALNT7	0.0958232	8.21e-136	0.0958232	0.134	0.033	2.03e-131
NAB1	0.0957444	1.91e-124	0.0957444	0.155	0.048	4.73e-120
TIMM8A	0.0957337	1.41e-164	0.0957337	0.127	0.024	3.49e-160
PKP4	0.0956151	2.07e-114	0.0956151	0.181	0.069	5.11e-110
BAIAP2L1	0.095613	8.2e-105	0.095613	0.147	0.048	2.03e-100
MRPS18B	0.0955594	1.51e-85	0.0955594	0.245	0.127	3.72e-81
CHD6	0.0955135	5.5e-106	0.0955135	0.21	0.093	1.36e-101
LSM12	0.0954304	3.85e-101	0.0954304	0.181	0.072	9.5e-97
WDR6	0.0954081	3.71e-104	0.0954081	0.192	0.08	9.16e-100
UPF1	0.0954075	9.08e-125	0.0954075	0.149	0.044	2.24e-120
CA9	0.0953594	1.65e-157	0.0953594	0.119	0.024	4.07e-153
ARHGAP21	0.0953198	3.3e-100	0.0953198	0.158	0.056	8.15e-96
RBM12	0.095139	4.87e-136	0.095139	0.147	0.041	1.2e-131
ZNF260	0.0951175	5.37e-185	0.0951175	0.121	0.019	1.33e-180
GARS	0.0950629	6.65e-85	0.0950629	0.178	0.075	1.64e-80
ZNF208	0.0950156	1.62e-235	0.0950156	0.106	0.008	4.01e-231
BAMBI	0.094973	9.24e-119	0.094973	0.135	0.037	2.28e-114
AC118549.1	0.0949556	5.95e-136	0.0949556	0.139	0.036	1.47e-131
TIMM8B	0.0949388	1.38e-112	0.0949388	0.409	0.254	3.4e-108
FAM189B	0.0948806	3.1e-156	0.0948806	0.125	0.024	7.66e-152
ANKRD50	0.0948012	5.56e-158	0.0948012	0.124	0.024	1.37e-153
GNPTAB	0.0946819	7.55e-123	0.0946819	0.164	0.055	1.86e-118
FIBP	0.0946405	2.45e-88	0.0946405	0.254	0.133	6.04e-84
PDS5A	0.0946273	2.07e-102	0.0946273	0.18	0.072	5.11e-98
RTRAF	0.0946097	3.41e-140	0.0946097	0.46	0.287	8.43e-136
CHD7	0.0945942	1.17e-117	0.0945942	0.149	0.046	2.89e-113
BAZ1A	0.0945735	5.27e-105	0.0945735	0.251	0.126	1.3e-100
OCIAD2	0.0945208	9.03e-272	0.0945208	0.534	0.294	2.23e-267
HOXA1	0.0945115	0	0.0945115	0.099	0.002	0
LNPK	0.0945013	5.5e-113	0.0945013	0.139	0.041	1.36e-108
UCK2	0.0943237	2e-144	0.0943237	0.133	0.031	4.95e-140
WDR54	0.0943167	3.8e-108	0.0943167	0.159	0.055	9.39e-104
MRPS6	0.094265	1.12e-114	0.094265	0.244	0.117	2.76e-110
ANKRD46	0.0941877	2.05e-131	0.0941877	0.139	0.037	5.07e-127
SH3GLB1	0.0940917	8.9e-101	0.0940917	0.35	0.209	2.2e-96
UPK1A	0.0939805	4.92262604649576e-315	0.0939805	0.079	0	1.21569172844259e-310
CENPW	0.0939678	3.05e-96	0.0939678	0.114	0.032	7.53e-92
C1orf122	0.0938289	6.56e-109	0.0938289	0.27	0.14	1.62e-104
CCNK	0.0937311	2.9e-111	0.0937311	0.157	0.053	7.16e-107
UBE2Q1	0.0935978	3.73e-100	0.0935978	0.168	0.063	9.21e-96
TBX15	0.0935957	4.11e-301	0.0935957	0.098	0.003	1.02e-296
TIMMDC1	0.0935703	4.29e-97	0.0935703	0.214	0.099	1.06e-92
PIH1D1	0.0935157	4.55e-82	0.0935157	0.216	0.106	1.12e-77
ZNF561	0.0932951	2.71e-164	0.0932951	0.127	0.025	6.69e-160
WSB2	0.0932429	1.14e-118	0.0932429	0.149	0.046	2.81e-114
EBP	0.0931377	4.46e-90	0.0931377	0.203	0.093	1.1e-85
PRDX4	0.0931153	4.55e-191	0.0931153	0.383	0.194	1.12e-186
FARSA	0.0930937	6.92e-102	0.0930937	0.166	0.061	1.71e-97
DDX49	0.0930838	1.66e-117	0.0930838	0.153	0.049	4.1e-113
RNASET2	0.0930787	5.66e-207	0.0930787	0.445	0.246	1.4e-202
NIT2	0.0930603	4.8e-97	0.0930603	0.188	0.079	1.19e-92
STT3B	0.0930202	1.08e-89	0.0930202	0.213	0.101	2.66e-85
GXYLT1	0.0930129	1.02e-136	0.0930129	0.138	0.036	2.52e-132
BLZF1	0.0928002	2.2e-108	0.0928002	0.14	0.043	5.43e-104
GTPBP6	0.0927473	1.17e-115	0.0927473	0.156	0.052	2.9e-111
OTUD7B	0.0927171	7.47e-121	0.0927171	0.136	0.038	1.84e-116
PAIP1	0.092714	1.24e-85	0.092714	0.218	0.106	3.07e-81
SRSF3	0.0926234	1.54e-151	0.0926234	0.607	0.413	3.8e-147
PHLDB2	0.092595	5.05e-113	0.092595	0.137	0.04	1.25e-108
PRCC	0.0925846	6.85e-101	0.0925846	0.174	0.068	1.69e-96
SDHC	0.092555	4.38e-91	0.092555	0.348	0.212	1.08e-86
TIPARP	0.0925195	1.44e-89	0.0925195	0.172	0.071	3.56e-85
RCOR1	0.0924767	6.05e-136	0.0924767	0.137	0.035	1.49e-131
HSDL2	0.092476	2.57e-126	0.092476	0.138	0.037	6.34e-122
AVL9	0.0924543	1.96e-117	0.0924543	0.144	0.043	4.85e-113
MACROD1	0.0923983	2.49e-114	0.0923983	0.147	0.046	6.16e-110
EXOSC4	0.0923552	6.89e-98	0.0923552	0.166	0.063	1.7e-93
RALA	0.0923473	2.39e-84	0.0923473	0.219	0.107	5.91e-80
LIG3	0.0923207	7.4e-182	0.0923207	0.117	0.018	1.83e-177
ALKBH2	0.0922747	3.17e-135	0.0922747	0.138	0.036	7.82e-131
KPNB1	0.0922414	1.46e-79	0.0922414	0.282	0.162	3.6e-75
ZNF655	0.0920612	3.64e-92	0.0920612	0.191	0.084	8.99e-88
AC018647.2	0.0920548	1.16e-193	0.0920548	0.112	0.014	2.85e-189
MAST4	0.0919968	1.56e-93	0.0919968	0.201	0.092	3.85e-89
OGT	0.0918708	1.39e-92	0.0918708	0.216	0.103	3.43e-88
LAMB1	0.091769	1.27e-118	0.091769	0.198	0.081	3.13e-114
CYC1	0.0917544	4.39e-77	0.0917544	0.321	0.196	1.08e-72
DNM2	0.0916983	2.48e-93	0.0916983	0.189	0.082	6.13e-89
LBR	0.0916449	4.63e-72	0.0916449	0.187	0.088	1.14e-67
SMC5	0.0915857	1.58e-98	0.0915857	0.181	0.074	3.9e-94
GPT2	0.0915449	6.71e-201	0.0915449	0.11	0.013	1.66e-196
KIF5C	0.0913974	5.45e-240	0.0913974	0.097	0.006	1.35e-235
IRAK1	0.091332	7.42e-103	0.091332	0.161	0.059	1.83e-98
COQ7	0.0912196	2.48e-102	0.0912196	0.145	0.048	6.12e-98
UBR4	0.0911991	8.58e-107	0.0911991	0.163	0.059	2.12e-102
PHF20L1	0.0911907	4.42e-95	0.0911907	0.198	0.088	1.09e-90
SLC7A6OS	0.0911567	2.86e-134	0.0911567	0.133	0.034	7.06e-130
TCERG1	0.0911427	2.95e-102	0.0911427	0.168	0.064	7.27e-98
RNF126	0.0910491	1.81e-97	0.0910491	0.185	0.078	4.47e-93
TBC1D1	0.09095	7.52e-107	0.09095	0.177	0.07	1.86e-102
RIOX2	0.0909159	1.78e-140	0.0909159	0.127	0.029	4.41e-136
RPL13	0.090846	1.84e-67	0.090846	1	0.999	4.55e-63
CTNNBIP1	0.0906273	1.27e-103	0.0906273	0.168	0.063	3.15e-99
PRKAR2A	0.0905486	3.55e-108	0.0905486	0.185	0.075	8.76e-104
RPS6KC1	0.0904599	1.1e-157	0.0904599	0.11	0.018	2.73e-153
FRRS1	0.0904234	8.32e-307	0.0904234	0.094	0.002	2.06e-302
ILVBL	0.0903309	5.76e-82	0.0903309	0.149	0.057	1.42e-77
NUSAP1	0.0902847	1e-64	0.0902847	0.074	0.02	2.48e-60
ATAD3A	0.0902584	5.4e-143	0.0902584	0.12	0.024	1.33e-138
SLC39A6	0.0902545	1.29e-94	0.0902545	0.167	0.065	3.18e-90
KDF1	0.0901639	1.67e-166	0.0901639	0.114	0.018	4.13e-162
ETFA	0.0901551	8.25e-78	0.0901551	0.254	0.139	2.04e-73
YLPM1	0.0901326	9.82e-106	0.0901326	0.148	0.049	2.43e-101
CARS2	0.0901165	1.38e-113	0.0901165	0.143	0.044	3.42e-109
TRIM2	0.0900826	1.18e-101	0.0900826	0.146	0.048	2.92e-97
UBR3	0.0900715	7.58e-112	0.0900715	0.141	0.043	1.87e-107
TOX4	0.0899884	4.9e-91	0.0899884	0.239	0.122	1.21e-86
ZFYVE9	0.0898014	5.55e-183	0.0898014	0.11	0.015	1.37e-178
PTK2	0.089753	3.75e-96	0.089753	0.198	0.089	9.25e-92
MRPL37	0.0896947	2.48e-91	0.0896947	0.177	0.073	6.13e-87
PAXBP1	0.0896661	6.66e-125	0.0896661	0.134	0.036	1.64e-120
TMEM91	0.0896348	1.88e-94	0.0896348	0.123	0.037	4.65e-90
DDX56	0.0894289	2.26e-95	0.0894289	0.159	0.06	5.59e-91
EHMT2	0.0894154	1.88e-122	0.0894154	0.147	0.045	4.64e-118
NSDHL	0.0892911	6.77e-127	0.0892911	0.123	0.029	1.67e-122
FAM20B	0.0892896	4.53e-142	0.0892896	0.124	0.027	1.12e-137
CIR1	0.0892435	7.47e-88	0.0892435	0.287	0.164	1.84e-83
NMRK1	0.0892068	1.43e-99	0.0892068	0.175	0.071	3.52e-95
GSK3B	0.0891083	6.82e-103	0.0891083	0.154	0.054	1.68e-98
ZNF552	0.0890862	4.09e-154	0.0890862	0.119	0.023	1.01e-149
TMEM222	0.0890318	8.81e-104	0.0890318	0.147	0.05	2.18e-99
LARP1	0.0890318	1.38e-88	0.0890318	0.206	0.098	3.4e-84
MBTPS1	0.0888371	1.91e-96	0.0888371	0.181	0.076	4.71e-92
ST6GAL2	0.0888249	2.81e-280	0.0888249	0.094	0.003	6.93e-276
ZMYND8	0.0887986	3.09e-81	0.0887986	0.212	0.106	7.63e-77
NFATC2IP	0.0887124	1.38e-90	0.0887124	0.179	0.076	3.4e-86
ANKRD17	0.08866	2.45e-96	0.08866	0.172	0.069	6.06e-92
PSMC1	0.0886496	4.62e-96	0.0886496	0.272	0.148	1.14e-91
SRPX2	0.0885153	1.27e-128	0.0885153	0.141	0.04	3.13e-124
HOOK3	0.0885016	2.1e-87	0.0885016	0.199	0.093	5.17e-83
CEBPA	0.0884562	9.14e-171	0.0884562	0.112	0.018	2.26e-166
TP53TG1	0.088266	3.86e-87	0.088266	0.203	0.096	9.52e-83
MCM3	0.0882545	4.73e-72	0.0882545	0.14	0.055	1.17e-67
EHMT1	0.0882492	3.52e-113	0.0882492	0.155	0.053	8.7e-109
MYSM1	0.0880957	5.92e-117	0.0880957	0.134	0.038	1.46e-112
OAS1	0.0880599	2.38e-73	0.0880599	0.177	0.082	5.87e-69
PCYT2	0.0880442	5.16e-112	0.0880442	0.133	0.038	1.28e-107
COP1	0.0879543	4.85e-107	0.0879543	0.148	0.05	1.2e-102
COX6B1	0.0878881	2.62e-131	0.0878881	0.941	0.793	6.46e-127
RP9	0.0878789	7.99e-123	0.0878789	0.134	0.037	1.97e-118
RPS4Y1	0.0878318	0	0.0878318	0.73	0.428	0
ADGRF1	0.0877221	3.03e-107	0.0877221	0.106	0.025	7.48e-103
ZNF667	0.0875581	2.66e-216	0.0875581	0.099	0.008	6.57e-212
GRPEL1	0.0875279	4.24e-89	0.0875279	0.184	0.081	1.05e-84
ZNF43	0.0875114	1.84e-158	0.0875114	0.113	0.019	4.56e-154
MAPKAPK5-AS1	0.0875072	1.18e-98	0.0875072	0.157	0.058	2.93e-94
KLF8	0.0872306	3.64e-163	0.0872306	0.103	0.014	8.98e-159
SEZ6L2	0.0871838	1.41e-95	0.0871838	0.139	0.047	3.49e-91
OTUB1	0.0871823	4.59e-88	0.0871823	0.255	0.138	1.13e-83
ABHD17A	0.0871631	4.06e-105	0.0871631	0.178	0.072	1e-100
CCDC130	0.087141	3.01e-98	0.087141	0.152	0.054	7.44e-94
TFAP2A	0.0871136	5.67e-190	0.0871136	0.1	0.011	1.4e-185
HDGFL2	0.0870452	3.26e-118	0.0870452	0.129	0.035	8.05e-114
ZNF720	0.0869289	2.61e-112	0.0869289	0.134	0.039	6.45e-108
LEO1	0.0868865	7.87e-122	0.0868865	0.127	0.033	1.94e-117
ZBTB11	0.0867512	4.63e-139	0.0867512	0.121	0.027	1.14e-134
EEF1A2	0.0866643	1.77e-207	0.0866643	0.084	0.005	4.37e-203
CLPP	0.0866036	2.05e-89	0.0866036	0.233	0.12	5.07e-85
ANP32E	0.0864006	2.79e-68	0.0864006	0.203	0.104	6.89e-64
LPIN3	0.0863259	8.6e-100	0.0863259	0.129	0.039	2.12e-95
POLR2G	0.0862757	8.69e-98	0.0862757	0.321	0.19	2.15e-93
ATXN10	0.086199	1.53e-86	0.086199	0.204	0.098	3.77e-82
RCC2	0.0861982	9.38e-96	0.0861982	0.157	0.059	2.32e-91
RANBP2	0.0861689	4.17e-101	0.0861689	0.2	0.09	1.03e-96
OPA1	0.0861641	4.07e-115	0.0861641	0.136	0.04	1.01e-110
SNRPD2	0.0860627	1.25e-180	0.0860627	0.788	0.577	3.09e-176
UBAP2	0.0859453	4.93e-111	0.0859453	0.137	0.042	1.22e-106
RPS6KB2	0.0858992	9.57e-95	0.0858992	0.166	0.066	2.36e-90
GBP2	0.0858739	4.11e-79	0.0858739	0.215	0.109	1.01e-74
MRPS33	0.0858417	4.21e-72	0.0858417	0.264	0.152	1.04e-67
COG4	0.0857961	1.16e-121	0.0857961	0.13	0.035	2.85e-117
MGST2	0.085728	9.65e-145	0.085728	0.43	0.264	2.38e-140
FAM83H	0.0856893	3.49e-95	0.0856893	0.132	0.043	8.63e-91
ZC3H18	0.0856857	4.59e-108	0.0856857	0.14	0.044	1.13e-103
SRSF10	0.0855569	6.15e-80	0.0855569	0.321	0.198	1.52e-75
SDC4	0.0854377	5.5e-55	0.0854377	0.254	0.155	1.36e-50
UBA6	0.0854046	2.04e-83	0.0854046	0.17	0.073	5.04e-79
ADSS	0.0852347	5.99e-83	0.0852347	0.204	0.099	1.48e-78
PPP1R10	0.0852158	3.73e-89	0.0852158	0.23	0.118	9.2e-85
WDR77	0.0852085	1.73e-109	0.0852085	0.134	0.04	4.28e-105
CHMP2B	0.0850942	4.58e-79	0.0850942	0.244	0.133	1.13e-74
EP300	0.0850031	2.98e-96	0.0850031	0.168	0.068	7.36e-92
EIF1AX	0.084987	1.53e-125	0.084987	0.43	0.272	3.78e-121
IVNS1ABP	0.0848887	1.45e-86	0.0848887	0.231	0.12	3.58e-82
CLPX	0.0848188	7.36e-95	0.0848188	0.137	0.046	1.82e-90
FAM174B	0.084787	9.44e-131	0.084787	0.113	0.024	2.33e-126
NSF	0.0847581	1.7e-109	0.0847581	0.131	0.038	4.19e-105
SLC39A10	0.0847385	8.47e-89	0.0847385	0.163	0.066	2.09e-84
PPAN	0.084666	1.37e-103	0.084666	0.141	0.047	3.38e-99
MAGEF1	0.0844999	2.44e-80	0.0844999	0.17	0.074	6.04e-76
HNRNPA2B1	0.084355	3.47e-69	0.084355	0.797	0.661	8.58e-65
FRMD3	0.0843445	3.69e-156	0.0843445	0.108	0.018	9.11e-152
ADAR	0.0843343	2.27e-95	0.0843343	0.295	0.17	5.6e-91
KIAA1522	0.0842835	2.52e-81	0.0842835	0.174	0.077	6.22e-77
CD3EAP	0.0842419	1.11e-147	0.0842419	0.106	0.018	2.74e-143
SPTSSA	0.0841985	4.35e-42	0.0841985	0.235	0.146	1.08e-37
DEK	0.0841961	5.99e-33	0.0841961	0.364	0.27	1.48e-28
KLHL36	0.0841857	4.66e-89	0.0841857	0.152	0.058	1.15e-84
DDX42	0.0841313	1.64e-80	0.0841313	0.163	0.068	4.06e-76
TROVE2	0.0838258	1.64e-85	0.0838258	0.213	0.107	4.05e-81
PPP1CA	0.0837916	5.07e-129	0.0837916	0.412	0.256	1.25e-124
DOCK7	0.0837214	1.22e-104	0.0837214	0.129	0.038	3.02e-100
CDKN3	0.0837144	8.41e-69	0.0837144	0.077	0.02	2.08e-64
PSMC4	0.0837126	8.05e-72	0.0837126	0.244	0.136	1.99e-67
CYHR1	0.0836271	2.55e-75	0.0836271	0.2	0.1	6.31e-71
NETO2	0.0835858	8.78e-206	0.0835858	0.094	0.008	2.17e-201
CCAR1	0.0835474	1.81e-83	0.0835474	0.213	0.107	4.47e-79
CBR3	0.0835356	2.17e-140	0.0835356	0.111	0.022	5.35e-136
TET2	0.083512	9.03e-102	0.083512	0.123	0.035	2.23e-97
RBM5	0.0833384	4.18e-78	0.0833384	0.196	0.096	1.03e-73
BLVRB	0.0833242	1.94e-119	0.0833242	0.327	0.186	4.8e-115
CCDC28B	0.08327	2.78e-118	0.08327	0.122	0.032	6.86e-114
ITPRIPL2	0.0831243	4.88e-82	0.0831243	0.161	0.067	1.21e-77
AC078883.3	0.0830726	2.21e-280	0.0830726	0.088	0.002	5.47e-276
SP1	0.0829586	9.23e-83	0.0829586	0.153	0.061	2.28e-78
ERI3	0.082913	6.36e-82	0.082913	0.171	0.074	1.57e-77
VSIG10	0.0828902	7.5e-97	0.0828902	0.138	0.047	1.85e-92
CCNL1	0.0828462	5.42e-80	0.0828462	0.429	0.295	1.34e-75
KRT18	0.082742	0	0.082742	0.72	0.342	0
TAPBP	0.0827118	1.34e-99	0.0827118	0.356	0.22	3.3e-95
SIKE1	0.0826658	1.8e-96	0.0826658	0.158	0.061	4.44e-92
ARF4	0.0825771	8.49e-77	0.0825771	0.414	0.284	2.1e-72
UBQLN4	0.0825434	5.56e-125	0.0825434	0.114	0.026	1.37e-120
CCDC86	0.0825391	9.4e-145	0.0825391	0.103	0.017	2.32e-140
INTS1	0.0825376	1.18e-107	0.0825376	0.127	0.037	2.91e-103
C9orf85	0.0824591	2.81e-111	0.0824591	0.124	0.034	6.94e-107
ACP1	0.0824569	2.77e-93	0.0824569	0.339	0.209	6.85e-89
UBALD2	0.0824355	3.78e-68	0.0824355	0.255	0.149	9.33e-64
PHGDH	0.0824147	8.64e-67	0.0824147	0.167	0.079	2.13e-62
AP3D1	0.0823024	5.77e-82	0.0823024	0.175	0.078	1.43e-77
SNHG18	0.0822518	5.81e-86	0.0822518	0.14	0.051	1.44e-81
CHD2	0.0822494	6.18e-83	0.0822494	0.207	0.103	1.53e-78
DNPH1	0.0821859	4.43e-76	0.0821859	0.288	0.172	1.09e-71
SMC2	0.0821462	1.43e-83	0.0821462	0.117	0.037	3.53e-79
MTPN	0.0820287	2.57e-82	0.0820287	0.262	0.149	6.34e-78
IVD	0.0819897	3.63e-100	0.0819897	0.14	0.047	8.98e-96
UTP14A	0.0818997	5.18e-137	0.0818997	0.11	0.022	1.28e-132
USP34	0.0818867	1.1e-73	0.0818867	0.2	0.101	2.71e-69
HSPB1	0.081885	1.89e-151	0.081885	0.955	0.806	4.68e-147
HS6ST1	0.0817947	1.39e-98	0.0817947	0.133	0.043	3.43e-94
BRCC3	0.0817821	8.4e-113	0.0817821	0.117	0.03	2.07e-108
POU3F1	0.0817449	9.54e-283	0.0817449	0.085	0.002	2.36e-278
LYPLA2	0.0817008	6.35e-85	0.0817008	0.159	0.065	1.57e-80
MED8	0.0815947	1.67e-73	0.0815947	0.164	0.072	4.13e-69
HIVEP2	0.0815896	1.28e-97	0.0815896	0.125	0.038	3.17e-93
ANKRD9	0.0815128	9.09e-102	0.0815128	0.117	0.032	2.24e-97
CENPE	0.0813941	1.79e-94	0.0813941	0.063	0.01	4.41e-90
ARHGAP10	0.0813402	9.75e-133	0.0813402	0.114	0.025	2.41e-128
CHPT1	0.0812761	4.9e-56	0.0812761	0.173	0.088	1.21e-51
SUGT1	0.0812439	1.42e-77	0.0812439	0.225	0.12	3.5e-73
RPLP1	0.0812285	1.44e-62	0.0812285	0.999	1	3.55e-58
NUF2	0.0811525	4.33e-127	0.0811525	0.069	0.008	1.07e-122
DFFA	0.0811354	1.37e-86	0.0811354	0.152	0.06	3.38e-82
ICE2	0.081083	1.41e-89	0.081083	0.138	0.049	3.48e-85
NIP7	0.0810619	8.69e-92	0.0810619	0.142	0.051	2.14e-87
VARS	0.0809997	1.36e-100	0.0809997	0.124	0.037	3.35e-96
SF3B5	0.0809419	4.72e-149	0.0809419	0.466	0.296	1.17e-144
CEP57	0.0809418	3.37e-72	0.0809418	0.176	0.083	8.33e-68
UBE2H	0.0808729	2.47e-73	0.0808729	0.197	0.099	6.11e-69
PIBF1	0.080774	1.03e-120	0.080774	0.115	0.027	2.55e-116
VPS13C	0.0807542	1.26e-85	0.0807542	0.186	0.087	3.1e-81
DESI2	0.0807033	5.19e-83	0.0807033	0.149	0.058	1.28e-78
R3HDM2	0.0806606	1.05e-88	0.0806606	0.176	0.078	2.59e-84
SF1	0.0806224	2.7e-104	0.0806224	0.412	0.268	6.68e-100
CNKSR1	0.0805503	5.02e-117	0.0805503	0.113	0.027	1.24e-112
ETV6	0.0805065	1.45e-86	0.0805065	0.145	0.055	3.57e-82
ELMO3	0.0804512	4.37e-107	0.0804512	0.115	0.03	1.08e-102
SMG1	0.080435	1.68e-88	0.080435	0.176	0.078	4.15e-84
ADI1	0.0802067	1.8e-78	0.0802067	0.287	0.171	4.45e-74
C16orf72	0.0801534	6.79e-82	0.0801534	0.188	0.09	1.68e-77
SLAIN2	0.0801286	2.29e-90	0.0801286	0.14	0.05	5.66e-86
TFG	0.0801177	4e-54	0.0801177	0.241	0.144	9.88e-50
ZNF579	0.07997	7.53e-126	0.07997	0.109	0.023	1.86e-121
MRE11	0.0799586	6.37e-106	0.0799586	0.123	0.035	1.57e-101
XRCC6	0.0798762	1.08e-91	0.0798762	0.351	0.222	2.68e-87
CYP2J2	0.0797539	1.11e-188	0.0797539	0.089	0.007	2.74e-184
IKBKB	0.0796651	3.82e-86	0.0796651	0.147	0.057	9.44e-82
ZNF451	0.0796585	1.64e-85	0.0796585	0.162	0.069	4.06e-81
MTCH1	0.0796477	3.55e-77	0.0796477	0.319	0.2	8.76e-73
NUP62	0.079629	9.17e-83	0.079629	0.148	0.058	2.27e-78
SAMD4B	0.0795983	1.23e-58	0.0795983	0.164	0.08	3.04e-54
AKAP9	0.079402	2.15e-94	0.079402	0.39	0.255	5.32e-90
CEP70	0.0793997	1.18e-91	0.0793997	0.116	0.034	2.93e-87
TTF2	0.0791765	4.74e-135	0.0791765	0.103	0.019	1.17e-130
RNF169	0.0791568	1.17e-107	0.0791568	0.124	0.036	2.9e-103
SMARCD2	0.0791564	2.81e-88	0.0791564	0.135	0.048	6.94e-84
FGFR2	0.0791377	1.49e-101	0.0791377	0.148	0.055	3.69e-97
ZDHHC5	0.0791195	7.35e-85	0.0791195	0.13	0.045	1.81e-80
TAF15	0.0790847	1.87e-78	0.0790847	0.197	0.098	4.62e-74
RMDN1	0.0790272	2.69e-88	0.0790272	0.131	0.045	6.65e-84
PWP1	0.0790147	3.14e-79	0.0790147	0.194	0.095	7.76e-75
SH2D4A	0.0788757	1.01e-102	0.0788757	0.115	0.031	2.49e-98
FOS	0.0788741	1.64e-95	0.0788741	0.901	0.77	4.05e-91
ESRP2	0.078852	3.68e-152	0.078852	0.095	0.013	9.09e-148
TGFBR3	0.0788462	4.11e-112	0.0788462	0.144	0.05	1.02e-107
JAK1	0.0788374	9.43e-103	0.0788374	0.309	0.182	2.33e-98
PPM1G	0.0788129	1.26e-81	0.0788129	0.223	0.118	3.11e-77
MDM2	0.0787005	8.03e-98	0.0787005	0.146	0.054	1.98e-93
METTL13	0.0786853	1.02e-117	0.0786853	0.108	0.024	2.51e-113
PGM1	0.0786267	1.25e-76	0.0786267	0.143	0.056	3.08e-72
RNF216	0.0785286	1.6e-96	0.0785286	0.132	0.044	3.94e-92
SMIM19	0.0784459	4.37e-71	0.0784459	0.23	0.128	1.08e-66
CRCP	0.0784093	2.6e-101	0.0784093	0.119	0.034	6.43e-97
BST1	0.0784028	3.1e-107	0.0784028	0.107	0.026	7.65e-103
MBD3	0.0783782	6.42e-96	0.0783782	0.128	0.041	1.59e-91
PLEKHA5	0.0783094	4.23e-66	0.0783094	0.153	0.068	1.04e-61
SLC9A1	0.0782948	5.18e-103	0.0782948	0.114	0.031	1.28e-98
MTF2	0.0782686	1.13e-74	0.0782686	0.175	0.082	2.79e-70
TSR1	0.0782181	2.95e-108	0.0782181	0.114	0.03	7.29e-104
PSMD3	0.0781247	8.58e-67	0.0781247	0.192	0.098	2.12e-62
LARP4B	0.0778891	3.12e-81	0.0778891	0.135	0.05	7.71e-77
DVL3	0.0778116	9.47e-87	0.0778116	0.134	0.048	2.34e-82
EFS	0.0777517	3.64e-201	0.0777517	0.087	0.006	8.98e-197
SLC3A2	0.0776928	1.12e-53	0.0776928	0.272	0.173	2.77e-49
MRPS30	0.0775783	3.15e-80	0.0775783	0.152	0.063	7.79e-76
FUT8	0.0775475	5.01e-86	0.0775475	0.127	0.044	1.24e-81
RAPGEFL1	0.0774887	7.66e-127	0.0774887	0.103	0.021	1.89e-122
WDR48	0.0774394	4.31e-102	0.0774394	0.121	0.036	1.06e-97
CASK	0.0774256	1.53e-90	0.0774256	0.121	0.038	3.78e-86
CDK16	0.077362	4.44e-79	0.077362	0.14	0.054	1.1e-74
SURF1	0.0773426	2e-75	0.0773426	0.218	0.117	4.95e-71
ATF5	0.0771886	1e-94	0.0771886	0.124	0.039	2.47e-90
SPG7	0.0770768	2.47e-77	0.0770768	0.2	0.102	6.09e-73
SMC4	0.0770706	3.44e-32	0.0770706	0.145	0.084	8.49e-28
SOS1	0.0770681	3.02e-94	0.0770681	0.131	0.044	7.47e-90
MMP1	0.0770663	9.8e-36	0.0770663	0.043	0.012	2.42e-31
COMMD7	0.0770166	3.49e-68	0.0770166	0.222	0.123	8.62e-64
SIRT7	0.076991	1.95e-65	0.076991	0.169	0.081	4.82e-61
RARG	0.0769657	5.79e-116	0.0769657	0.107	0.025	1.43e-111
TMPRSS2	0.0769321	4.11e-73	0.0769321	0.116	0.04	1.01e-68
CCDC47	0.0769276	3.96e-62	0.0769276	0.201	0.108	9.78e-58
NAA25	0.0769257	3.88e-94	0.0769257	0.124	0.039	9.59e-90
LSM14A	0.0769071	3.33e-74	0.0769071	0.245	0.14	8.22e-70
VPS29	0.0768229	6.64e-95	0.0768229	0.379	0.245	1.64e-90
CUL2	0.0768151	8.33e-102	0.0768151	0.116	0.032	2.06e-97
IARS	0.0766785	1.1e-88	0.0766785	0.139	0.051	2.71e-84
PPP6R3	0.0766488	1.58e-74	0.0766488	0.154	0.067	3.89e-70
PPP2R2B	0.0766203	2.63e-144	0.0766203	0.095	0.015	6.5e-140
CLIP1	0.0765682	1.63e-67	0.0765682	0.172	0.083	4.02e-63
MET	0.0765408	3.66e-77	0.0765408	0.118	0.04	9.03e-73
ZMYND11	0.076396	5.13e-76	0.076396	0.155	0.067	1.27e-71
DDX54	0.076391	3.81e-79	0.076391	0.148	0.061	9.42e-75
DCAF7	0.076371	5.39e-73	0.076371	0.182	0.089	1.33e-68
ABHD14A	0.0761763	6.36e-79	0.0761763	0.169	0.077	1.57e-74
SLC26A2	0.0760828	1.37e-75	0.0760828	0.115	0.039	3.39e-71
BAALC	0.0760634	2.62e-100	0.0760634	0.076	0.014	6.47e-96
ERMP1	0.0760283	1.65e-136	0.0760283	0.095	0.016	4.06e-132
HGSNAT	0.0760012	7.72e-69	0.0760012	0.185	0.093	1.91e-64
LCOR	0.0759417	3.13e-80	0.0759417	0.173	0.08	7.74e-76
EDARADD	0.0758979	6.54e-202	0.0758979	0.084	0.006	1.61e-197
EPHX3	0.0757622	2.72e-195	0.0757622	0.082	0.005	6.73e-191
BRIX1	0.0756817	6.79e-69	0.0756817	0.168	0.079	1.68e-64
PDCD6IP	0.0756773	2.13e-71	0.0756773	0.21	0.112	5.25e-67
GLI4	0.0755455	8.73e-96	0.0755455	0.123	0.039	2.16e-91
MAPK14	0.0755395	3.94e-88	0.0755395	0.132	0.047	9.72e-84
MRM2	0.0754677	4.5e-94	0.0754677	0.116	0.034	1.11e-89
YOD1	0.0754542	8.97e-114	0.0754542	0.087	0.016	2.21e-109
QSER1	0.0754364	1.04e-98	0.0754364	0.111	0.031	2.58e-94
TWISTNB	0.0753665	1.14e-103	0.0753665	0.178	0.075	2.8e-99
RAB5A	0.0752842	1.27e-64	0.0752842	0.195	0.102	3.13e-60
EXOSC10	0.0752472	6.85e-98	0.0752472	0.117	0.035	1.69e-93
BRD1	0.0751955	7.62e-100	0.0751955	0.112	0.031	1.88e-95
EMD	0.0751937	3.9e-74	0.0751937	0.192	0.098	9.62e-70
RBM26	0.0750874	5.13e-66	0.0750874	0.185	0.095	1.27e-61
EEF1A1	0.0750418	3.74e-49	0.0750418	0.999	0.999	9.23e-45
SS18L2	0.0750362	1.13e-90	0.0750362	0.223	0.117	2.8e-86
ZNF654	0.0749011	8.62e-104	0.0749011	0.107	0.028	2.13e-99
FAM84B	0.0748798	4.29e-78	0.0748798	0.125	0.045	1.06e-73
SEPHS1	0.0747675	2e-88	0.0747675	0.123	0.041	4.94e-84
ACLY	0.0747427	3.18e-60	0.0747427	0.165	0.08	7.85e-56
GNL2	0.0747247	3.01e-76	0.0747247	0.134	0.051	7.43e-72
HOXA6	0.074696	7.42e-283	0.074696	0.077	0.001	1.83e-278
CYP24A1	0.0746766	2.75e-253	0.0746766	0.066	0.001	6.78e-249
PFKFB4	0.0746741	1.41e-196	0.0746741	0.079	0.004	3.47e-192
PGP	0.0746134	1.67e-77	0.0746134	0.142	0.058	4.12e-73
SF3A3	0.0745478	1.79e-71	0.0745478	0.158	0.071	4.42e-67
TSEN34	0.0744642	4.67e-72	0.0744642	0.207	0.11	1.15e-67
TRABD	0.0744579	1.1e-83	0.0744579	0.195	0.097	2.7e-79
TP53BP2	0.0744328	3.95e-85	0.0744328	0.115	0.037	9.76e-81
KRAS	0.0744115	2.23e-51	0.0744115	0.189	0.106	5.51e-47
MRPL34	0.0742779	4.5e-66	0.0742779	0.248	0.147	1.11e-61
BCL11B	0.074178	5.8e-127	0.074178	0.118	0.032	1.43e-122
ZNF662	0.0741091	1.82e-158	0.0741091	0.089	0.011	4.48e-154
LINC00960	0.0740852	1.6e-178	0.0740852	0.083	0.007	3.95e-174
TPRG1L	0.0740733	5.99e-97	0.0740733	0.108	0.029	1.48e-92
SLC20A2	0.0740402	6.35e-81	0.0740402	0.124	0.043	1.57e-76
SLC5A3	0.0740376	5.87e-82	0.0740376	0.122	0.043	1.45e-77
GPATCH2L	0.0739614	7.45e-63	0.0739614	0.153	0.071	1.84e-58
DDX27	0.0739284	6.32e-71	0.0739284	0.179	0.089	1.56e-66
PTOV1	0.07392	2.06e-61	0.07392	0.222	0.127	5.09e-57
HMG20B	0.07391	5.17e-58	0.07391	0.182	0.095	1.28e-53
DLGAP5	0.0737761	9.77e-118	0.0737761	0.059	0.006	2.41e-113
CAPN12	0.0737473	1.49e-73	0.0737473	0.114	0.039	3.68e-69
G6PD	0.0737279	4.96e-80	0.0737279	0.134	0.051	1.23e-75
SGO2	0.0736333	9.88e-86	0.0736333	0.07	0.014	2.44e-81
PGRMC2	0.0736037	1.12e-63	0.0736037	0.178	0.09	2.77e-59
NIPSNAP2	0.0735772	2.38e-67	0.0735772	0.178	0.089	5.89e-63
STARD10	0.0735029	2.17e-50	0.0735029	0.24	0.15	5.37e-46
RIOK1	0.073466	1.16e-91	0.073466	0.119	0.038	2.87e-87
USP9X	0.0733127	6.28e-63	0.0733127	0.165	0.08	1.55e-58
NEIL1	0.0732929	3.03e-86	0.0732929	0.117	0.037	7.47e-82
PITX1	0.0732909	4.03e-103	0.0732909	0.1	0.024	9.95e-99
RAE1	0.0732595	8.77e-81	0.0732595	0.13	0.048	2.17e-76
EFCAB14	0.0732317	6.07e-64	0.0732317	0.2	0.108	1.5e-59
MBNL2	0.0732253	1.97e-57	0.0732253	0.165	0.083	4.87e-53
TRIM25	0.0732227	1.4e-83	0.0732227	0.116	0.038	3.45e-79
NUDC	0.0732163	5.03e-83	0.0732163	0.348	0.226	1.24e-78
TRNAU1AP	0.0731415	2.69e-79	0.0731415	0.144	0.059	6.64e-75
GSK3A	0.0731154	1.7e-86	0.0731154	0.119	0.039	4.21e-82
ACTR6	0.0730955	1.73e-86	0.0730955	0.133	0.049	4.28e-82
DBP	0.0730773	1.22e-93	0.0730773	0.11	0.032	3.01e-89
ACACA	0.0730575	4.11e-121	0.0730575	0.095	0.018	1.02e-116
ZNF254	0.0730556	2.31e-106	0.0730556	0.101	0.024	5.7e-102
CUL5	0.0730012	1.79e-74	0.0730012	0.147	0.063	4.42e-70
CIAO1	0.0729933	1.21e-74	0.0729933	0.144	0.06	3e-70
ICE1	0.0728241	1.72e-85	0.0728241	0.119	0.04	4.24e-81
SNRPC	0.0728065	1.03e-73	0.0728065	0.291	0.181	2.54e-69
NOL11	0.0727513	2.87e-83	0.0727513	0.127	0.045	7.09e-79
RPS8	0.0727128	2.17e-48	0.0727128	0.998	0.994	5.36e-44
METAP1	0.0726896	2.75e-80	0.0726896	0.121	0.042	6.8e-76
SUGP2	0.0725815	1.68e-70	0.0725815	0.142	0.06	4.15e-66
EIF2S1	0.0725107	1.19e-68	0.0725107	0.169	0.082	2.94e-64
BROX	0.0724893	3.15e-60	0.0724893	0.177	0.091	7.77e-56
PTPRR	0.072467	1.47e-137	0.072467	0.085	0.012	3.63e-133
XIAP	0.0724098	9.88e-57	0.0724098	0.185	0.099	2.44e-52
STRAP	0.0723706	8.75e-65	0.0723706	0.25	0.15	2.16e-60
PMS1	0.0723281	3.46e-101	0.0723281	0.11	0.031	8.55e-97
AP3M2	0.0723093	5.23e-90	0.0723093	0.119	0.039	1.29e-85
SEMA3F	0.0722641	2.81e-124	0.0722641	0.102	0.022	6.94e-120
MAP4K5	0.0722567	1.71e-68	0.0722567	0.139	0.059	4.22e-64
KMT2C	0.0722193	8.5e-66	0.0722193	0.181	0.092	2.1e-61
TMEM160	0.0722181	1.53e-84	0.0722181	0.3	0.185	3.79e-80
ANLN	0.0721928	6.25e-120	0.0721928	0.063	0.007	1.54e-115
BAZ2A	0.072178	1.08e-64	0.072178	0.178	0.09	2.66e-60
BCL6	0.0721741	1.26e-71	0.0721741	0.137	0.056	3.12e-67
EIF2AK4	0.0720698	1.54e-66	0.0720698	0.139	0.059	3.81e-62
SERP1	0.072021	1.1e-143	0.072021	0.615	0.437	2.72e-139
AKAP8	0.0719008	1.01e-87	0.0719008	0.117	0.038	2.49e-83
ZNF791	0.0718859	1.26e-71	0.0718859	0.17	0.082	3.12e-67
ANKRD26	0.0716993	2.88e-88	0.0716993	0.112	0.035	7.12e-84
LMO4	0.0715837	2.72e-51	0.0715837	0.23	0.14	6.72e-47
DYNLL2	0.0715232	2.19e-72	0.0715232	0.152	0.068	5.41e-68
ZNF814	0.0715055	6.88e-96	0.0715055	0.107	0.03	1.7e-91
B4GALT2	0.0714323	6.08e-93	0.0714323	0.107	0.03	1.5e-88
MBD2	0.0713975	2.7e-64	0.0713975	0.153	0.071	6.66e-60
ZNF350-AS1	0.0713676	4.45e-58	0.0713676	0.022	0.001	1.1e-53
SNRPA	0.0713605	2.27e-59	0.0713605	0.18	0.094	5.61e-55
GRK2	0.0713426	1.05e-68	0.0713426	0.143	0.062	2.6e-64
RAB4A	0.0713302	1.44e-60	0.0713302	0.22	0.127	3.56e-56
IGBP1	0.0712864	3.25e-62	0.0712864	0.242	0.145	8.02e-58
SPIDR	0.0712691	2.22e-82	0.0712691	0.118	0.04	5.48e-78
SETDB1	0.0711772	1.53e-102	0.0711772	0.1	0.024	3.78e-98
CCNB1	0.071132	1.86e-56	0.071132	0.067	0.018	4.6e-52
GPD2	0.0711247	2.07e-79	0.0711247	0.111	0.036	5.12e-75
RRS1	0.0711166	5.19e-79	0.0711166	0.116	0.039	1.28e-74
BTBD7	0.0710948	6.29e-67	0.0710948	0.15	0.068	1.55e-62
ZNF117	0.0710619	1.31e-100	0.0710619	0.099	0.024	3.23e-96
DIDO1	0.0710473	1.03e-70	0.0710473	0.139	0.058	2.55e-66
ARIH1	0.0710325	1.73e-63	0.0710325	0.156	0.074	4.27e-59
GOLGA2	0.0709798	1.8e-61	0.0709798	0.157	0.075	4.45e-57
MIS18BP1	0.0709741	1.43e-66	0.0709741	0.153	0.07	3.53e-62
CDK12	0.0709384	2.42e-70	0.0709384	0.157	0.073	5.97e-66
LINC02562	0.0709252	1.52e-130	0.0709252	0.086	0.013	3.76e-126
DNAJC16	0.0709008	4.68e-85	0.0709008	0.103	0.029	1.16e-80
NFE2L3	0.070892	1.32e-101	0.070892	0.099	0.024	3.26e-97
TIAM1	0.070879	1.92e-113	0.070879	0.091	0.018	4.73e-109
MIOS	0.0708743	6.52e-109	0.0708743	0.095	0.02	1.61e-104
PPP1R13L	0.0707299	4.87e-57	0.0707299	0.132	0.058	1.2e-52
SMARCAD1	0.0706987	6.45e-95	0.0706987	0.104	0.028	1.59e-90
FBXO9	0.0706916	7.89e-73	0.0706916	0.142	0.06	1.95e-68
CASC9	0.0706901	4.84e-176	0.0706901	0.079	0.006	1.19e-171
MLLT10	0.0705621	1.96e-71	0.0705621	0.133	0.054	4.84e-67
SUDS3	0.0705282	8.95e-59	0.0705282	0.165	0.083	2.21e-54
CEP95	0.0703588	6.42e-66	0.0703588	0.108	0.038	1.59e-61
MX2	0.0703414	5.52e-67	0.0703414	0.135	0.057	1.36e-62
KCTD20	0.0703123	1.84e-74	0.0703123	0.142	0.06	4.55e-70
F12	0.0701827	8.84e-98	0.0701827	0.097	0.024	2.18e-93
MBOAT7	0.0701431	3.57e-62	0.0701431	0.153	0.072	8.83e-58
RPAP3	0.070105	5.27e-88	0.070105	0.113	0.035	1.3e-83
SCRN3	0.0700803	8.78e-116	0.0700803	0.091	0.017	2.17e-111
TMCO1	0.070039	6.35e-106	0.070039	0.421	0.281	1.57e-101
CYP3A5	0.0700293	4.86e-33	0.0700293	0.204	0.132	1.2e-28
LARS	0.0699832	2.94e-67	0.0699832	0.175	0.088	7.26e-63
RAB38	0.069958	4.01e-156	0.069958	0.082	0.009	9.89e-152
PPIE	0.0699085	1.65e-66	0.0699085	0.169	0.083	4.08e-62
MRPS10	0.0698785	5.85e-65	0.0698785	0.165	0.081	1.44e-60
PSMD6	0.0698524	1.63e-59	0.0698524	0.187	0.101	4.02e-55
DAZAP1	0.0698414	1.64e-59	0.0698414	0.177	0.093	4.05e-55
MAPK6	0.0697935	3.45e-62	0.0697935	0.134	0.057	8.52e-58
HMGB1	0.0697606	2.1e-36	0.0697606	0.906	0.83	5.19e-32
DDHD1	0.0697551	1.13e-77	0.0697551	0.108	0.035	2.8e-73
ZNF507	0.0697464	6.38e-107	0.0697464	0.097	0.022	1.57e-102
CCNT2	0.0697333	1.87e-72	0.0697333	0.13	0.052	4.62e-68
PRELID3B	0.0697129	2.41e-60	0.0697129	0.17	0.087	5.96e-56
TUBGCP5	0.0697125	1.28e-128	0.0697125	0.085	0.013	3.16e-124
DDX23	0.0696376	7.31e-75	0.0696376	0.124	0.046	1.81e-70
[truncated: 6,632 more rows]

## Sheet: Table S10-4
Marker genes of subcluster 10 of ductal cell
	avg_logFC	p_val	avg_logFC	pct.1	pct.2	p_val_adj
PHGR1	2.73773	0	2.73773	0.898	0.048	0
TFF3	2.58294	0	2.58294	0.896	0.112	0
FABP1	2.47006	0	2.47006	0.729	0.026	0
TFF1	2.11324	0	2.11324	0.646	0.106	0
TFF2	2.0654	0	2.0654	0.879	0.072	0
TSPAN8	2.03451	0	2.03451	0.972	0.219	0
AGR2	1.74545	0	1.74545	0.907	0.213	0
C19orf33	1.63385	0	1.63385	0.964	0.154	0
EPCAM	1.59257	0	1.59257	0.971	0.246	0
IFI27	1.55492	0	1.55492	0.997	0.54	0
REG4	1.53096	0	1.53096	0.573	0.021	0
LGALS4	1.48457	0	1.48457	0.912	0.153	0
CLDN18	1.45021	0	1.45021	0.772	0.028	0
PIGR	1.39121	0	1.39121	0.641	0.074	0
CYSTM1	1.34373	0	1.34373	0.907	0.308	0
AL365226.2	1.31365	0	1.31365	0.819	0.028	0
S100A14	1.21019	0	1.21019	0.824	0.131	0
MUC1	1.20222	0	1.20222	0.774	0.139	0
FXYD3	1.18777	0	1.18777	0.958	0.25	0
PRAP1	1.18143	0	1.18143	0.575	0.016	0
PCK1	1.17995	0	1.17995	0.399	0.009	0
LGALS3	1.14814	0	1.14814	0.921	0.347	0
KRT8	1.14588	0	1.14588	0.972	0.418	0
CEACAM6	1.13379	0	1.13379	0.693	0.112	0
MUC13	1.13175	0	1.13175	0.599	0.028	0
GPX2	1.09437	0	1.09437	0.766	0.151	0
CLDN4	1.09396	0	1.09396	0.881	0.253	0
OLFM4	1.05294	2.45e-276	1.05294	0.384	0.086	6.06e-272
MT1G	1.04448	1.21e-259	1.04448	0.454	0.155	2.98e-255
C15orf48	1.04233	0	1.04233	0.695	0.159	0
AGR3	1.03813	0	1.03813	0.73	0.042	0
TSPAN1	1.03574	0	1.03574	0.83	0.101	0
KRT18	1.03025	0	1.03025	0.909	0.348	0
ANPEP	1.028	0	1.028	0.475	0.046	0
GPRC5A	0.97449	0	0.97449	0.746	0.102	0
XIST	0.9389	0	0.9389	0.717	0.129	0
ADM	0.9351	0	0.9351	0.433	0.086	0
AL121761.2	0.929497	0	0.929497	0.659	0.036	0
CES2	0.922299	0	0.922299	0.612	0.044	0
CLDN3	0.918322	0	0.918322	0.554	0.132	0
NDRG1	0.917607	0	0.917607	0.663	0.148	0
S100A6	0.915341	0	0.915341	1	0.925	0
SMIM24	0.913544	0	0.913544	0.649	0.02	0
MT1E	0.901912	5.06852127007889e-315	0.901912	0.784	0.442	1.25172201285868e-310
TM4SF20	0.884661	0	0.884661	0.371	0.005	0
PLAC8	0.871781	0	0.871781	0.674	0.105	0
SMIM22	0.865162	0	0.865162	0.869	0.217	0
H1F0	0.854014	0	0.854014	0.752	0.156	0
SPINK1	0.853789	4.12e-272	0.853789	0.715	0.348	1.02e-267
S100P	0.853638	0	0.853638	0.693	0.178	0
LYZ	0.84974	0	0.84974	0.74	0.264	0
ELF3	0.842248	0	0.842248	0.94	0.313	0
LDHA	0.840999	0	0.840999	0.852	0.503	0
MUC5AC	0.840827	0	0.840827	0.259	0.019	0
CCL20	0.832122	6.47e-266	0.832122	0.362	0.072	1.6e-261
SPINK4	0.82252	3.14e-230	0.82252	0.124	0.004	7.74e-226
CEACAM5	0.820057	0	0.820057	0.47	0.059	0
IFI6	0.816624	0	0.816624	0.765	0.359	0
EFNA1	0.815669	0	0.815669	0.638	0.111	0
TSPAN3	0.814259	0	0.814259	0.836	0.187	0
SLC6A8	0.798506	0	0.798506	0.538	0.063	0
GCNT3	0.783911	0	0.783911	0.654	0.042	0
CLDN15	0.782993	0	0.782993	0.597	0.036	0
CDH17	0.781408	0	0.781408	0.586	0.007	0
TMC5	0.780023	0	0.780023	0.676	0.063	0
SPINT2	0.752341	0	0.752341	0.894	0.339	0
MAL2	0.749442	0	0.749442	0.728	0.132	0
DSG2	0.748863	0	0.748863	0.708	0.103	0
ERO1A	0.747088	0	0.747088	0.572	0.105	0
TPI1	0.74532	0	0.74532	0.902	0.602	0
KRT19	0.740713	0	0.740713	0.913	0.308	0
PRR15L	0.73809	0	0.73809	0.687	0.063	0
MUC3A	0.727234	0	0.727234	0.635	0.02	0
NQO1	0.724702	0	0.724702	0.704	0.138	0
SDCBP2	0.717559	0	0.717559	0.632	0.053	0
GAPDH	0.705824	0	0.705824	0.991	0.943	0
LMO7	0.701774	0	0.701774	0.68	0.139	0
DMBT1	0.694945	0	0.694945	0.288	0.01	0
NEAT1	0.690222	0	0.690222	0.982	0.878	0
CD55	0.685883	0	0.685883	0.625	0.2	0
SLC40A1	0.68507	0	0.68507	0.555	0.112	0
FHL2	0.68076	0	0.68076	0.65	0.113	0
LINC01133	0.678922	0	0.678922	0.575	0.05	0
CTSE	0.674316	0	0.674316	0.566	0.083	0
AMN	0.671311	0	0.671311	0.616	0.034	0
SULT1C2	0.669769	0	0.669769	0.502	0.025	0
ISG15	0.667408	3.62e-222	0.667408	0.653	0.33	8.94e-218
ZFAS1	0.666477	0	0.666477	0.811	0.483	0
TXN	0.665212	0	0.665212	0.907	0.665	0
MARCKSL1	0.664616	0	0.664616	0.775	0.244	0
CDHR5	0.657572	0	0.657572	0.503	0.011	0
RPL36A	0.653733	0	0.653733	0.96	0.822	0
CYP3A5	0.653008	0	0.653008	0.638	0.12	0
LY6E	0.648097	0	0.648097	0.807	0.433	0
ALDOB	0.647911	0	0.647911	0.26	0.012	0
ATP5MD	0.640072	0	0.640072	0.927	0.581	0
CA9	0.632256	0	0.632256	0.444	0.016	0
HIST1H1C	0.626049	4.0019317313141e-322	0.626049	0.554	0.178	9.88317060365329e-318
VDAC1	0.625802	0	0.625802	0.783	0.263	0
MYL12B	0.6248	0	0.6248	0.946	0.778	0
LIPH	0.6229	0	0.6229	0.625	0.076	0
MXD1	0.619424	0	0.619424	0.498	0.054	0
PDZK1IP1	0.618512	0	0.618512	0.525	0.134	0
KLF5	0.614276	0	0.614276	0.758	0.127	0
RAB11FIP1	0.608149	0	0.608149	0.633	0.115	0
RPS21	0.605547	0	0.605547	0.95	0.923	0
TPD52	0.603119	0	0.603119	0.643	0.101	0
BIRC3	0.600442	7.5e-245	0.600442	0.469	0.163	1.85e-240
CXCL5	0.60005	0	0.60005	0.351	0.013	0
CLDN7	0.598999	0	0.598999	0.657	0.169	0
ASPH	0.594083	0	0.594083	0.599	0.129	0
CFDP1	0.592609	0	0.592609	0.587	0.18	0
PPP1R16A	0.589534	0	0.589534	0.563	0.072	0
EGLN3	0.58314	0	0.58314	0.483	0.059	0
AGPAT2	0.579531	0	0.579531	0.616	0.123	0
TMEM45B	0.57864	0	0.57864	0.514	0.025	0
STARD10	0.571397	0	0.571397	0.594	0.141	0
HSD17B11	0.568393	0	0.568393	0.666	0.188	0
ANXA10	0.567678	0	0.567678	0.424	0.043	0
ATP1B1	0.560779	0	0.560779	0.716	0.264	0
TM4SF5	0.559921	0	0.559921	0.493	0.016	0
IFT172	0.551061	0	0.551061	0.565	0.05	0
TMBIM1	0.541526	0	0.541526	0.601	0.136	0
CYB5A	0.539938	3.85e-306	0.539938	0.644	0.292	9.52e-302
MUC17	0.537793	0	0.537793	0.444	0.004	0
SERINC2	0.533518	0	0.533518	0.581	0.127	0
MISP	0.521655	0	0.521655	0.507	0.029	0
MALL	0.520642	0	0.520642	0.503	0.101	0
RNF186	0.518879	0	0.518879	0.311	0.004	0
APOL1	0.514195	0	0.514195	0.399	0.094	0
ERBB3	0.513996	0	0.513996	0.601	0.095	0
LY6K	0.512642	0	0.512642	0.474	0.022	0
TM9SF3	0.506333	0	0.506333	0.67	0.168	0
PRSS3	0.503756	0	0.503756	0.548	0.084	0
TMEM141	0.501281	0	0.501281	0.6	0.157	0
JPT1	0.5012	0	0.5012	0.702	0.266	0
PPDPF	0.500425	0	0.500425	0.951	0.747	2.61e-305
C12orf75	0.499563	0	0.499563	0.711	0.255	0
CYP2S1	0.495702	0	0.495702	0.484	0.014	0
HSD17B2	0.494836	0	0.494836	0.446	0.072	0
MUCL3	0.492632	1.28e-142	0.492632	0.146	0.021	3.17e-138
CD9	0.488097	2.03e-202	0.488097	0.729	0.388	5.01e-198
CXADR	0.482851	0	0.482851	0.53	0.107	0
MDK	0.482726	0	0.482726	0.777	0.326	0
ZNF706	0.478515	0	0.478515	0.747	0.309	0
SEM1	0.477885	0	0.477885	0.894	0.515	0
COX5B	0.477664	0	0.477664	0.937	0.752	0
RAC1	0.477185	0	0.477185	0.964	0.765	0
COX6C	0.473934	0	0.473934	0.932	0.755	0
AKR1B10	0.473621	0	0.473621	0.33	0.004	0
C4orf3	0.471407	3.24e-256	0.471407	0.698	0.432	8.01e-252
CLDN23	0.467343	0	0.467343	0.368	0.026	0
DYNLRB1	0.466527	6.21e-279	0.466527	0.717	0.373	1.53e-274
PLS1	0.46437	0	0.46437	0.495	0.045	0
LSR	0.461488	0	0.461488	0.607	0.152	0
LGALS3BP	0.459733	1.36e-267	0.459733	0.645	0.269	3.36e-263
CREB3L1	0.458823	0	0.458823	0.493	0.065	0
ABHD2	0.457096	0	0.457096	0.534	0.11	0
PRSS8	0.456411	0	0.456411	0.507	0.074	0
CD82	0.456406	0	0.456406	0.5	0.097	0
LPCAT4	0.455372	0	0.455372	0.5	0.066	0
BNIP3L	0.448339	0	0.448339	0.505	0.155	0
ARL6IP1	0.446714	1.5e-241	0.446714	0.723	0.344	3.71e-237
RPL36	0.445788	2.98e-273	0.445788	0.996	0.995	7.35e-269
CDH1	0.44578	0	0.44578	0.547	0.126	0
OCLN	0.443726	0	0.443726	0.483	0.061	0
SHROOM3	0.436818	0	0.436818	0.491	0.052	0
TM4SF4	0.433557	3.78e-136	0.433557	0.335	0.121	9.35e-132
ANG	0.431181	0	0.431181	0.482	0.065	0
AKR7A3	0.428848	0	0.428848	0.42	0.021	0
HNF4A	0.427756	0	0.427756	0.395	0.015	0
ACTN4	0.425117	1.87e-281	0.425117	0.676	0.27	4.63e-277
RIOK3	0.422327	0	0.422327	0.486	0.084	0
SRI	0.421913	1.22e-274	0.421913	0.677	0.307	3.01e-270
CDC42EP5	0.421719	0	0.421719	0.501	0.093	0
S100A10	0.420967	4.48e-153	0.420967	0.954	0.838	1.11e-148
CAPN8	0.420838	0	0.420838	0.449	0.048	0
YWHAZ	0.420313	4.36e-275	0.420313	0.832	0.433	1.08e-270
VIL1	0.418542	0	0.418542	0.416	0.018	0
COX8A	0.417117	4.41e-229	0.417117	0.805	0.517	1.09e-224
CD164	0.417021	4.98e-253	0.417021	0.667	0.302	1.23e-248
ONECUT2	0.416585	0	0.416585	0.38	0.048	0
CYP3A4	0.41529	0	0.41529	0.18	0.002	0
RBCK1	0.414405	0	0.414405	0.541	0.155	0
GDF15	0.41351	1.2e-190	0.41351	0.261	0.049	2.97e-186
VMP1	0.413141	6.7e-214	0.413141	0.769	0.41	1.65e-209
MYH14	0.412711	0	0.412711	0.495	0.079	0
RPL39	0.410326	9.17e-167	0.410326	0.996	0.996	2.27e-162
JUP	0.410284	0	0.410284	0.526	0.134	0
BIK	0.409806	0	0.409806	0.457	0.061	0
NDUFA4L2	0.406727	3.17e-119	0.406727	0.303	0.101	7.82e-115
SPATS2L	0.405498	1.79e-248	0.405498	0.648	0.268	4.42e-244
FABP2	0.405364	0	0.405364	0.253	0.002	0
LINC00483	0.404139	0	0.404139	0.388	0.004	0
CISD3	0.403403	0	0.403403	0.532	0.141	0
CA2	0.403314	3.08e-178	0.403314	0.351	0.105	7.61e-174
AOC1	0.398941	0	0.398941	0.355	0.017	0
JUND	0.398452	1.27e-155	0.398452	0.677	0.377	3.15e-151
ATP5IF1	0.397618	2.76e-216	0.397618	0.782	0.465	6.82e-212
SLC44A4	0.397504	0	0.397504	0.446	0.064	0
PAG1	0.396834	0	0.396834	0.389	0.061	0
HIST3H2A	0.394674	0	0.394674	0.348	0.047	0
GPI	0.394115	5.91e-293	0.394115	0.493	0.147	1.46e-288
PKP3	0.392335	0	0.392335	0.475	0.062	0
PRR13	0.390398	1.12e-229	0.390398	0.672	0.323	2.76e-225
HIGD2A	0.38963	1.11e-253	0.38963	0.702	0.326	2.74e-249
CLINT1	0.386776	0	0.386776	0.478	0.107	0
UQCRQ	0.385712	1.29e-199	0.385712	0.871	0.626	3.19e-195
ABHD11	0.385204	0	0.385204	0.446	0.074	0
PLA2G10	0.384967	0	0.384967	0.351	0.025	0
RRBP1	0.383459	5.94e-230	0.383459	0.582	0.233	1.47e-225
LPIN2	0.383322	0	0.383322	0.403	0.057	0
MACC1	0.382114	0	0.382114	0.411	0.046	0
HTATIP2	0.379533	0	0.379533	0.475	0.091	0
KRTCAP3	0.377178	0	0.377178	0.476	0.089	0
ANKRD37	0.37675	1.01e-241	0.37675	0.28	0.053	2.51e-237
CCDC68	0.376635	0	0.376635	0.388	0.023	0
MPST	0.376625	2.34207866885876e-318	0.376625	0.498	0.133	5.7839974806136e-314
COX7C	0.376511	1.04e-224	0.376511	0.973	0.903	2.56e-220
ATP5MF	0.376442	2.13e-202	0.376442	0.818	0.529	5.27e-198
ST14	0.375337	0	0.375337	0.461	0.091	0
MT-CO2	0.375321	1.63e-103	0.375321	0.993	0.999	4.02e-99
SCD	0.372913	5.69e-243	0.372913	0.347	0.075	1.4e-238
BACE2	0.372229	0	0.372229	0.451	0.091	0
PPP1R1B	0.372023	2.83e-298	0.372023	0.456	0.109	6.99e-294
KCNK1	0.371458	0	0.371458	0.403	0.04	0
S100A16	0.37062	7.34e-211	0.37062	0.592	0.244	1.81e-206
SLPI	0.369221	1.46e-160	0.369221	0.49	0.203	3.6e-156
RBM47	0.368682	0	0.368682	0.504	0.111	0
SFN	0.36825	7.22e-292	0.36825	0.472	0.12	1.78e-287
BHLHE40	0.367729	2.86e-196	0.367729	0.45	0.155	7.07e-192
EPS8	0.366482	1.67e-287	0.366482	0.492	0.134	4.12e-283
VSIG2	0.363147	3.89e-260	0.363147	0.376	0.085	9.6e-256
AC008397.1	0.361608	0	0.361608	0.358	0.036	0
KDELR2	0.361377	7.15e-286	0.361377	0.716	0.299	1.77e-281
RPLP2	0.360112	1.52e-149	0.360112	0.998	0.997	3.75e-145
CLTB	0.358782	4.01e-199	0.358782	0.565	0.237	9.9e-195
PLP2	0.35867	2.71e-196	0.35867	0.589	0.26	6.69e-192
LMO4	0.35658	1.96e-193	0.35658	0.391	0.138	4.84e-189
CTNNA1	0.356025	2.7e-257	0.356025	0.531	0.176	6.66e-253
KRT20	0.355897	3.01e-188	0.355897	0.267	0.055	7.42e-184
SLC9A3R1	0.355873	2.75590635346871e-312	0.355873	0.445	0.102	6.81e-308
ETNK1	0.355666	0	0.355666	0.46	0.093	0
C2orf88	0.355445	0	0.355445	0.306	0.01	0
CHMP4B	0.353825	3.24e-265	0.353825	0.581	0.203	8.01e-261
SPINT1	0.353591	2.91e-296	0.353591	0.476	0.12	7.18e-292
HOXB7	0.352304	0	0.352304	0.411	0.047	0
SLC39A4	0.351622	1.6e-293	0.351622	0.462	0.112	3.96e-289
MT-ND1	0.348066	3.35e-90	0.348066	0.976	0.989	8.28e-86
ANXA13	0.346382	0	0.346382	0.272	0.006	0
HIST1H2AC	0.344647	1.16e-241	0.344647	0.387	0.1	2.86e-237
TMEM92	0.343628	0	0.343628	0.35	0.037	0
P4HB	0.343563	1.31e-210	0.343563	0.691	0.331	3.24e-206
CTTN	0.343129	4.48e-255	0.343129	0.509	0.157	1.11e-250
CMBL	0.34188	0	0.34188	0.363	0.039	0
POLD4	0.340106	1.22128086995498e-319	0.340106	0.465	0.105	3.01607523644081e-315
TMPRSS4	0.339961	0	0.339961	0.441	0.068	0
COX5A	0.339683	3.02e-176	0.339683	0.675	0.367	7.46e-172
VEGFA	0.338381	5.12e-226	0.338381	0.445	0.132	1.26e-221
SLC39A14	0.338	0	0.338	0.384	0.038	0
MT1H	0.337686	1.28e-122	0.337686	0.15	0.023	3.16e-118
AKR1C3	0.337262	2.16e-250	0.337262	0.421	0.108	5.34e-246
EPS8L3	0.336903	0	0.336903	0.386	0.026	0
RASSF7	0.333244	1.03e-296	0.333244	0.458	0.11	2.54e-292
EZR	0.332043	6.78e-172	0.332043	0.573	0.258	1.68e-167
MT-CO1	0.331779	3.16e-79	0.331779	0.999	1	7.8e-75
GOLM1	0.3317	9.02e-261	0.3317	0.415	0.102	2.23e-256
PI3	0.331618	3.61e-185	0.331618	0.183	0.021	8.91e-181
SPTBN1	0.330515	6.4e-249	0.330515	0.608	0.233	1.58e-244
RPL37A	0.330455	1.47e-127	0.330455	0.992	0.963	3.62e-123
HIST1H2BD	0.330065	0	0.330065	0.363	0.049	0
PSCA	0.329325	2.27e-65	0.329325	0.132	0.046	5.6e-61
ITGB4	0.328771	8.08e-268	0.328771	0.416	0.098	2e-263
DUOX2	0.328561	2.31e-185	0.328561	0.177	0.025	5.7e-181
PPP1R14D	0.327402	0	0.327402	0.307	0.009	0
RHPN2	0.327363	0	0.327363	0.353	0.029	0
SEC61G	0.327116	2.91e-132	0.327116	0.787	0.546	7.18e-128
MYL12A	0.325827	1.48e-127	0.325827	0.935	0.798	3.66e-123
GSKIP	0.32329	0	0.32329	0.352	0.044	0
TMEM54	0.322872	3.35e-250	0.322872	0.4	0.101	8.28e-246
NDFIP2	0.321546	9.63e-300	0.321546	0.416	0.088	2.38e-295
RAB25	0.320704	3.11e-292	0.320704	0.507	0.141	7.67e-288
CHPT1	0.319612	1.86e-280	0.319612	0.388	0.083	4.58e-276
TRIM31	0.317773	0	0.317773	0.324	0.025	0
SNHG7	0.315878	4.04e-137	0.315878	0.426	0.184	9.98e-133
COX7B	0.315157	1.13e-126	0.315157	0.755	0.521	2.8e-122
MSLN	0.315027	2.27e-254	0.315027	0.394	0.095	5.6e-250
MT-ND4	0.314876	7.13e-77	0.314876	0.997	0.999	1.76e-72
ELOB	0.31371	8.7e-131	0.31371	0.884	0.73	2.15e-126
NET1	0.312257	3.18e-251	0.312257	0.434	0.113	7.85e-247
VAMP8	0.31208	8.51e-171	0.31208	0.724	0.397	2.1e-166
LLGL2	0.311352	0	0.311352	0.398	0.074	4.9e-305
COL17A1	0.308409	0	0.308409	0.297	0.027	0
CSTB	0.308378	1.56e-152	0.308378	0.864	0.597	3.85e-148
RBP2	0.306681	3.79e-114	0.306681	0.066	0.002	9.36e-110
HSBP1L1	0.305189	1.6e-276	0.305189	0.426	0.099	3.94e-272
TMEM258	0.304202	6.06e-145	0.304202	0.789	0.52	1.5e-140
SMIM31	0.302963	0	0.302963	0.306	0.008	0
NOP10	0.301104	3.07e-178	0.301104	0.739	0.406	7.59e-174
C8orf59	0.300519	1.21e-196	0.300519	0.597	0.26	2.99e-192
WDR45B	0.298693	1.07e-258	0.298693	0.406	0.096	2.63e-254
PGK1	0.29814	1.51e-80	0.29814	0.525	0.336	3.74e-76
DSC2	0.297859	3.22421770181167e-315	0.297859	0.315	0.045	7.96252803639409e-311
BRI3	0.297261	5.49e-170	0.297261	0.561	0.25	1.36e-165
CIB1	0.296278	8.45e-144	0.296278	0.668	0.372	2.09e-139
RNF128	0.296077	0	0.296077	0.337	0.043	0
BST2	0.295236	9.48e-130	0.295236	0.624	0.342	2.34e-125
INAVA	0.294978	0	0.294978	0.36	0.049	0
MGST3	0.294964	5.26e-125	0.294964	0.668	0.394	1.3e-120
RPL8	0.294807	8.59e-95	0.294807	0.988	0.993	2.12e-90
VDAC2	0.294322	8.14e-153	0.294322	0.54	0.258	2.01e-148
NT5C3A	0.294126	1.46e-237	0.294126	0.37	0.086	3.61e-233
MALAT1	0.293861	3.01e-06	0.293861	0.999	0.999	0.0744259
C4BPB	0.293361	0	0.293361	0.281	0.024	0
RPL37	0.293022	4.45e-112	0.293022	0.995	0.993	1.1e-107
SELENOS	0.292239	2.16e-176	0.292239	0.57	0.252	5.33e-172
ACHE	0.292224	0	0.292224	0.267	0.011	0
LDLR	0.292053	1.34e-203	0.292053	0.339	0.083	3.3e-199
RASSF6	0.291718	0	0.291718	0.309	0.024	0
TRIM54	0.290861	0	0.290861	0.293	0.03	0
SLIRP	0.290146	1.44e-132	0.290146	0.584	0.31	3.55e-128
COX6B1	0.289309	2.12e-150	0.289309	0.936	0.799	5.23e-146
SNRPG	0.288214	2.96e-148	0.288214	0.697	0.395	7.32e-144
CAPN5	0.287205	0	0.287205	0.325	0.028	0
MGST2	0.287204	8.54e-165	0.287204	0.575	0.265	2.11e-160
RPS29	0.286962	2.48e-88	0.286962	0.991	0.988	6.13e-84
TM4SF1	0.286504	1.15e-121	0.286504	0.65	0.375	2.83e-117
SLC16A3	0.28624	1.2e-175	0.28624	0.376	0.115	2.97e-171
HEPH	0.285945	0	0.285945	0.283	0.016	0
HMGCS1	0.285857	4.26e-152	0.285857	0.263	0.072	1.05e-147
GMDS	0.28549	1.78e-279	0.28549	0.309	0.05	4.39e-275
MT-ND2	0.284501	5.61e-59	0.284501	0.988	0.997	1.38e-54
TINAGL1	0.283849	3.66e-170	0.283849	0.438	0.158	9.04e-166
KCNE3	0.28361	0	0.28361	0.278	0.018	0
SLC5A1	0.282133	0	0.282133	0.245	0.009	0
VILL	0.279976	0	0.279976	0.322	0.031	0
ATP10B	0.279292	0	0.279292	0.27	0.021	0
ABCC3	0.279129	3.95e-199	0.279129	0.419	0.129	9.76e-195
LIMA1	0.278643	1.6e-180	0.278643	0.444	0.155	3.95e-176
PKDCC	0.278633	0	0.278633	0.297	0.03	0
LGR4	0.27856	0	0.27856	0.326	0.041	0
NAPRT	0.278177	1.01e-232	0.278177	0.429	0.119	2.49e-228
PSME1	0.277694	4.12e-127	0.277694	0.733	0.453	1.02e-122
ABHD17C	0.276732	5.52715684593415e-318	0.276732	0.328	0.043	1.3649866546719e-313
RPS27L	0.276159	1.3e-114	0.276159	0.847	0.622	3.2e-110
TJP3	0.276156	0	0.276156	0.328	0.029	0
DNM2	0.275794	1.69e-251	0.275794	0.369	0.079	4.16e-247
FCGBP	0.275396	1.18e-45	0.275396	0.081	0.025	2.92e-41
PRELID3B	0.27516	3.71e-254	0.27516	0.379	0.083	9.15e-250
ATP8B1	0.275085	5.95e-264	0.275085	0.354	0.068	1.47e-259
EIF1AX	0.274097	1.63e-147	0.274097	0.565	0.273	4.03e-143
ADAP1	0.274082	0	0.274082	0.313	0.025	0
SCP2	0.273118	2.84e-141	0.273118	0.578	0.291	7.02e-137
SQSTM1	0.272429	3.03e-110	0.272429	0.568	0.313	7.48e-106
GALNT3	0.271932	5.6e-258	0.271932	0.357	0.071	1.38e-253
NOSIP	0.271347	8.17e-163	0.271347	0.438	0.165	2.02e-158
ZNHIT1	0.271149	3.64e-151	0.271149	0.624	0.321	9e-147
RAB40B	0.270879	2.34e-285	0.270879	0.299	0.042	5.79e-281
ROMO1	0.270489	2.89e-128	0.270489	0.604	0.326	7.14e-124
ACSS2	0.270406	0	0.270406	0.304	0.031	0
SELENOP	0.2698	8.07e-96	0.2698	0.439	0.216	1.99e-91
CRACR2B	0.269633	9.51e-278	0.269633	0.338	0.057	2.35e-273
GSTP1	0.269307	7.5e-84	0.269307	0.908	0.802	1.85e-79
LGALS2	0.267638	2.5e-110	0.267638	0.198	0.05	6.17e-106
FAM96B	0.266966	4.52e-137	0.266966	0.553	0.273	1.12e-132
PLEKHA1	0.266858	6.78e-203	0.266858	0.366	0.096	1.67e-198
PDLIM1	0.266848	4.26e-149	0.266848	0.552	0.26	1.05e-144
P4HA1	0.265945	4.11e-172	0.265945	0.315	0.09	1.02e-167
LSM4	0.265777	1.89e-144	0.265777	0.461	0.198	4.67e-140
NDUFA7	0.265398	4.72e-205	0.265398	0.435	0.135	1.17e-200
UBE2B	0.26502	3.18e-134	0.26502	0.527	0.253	7.86e-130
TCF7L2	0.264704	4.53e-208	0.264704	0.375	0.099	1.12e-203
UQCRH	0.2639	3.66e-100	0.2639	0.831	0.672	9.04e-96
PLCB3	0.263573	0	0.263573	0.295	0.028	0
KLK10	0.263202	3.41e-220	0.263202	0.242	0.033	8.41e-216
NDUFA1	0.26274	1.34e-109	0.26274	0.779	0.535	3.31e-105
EPSTI1	0.262666	1.14e-178	0.262666	0.363	0.105	2.8e-174
HPCAL1	0.262239	1.59e-170	0.262239	0.341	0.101	3.92e-166
UFM1	0.262086	2.38e-169	0.262086	0.454	0.169	5.89e-165
F11R	0.261765	5.83e-206	0.261765	0.352	0.089	1.44e-201
VAPA	0.26091	4.77e-136	0.26091	0.607	0.319	1.18e-131
GPRC5C	0.260377	1.96e-279	0.260377	0.335	0.055	4.83e-275
DUOXA2	0.260277	1.34e-135	0.260277	0.119	0.012	3.32e-131
USH1C	0.25975	0	0.25975	0.313	0.033	0
GABRP	0.2581	5.98e-115	0.2581	0.202	0.049	1.48e-110
EFHD2	0.258073	4.76e-191	0.258073	0.429	0.14	1.17e-186
DSP	0.257913	7.18e-188	0.257913	0.391	0.117	1.77e-183
APOBEC1	0.256361	0	0.256361	0.225	0.004	0
SEPHS2	0.25617	7.5e-175	0.25617	0.352	0.106	1.85e-170
CHCHD2	0.256168	3.1e-111	0.256168	0.878	0.767	7.65e-107
TAF1D	0.255632	1.29e-110	0.255632	0.457	0.223	3.19e-106
CFL1	0.25458	6.59e-100	0.25458	0.947	0.881	1.63e-95
F2RL1	0.253951	6.26e-256	0.253951	0.307	0.05	1.54e-251
SLC35A3	0.253126	1.84e-238	0.253126	0.322	0.061	4.55e-234
ST6GALNAC1	0.252684	9.25e-308	0.252684	0.245	0.02	2.29e-303
SLC25A37	0.252513	7.8e-140	0.252513	0.383	0.14	1.93e-135
H2AFJ	0.252183	7.45e-106	0.252183	0.557	0.305	1.84e-101
GFPT1	0.251855	4.81e-226	0.251855	0.326	0.067	1.19e-221
BFAR	0.251633	8.18e-207	0.251633	0.343	0.083	2.02e-202
CMPK1	0.251288	7.79e-141	0.251288	0.529	0.247	1.92e-136
RAB27B	0.251194	1.84e-297	0.251194	0.245	0.022	4.54e-293
PRELID1	0.251079	3.86e-112	0.251079	0.534	0.283	9.53e-108
SERPINB1	0.251014	4.71e-130	0.251014	0.414	0.171	1.16e-125
CDX2	0.250973	0	0.250973	0.247	0.018	0
AP3S1	0.250504	5.15e-121	0.250504	0.43	0.193	1.27e-116
PIM3	0.250329	8.64e-152	0.250329	0.386	0.134	2.13e-147
FTH1	0.250183	1.03e-37	0.250183	0.998	0.997	2.54e-33
BAIAP2L1	0.248781	1.35e-269	0.248781	0.305	0.046	3.34e-265
TPT1	0.247506	2.1e-97	0.247506	0.999	0.998	5.18e-93
CERS6	0.247372	1.07e-224	0.247372	0.317	0.063	2.65e-220
FUT2	0.246523	0	0.246523	0.286	0.026	0
STK24	0.246291	1.3e-157	0.246291	0.379	0.127	3.22e-153
SF3B6	0.246167	2.49e-128	0.246167	0.637	0.354	6.16e-124
SDC4	0.245767	1.09e-147	0.245767	0.409	0.153	2.69e-143
IFI44L	0.245075	1.74e-119	0.245075	0.33	0.118	4.3e-115
CLDN1	0.244749	1.28e-171	0.244749	0.339	0.095	3.15e-167
SLC44A1	0.244657	2.92e-180	0.244657	0.366	0.106	7.22e-176
SERPINB6	0.244104	2.82e-130	0.244104	0.446	0.192	6.97e-126
EPHA2	0.243667	1.01e-207	0.243667	0.284	0.054	2.48e-203
ERBB2	0.243607	1.41e-206	0.243607	0.325	0.073	3.48e-202
TSTD1	0.24358	1.88e-153	0.24358	0.552	0.258	4.64e-149
MVP	0.243523	3.89e-151	0.243523	0.424	0.16	9.6e-147
TRAF4	0.242878	2.05e-256	0.242878	0.331	0.06	5.06e-252
LAMB3	0.24261	7.54e-179	0.24261	0.32	0.083	1.86e-174
DDAH1	0.242449	3.56e-243	0.242449	0.305	0.053	8.8e-239
PTTG1IP	0.2423	2.87e-106	0.2423	0.416	0.193	7.09e-102
LGALS9	0.242067	1.13e-189	0.242067	0.385	0.114	2.78e-185
SMIM26	0.241629	2.84e-139	0.241629	0.585	0.296	7.01e-135
GCC2	0.24153	1.6e-116	0.24153	0.467	0.219	3.96e-112
PPIA	0.241245	2.26e-88	0.241245	0.944	0.89	5.58e-84
IRF7	0.240633	2.76e-169	0.240633	0.326	0.089	6.82e-165
MS4A8	0.24042	0	0.24042	0.221	0.009	0
UQCR11	0.240325	6.3e-81	0.240325	0.809	0.655	1.56e-76
GSDMB	0.240269	0	0.240269	0.272	0.02	0
ATP5ME	0.240008	7.02e-86	0.240008	0.816	0.62	1.73e-81
ALDOC	0.239829	3.86e-263	0.239829	0.247	0.028	9.53e-259
ANXA11	0.239744	2.94e-120	0.239744	0.52	0.258	7.27e-116
TMPRSS2	0.239667	1.11e-241	0.239667	0.264	0.038	2.75e-237
PARD6B	0.23927	1.19e-233	0.23927	0.287	0.047	2.93e-229
PLLP	0.239259	6.47e-230	0.239259	0.284	0.048	1.6e-225
RPS17	0.239244	2.91e-56	0.239244	0.907	0.858	7.18e-52
SI	0.238482	0	0.238482	0.155	0.001	0
TMEM59	0.238038	2.37e-60	0.238038	0.715	0.561	5.84e-56
EPN1	0.237927	2.82e-179	0.237927	0.352	0.099	6.97e-175
RPL38	0.237749	3.6e-94	0.237749	0.988	0.922	8.88e-90
CAST	0.236983	3.27e-126	0.236983	0.516	0.25	8.07e-122
MRPS36	0.236489	1.54e-160	0.236489	0.427	0.156	3.81e-156
OCIAD2	0.23609	4.03e-148	0.23609	0.594	0.3	9.95e-144
CGN	0.235918	4.95e-255	0.235918	0.28	0.04	1.22e-250
GALE	0.235371	6.73e-237	0.235371	0.294	0.05	1.66e-232
IFNGR2	0.235364	1.14e-134	0.235364	0.362	0.13	2.81e-130
MIEN1	0.235362	4.26e-145	0.235362	0.446	0.179	1.05e-140
CANX	0.234784	1.93e-114	0.234784	0.532	0.274	4.77e-110
MGAT4B	0.234396	1.41e-219	0.234396	0.307	0.06	3.48e-215
HIST2H2BE	0.23411	8.03e-159	0.23411	0.226	0.048	1.98e-154
PNPLA2	0.234108	9.18e-163	0.234108	0.348	0.104	2.27e-158
SUN1	0.233893	2.42e-160	0.233893	0.346	0.104	5.97e-156
ETHE1	0.232739	5.09e-127	0.232739	0.344	0.129	1.26e-122
TNIP1	0.232482	9.1e-166	0.232482	0.35	0.104	2.25e-161
CHP1	0.232393	9.52e-142	0.232393	0.361	0.124	2.35e-137
PCBD1	0.232353	2.2e-139	0.232353	0.458	0.193	5.44e-135
DNAJC15	0.232293	3.26e-126	0.232293	0.505	0.24	8.04e-122
NDUFV2	0.231953	1.01e-133	0.231953	0.561	0.281	2.5e-129
FCGRT	0.231478	1.35e-118	0.231478	0.525	0.265	3.33e-114
FAM13A	0.230568	4.85e-143	0.230568	0.265	0.074	1.2e-138
GBP3	0.230164	3.88e-218	0.230164	0.281	0.049	9.59e-214
CTNND1	0.230006	3.3e-145	0.230006	0.435	0.173	8.15e-141
HRASLS2	0.229552	3.63e-245	0.229552	0.163	0.009	8.98e-241
PERP	0.229239	8.16e-223	0.229239	0.589	0.257	2.02e-218
CYP4F3	0.229058	0	0.229058	0.239	0.013	0
MIR210HG	0.229014	1.41e-224	0.229014	0.264	0.04	3.48e-220
LY6D	0.228325	4.11e-157	0.228325	0.184	0.027	1.02e-152
SORL1	0.228016	1.5e-91	0.228016	0.304	0.13	3.7e-87
MLPH	0.227549	8.36e-199	0.227549	0.29	0.059	2.06e-194
MCRIP2	0.227434	1.75e-184	0.227434	0.312	0.075	4.33e-180
COX6A1	0.227176	2.59e-80	0.227176	0.841	0.673	6.39e-76
MIR194-2HG	0.226854	0	0.226854	0.221	0.008	0
ADD3	0.225741	1.65e-131	0.225741	0.375	0.14	4.08e-127
SLC25A5	0.225496	6.69e-57	0.225496	0.541	0.366	1.65e-52
VNN1	0.224555	9.62e-172	0.224555	0.209	0.035	2.37e-167
ADAM9	0.224449	1.61e-169	0.224449	0.311	0.08	3.97e-165
HMGA1	0.224312	8.86e-111	0.224312	0.389	0.165	2.19e-106
MGLL	0.223804	7.31e-137	0.223804	0.332	0.109	1.81e-132
UBALD2	0.223716	6.11e-133	0.223716	0.389	0.148	1.51e-128
SDR16C5	0.223672	8.19e-216	0.223672	0.227	0.029	2.02e-211
DDIT4	0.222521	1e-63	0.222521	0.574	0.375	2.47e-59
MSMO1	0.222491	9.39e-120	0.222491	0.254	0.077	2.32e-115
PDLIM4	0.222004	2.56e-92	0.222004	0.261	0.102	6.33e-88
FKBP1B	0.22132	1.04e-255	0.22132	0.249	0.03	2.58e-251
BCAS1	0.221116	1.54e-193	0.221116	0.238	0.039	3.79e-189
RHOC	0.221048	8.1e-72	0.221048	0.566	0.356	2e-67
TFRC	0.220409	1.07e-140	0.220409	0.287	0.081	2.64e-136
GNB2	0.220305	4.43e-120	0.220305	0.507	0.248	1.09e-115
GUCY2C	0.218715	0	0.218715	0.208	0.002	0
CCL15	0.218317	0	0.218317	0.21	0.006	0
POLR1D	0.21804	5.75e-113	0.21804	0.49	0.24	1.42e-108
AKAP1	0.217647	2.66e-222	0.217647	0.279	0.047	6.56e-218
IGF2BP2	0.217606	1.04e-191	0.217606	0.307	0.07	2.58e-187
FDFT1	0.217145	8.99e-101	0.217145	0.334	0.141	2.22e-96
ANXA2	0.215378	7.33e-81	0.215378	0.911	0.758	1.81e-76
CRIP1	0.214918	6.78e-185	0.214918	0.57	0.258	1.67e-180
ATP5MPL	0.214826	3.62e-71	0.214826	0.771	0.593	8.94e-67
PKM	0.214794	6.48e-70	0.214794	0.651	0.441	1.6e-65
ATP5MC3	0.214522	5.75e-74	0.214522	0.675	0.46	1.42e-69
RMND5A	0.2143	3.25e-183	0.2143	0.277	0.058	8.02e-179
FOXA3	0.213048	1.37e-291	0.213048	0.236	0.019	3.39e-287
PLSCR1	0.212367	2.59e-91	0.212367	0.443	0.223	6.4e-87
AC005186.1	0.212236	0	0.212236	0.145	0.001	0
VASP	0.21195	2.29e-138	0.21195	0.4	0.153	5.66e-134
HK2	0.211871	2.03e-201	0.211871	0.203	0.025	5.01e-197
MX1	0.21183	4.74e-130	0.21183	0.3	0.094	1.17e-125
TMEM30B	0.211772	1.99e-203	0.211772	0.261	0.045	4.92e-199
HILPDA	0.210927	4.76e-70	0.210927	0.17	0.061	1.18e-65
DHRS11	0.2109	6.53e-276	0.2109	0.203	0.015	1.61e-271
PDXDC1	0.210683	1.39e-176	0.210683	0.305	0.074	3.44e-172
SSFA2	0.210315	2.1e-138	0.210315	0.31	0.095	5.19e-134
RNF103	0.210306	1.52e-173	0.210306	0.275	0.061	3.76e-169
ERRFI1	0.210046	3.16e-83	0.210046	0.37	0.175	7.79e-79
PLA2G16	0.210001	5.82e-129	0.210001	0.424	0.181	1.44e-124
TBCA	0.209691	2.22e-120	0.209691	0.709	0.435	5.47e-116
RNF7	0.20941	7.5e-100	0.20941	0.546	0.301	1.85e-95
SLC6A20	0.209189	2.16e-283	0.209189	0.228	0.018	5.33e-279
APOL2	0.20917	1.92e-125	0.20917	0.232	0.062	4.73e-121
PRR15	0.208717	7.67e-212	0.208717	0.243	0.036	1.89e-207
CRB3	0.208211	1.46e-176	0.208211	0.277	0.06	3.61e-172
POF1B	0.208001	6.39e-253	0.208001	0.247	0.029	1.58e-248
RPS24	0.207438	1.78e-47	0.207438	0.989	0.995	4.39e-43
WASL	0.207423	5.71e-167	0.207423	0.31	0.081	1.41e-162
RAPGEFL1	0.20703	7.99e-285	0.20703	0.23	0.019	1.97e-280
CHMP5	0.206817	2.68e-80	0.206817	0.424	0.225	6.61e-76
RPL23A	0.206661	3.75e-49	0.206661	0.976	0.989	9.26e-45
TMSB10	0.206559	2.47e-50	0.206559	1	0.994	6.1e-46
TMEM37	0.20634	2.15e-152	0.20634	0.212	0.044	5.3e-148
HDHD3	0.206182	1.34e-189	0.206182	0.3	0.067	3.3e-185
INF2	0.206003	2.85e-174	0.206003	0.28	0.063	7.04e-170
DBI	0.20584	2.57e-78	0.20584	0.71	0.49	6.36e-74
RETSAT	0.205343	1.62e-234	0.205343	0.249	0.033	4e-230
APOA1	0.204921	1.23e-53	0.204921	0.047	0.005	3.04e-49
RNMT	0.204496	1.09e-95	0.204496	0.328	0.134	2.7e-91
BLVRB	0.204427	4.1e-113	0.204427	0.421	0.188	1.01e-108
RPL31	0.204203	3.09e-59	0.204203	0.993	0.945	7.63e-55
C1GALT1	0.204191	1.03e-180	0.204191	0.267	0.054	2.55e-176
GDA	0.203797	1.33e-241	0.203797	0.209	0.019	3.29e-237
MAP3K13	0.202504	6.52e-113	0.202504	0.402	0.173	1.61e-108
PLBD1	0.20222	1.22e-148	0.20222	0.293	0.08	3.02e-144
TMEM123	0.201143	2.33e-91	0.201143	0.49	0.262	5.76e-87
GOLGA4	0.200946	1.61e-100	0.200946	0.387	0.172	3.97e-96
SEMA3B	0.200926	1.47e-168	0.200926	0.254	0.052	3.63e-164
SPINT1-AS1	0.200423	3.05e-144	0.200423	0.31	0.091	7.52e-140
DDX60	0.200305	3.76e-187	0.200305	0.238	0.04	9.29e-183
ITGA3	0.200085	1.1e-155	0.200085	0.299	0.082	2.72e-151
SNRPD1	0.199562	5.26e-74	0.199562	0.469	0.267	1.3e-69
ARL14	0.199259	2.12e-173	0.199259	0.215	0.035	5.22e-169
CBX3	0.19867	1.41e-98	0.19867	0.495	0.26	3.47e-94
SAP18	0.198126	1.01e-86	0.198126	0.758	0.531	2.5e-82
RNASE4	0.197925	2.29e-204	0.197925	0.241	0.037	5.65e-200
RAB11A	0.197889	1.79e-117	0.197889	0.542	0.284	4.43e-113
EPS8L2	0.197565	5.35e-157	0.197565	0.291	0.075	1.32e-152
MYEOV	0.197186	1.45e-186	0.197186	0.235	0.039	3.57e-182
VPS4B	0.196909	1.87e-152	0.196909	0.314	0.091	4.61e-148
N4BP2L2	0.196857	1.76e-61	0.196857	0.611	0.414	4.35e-57
CD151	0.196543	4.23e-114	0.196543	0.552	0.298	1.05e-109
MRPL57	0.196535	1.09e-88	0.196535	0.518	0.29	2.7e-84
MTMR11	0.196297	8.56e-178	0.196297	0.25	0.048	2.11e-173
TMEM256	0.196249	4.95e-82	0.196249	0.388	0.192	1.22e-77
IQGAP2	0.195803	2.61e-128	0.195803	0.301	0.095	6.43e-124
TSTA3	0.19558	7.33e-100	0.19558	0.335	0.135	1.81e-95
IER3IP1	0.195217	4e-115	0.195217	0.377	0.153	9.88e-111
GPA33	0.194983	0	0.194983	0.165	0.003	0
OAS1	0.194577	8.05e-97	0.194577	0.246	0.083	1.99e-92
FUT3	0.194481	2.44e-212	0.194481	0.232	0.031	6.01e-208
HID1	0.19439	1.79e-238	0.19439	0.239	0.029	4.43e-234
COX17	0.193923	7.59e-98	0.193923	0.584	0.342	1.87e-93
NPEPPS	0.19381	3.96e-116	0.19381	0.302	0.102	9.79e-112
SYNGR2	0.193716	1.19e-107	0.193716	0.44	0.209	2.94e-103
SINHCAF	0.193568	3.72e-133	0.193568	0.322	0.105	9.18e-129
STK39	0.193346	9.91e-188	0.193346	0.251	0.045	2.45e-183
APLP2	0.19327	2.03e-110	0.19327	0.604	0.349	5.01e-106
PRELID2	0.193089	2.78e-270	0.193089	0.222	0.019	6.88e-266
MIA	0.192969	1.52e-53	0.192969	0.122	0.035	3.75e-49
CHMP2A	0.192962	4.23e-81	0.192962	0.552	0.329	1.04e-76
BCL2L1	0.192663	3.13e-123	0.192663	0.317	0.107	7.74e-119
PTPRR	0.192001	1.88e-259	0.192001	0.181	0.011	4.64e-255
XRCC4	0.191927	6.09e-179	0.191927	0.203	0.03	1.5e-174
GPR160	0.191819	9.64e-173	0.191819	0.213	0.036	2.38e-168
BTF3	0.191595	3e-64	0.191595	0.898	0.877	7.41e-60
TRNP1	0.191595	2.52e-151	0.191595	0.2	0.037	6.23e-147
SLC12A2	0.191476	2.71e-87	0.191476	0.24	0.083	6.69e-83
KRAS	0.191399	2e-126	0.191399	0.315	0.104	4.93e-122
EPB41L4A-AS1	0.191151	3.24e-90	0.191151	0.309	0.127	8e-86
TMPRSS3	0.190801	4.08e-189	0.190801	0.221	0.033	1.01e-184
CHMP2B	0.190655	2.03e-105	0.190655	0.339	0.134	5.01e-101
ATP5PD	0.190359	4.44e-84	0.190359	0.594	0.365	1.1e-79
NT5C	0.190106	4.47e-130	0.190106	0.383	0.149	1.11e-125
CAMK2N1	0.190021	0	0.190021	0.533	0.165	0
C1orf21	0.189898	9.28e-148	0.189898	0.287	0.078	2.29e-143
DEGS2	0.189837	5.56e-216	0.189837	0.221	0.027	1.37e-211
GSTA1	0.189539	7.64e-64	0.189539	0.136	0.037	1.89e-59
UBD	0.189149	9.27e-90	0.189149	0.153	0.035	2.29e-85
AP1S1	0.18904	3.06e-124	0.18904	0.321	0.109	7.56e-120
BAIAP2L2	0.188897	1.58e-291	0.188897	0.223	0.017	3.91e-287
MGAT4A	0.188874	4.08e-86	0.188874	0.256	0.096	1.01e-81
CDHR2	0.188605	1.26e-296	0.188605	0.186	0.008	3.1e-292
MOGAT3	0.188494	0	0.188494	0.177	0.001	0
PLEK2	0.188258	9.96e-196	0.188258	0.235	0.036	2.46e-191
RAB5IF	0.188143	5.62e-98	0.188143	0.365	0.158	1.39e-93
OST4	0.187665	3.39e-68	0.187665	0.905	0.784	8.38e-64
CD24	0.187645	1.04e-34	0.187645	0.428	0.293	2.57e-30
KLF3	0.187541	1.93e-109	0.187541	0.342	0.134	4.76e-105
INSIG2	0.187117	4.6e-116	0.187117	0.262	0.08	1.14e-111
AFG3L2	0.186563	5.01e-153	0.186563	0.263	0.062	1.24e-148
B3GNT3	0.186401	2.35e-249	0.186401	0.213	0.019	5.8e-245
SQLE	0.186342	9.79e-75	0.186342	0.233	0.087	2.42e-70
CYCS	0.186235	1.41e-55	0.186235	0.512	0.331	3.49e-51
HNF4G	0.185932	3.12398660006006e-312	0.185932	0.198	0.009	7.71e-308
PLEKHJ1	0.18538	1.04e-108	0.18538	0.336	0.129	2.58e-104
NBL1	0.185082	1.06e-199	0.185082	0.418	0.146	2.63e-195
BSG	0.184597	1.72e-72	0.184597	0.601	0.387	4.24e-68
TMED4	0.184493	9.58e-92	0.184493	0.36	0.159	2.36e-87
DGUOK	0.18419	5.45e-95	0.18419	0.402	0.188	1.35e-90
B3GNT5	0.184109	1.77e-147	0.184109	0.245	0.056	4.36e-143
CLIC1	0.18392	2.44e-34	0.18392	0.785	0.686	6.03e-30
RETREG1	0.183837	9.45e-190	0.183837	0.207	0.028	2.33e-185
NEDD4L	0.183741	8.35e-149	0.183741	0.246	0.056	2.06e-144
SMCO4	0.183541	2.65e-110	0.183541	0.275	0.09	6.54e-106
SYT8	0.183434	5.12e-142	0.183434	0.248	0.064	1.26e-137
ECHS1	0.183275	3.37e-84	0.183275	0.387	0.187	8.32e-80
GNG5	0.183247	4.01e-93	0.183247	0.727	0.489	9.9e-89
SCNN1A	0.18322	3.15e-131	0.18322	0.236	0.058	7.77e-127
ARL4A	0.183173	8.92e-83	0.183173	0.313	0.134	2.2e-78
PDIA4	0.183106	1.18e-71	0.183106	0.354	0.175	2.92e-67
GATA6-AS1	0.183073	1.79e-203	0.183073	0.21	0.026	4.42e-199
IL17RE	0.182996	4.19e-201	0.182996	0.215	0.028	1.03e-196
AC005550.2	0.182764	0	0.182764	0.168	0.002	0
F3	0.182533	2.59e-94	0.182533	0.24	0.079	6.4e-90
FIS1	0.181833	3.45e-56	0.181833	0.528	0.347	8.53e-52
PPP2R2A	0.181519	1.38e-103	0.181519	0.266	0.089	3.41e-99
TRAK1	0.181467	6.64e-130	0.181467	0.271	0.077	1.64e-125
TMEM41B	0.181445	1.69e-149	0.181445	0.254	0.059	4.17e-145
SDC1	0.181247	2.86e-161	0.181247	0.356	0.123	7.06e-157
NMU	0.181133	2.85e-154	0.181133	0.151	0.017	7.04e-150
FAM213B	0.180707	1.81e-173	0.180707	0.226	0.039	4.47e-169
LAMA3	0.180693	3.56e-149	0.180693	0.195	0.033	8.8e-145
SLC39A5	0.180588	5.12938953512382e-320	0.180588	0.19	0.007	1.26675403959418e-315
CEACAM1	0.180571	2.34e-129	0.180571	0.2	0.042	5.77e-125
SERF2	0.180491	8.46e-61	0.180491	0.997	0.988	2.09e-56
HSD11B2	0.180405	2.31e-253	0.180405	0.184	0.012	5.71e-249
PYCARD	0.180285	7.48e-74	0.180285	0.377	0.19	1.85e-69
NDUFB4	0.180164	1.43e-91	0.180164	0.689	0.45	3.54e-87
ALDH1A1	0.17998	5.73e-70	0.17998	0.298	0.135	1.42e-65
FLNB	0.179546	1.79e-69	0.179546	0.306	0.141	4.42e-65
ENO2	0.179335	4.26e-150	0.179335	0.213	0.04	1.05e-145
PTPRH	0.179262	4.67e-254	0.179262	0.199	0.015	1.15e-249
NDUFC1	0.179146	4.49e-117	0.179146	0.581	0.325	1.11e-112
CCDC34	0.179144	1.92e-134	0.179144	0.227	0.052	4.75e-130
TSPAN15	0.178994	3.67e-155	0.178994	0.245	0.053	9.07e-151
ARHGDIA	0.178898	3.53e-97	0.178898	0.45	0.227	8.72e-93
PIK3C2G	0.178824	2.59e-263	0.178824	0.181	0.01	6.4e-259
UQCC3	0.178788	4.22e-110	0.178788	0.329	0.125	1.04e-105
RTN3	0.17832	2.12e-95	0.17832	0.388	0.178	5.23e-91
CRNDE	0.178279	1.44e-137	0.178279	0.225	0.05	3.57e-133
SPR	0.178263	9.29e-160	0.178263	0.238	0.048	2.29e-155
FAM177A1	0.177717	3e-99	0.177717	0.428	0.209	7.41e-95
SLC2A1	0.177506	3.1e-143	0.177506	0.291	0.092	7.66e-139
ALDOA	0.177452	4.6e-113	0.177452	0.266	0.082	1.14e-108
ALDH18A1	0.177235	7.34e-158	0.177235	0.212	0.039	1.81e-153
CXCL16	0.17713	3.47e-126	0.17713	0.3	0.1	8.57e-122
IL18	0.177098	8.12e-137	0.177098	0.239	0.058	2.01e-132
MAP2K3	0.177082	1.12e-130	0.177082	0.267	0.075	2.75e-126
NDUFB7	0.176545	2.18e-48	0.176545	0.573	0.402	5.37e-44
ACTG1	0.176498	5.79e-33	0.176498	0.948	0.939	1.43e-28
PDGFA	0.176343	1.37e-166	0.176343	0.242	0.05	3.38e-162
GABRA2	0.176168	1.52e-291	0.176168	0.135	0.002	3.76e-287
TSPAN13	0.175721	7.95e-92	0.175721	0.319	0.131	1.96e-87
MECOM	0.175247	2.08e-149	0.175247	0.247	0.057	5.13e-145
BHLHE41	0.175223	9.81e-122	0.175223	0.233	0.06	2.42e-117
ARF1	0.175216	1.67e-84	0.175216	0.599	0.371	4.12e-80
ADIPOR2	0.175202	4.58e-138	0.175202	0.24	0.057	1.13e-133
PROM1	0.174973	9.51e-153	0.174973	0.216	0.041	2.35e-148
CDC42	0.174716	3.14e-66	0.174716	0.663	0.46	7.74e-62
FBLIM1	0.174697	1.5e-120	0.174697	0.28	0.088	3.71e-116
HNMT	0.174016	1.15e-84	0.174016	0.375	0.178	2.83e-80
PARP14	0.173908	1.59e-99	0.173908	0.275	0.096	3.93e-95
RHOF	0.173738	4.62e-123	0.173738	0.251	0.07	1.14e-118
ANO9	0.173224	2.56e-206	0.173224	0.196	0.021	6.33e-202
SIRT7	0.17304	6.84e-126	0.17304	0.272	0.08	1.69e-121
ADI1	0.172826	3.38e-58	0.172826	0.326	0.174	8.36e-54
LPCAT3	0.17264	1.04e-157	0.17264	0.219	0.041	2.57e-153
CHCHD10	0.172562	7.68e-47	0.172562	0.474	0.31	1.9e-42
TP53I11	0.172349	7.98e-159	0.172349	0.218	0.04	1.97e-154
NR0B2	0.17233	3.89e-158	0.17233	0.191	0.029	9.6e-154
PRSS21	0.172057	1.1e-171	0.172057	0.208	0.033	2.71e-167
MARVELD3	0.171554	1.06e-176	0.171554	0.212	0.033	2.62e-172
MRPL52	0.171419	1.47e-74	0.171419	0.45	0.249	3.63e-70
PTTG1	0.171238	2.2e-32	0.171238	0.101	0.058	5.44e-28
PTPRF	0.171071	8.54e-101	0.171071	0.305	0.115	2.11e-96
PSMA2	0.170541	4.88e-81	0.170541	0.474	0.264	1.21e-76
CYC1	0.170228	1.14e-65	0.170228	0.374	0.198	2.83e-61
CEBPG	0.169478	5.8e-106	0.169478	0.248	0.076	1.43e-101
SHISA5	0.169335	6.67e-92	0.169335	0.35	0.154	1.65e-87
SSBP3	0.168951	9.43e-118	0.168951	0.252	0.072	2.33e-113
ERBIN	0.168286	8.11e-102	0.168286	0.267	0.09	2e-97
UBL3	0.167963	2.95e-92	0.167963	0.266	0.095	7.27e-88
FAM83H	0.167819	1.08e-160	0.167819	0.225	0.042	2.66e-156
ALDH3A1	0.167642	3.53e-214	0.167642	0.133	0.005	8.72e-210
SLCO4A1	0.167447	1.65e-180	0.167447	0.2	0.028	4.09e-176
MANSC1	0.167355	7.73e-156	0.167355	0.226	0.045	1.91e-151
RNF213	0.167291	1.14e-56	0.167291	0.345	0.184	2.81e-52
FAM162A	0.166992	1.69e-151	0.166992	0.471	0.206	4.17e-147
BMP2	0.16699	4.88e-132	0.16699	0.204	0.042	1.21e-127
LAD1	0.166666	8.35e-102	0.166666	0.299	0.112	2.06e-97
FZD5	0.165744	1.03e-152	0.165744	0.225	0.045	2.53e-148
AK4	0.165711	4.34e-163	0.165711	0.192	0.029	1.07e-158
EIF6	0.1654	5.14e-61	0.1654	0.435	0.253	1.27e-56
PLEC	0.164211	2.13e-78	0.164211	0.324	0.147	5.27e-74
FAM221A	0.16385	5.47e-153	0.16385	0.213	0.04	1.35e-148
RALBP1	0.163704	5.36e-90	0.163704	0.343	0.151	1.32e-85
NPTN	0.163582	1.93e-86	0.163582	0.283	0.11	4.76e-82
PTK6	0.163517	2.23e-166	0.163517	0.201	0.031	5.51e-162
MAOA	0.162363	2.58e-69	0.162363	0.262	0.11	6.36e-65
MCU	0.162268	4.05e-181	0.162268	0.186	0.022	1e-176
PIP5K1B	0.161798	6.86e-262	0.161798	0.177	0.009	1.69e-257
DSTN	0.161458	1.31e-119	0.161458	0.83	0.572	3.23e-115
FMO5	0.161335	1.92e-110	0.161335	0.195	0.046	4.74e-106
RPL28	0.161295	1.24e-45	0.161295	0.998	0.996	3.05e-41
TAGLN2	0.161277	1.56e-32	0.161277	0.636	0.495	3.86e-28
PNKD	0.161204	3.53e-82	0.161204	0.382	0.188	8.72e-78
LASP1	0.161129	2.53e-77	0.161129	0.281	0.116	6.25e-73
PAPOLA	0.161009	1.71e-69	0.161009	0.419	0.229	4.23e-65
LTBR	0.160927	3.31e-84	0.160927	0.302	0.125	8.19e-80
UGCG	0.160784	8.19e-75	0.160784	0.271	0.111	2.02e-70
LPIN3	0.160729	1.67e-132	0.160729	0.2	0.04	4.13e-128
RAB1A	0.160638	1.46e-72	0.160638	0.448	0.251	3.62e-68
LENG8	0.160598	2.83e-90	0.160598	0.305	0.124	6.98e-86
PGRMC1	0.160436	5.46e-68	0.160436	0.347	0.172	1.35e-63
CD2AP	0.160411	5.89e-88	0.160411	0.273	0.103	1.46e-83
SEMA4B	0.160129	1.06e-143	0.160129	0.204	0.038	2.61e-139
MLF2	0.16003	3.17e-76	0.16003	0.387	0.196	7.82e-72
VPS13A	0.159991	5.33e-107	0.159991	0.225	0.063	1.32e-102
MBOAT2	0.159954	1.78e-126	0.159954	0.205	0.045	4.4e-122
PRR34-AS1	0.159727	2.54e-102	0.159727	0.243	0.076	6.26e-98
TSPO	0.159622	3.18e-64	0.159622	0.707	0.509	7.86e-60
NDUFA2	0.159588	5.39e-74	0.159588	0.523	0.316	1.33e-69
PTMA	0.159031	1.05e-33	0.159031	0.998	0.994	2.6e-29
ESRP1	0.158912	2.74e-141	0.158912	0.221	0.047	6.77e-137
HSPE1	0.158429	1.29e-42	0.158429	0.682	0.521	3.18e-38
TM9SF2	0.158217	2.33e-75	0.158217	0.336	0.158	5.74e-71
FOXP1	0.158083	1.49e-78	0.158083	0.435	0.238	3.67e-74
SMIM15	0.15792	1.77e-100	0.15792	0.278	0.098	4.37e-96
SLC11A2	0.157827	9.07e-93	0.157827	0.167	0.047	2.24e-88
POLR2J	0.157699	2.79e-80	0.157699	0.442	0.239	6.88e-76
COA4	0.157593	1.92e-74	0.157593	0.325	0.15	4.73e-70
DGAT1	0.157331	4.53e-125	0.157331	0.199	0.042	1.12e-120
EIF2S2	0.157209	2.42e-58	0.157209	0.477	0.294	5.97e-54
SLC50A1	0.157051	3.66e-86	0.157051	0.24	0.084	9.04e-82
CHURC1	0.156944	5.57e-88	0.156944	0.424	0.219	1.38e-83
CKS2	0.15691	2.79e-32	0.15691	0.189	0.096	6.88e-28
SAMD9	0.156656	9.4e-72	0.156656	0.216	0.079	2.32e-67
ADIRF	0.15648	1.24e-157	0.15648	0.574	0.282	3.05e-153
LCOR	0.156382	4.2e-100	0.156382	0.249	0.081	1.04e-95
DPP4	0.156343	3.34e-175	0.156343	0.175	0.02	8.25e-171
SUCLG2	0.15622	5.41e-97	0.15622	0.279	0.101	1.34e-92
ASL	0.155981	3.88e-110	0.155981	0.227	0.062	9.57e-106
TMEM120A	0.15582	1.33e-87	0.15582	0.249	0.088	3.29e-83
MIDN	0.155655	1.95e-61	0.155655	0.343	0.179	4.82e-57
CSNK2A1	0.155544	7.19e-85	0.155544	0.288	0.115	1.77e-80
GNG12	0.155392	7.35e-91	0.155392	0.261	0.093	1.81e-86
B2M	0.155296	5.88e-37	0.155296	1	0.978	1.45e-32
XAF1	0.155224	1.14e-76	0.155224	0.254	0.099	2.82e-72
EIF3H	0.155166	1.99e-60	0.155166	0.589	0.395	4.9e-56
CDX1	0.154915	0	0.154915	0.145	0.001	0
EFNB1	0.154877	1.7e-112	0.154877	0.226	0.062	4.21e-108
ZBTB7A	0.154633	2.75e-97	0.154633	0.279	0.102	6.8e-93
MYO15B	0.15432	2.06e-173	0.15432	0.17	0.019	5.08e-169
B4GALT5	0.15428	2.71e-95	0.15428	0.23	0.072	6.7e-91
KIAA1551	0.154264	3.87e-64	0.154264	0.271	0.121	9.56e-60
FAM102A	0.154205	2.73e-103	0.154205	0.23	0.068	6.73e-99
PSME2	0.154144	2.79e-34	0.154144	0.488	0.344	6.9e-30
TMEM106B	0.154043	4.01e-71	0.154043	0.242	0.096	9.91e-67
RHOD	0.153933	5.1e-95	0.153933	0.198	0.055	1.26e-90
TJP2	0.153686	2.06e-147	0.153686	0.187	0.031	5.08e-143
PPP1CB	0.15337	2e-75	0.15337	0.521	0.318	4.94e-71
PFKP	0.153296	2.75e-89	0.153296	0.229	0.075	6.8e-85
NDUFB3	0.153119	4.41e-64	0.153119	0.5	0.308	1.09e-59
IGFBP2	0.153109	5.34e-105	0.153109	0.374	0.17	1.32e-100
PPP2CB	0.153108	2.98e-95	0.153108	0.249	0.083	7.37e-91
DDR1	0.153101	5.57e-77	0.153101	0.251	0.096	1.38e-72
KDM7A	0.152998	3.43e-153	0.152998	0.19	0.03	8.47e-149
HELZ2	0.152915	1.67e-134	0.152915	0.188	0.035	4.12e-130
AZGP1	0.152773	5.3e-108	0.152773	0.181	0.04	1.31e-103
GCNT1	0.152525	3.45e-191	0.152525	0.162	0.014	8.52e-187
UNC93B1	0.152519	3.33e-111	0.152519	0.243	0.072	8.23e-107
EDF1	0.152374	3.3e-34	0.152374	0.83	0.748	8.16e-30
PDCD6IP	0.152265	2.65e-76	0.152265	0.275	0.113	6.55e-72
IL32	0.152089	4.64e-148	0.152089	0.746	0.458	1.14e-143
CANT1	0.151826	1.21e-130	0.151826	0.204	0.043	3e-126
ABO	0.151635	7.18e-170	0.151635	0.187	0.025	1.77e-165
PSORS1C1	0.151498	7.06e-164	0.151498	0.175	0.022	1.74e-159
ANXA3	0.151446	2.43e-85	0.151446	0.28	0.113	6.01e-81
LINC00926	0.150855	7.78e-206	0.150855	0.162	0.012	1.92e-201
PLOD2	0.150702	3.75e-66	0.150702	0.211	0.079	9.26e-62
OPTN	0.15047	1.06e-65	0.15047	0.278	0.124	2.61e-61
SCOC	0.150293	1.53e-77	0.150293	0.31	0.138	3.77e-73
SH3BGRL2	0.149769	1.84e-112	0.149769	0.218	0.058	4.53e-108
CLRN3	0.14936	6.6e-253	0.14936	0.159	0.007	1.63e-248
MGST1	0.149066	3e-185	0.149066	0.411	0.158	7.4e-181
SMPDL3A	0.148948	1.7e-124	0.148948	0.184	0.036	4.2e-120
KIZ	0.14892	4.74e-129	0.14892	0.171	0.03	1.17e-124
FA2H	0.148909	1.82e-208	0.148909	0.162	0.012	4.49e-204
MT1F	0.148555	1.25e-25	0.148555	0.298	0.195	3.09e-21
PARP4	0.148525	2.09e-104	0.148525	0.223	0.064	5.16e-100
ZBTB7B	0.148485	1.85e-144	0.148485	0.187	0.031	4.58e-140
CDK2AP2	0.148343	5.11e-76	0.148343	0.298	0.131	1.26e-71
KRCC1	0.148084	8.17e-69	0.148084	0.255	0.106	2.02e-64
MT-ND5	0.148067	1.68e-31	0.148067	0.881	0.817	4.14e-27
RPL29	0.148002	3.31e-27	0.148002	0.98	0.988	8.17e-23
EXT1	0.147903	1.76e-117	0.147903	0.192	0.042	4.35e-113
IRF8	0.147813	6.93e-144	0.147813	0.194	0.036	1.71e-139
CDCP1	0.147563	2.88e-133	0.147563	0.202	0.041	7.1e-129
CIDEB	0.147542	9.62e-168	0.147542	0.159	0.017	2.38e-163
CAMK2D	0.147477	6.37e-100	0.147477	0.213	0.06	1.57e-95
CHMP3	0.147434	4.13e-76	0.147434	0.357	0.176	1.02e-71
MX2	0.147337	3.07e-78	0.147337	0.189	0.058	7.57e-74
TNFRSF14	0.147318	2.2e-83	0.147318	0.27	0.105	5.44e-79
ESYT2	0.147045	3.5e-89	0.147045	0.221	0.07	8.63e-85
STAU1	0.146932	2.14e-76	0.146932	0.319	0.146	5.29e-72
TAX1BP1	0.146912	1.2e-65	0.146912	0.433	0.25	2.97e-61
MXI1	0.146804	7.12e-80	0.146804	0.215	0.073	1.76e-75
RSAD2	0.146779	1.03e-96	0.146779	0.128	0.022	2.54e-92
GULP1	0.146772	5.67e-99	0.146772	0.201	0.054	1.4e-94
DPY30	0.145973	1.35e-64	0.145973	0.394	0.216	3.34e-60
SH2D3A	0.145513	2.29e-90	0.145513	0.22	0.069	5.65e-86
RALY	0.145391	9.49e-80	0.145391	0.364	0.18	2.34e-75
AC004556.1	0.145366	2.61e-118	0.145366	0.209	0.051	6.46e-114
MLXIPL	0.145305	5.39e-148	0.145305	0.155	0.019	1.33e-143
MET	0.145251	4.1e-124	0.145251	0.193	0.04	1.01e-119
TMEM125	0.145038	8.74e-137	0.145038	0.178	0.03	2.16e-132
SCAND1	0.144734	8.34e-65	0.144734	0.495	0.305	2.06e-60
MUC20-OT1	0.144674	1.41e-72	0.144674	0.33	0.16	3.47e-68
MLX	0.144639	1.7e-101	0.144639	0.245	0.079	4.21e-97
IFI44	0.144498	1.04e-76	0.144498	0.255	0.1	2.57e-72
BCL10	0.143981	3.99e-88	0.143981	0.216	0.068	9.84e-84
DOCK5	0.143565	1.61e-128	0.143565	0.193	0.039	3.97e-124
ITGA2	0.143546	1.66e-90	0.143546	0.18	0.047	4.11e-86
HOOK2	0.143542	1.81e-66	0.143542	0.285	0.129	4.47e-62
REP15	0.143428	1.4e-142	0.143428	0.08	0.003	3.47e-138
NDUFA5	0.142794	3.41e-63	0.142794	0.383	0.209	8.42e-59
PDK1	0.142696	4.53e-117	0.142696	0.175	0.035	1.12e-112
AL133453.1	0.142451	5.5e-118	0.142451	0.15	0.025	1.36e-113
MTTP	0.142254	1.4e-258	0.142254	0.112	0.001	3.45e-254
SMPD3	0.142124	8.29e-207	0.142124	0.152	0.01	2.05e-202
CTSS	0.141906	6.07e-146	0.141906	0.451	0.204	1.5e-141
NR1D1	0.141819	1.15e-142	0.141819	0.166	0.024	2.83e-138
ESPN	0.141506	1.91e-225	0.141506	0.149	0.007	4.73e-221
UCA1	0.141477	1.77e-72	0.141477	0.107	0.021	4.38e-68
BTNL3	0.141466	4.81269345613958e-320	0.141466	0.139	0.001	1.18854277592823e-315
HSD17B12	0.141131	5.16e-76	0.141131	0.266	0.108	1.27e-71
FAM120A	0.140461	6.44e-59	0.140461	0.279	0.131	1.59e-54
PSAPL1	0.14041	1.36e-239	0.14041	0.103	0.001	3.35e-235
SOX9	0.140398	4.18e-78	0.140398	0.284	0.125	1.03e-73
PSMG2	0.140099	3.31e-65	0.140099	0.344	0.176	8.18e-61
MRPS35	0.140071	2.11e-70	0.140071	0.243	0.097	5.2e-66
SP100	0.139952	4.52e-60	0.139952	0.361	0.196	1.12e-55
IMPA2	0.139825	3.92e-92	0.139825	0.196	0.055	9.69e-88
ENY2	0.139659	1.58e-63	0.139659	0.542	0.35	3.9e-59
BCL2L14	0.139633	1.34e-251	0.139633	0.145	0.005	3.3e-247
OAT	0.139598	3.29e-49	0.139598	0.263	0.13	8.12e-45
AC009133.1	0.139403	3.67e-146	0.139403	0.158	0.02	9.06e-142
REEP6	0.139392	2.83e-132	0.139392	0.15	0.023	6.99e-128
ETFA	0.139148	2.27e-65	0.139148	0.301	0.142	5.61e-61
TNFRSF1A	0.13886	1.06e-48	0.13886	0.34	0.191	2.61e-44
WWP1	0.138442	1.12e-90	0.138442	0.206	0.061	2.75e-86
PCBP1	0.138427	5.03e-64	0.138427	0.58	0.385	1.24e-59
LACTB2	0.138417	7.1e-100	0.138417	0.2	0.053	1.75e-95
FBXO2	0.13837	1.16e-142	0.13837	0.156	0.02	2.86e-138
C9orf152	0.138256	2.37e-174	0.138256	0.15	0.013	5.85e-170
CHMP4C	0.138246	1.33e-104	0.138246	0.191	0.047	3.29e-100
ACSL5	0.138194	6.35e-85	0.138194	0.204	0.063	1.57e-80
SELENOW	0.138162	1.63e-40	0.138162	0.58	0.422	4.01e-36
SH3YL1	0.138134	5.68e-166	0.138134	0.439	0.193	1.4e-161
MAPK3	0.137918	1.48e-85	0.137918	0.216	0.07	3.67e-81
DUSP5	0.137865	3.88e-55	0.137865	0.176	0.066	9.59e-51
SAV1	0.137649	1.89e-73	0.137649	0.185	0.06	4.68e-69
HSBP1	0.137582	1.36e-64	0.137582	0.594	0.398	3.36e-60
ITPK1	0.137407	3.48e-111	0.137407	0.186	0.042	8.59e-107
KIAA1522	0.137332	2.08e-82	0.137332	0.227	0.078	5.14e-78
PRKAA1	0.137204	1.09e-79	0.137204	0.248	0.094	2.69e-75
AHNAK	0.136685	3.42e-63	0.136685	0.456	0.276	8.44e-59
GALNT7	0.13667	3.33e-123	0.13667	0.18	0.035	8.23e-119
SLC13A2	0.136599	2.13e-257	0.136599	0.112	0.001	5.27e-253
CENPV	0.136575	2.4e-123	0.136575	0.174	0.032	5.93e-119
EML4	0.136516	1.54e-82	0.136516	0.286	0.121	3.8e-78
CYP4F12	0.13582	1.91e-174	0.13582	0.152	0.014	4.72e-170
SYT13	0.135817	2.19e-138	0.135817	0.159	0.023	5.4e-134
NPNT	0.135507	3.15e-87	0.135507	0.18	0.048	7.79e-83
FGD4	0.135212	1.4e-87	0.135212	0.214	0.067	3.45e-83
NDUFA13	0.135104	2.21e-94	0.135104	0.659	0.433	5.47e-90
CDC25B	0.135027	4.75e-114	0.135027	0.168	0.033	1.17e-109
TESC	0.134991	1.74e-31	0.134991	0.289	0.174	4.31e-27
RPL27A	0.134834	1.69e-28	0.134834	0.993	0.997	4.17e-24
ESRRA	0.134671	1.3e-97	0.134671	0.204	0.057	3.22e-93
MT-ND3	0.134409	1.03e-51	0.134409	0.946	0.988	2.55e-47
SYAP1	0.134309	3.25e-76	0.134309	0.302	0.136	8.02e-72
STAP2	0.134308	1.19e-74	0.134308	0.197	0.065	2.94e-70
PAK1	0.133909	9.21e-95	0.133909	0.206	0.059	2.27e-90
ARRDC1	0.133724	3.57e-78	0.133724	0.254	0.1	8.81e-74
YIPF4	0.133558	7.05e-73	0.133558	0.313	0.148	1.74e-68
IGBP1	0.133324	6.19e-50	0.133324	0.286	0.147	1.53e-45
RPL36AL	0.133313	6.89e-32	0.133313	0.873	0.796	1.7e-27
CELF1	0.133146	1.2e-70	0.133146	0.308	0.146	2.97e-66
RNF181	0.13304	1.05e-50	0.13304	0.428	0.264	2.58e-46
AC105446.1	0.132674	4.06e-175	0.132674	0.143	0.011	1e-170
IRF6	0.132575	3.62e-93	0.132575	0.192	0.052	8.94e-89
GID8	0.13242	4.47e-74	0.13242	0.252	0.1	1.1e-69
PLXNB2	0.13233	6.53e-67	0.13233	0.25	0.105	1.61e-62
DEPP1	0.132252	9e-34	0.132252	0.299	0.179	2.22e-29
F12	0.132173	1.04e-137	0.132173	0.163	0.024	2.56e-133
LSM5	0.131999	2.07e-29	0.131999	0.366	0.247	5.12e-25
TXNL1	0.131951	4.15e-54	0.131951	0.308	0.159	1.02e-49
H2AFY	0.131816	3.48e-80	0.131816	0.411	0.222	8.59e-76
TNFRSF11A	0.131746	1.51e-173	0.131746	0.14	0.011	3.72e-169
OSBPL2	0.131633	3.24e-106	0.131633	0.19	0.046	8.01e-102
NORAD	0.131522	1.11e-59	0.131522	0.35	0.189	2.73e-55
MAPK6	0.131437	4.67e-88	0.131437	0.197	0.058	1.15e-83
TACSTD2	0.131222	3.94e-96	0.131222	0.477	0.271	9.72e-92
TKT	0.130953	6.18e-68	0.130953	0.349	0.185	1.53e-63
EBP	0.130894	3.57e-59	0.130894	0.229	0.096	8.81e-55
TOM1L1	0.130741	5.38e-110	0.130741	0.187	0.043	1.33e-105
QSOX1	0.130611	1.61e-47	0.130611	0.337	0.192	3.97e-43
CNDP2	0.13052	6.5e-57	0.13052	0.285	0.139	1.6e-52
MT1M	0.130397	1.87e-21	0.130397	0.243	0.155	4.63e-17
CMAS	0.130332	3.52e-68	0.130332	0.214	0.079	8.69e-64
TMED10	0.130318	6.59e-51	0.130318	0.461	0.294	1.63e-46
RAMP1	0.130184	1.1e-66	0.130184	0.331	0.172	2.72e-62
HS3ST1	0.129987	4.38e-74	0.129987	0.172	0.051	1.08e-69
SLC22A18	0.12995	1.27e-86	0.12995	0.186	0.052	3.13e-82
GATA6	0.129942	6.59e-96	0.129942	0.187	0.048	1.63e-91
FOSL2	0.129897	4.42e-74	0.129897	0.326	0.16	1.09e-69
ADH1C	0.129883	3.36e-53	0.129883	0.11	0.033	8.29e-49
RALA	0.129856	2.41e-67	0.129856	0.258	0.11	5.95e-63
NFATC3	0.129842	2.36e-76	0.129842	0.228	0.084	5.82e-72
PFDN4	0.129772	2.45e-57	0.129772	0.342	0.184	6.05e-53
PET117	0.129687	6.24e-122	0.129687	0.169	0.031	1.54e-117
FKBP2	0.129666	1.15e-58	0.129666	0.565	0.381	2.83e-54
PATJ	0.12966	9.68e-74	0.12966	0.207	0.071	2.39e-69
CD46	0.129379	3.68e-86	0.129379	0.393	0.207	9.09e-82
GADD45A	0.129375	1.12e-61	0.129375	0.272	0.128	2.75e-57
PDIA3	0.12928	2.35e-38	0.12928	0.516	0.364	5.8e-34
PLEKHA5	0.129177	3.68e-81	0.129177	0.209	0.069	9.1e-77
2019-03-06	0.128926	1.11e-75	0.128926	0.297	0.135	2.74e-71
SVIP	0.12886	1.83e-68	0.12886	0.364	0.196	4.51e-64
EIF2AK2	0.128842	1.09e-66	0.128842	0.254	0.108	2.69e-62
RPRD1A	0.128834	8.05e-95	0.128834	0.201	0.058	1.99e-90
TMEM248	0.128832	2.3e-56	0.128832	0.268	0.127	5.69e-52
CASP7	0.128665	5.85e-87	0.128665	0.182	0.05	1.45e-82
SIPA1L3	0.128242	2.34e-89	0.128242	0.171	0.043	5.77e-85
UNC5B-AS1	0.128108	2.9e-92	0.128108	0.094	0.013	7.15e-88
C1orf116	0.127885	1.99e-107	0.127885	0.177	0.039	4.92e-103
ZMYND8	0.127583	2.41e-57	0.127583	0.243	0.108	5.95e-53
KDELR1	0.1275	1.91e-52	0.1275	0.401	0.24	4.71e-48
ASAP2	0.127478	1.64e-93	0.127478	0.192	0.053	4.06e-89
ALDH3A2	0.127361	3.16e-77	0.127361	0.22	0.079	7.79e-73
TMEM167A	0.127357	2.36e-55	0.127357	0.355	0.199	5.82e-51
DOK4	0.127318	1.74e-113	0.127318	0.174	0.036	4.3e-109
SPINK5	0.126959	3.19e-50	0.126959	0.068	0.013	7.89e-46
IFIT1	0.126902	6.85e-47	0.126902	0.169	0.067	1.69e-42
ZNF395	0.126833	2.58e-91	0.126833	0.161	0.038	6.36e-87
PGC	0.126812	6.89e-50	0.126812	0.062	0.01	1.7e-45
GOLGA8A	0.126739	4.8e-102	0.126739	0.173	0.04	1.18e-97
CKS1B	0.126644	6.1e-64	0.126644	0.277	0.129	1.51e-59
MUC12	0.126451	3.41e-167	0.126451	0.133	0.01	8.43e-163
SLC20A1	0.126362	1.89e-37	0.126362	0.219	0.111	4.67e-33
SULT1A1	0.126275	1.51e-79	0.126275	0.172	0.049	3.73e-75
TMCC1	0.126018	1.07e-102	0.126018	0.153	0.03	2.65e-98
GRTP1	0.12588	5.95e-120	0.12588	0.155	0.025	1.47e-115
MYO1A	0.125803	2.53e-275	0.125803	0.129	0.002	6.24e-271
MKRN1	0.125773	2.34e-61	0.125773	0.252	0.111	5.78e-57
RNF19A	0.12577	3.94e-58	0.12577	0.278	0.135	9.73e-54
SELENOH	0.125639	4.13e-57	0.125639	0.554	0.372	1.02e-52
STX3	0.125503	2.35e-89	0.125503	0.176	0.045	5.82e-85
SMAD3	0.125262	1.5e-70	0.125262	0.202	0.07	3.71e-66
KMT2E	0.12512	2.27e-53	0.12512	0.414	0.251	5.59e-49
SYTL2	0.124865	9.2e-76	0.124865	0.166	0.047	2.27e-71
HHLA2	0.124838	2.63e-173	0.124838	0.124	0.007	6.5e-169
ANKRD12	0.12483	7.4e-51	0.12483	0.368	0.216	1.83e-46
SNHG8	0.12476	1.26e-35	0.12476	0.426	0.286	3.11e-31
KANSL1	0.124739	1.94e-58	0.124739	0.271	0.129	4.79e-54
CISD1	0.12441	3.76e-47	0.12441	0.269	0.137	9.28e-43
USP12	0.124333	3.25e-96	0.124333	0.17	0.04	8.04e-92
MINOS1	0.124281	7.63e-53	0.124281	0.57	0.395	1.89e-48
GALC	0.124277	5.24e-93	0.124277	0.163	0.037	1.29e-88
DDC	0.124004	2.2e-263	0.124004	0.123	0.002	5.43e-259
HSH2D	0.123508	3.51e-113	0.123508	0.156	0.028	8.67e-109
ERGIC1	0.123441	5.43e-57	0.123441	0.243	0.109	1.34e-52
C6orf132	0.123162	9.77e-96	0.123162	0.16	0.035	2.41e-91
HIGD1A	0.123065	6.97e-49	0.123065	0.247	0.119	1.72e-44
SLC37A1	0.122989	3.03e-115	0.122989	0.155	0.027	7.48e-111
CAPN12	0.12298	2.08e-95	0.12298	0.169	0.04	5.13e-91
MYO5B	0.122965	3.1e-138	0.122965	0.142	0.017	7.64e-134
AHCYL2	0.122944	2.3e-139	0.122944	0.144	0.017	5.69e-135
GIPC2	0.122894	7.42e-103	0.122894	0.159	0.032	1.83e-98
DDT	0.122888	3.3e-32	0.122888	0.472	0.334	8.15e-28
RNF145	0.122637	4.04e-65	0.122637	0.268	0.122	9.97e-61
CCDC47	0.122619	1.26e-58	0.122619	0.247	0.11	3.11e-54
ARHGEF35	0.122612	2.23e-104	0.122612	0.161	0.033	5.51e-100
B3GNT7	0.122543	8.81e-111	0.122543	0.143	0.023	2.17e-106
BROX	0.122239	2.06e-61	0.122239	0.225	0.093	5.08e-57
POMP	0.121724	1.11e-41	0.121724	0.713	0.555	2.73e-37
NBR1	0.121651	4.55e-64	0.121651	0.222	0.088	1.12e-59
EIF4A2	0.121565	4.2e-42	0.121565	0.652	0.493	1.04e-37
HIST1H4H	0.121396	1.25e-117	0.121396	0.135	0.019	3.08e-113
DHCR24	0.121122	3.33e-80	0.121122	0.172	0.048	8.23e-76
PIAS1	0.1207	1.81e-63	0.1207	0.232	0.096	4.46e-59
RAB10	0.120678	1.15e-47	0.120678	0.302	0.162	2.84e-43
CCDC88B	0.120629	5.52e-100	0.120629	0.169	0.039	1.36e-95
TOX3	0.120527	1.37e-97	0.120527	0.182	0.048	3.38e-93
TOB1	0.120478	4.4e-64	0.120478	0.365	0.203	1.09e-59
SYF2	0.120307	1.09e-54	0.120307	0.451	0.284	2.68e-50
PPP4R1	0.120272	1.19e-91	0.120272	0.177	0.046	2.94e-87
CAMLG	0.120216	1.94e-51	0.120216	0.303	0.16	4.8e-47
KDM3A	0.120197	3.59e-81	0.120197	0.17	0.047	8.87e-77
UQCR10	0.120031	7.73e-39	0.120031	0.665	0.511	1.91e-34
CCL28	0.119737	1.22e-98	0.119737	0.134	0.023	3e-94
CDR2L	0.119654	1.54e-129	0.119654	0.145	0.02	3.79e-125
SNRPB2	0.119619	9.29e-58	0.119619	0.467	0.294	2.3e-53
AKR1C1	0.119611	3.24e-28	0.119611	0.124	0.054	8.01e-24
YWHAG	0.119498	3e-47	0.119498	0.259	0.13	7.41e-43
BRSK1	0.119432	4.29e-153	0.119432	0.106	0.006	1.06e-148
BX284668.5	0.1194	1.97e-64	0.1194	0.218	0.086	4.87e-60
SMIM6	0.119391	6.95e-100	0.119391	0.139	0.025	1.72e-95
NPM1	0.119307	1.34e-22	0.119307	0.749	0.751	3.3e-18
GNA11	0.119219	3.37e-72	0.119219	0.176	0.054	8.32e-68
ADAM28	0.119107	3.25e-61	0.119107	0.148	0.045	8.02e-57
SCARB2	0.119045	1.77e-47	0.119045	0.285	0.15	4.36e-43
WSB1	0.118793	1.99e-27	0.118793	0.394	0.273	4.93e-23
ELOC	0.118766	1.75e-53	0.118766	0.425	0.262	4.31e-49
SMIM37	0.118754	3.34e-60	0.118754	0.283	0.138	8.26e-56
NOL4L	0.118751	3.07e-101	0.118751	0.174	0.042	7.58e-97
ADGRG6	0.11875	2.09e-121	0.11875	0.149	0.024	5.15e-117
SFTA2	0.11872	1.73e-95	0.11872	0.26	0.102	4.28e-91
TMEM87B	0.118522	5.16e-79	0.118522	0.178	0.052	1.27e-74
RFLNA	0.118373	3.22e-184	0.118373	0.119	0.005	7.95e-180
RAB2A	0.118315	4.99e-53	0.118315	0.47	0.303	1.23e-48
NR2F6	0.118198	1.07e-70	0.118198	0.196	0.067	2.64e-66
PPCS	0.118123	1.36e-49	0.118123	0.287	0.15	3.35e-45
C1orf115	0.117793	1.38e-96	0.117793	0.133	0.024	3.4e-92
PCDH1	0.117504	2.92e-73	0.117504	0.165	0.048	7.2e-69
SH3RF1	0.117358	4.83e-83	0.117358	0.17	0.046	1.19e-78
NECTIN2	0.117276	3.02e-40	0.117276	0.265	0.143	7.46e-36
COA3	0.117268	2.45e-51	0.117268	0.315	0.171	6.06e-47
MIF	0.117165	8.79e-24	0.117165	0.72	0.607	2.17e-19
GAN	0.116929	1.66e-69	0.116929	0.173	0.054	4.09e-65
RASA3	0.116882	8.26e-118	0.116882	0.15	0.025	2.04e-113
LFNG	0.116744	5.36e-106	0.116744	0.14	0.024	1.32e-101
SLC9A3	0.116583	2.91e-99	0.116583	0.143	0.026	7.19e-95
TSC22D1	0.116408	1.89e-139	0.116408	0.549	0.287	4.68e-135
INSR	0.116073	3.1e-111	0.116073	0.341	0.142	7.66e-107
IP6K2	0.116014	4.2e-47	0.116014	0.275	0.143	1.04e-42
PTBP3	0.115905	4.95e-61	0.115905	0.237	0.103	1.22e-56
PANK3	0.11587	6.42e-80	0.11587	0.174	0.05	1.58e-75
BLCAP	0.115844	1.51e-61	0.115844	0.222	0.091	3.72e-57
RASEF	0.115842	2.73e-70	0.115842	0.15	0.042	6.75e-66
FAM3C	0.115836	2.35e-28	0.115836	0.267	0.161	5.8e-24
FAM3D	0.115699	6.92e-71	0.115699	0.129	0.031	1.71e-66
ZNF664	0.115498	5.66e-69	0.115498	0.193	0.066	1.4e-64
TGFA	0.115396	2.3e-115	0.115396	0.14	0.021	5.67e-111
GUCA2A	0.115365	2.1e-50	0.115365	0.041	0.004	5.18e-46
ARHGAP26	0.115344	2.69e-72	0.115344	0.171	0.052	6.65e-68
APTR	0.115093	2.32e-115	0.115093	0.149	0.025	5.73e-111
ATP5F1D	0.114947	4.56e-36	0.114947	0.639	0.49	1.13e-31
SPIRE2	0.114869	2.59e-142	0.114869	0.133	0.013	6.39e-138
TRIM56	0.114863	1.47e-46	0.114863	0.274	0.144	3.62e-42
FDX1	0.114809	4.41e-46	0.114809	0.249	0.124	1.09e-41
SUMO1	0.114787	2.52e-53	0.114787	0.523	0.353	6.22e-49
PCSK5	0.114618	7.19e-93	0.114618	0.143	0.029	1.78e-88
DLG1	0.114561	9.63e-61	0.114561	0.204	0.079	2.38e-56
SDHD	0.114545	3.58e-44	0.114545	0.309	0.173	8.83e-40
LRP10	0.114073	2.2e-42	0.114073	0.275	0.148	5.44e-38
CPD	0.114039	6.33e-57	0.114039	0.215	0.09	1.56e-52
ATP8A1	0.11397	7.88e-112	0.11397	0.145	0.025	1.95e-107
AC004130.1	0.113936	1.22e-89	0.113936	0.146	0.031	3.02e-85
LAMC2	0.113681	3.98e-59	0.113681	0.15	0.048	9.83e-55
DYNLL1	0.113652	9.69e-24	0.113652	0.8	0.697	2.39e-19
RDH10	0.113604	9.09e-79	0.113604	0.156	0.04	2.24e-74
LPP	0.113592	1.66e-50	0.113592	0.346	0.199	4.09e-46
C6orf222	0.113566	1.62e-153	0.113566	0.121	0.009	4.01e-149
CCDC58	0.113542	2.26e-83	0.113542	0.162	0.041	5.58e-79
NDUFC2	0.113508	2.05e-35	0.113508	0.534	0.388	5.07e-31
FAM160A2	0.113506	2.85e-80	0.113506	0.169	0.047	7.04e-76
SBDS	0.113412	1.2e-44	0.113412	0.336	0.197	2.97e-40
MYO7B	0.113376	6.98e-142	0.113376	0.122	0.011	1.72e-137
SEZ6L2	0.113315	1.39e-77	0.113315	0.17	0.049	3.44e-73
MICALL2	0.113291	1.91e-86	0.113291	0.155	0.037	4.72e-82
TST	0.113266	8.71e-71	0.113266	0.167	0.05	2.15e-66
TIMM8B	0.11325	2.57e-51	0.11325	0.416	0.259	6.35e-47
CRLS1	0.113214	6.63e-62	0.113214	0.206	0.08	1.64e-57
GPBP1L1	0.113155	5.2e-59	0.113155	0.23	0.1	1.29e-54
SEMA4G	0.113137	3.28e-118	0.113137	0.134	0.018	8.09e-114
CDS1	0.113096	4.71e-104	0.113096	0.146	0.027	1.16e-99
BTNL8	0.113028	1.25e-204	0.113028	0.113	0.003	3.08e-200
SFXN1	0.112985	8.82e-78	0.112985	0.196	0.066	2.18e-73
C1orf210	0.112855	4.38e-116	0.112855	0.139	0.021	1.08e-111
MRPL12	0.112754	4.28e-37	0.112754	0.238	0.128	1.06e-32
GSR	0.112738	1.24e-86	0.112738	0.156	0.037	3.06e-82
AMFR	0.112666	3.48e-55	0.112666	0.185	0.072	8.6e-51
ENTPD6	0.1125	7.89e-86	0.1125	0.165	0.043	1.95e-81
PHACTR3	0.112437	3.98e-122	0.112437	0.111	0.01	9.83e-118
CHCHD7	0.112251	1.05e-59	0.112251	0.24	0.107	2.6e-55
ZKSCAN1	0.112159	1.68e-37	0.112159	0.266	0.147	4.14e-33
B3GALT5	0.112121	5.3e-74	0.112121	0.163	0.046	1.31e-69
GLCE	0.112059	4.79e-105	0.112059	0.138	0.023	1.18e-100
RBBP8NL	0.111828	1.66e-168	0.111828	0.117	0.006	4.1e-164
ITGB8	0.111803	5.57e-69	0.111803	0.184	0.063	1.37e-64
TNFRSF10B	0.111746	1.14e-88	0.111746	0.168	0.044	2.81e-84
TMBIM6	0.111698	1.17e-24	0.111698	0.728	0.611	2.9e-20
MIR200CHG	0.11143	2.05e-97	0.11143	0.125	0.02	5.07e-93
PCYT2	0.111349	1.31e-80	0.111349	0.158	0.041	3.24e-76
TMEM246	0.111321	7.34e-103	0.111321	0.145	0.027	1.81e-98
ASS1	0.111275	7.77e-46	0.111275	0.213	0.099	1.92e-41
KIF13B	0.111265	7.25e-76	0.111265	0.16	0.044	1.79e-71
HDGF	0.111137	1.04e-58	0.111137	0.287	0.145	2.58e-54
ENOSF1	0.110831	2.27e-68	0.110831	0.182	0.061	5.61e-64
HKDC1	0.110756	2.87e-109	0.110756	0.132	0.02	7.08e-105
APOB	0.110712	2.03e-131	0.110712	0.057	0.001	5.01e-127
TALDO1	0.110709	1.41e-32	0.110709	0.376	0.247	3.49e-28
ITPR3	0.110577	4.47e-81	0.110577	0.156	0.04	1.1e-76
BUD31	0.110496	1.07e-33	0.110496	0.363	0.234	2.64e-29
C19orf53	0.110368	1.04e-15	0.110368	0.57	0.472	2.57e-11
FAM96A	0.110253	4.51e-51	0.110253	0.255	0.125	1.11e-46
HSP90B1	0.110192	4.36e-20	0.110192	0.546	0.435	1.08e-15
SNRNP27	0.110161	9.21e-55	0.110161	0.243	0.114	2.28e-50
RAB17	0.110098	1.64e-68	0.110098	0.164	0.049	4.06e-64
NARS	0.110097	3.32e-49	0.110097	0.251	0.123	8.2e-45
HDAC1	0.110048	2.51e-43	0.110048	0.255	0.132	6.19e-39
MYDGF	0.110037	1.83e-55	0.110037	0.42	0.258	4.52e-51
CTSA	0.110005	1.46e-24	0.110005	0.285	0.183	3.61e-20
GALNT12	0.109929	1.05e-107	0.109929	0.136	0.022	2.6e-103
DEPTOR	0.109909	2.22e-78	0.109909	0.145	0.035	5.49e-74
MRPS33	0.109836	9.98e-49	0.109836	0.291	0.155	2.46e-44
AC023043.1	0.10982	7.77e-147	0.10982	0.123	0.01	1.92e-142
ARHGAP5	0.10979	3.32e-46	0.10979	0.229	0.109	8.2e-42
BICDL2	0.109771	2.33e-72	0.109771	0.174	0.054	5.76e-68
PAM	0.109717	5.67e-51	0.109717	0.201	0.085	1.4e-46
C11orf86	0.109666	6.14e-201	0.109666	0.085	0.001	1.52e-196
CKMT1A	0.109456	8.65e-184	0.109456	0.116	0.005	2.14e-179
ACBD5	0.109342	7.45e-76	0.109342	0.161	0.045	1.84e-71
GPR35	0.109274	1.88e-115	0.109274	0.134	0.019	4.63e-111
SECTM1	0.109206	7.46e-103	0.109206	0.107	0.013	1.84e-98
NFE2L1	0.109124	3.22e-56	0.109124	0.211	0.089	7.96e-52
GMCL1	0.109054	1.55e-54	0.109054	0.185	0.072	3.83e-50
SESTD1	0.108901	1.39e-57	0.108901	0.178	0.065	3.44e-53
PABPN1	0.108887	1.35e-41	0.108887	0.275	0.151	3.33e-37
SMIM19	0.108397	4.35e-48	0.108397	0.258	0.13	1.07e-43
SLC26A3	0.108283	3.42e-192	0.108283	0.08	0	8.44e-188
PSEN1	0.10813	2.52e-67	0.10813	0.166	0.052	6.23e-63
CBLC	0.108014	9.84e-91	0.108014	0.142	0.029	2.43e-86
TRIM2	0.107899	2.69e-68	0.107899	0.166	0.051	6.63e-64
NUMB	0.10774	1.72e-55	0.10774	0.22	0.096	4.24e-51
EPS8L1	0.107599	2.13e-53	0.107599	0.172	0.065	5.27e-49
HINT1	0.107596	6.32e-19	0.107596	0.806	0.736	1.56e-14
SCIN	0.107584	1.28e-109	0.107584	0.115	0.014	3.15e-105
SLC1A1	0.107581	1.21e-134	0.107581	0.123	0.012	2.98e-130
HMGCR	0.107531	2.17e-72	0.107531	0.142	0.036	5.35e-68
MRPL23	0.107395	1.3e-55	0.107395	0.266	0.132	3.21e-51
KIAA1191	0.107382	1.09e-62	0.107382	0.182	0.064	2.68e-58
PDZD3	0.107052	8.93e-195	0.107052	0.112	0.003	2.21e-190
DDIT3	0.107051	7.88e-29	0.107051	0.201	0.109	1.95e-24
HIBADH	0.106705	1.66e-60	0.106705	0.171	0.059	4.1e-56
VPS28	0.106639	4.74e-46	0.106639	0.483	0.327	1.17e-41
TICAM1	0.106569	1.74e-65	0.106569	0.147	0.042	4.29e-61
COBL	0.106472	1.59e-79	0.106472	0.134	0.03	3.94e-75
POR	0.106397	1.94e-39	0.106397	0.206	0.099	4.78e-35
RAB6A	0.106335	6.46e-51	0.106335	0.276	0.144	1.59e-46
CD47	0.106312	4.56e-18	0.106312	0.297	0.208	1.13e-13
ADAR	0.10626	3.97e-37	0.10626	0.297	0.174	9.81e-33
BSDC1	0.106246	2.39e-45	0.106246	0.205	0.093	5.91e-41
MEIS2	0.106202	4.44e-44	0.106202	0.214	0.101	1.1e-39
AKAP9	0.10615	1.8e-44	0.10615	0.402	0.259	4.44e-40
NSMF	0.106144	2.41e-90	0.106144	0.141	0.029	5.95e-86
MYO6	0.106143	8.69e-40	0.106143	0.228	0.115	2.14e-35
KCNK6	0.106141	1.19e-63	0.106141	0.156	0.048	2.94e-59
BCL2L15	0.106133	6.56e-86	0.106133	0.157	0.041	1.62e-81
OGDH	0.106121	9.5e-66	0.106121	0.149	0.043	2.35e-61
ATP5F1A	0.105998	9.26e-29	0.105998	0.409	0.285	2.29e-24
DAP	0.105882	2.91e-44	0.105882	0.241	0.121	7.19e-40
GNB1	0.105882	6.77e-51	0.105882	0.311	0.172	1.67e-46
SERPINB5	0.105706	4.83e-78	0.105706	0.13	0.028	1.19e-73
UQCRB	0.105688	2.71e-24	0.105688	0.911	0.86	6.7e-20
DTX3L	0.105372	4.14e-74	0.105372	0.165	0.049	1.02e-69
PRKCD	0.105331	4.73e-78	0.105331	0.148	0.037	1.17e-73
PKN2	0.105243	4.56e-49	0.105243	0.22	0.101	1.13e-44
EIF5A	0.105216	1.85e-30	0.105216	0.353	0.233	4.56e-26
RAD21	0.105207	5.91e-32	0.105207	0.268	0.157	1.46e-27
TNIK	0.105196	8.48e-84	0.105196	0.144	0.033	2.09e-79
POU5F1	0.104948	1.87e-106	0.104948	0.117	0.015	4.62e-102
MRPL33	0.104893	4.8e-54	0.104893	0.455	0.294	1.18e-49
CAB39	0.104826	2.19e-52	0.104826	0.182	0.072	5.41e-48
PPP4C	0.104697	3.92e-45	0.104697	0.348	0.209	9.68e-41
CAPZA2	0.10469	2.22e-43	0.10469	0.404	0.26	5.48e-39
C1orf43	0.10468	8.93e-36	0.10468	0.335	0.207	2.21e-31
CYB5B	0.104604	3.19e-48	0.104604	0.267	0.139	7.87e-44
ACOX1	0.10458	2.98e-54	0.10458	0.173	0.064	7.37e-50
MMP28	0.104522	1.72e-101	0.104522	0.126	0.02	4.25e-97
SLC16A5	0.10441	2.4e-133	0.10441	0.118	0.011	5.93e-129
KLK11	0.104379	2.15e-50	0.104379	0.133	0.043	5.32e-46
AAMP	0.104318	1.19e-45	0.104318	0.238	0.118	2.94e-41
NLN	0.104125	9.4e-89	0.104125	0.11	0.018	2.32e-84
WIPF2	0.104021	1.54e-57	0.104021	0.196	0.078	3.81e-53
LINC02381	0.103923	1.32e-102	0.103923	0.12	0.017	3.25e-98
PDCD5	0.103795	1.63e-32	0.103795	0.376	0.249	4.03e-28
TCEA1	0.103634	3.71e-42	0.103634	0.32	0.189	9.17e-38
PCGF5	0.103617	3.38e-54	0.103617	0.187	0.074	8.34e-50
SLK	0.103617	5.71e-49	0.103617	0.217	0.1	1.41e-44
VSIG1	0.103545	6.52e-135	0.103545	0.093	0.005	1.61e-130
IFI35	0.103498	3.76e-35	0.103498	0.217	0.113	9.28e-31
GSTM4	0.103459	6.73e-47	0.103459	0.169	0.067	1.66e-42
RAB8A	0.103171	4.57e-44	0.103171	0.216	0.102	1.13e-39
UGDH	0.102914	3.81e-55	0.102914	0.19	0.076	9.4e-51
ARPC1A	0.102865	7.68e-38	0.102865	0.286	0.165	1.9e-33
MYBPC1	0.102772	1.26e-136	0.102772	0.088	0.004	3.11e-132
RPS15	0.102624	2.22e-17	0.102624	0.993	0.997	5.49e-13
SMS	0.102599	1.08e-43	0.102599	0.262	0.14	2.67e-39
EPHX2	0.102589	1e-56	0.102589	0.149	0.048	2.48e-52
ATG12	0.102362	7.53e-47	0.102362	0.241	0.12	1.86e-42
MST1R	0.102299	8.66e-109	0.102299	0.124	0.017	2.14e-104
RTP4	0.102248	1.43e-71	0.102248	0.144	0.038	3.52e-67
RPIA	0.102178	2.92e-56	0.102178	0.172	0.062	7.21e-52
HNRNPUL2	0.102012	6e-53	0.102012	0.195	0.081	1.48e-48
SNX9	0.101941	1.46e-36	0.101941	0.179	0.083	3.61e-32
MAX	0.101932	5.3e-40	0.101932	0.216	0.106	1.31e-35
SLC16A1	0.101764	2.75e-83	0.101764	0.137	0.03	6.79e-79
PITX1	0.101529	3.01e-92	0.101529	0.133	0.025	7.45e-88
PXMP2	0.101356	3.43e-71	0.101356	0.14	0.036	8.46e-67
CCDC6	0.101217	2.04e-50	0.101217	0.193	0.081	5.05e-46
MKLN1	0.101123	3.22e-58	0.101123	0.19	0.075	7.94e-54
CEP57	0.101116	1.15e-55	0.101116	0.202	0.085	2.83e-51
TUFT1	0.101071	1.89e-69	0.101071	0.139	0.036	4.66e-65
ZNF511	0.101061	2.28e-50	0.101061	0.189	0.078	5.64e-46
SLC35G1	0.100989	2.89e-136	0.100989	0.101	0.006	7.14e-132
ZMYM2	0.100658	1.69e-43	0.100658	0.221	0.108	4.17e-39
METRNL	0.100402	1.84e-60	0.100402	0.174	0.062	4.54e-56
ELF3-AS1	0.100392	1.36e-123	0.100392	0.114	0.011	3.37e-119
GALNT5	0.100367	1.2e-77	0.100367	0.129	0.028	2.97e-73
RICTOR	0.100254	1.95e-50	0.100254	0.227	0.108	4.82e-46
DERA	0.10024	4.71e-55	0.10024	0.164	0.058	1.16e-50
PLOD3	0.10015	1.53e-55	0.10015	0.169	0.061	3.78e-51
TOP1	0.100024	4.35e-36	0.100024	0.31	0.188	1.07e-31
MARVELD2	0.10001	2.82e-86	0.10001	0.13	0.025	6.96e-82
KCNN4	0.0998552	1.18e-77	0.0998552	0.149	0.039	2.92e-73
PIAS2	0.0998197	4.86e-61	0.0998197	0.146	0.044	1.2e-56
GDE1	0.0998035	9.1e-56	0.0998035	0.17	0.061	2.25e-51
IRS1	0.0997633	3.93e-66	0.0997633	0.142	0.039	9.7e-62
LSM8	0.0997195	3.45e-54	0.0997195	0.372	0.225	8.53e-50
TWF1	0.0996421	2.28e-50	0.0996421	0.187	0.077	5.63e-46
CALM2	0.0996227	4.27e-25	0.0996227	0.902	0.814	1.06e-20
CYBRD1	0.0994619	5.47e-19	0.0994619	0.145	0.083	1.35e-14
ELOVL7	0.0994522	4.18e-108	0.0994522	0.116	0.014	1.03e-103
ABHD12	0.0994411	1.02e-32	0.0994411	0.194	0.098	2.51e-28
AP2B1	0.0993257	1.34e-39	0.0993257	0.234	0.122	3.32e-35
RNF141	0.0990968	6.56e-54	0.0990968	0.151	0.051	1.62e-49
TCAF1	0.0988135	3.61e-56	0.0988135	0.171	0.063	8.93e-52
ENTPD8	0.09863	4.94e-147	0.09863	0.098	0.005	1.22e-142
RPP25	0.098613	3.89e-81	0.098613	0.136	0.03	9.6e-77
CTBP2	0.0984205	1.24e-49	0.0984205	0.193	0.082	3.07e-45
NUDT12	0.0982545	8.74e-90	0.0982545	0.124	0.022	2.16e-85
SLC25A23	0.098244	1.03e-61	0.098244	0.143	0.042	2.53e-57
CCDC25	0.0982263	3.55e-40	0.0982263	0.198	0.093	8.76e-36
PLEKHG6	0.0980997	5.65e-114	0.0980997	0.111	0.012	1.4e-109
HNRNPF	0.0980459	9.21e-54	0.0980459	0.423	0.27	2.27e-49
PARP9	0.0979461	1.24e-42	0.0979461	0.184	0.081	3.06e-38
B4GALNT3	0.0979268	2.98e-102	0.0979268	0.111	0.014	7.37e-98
C11orf1	0.0977498	2.79e-52	0.0977498	0.181	0.071	6.88e-48
ITM2C	0.0976199	1.47e-30	0.0976199	0.255	0.15	3.63e-26
CA12	0.0976054	1.85e-62	0.0976054	0.13	0.035	4.56e-58
CORO2A	0.0975234	8.63e-74	0.0975234	0.129	0.029	2.13e-69
SOX4	0.0974709	2.73e-11	0.0974709	0.336	0.262	6.74e-07
UGT8	0.0974289	3.21e-126	0.0974289	0.105	0.008	7.94e-122
GUCD1	0.0974008	4.5e-68	0.0974008	0.159	0.05	1.11e-63
IL10RB	0.0973967	7.95e-69	0.0973967	0.132	0.033	1.96e-64
FEM1C	0.0973897	4.47e-64	0.0973897	0.138	0.038	1.1e-59
TFG	0.0973309	2.44e-31	0.0973309	0.254	0.146	6.02e-27
TIA1	0.0970412	5.34e-45	0.0970412	0.199	0.09	1.32e-40
RRAS	0.0969159	1.31e-42	0.0969159	0.201	0.094	3.24e-38
MICU1	0.0968862	5.99e-60	0.0968862	0.154	0.05	1.48e-55
SERINC3	0.0968175	3.38e-44	0.0968175	0.294	0.168	8.35e-40
LARP1	0.0966023	9.63e-43	0.0966023	0.211	0.101	2.38e-38
ABHD3	0.0965988	2.42e-54	0.0965988	0.161	0.058	5.97e-50
STARD4	0.0964957	7.24e-76	0.0964957	0.116	0.023	1.79e-71
PDCD6	0.0964364	2.18e-37	0.0964364	0.372	0.241	5.39e-33
TAF9	0.0963753	3.33e-47	0.0963753	0.22	0.105	8.22e-43
ZDHHC13	0.0960284	3.36e-64	0.0960284	0.136	0.037	8.29e-60
PKP2	0.0960041	8.05e-66	0.0960041	0.139	0.038	1.99e-61
YES1	0.0958983	8.77e-60	0.0958983	0.159	0.053	2.17e-55
ERN2	0.0957479	5.65e-97	0.0957479	0.118	0.018	1.4e-92
ZDHHC9	0.0956266	1.15e-67	0.0956266	0.141	0.038	2.84e-63
PRKCSH	0.0955946	8.02e-41	0.0955946	0.265	0.146	1.98e-36
NDUFAB1	0.0954796	3.52e-32	0.0954796	0.374	0.249	8.7e-28
ONECUT3	0.095417	9.82e-97	0.095417	0.111	0.015	2.42e-92
LAMTOR4	0.0953202	2.84e-45	0.0953202	0.562	0.406	7.01e-41
EIF4EBP2	0.0952192	1.13e-36	0.0952192	0.21	0.107	2.79e-32
ARHGEF16	0.0952034	5.62e-95	0.0952034	0.118	0.018	1.39e-90
TNK2	0.0951236	1.93e-72	0.0951236	0.14	0.037	4.78e-68
ACY3	0.0951066	6.23e-117	0.0951066	0.106	0.01	1.54e-112
CMPK2	0.0948047	2.1e-75	0.0948047	0.116	0.023	5.19e-71
ATP6V0A1	0.0946084	1.28e-54	0.0946084	0.147	0.048	3.16e-50
CASK	0.0946043	1.52e-63	0.0946043	0.141	0.04	3.74e-59
ECH1	0.0946022	6.46e-30	0.0946022	0.384	0.263	1.6e-25
DHRS1	0.0945878	5.65e-50	0.0945878	0.171	0.067	1.4e-45
RNF44	0.094486	3.44e-53	0.094486	0.154	0.054	8.49e-49
SH2D4A	0.0944505	1.66e-65	0.0944505	0.13	0.033	4.11e-61
HNRNPL	0.0943808	7.95e-22	0.0943808	0.202	0.12	1.96e-17
MEP1A	0.094152	3.36e-189	0.094152	0.079	0	8.29e-185
ZG16B	0.0940452	1.4e-52	0.0940452	0.14	0.048	3.45e-48
AC087482.1	0.0938181	1.32e-141	0.0938181	0.078	0.002	3.27e-137
SUMO2	0.0938132	9.39e-25	0.0938132	0.834	0.733	2.32e-20
GFER	0.0937811	2.5e-44	0.0937811	0.17	0.07	6.18e-40
SLC12A7	0.0936926	4.46e-56	0.0936926	0.163	0.059	1.1e-51
HIST1H2BC	0.0936747	1.08e-55	0.0936747	0.111	0.028	2.67e-51
OAS3	0.0936068	2.79e-53	0.0936068	0.134	0.042	6.9e-49
TMEM98	0.0935662	2.01e-36	0.0935662	0.206	0.104	4.95e-32
AUP1	0.0935356	9.13e-36	0.0935356	0.302	0.183	2.25e-31
SNRPB	0.0934704	2.02e-47	0.0934704	0.451	0.302	5e-43
TC2N	0.0934378	6.68e-52	0.0934378	0.166	0.064	1.65e-47
ABLIM1	0.0933747	2.06e-37	0.0933747	0.182	0.084	5.09e-33
PFKFB3	0.0933336	1.81e-43	0.0933336	0.158	0.063	4.48e-39
RARRES3	0.0932651	5.62e-26	0.0932651	0.344	0.239	1.39e-21
SELENBP1	0.0932263	6.53e-52	0.0932263	0.17	0.066	1.61e-47
RAB20	0.093198	2.74e-49	0.093198	0.176	0.071	6.77e-45
MAP3K11	0.0931427	3.19e-44	0.0931427	0.176	0.075	7.88e-40
ARHGAP27	0.0930812	8.84e-69	0.0930812	0.187	0.069	2.18e-64
LAMTOR5	0.0930732	3.49e-63	0.0930732	0.593	0.415	8.63e-59
ANGPTL4	0.0930517	2.05e-26	0.0930517	0.145	0.071	5.07e-22
LY75	0.0929532	6.78e-78	0.0929532	0.123	0.025	1.67e-73
UQCRC1	0.0928556	6.1e-36	0.0928556	0.273	0.158	1.51e-31
CIDEC	0.0927653	2.45e-150	0.0927653	0.086	0.003	6.05e-146
CLNS1A	0.0927548	2.01e-33	0.0927548	0.263	0.153	4.97e-29
ALDH2	0.0924049	1.67e-41	0.0924049	0.241	0.128	4.12e-37
BECN1	0.0922597	9.4e-48	0.0922597	0.178	0.074	2.32e-43
CEACAM7	0.0920882	3.82e-40	0.0920882	0.05	0.009	9.43e-36
SEC23A	0.0918962	1.37e-40	0.0918962	0.185	0.084	3.39e-36
C17orf78	0.091888	1.82e-182	0.091888	0.072	0	4.5e-178
PHKG1	0.0918066	1.47e-41	0.0918066	0.137	0.052	3.63e-37
TSG101	0.0917031	4.41e-33	0.0917031	0.223	0.121	1.09e-28
DNMBP	0.0915972	1.1e-68	0.0915972	0.121	0.028	2.71e-64
ACP1	0.0915448	2.19e-35	0.0915448	0.336	0.214	5.41e-31
C11orf49	0.091506	4.65e-61	0.091506	0.132	0.037	1.15e-56
BBC3	0.0914305	1.23e-51	0.0914305	0.14	0.047	3.03e-47
ANKRD9	0.0912035	1.42e-60	0.0912035	0.129	0.035	3.5e-56
SLC35D2	0.0911842	2.76e-70	0.0911842	0.128	0.031	6.83e-66
TMEM50A	0.0911594	6.7e-31	0.0911594	0.453	0.325	1.65e-26
H1FX	0.0911088	2.04e-29	0.0911088	0.293	0.186	5.04e-25
KIAA2013	0.091071	6.07e-47	0.091071	0.162	0.063	1.5e-42
PARP12	0.0910561	4.46e-58	0.0910561	0.136	0.041	1.1e-53
RPS16	0.090954	2.94e-09	0.090954	0.98	0.992	7.25e-05
PTRHD1	0.0909295	3.3e-35	0.0909295	0.243	0.135	8.15e-31
FUT4	0.0909198	1.42e-93	0.0909198	0.109	0.015	3.5e-89
HLA-G	0.0908522	4.72e-89	0.0908522	0.07	0.005	1.17e-84
RSL1D1	0.0908246	9e-28	0.0908246	0.33	0.218	2.22e-23
TMPO	0.0908218	1.24e-43	0.0908218	0.178	0.078	3.06e-39
GJB3	0.0907769	2.02e-83	0.0907769	0.111	0.019	4.98e-79
PPA1	0.0906635	5.01e-43	0.0906635	0.444	0.301	1.24e-38
PBLD	0.0903532	4.69e-73	0.0903532	0.108	0.021	1.16e-68
GRINA	0.0902978	2.94e-36	0.0902978	0.225	0.12	7.25e-32
CHRAC1	0.0902768	8.41e-53	0.0902768	0.162	0.061	2.08e-48
PUDP	0.09024	1.51e-70	0.09024	0.117	0.025	3.72e-66
UBE2H	0.0902188	1.76e-35	0.0902188	0.202	0.102	4.35e-31
SRC	0.0901045	2.53e-62	0.0901045	0.129	0.035	6.24e-58
EFNB2	0.0900804	1.07e-55	0.0900804	0.165	0.063	2.65e-51
PGAM1	0.0900737	1.64e-22	0.0900737	0.363	0.257	4.06e-18
INO80C	0.0898604	5.03e-39	0.0898604	0.158	0.067	1.24e-34
TMEM171	0.0898579	1.32e-115	0.0898579	0.089	0.006	3.25e-111
TES	0.0898228	1.42e-37	0.0898228	0.207	0.105	3.5e-33
PLPP5	0.0897885	2.11e-33	0.0897885	0.21	0.111	5.21e-29
DARS	0.0896256	8.24e-27	0.0896256	0.259	0.158	2.04e-22
HNRNPAB	0.0896127	1.56e-29	0.0896127	0.246	0.144	3.85e-25
ALKBH7	0.0895996	5.8e-26	0.0895996	0.335	0.226	1.43e-21
HLA-F	0.0895173	6.42e-41	0.0895173	0.329	0.205	1.59e-36
PDAP1	0.0894898	1.06e-33	0.0894898	0.284	0.171	2.61e-29
ARHGAP12	0.0894448	1.33e-49	0.0894448	0.153	0.056	3.28e-45
ZNF33B	0.0894097	1.34e-52	0.0894097	0.146	0.05	3.3e-48
OAS2	0.0893565	4.85e-49	0.0893565	0.137	0.046	1.2e-44
SLCO4A1-AS1	0.0891795	1.25e-113	0.0891795	0.089	0.006	3.1e-109
IRF2BP2	0.0891659	1.93e-38	0.0891659	0.32	0.2	4.75e-34
AATK	0.0891524	9.59e-111	0.0891524	0.1	0.01	2.37e-106
PEPD	0.0890922	2.88e-42	0.0890922	0.125	0.087	7.11e-38
POLR2L	0.0890747	2.64e-18	0.0890747	0.675	0.571	6.51e-14
CCNB1	0.0889221	5.11e-19	0.0889221	0.054	0.021	1.26e-14
SLC35C1	0.0888826	4.01e-71	0.0888826	0.119	0.026	9.91e-67
WBP2	0.0888556	1.04e-31	0.0888556	0.218	0.119	2.57e-27
FNBP4	0.0888458	4.55e-42	0.0888458	0.221	0.113	1.12e-37
KDM5C	0.0888444	2.01e-53	0.0888444	0.129	0.038	4.97e-49
KCMF1	0.0887699	2.84e-45	0.0887699	0.159	0.063	7.02e-41
ABI1	0.0886364	2.51e-42	0.0886364	0.208	0.102	6.19e-38
IL2RG	0.0886301	8.2e-58	0.0886301	0.249	0.128	2.03e-53
IST1	0.0885939	4.87e-44	0.0885939	0.231	0.119	1.2e-39
MZT2A	0.0885733	1.3e-65	0.0885733	0.49	0.323	3.2e-61
ARCN1	0.0884892	6.46e-37	0.0884892	0.186	0.089	1.6e-32
CNIH1	0.0884688	1.33e-39	0.0884688	0.282	0.165	3.28e-35
TMEM139	0.088369	3.86e-54	0.088369	0.114	0.031	9.54e-50
PLEKHA7	0.0882914	1.22e-68	0.0882914	0.119	0.027	3.02e-64
RAPH1	0.0881774	3.61e-53	0.0881774	0.136	0.043	8.91e-49
ARSD	0.088106	8.93e-42	0.088106	0.165	0.07	2.21e-37
GLS	0.0880833	7.28e-19	0.0880833	0.19	0.122	1.8e-14
AK3	0.0880792	7.03e-39	0.0880792	0.202	0.1	1.74e-34
FAM32A	0.0879341	1.8e-32	0.0879341	0.215	0.115	4.45e-28
CRYL1	0.0879205	2.24e-41	0.0879205	0.138	0.052	5.54e-37
TMED7	0.0878876	2.75e-39	0.0878876	0.19	0.091	6.8e-35
BLNK	0.0878679	1.93e-53	0.0878679	0.123	0.035	4.78e-49
EIF5AL1	0.0876945	1.59e-71	0.0876945	0.119	0.027	3.92e-67
NPSR1	0.0876211	1.65e-150	0.0876211	0.092	0.004	4.09e-146
MAFK	0.0875867	1.01e-41	0.0875867	0.157	0.064	2.5e-37
ELMO3	0.0875102	6.97e-61	0.0875102	0.124	0.033	1.72e-56
PTP4A2	0.0875047	1.48e-41	0.0875047	0.362	0.233	3.65e-37
MTIF3	0.0874464	5.54e-41	0.0874464	0.289	0.17	1.37e-36
IFI27L1	0.0874269	2.81e-46	0.0874269	0.157	0.061	6.93e-42
LRP5	0.0873545	1.08e-52	0.0873545	0.137	0.044	2.67e-48
TM6SF2	0.0873459	1.2e-175	0.0873459	0.089	0.002	2.97e-171
CDC42EP1	0.087175	7.12e-38	0.087175	0.224	0.119	1.76e-33
ZNF703	0.087113	3.53e-49	0.087113	0.137	0.046	8.71e-45
APOL6	0.0870666	4.67e-37	0.0870666	0.165	0.074	1.15e-32
CARMIL1	0.0870131	1.24e-62	0.0870131	0.129	0.035	3.05e-58
TMCO3	0.0869248	3.79e-38	0.0869248	0.158	0.067	9.35e-34
MYO1D	0.0867249	2.19e-56	0.0867249	0.132	0.039	5.41e-52
PRRG4	0.0867039	1.97e-43	0.0867039	0.145	0.055	4.86e-39
KHDC4	0.0866447	8.35e-34	0.0866447	0.189	0.094	2.06e-29
SUGT1	0.0865916	4.29e-31	0.0865916	0.223	0.124	1.06e-26
CNPPD1	0.086576	2.76e-45	0.086576	0.156	0.061	6.81e-41
HDLBP	0.0865706	2.91e-33	0.0865706	0.272	0.163	7.19e-29
RPS28	0.0864488	9.79e-09	0.0864488	0.998	0.997	0.00024184
CA13	0.0863673	4.14e-94	0.0863673	0.099	0.012	1.02e-89
HSF1	0.0863514	1.12e-38	0.0863514	0.19	0.091	2.77e-34
ZNF518A	0.0862974	1.63e-37	0.0862974	0.189	0.092	4.03e-33
IDI1	0.0862921	6.02e-19	0.0862921	0.193	0.118	1.49e-14
DYRK2	0.086264	1.4e-44	0.086264	0.143	0.053	3.46e-40
TMEM170A	0.0862575	6.62e-43	0.0862575	0.166	0.07	1.63e-38
CBX4	0.0861866	5.03e-60	0.0861866	0.126	0.034	1.24e-55
EFNA4	0.086171	2.25e-67	0.086171	0.115	0.025	5.57e-63
PLCD3	0.0861214	2.79e-81	0.0861214	0.102	0.016	6.88e-77
ZDHHC12	0.0860662	5.47e-34	0.0860662	0.189	0.094	1.35e-29
ERG28	0.0859666	4.08e-28	0.0859666	0.195	0.105	1.01e-23
TFDP1	0.0858774	1.78e-42	0.0858774	0.162	0.067	4.39e-38
OTUB1	0.0857494	1.72e-46	0.0857494	0.259	0.142	4.24e-42
SNHG25	0.085733	1.28e-52	0.085733	0.299	0.169	3.16e-48
LRIG1	0.0856568	1.95e-64	0.0856568	0.122	0.031	4.82e-60
MVD	0.0856376	2.01e-34	0.0856376	0.136	0.056	4.96e-30
TRIM15	0.0855767	2.89e-100	0.0855767	0.093	0.009	7.13e-96
TXNRD1	0.0855286	2.83e-40	0.0855286	0.147	0.058	7e-36
CCDC183	0.0854946	6.93e-127	0.0854946	0.088	0.005	1.71e-122
GGT6	0.0854764	2.29e-57	0.0854764	0.126	0.036	5.67e-53
AC023157.3	0.0854033	9.14e-18	0.0854033	0.117	0.06	2.26e-13
ICA1	0.0854024	3.34e-44	0.0854024	0.172	0.074	8.24e-40
TTC22	0.0852745	9.84e-92	0.0852745	0.104	0.014	2.43e-87
REEP4	0.0852265	2.2e-53	0.0852265	0.117	0.032	5.44e-49
TMEM150B	0.0851657	1.6e-162	0.0851657	0.089	0.002	3.95e-158
NCKAP1	0.0851562	1.31e-36	0.0851562	0.239	0.133	3.24e-32
SYNJ2BP	0.0850443	3.27e-33	0.0850443	0.178	0.087	8.08e-29
SLC41A2	0.0850333	4.99e-62	0.0850333	0.107	0.024	1.23e-57
UMAD1	0.0850317	1.7e-53	0.0850317	0.13	0.04	4.19e-49
AIMP1	0.084878	1.18e-38	0.084878	0.295	0.179	2.91e-34
CENPF	0.0847755	1.12e-13	0.0847755	0.064	0.03	2.76e-09
HPS1	0.0847376	1.55e-45	0.0847376	0.167	0.07	3.83e-41
BET1	0.0846445	5.57e-37	0.0846445	0.176	0.082	1.38e-32
CLSTN1	0.0845196	3.99e-36	0.0845196	0.201	0.102	9.85e-32
EIF2AK1	0.0844558	3.18e-36	0.0844558	0.198	0.101	7.85e-32
VPS36	0.0843839	1.39e-40	0.0843839	0.19	0.091	3.42e-36
FRYL	0.0842312	2.8e-41	0.0842312	0.159	0.067	6.92e-37
THAP4	0.0841995	7.82e-41	0.0841995	0.157	0.065	1.93e-36
ARHGEF10	0.0841532	3.54e-50	0.0841532	0.093	0.023	8.73e-46
RPS19	0.0841333	4.22e-10	0.0841333	0.999	0.998	1.04e-05
CISD2	0.0841132	4.41e-31	0.0841132	0.228	0.129	1.09e-26
HEPACAM2	0.0841075	4.08e-40	0.0841075	0.033	0.003	1.01e-35
AVPI1	0.0839992	5.03e-51	0.0839992	0.132	0.043	1.24e-46
PAK4	0.0839637	5.7e-37	0.0839637	0.13	0.05	1.41e-32
GTF2E2	0.0839201	1.8e-43	0.0839201	0.152	0.06	4.45e-39
TOX4	0.083838	1.48e-33	0.083838	0.228	0.127	3.66e-29
THUMPD3-AS1	0.0838223	4.98e-24	0.0838223	0.261	0.167	1.23e-19
CSTF3	0.0836612	1.65e-36	0.0836612	0.161	0.072	4.07e-32
CDK10	0.0836191	2.67e-41	0.0836191	0.168	0.074	6.59e-37
MPC2	0.083543	1.11e-32	0.083543	0.352	0.236	2.75e-28
RAB1B	0.0835135	3.73e-36	0.0835135	0.189	0.093	9.22e-32
MT1X	0.083507	7.66e-16	0.083507	0.496	0.398	1.89e-11
GOLT1A	0.0834882	2.52e-73	0.0834882	0.097	0.016	6.23e-69
MIA2	0.0833842	1.11e-44	0.0833842	0.168	0.071	2.75e-40
LAMTOR3	0.0831978	9.63e-39	0.0831978	0.186	0.089	2.38e-34
EFNA3	0.0831885	3.34e-96	0.0831885	0.088	0.009	8.24e-92
AP1AR	0.0831443	3.77e-64	0.0831443	0.112	0.026	9.32e-60
AL354707.1	0.0829843	6.06e-112	0.0829843	0.092	0.007	1.5e-107
IGF2BP3	0.0829726	1.93e-91	0.0829726	0.098	0.012	4.76e-87
SLC9A1	0.0829453	6.71e-49	0.0829453	0.115	0.034	1.66e-44
LRRC1	0.0829228	1.38e-45	0.0829228	0.125	0.041	3.41e-41
ABCA5	0.0829019	9.53e-37	0.0829019	0.137	0.055	2.35e-32
AC021218.1	0.0828594	2.78e-152	0.0828594	0.087	0.003	6.86e-148
SLC25A1	0.0828435	1.53e-34	0.0828435	0.17	0.079	3.77e-30
MAST2	0.0828193	1.1e-78	0.0828193	0.097	0.014	2.72e-74
GIPC1	0.0827456	3.49e-33	0.0827456	0.184	0.092	8.63e-29
CALCOCO2	0.0826136	9.19e-33	0.0826136	0.216	0.118	2.27e-28
ANKRD22	0.0825879	4.01e-55	0.0825879	0.11	0.028	9.91e-51
VPS35	0.0825507	3.46e-50	0.0825507	0.287	0.164	8.53e-46
TPRN	0.0824023	2.28e-78	0.0824023	0.099	0.016	5.64e-74
STAMBP	0.0821307	1.36e-40	0.0821307	0.157	0.066	3.35e-36
COLCA1	0.0820997	5.68e-57	0.0820997	0.107	0.026	1.4e-52
COPG1	0.0819465	1.06e-32	0.0819465	0.164	0.077	2.62e-28
SYPL1	0.0817709	1.93e-39	0.0817709	0.345	0.223	4.78e-35
SPTLC2	0.0817163	3.17e-42	0.0817163	0.146	0.057	7.83e-38
ASPHD1	0.0815877	4.3e-66	0.0815877	0.11	0.024	1.06e-61
C11orf24	0.0815256	1.1e-44	0.0815256	0.132	0.046	2.72e-40
CWC15	0.0814233	8.84e-34	0.0814233	0.291	0.181	2.18e-29
PPP1CC	0.0813894	1e-26	0.0813894	0.27	0.17	2.47e-22
TNRC18	0.081389	2.13e-37	0.081389	0.151	0.064	5.27e-33
GATA4	0.0813862	1.35e-129	0.0813862	0.086	0.004	3.34e-125
AC011298.1	0.0813703	2.26e-142	0.0813703	0.079	0.002	5.57e-138
CAMK2G	0.0813345	3.56e-44	0.0813345	0.133	0.048	8.78e-40
HGS	0.0813266	9.68e-40	0.0813266	0.159	0.068	2.39e-35
CHMP1A	0.081324	4.26e-38	0.081324	0.169	0.077	1.05e-33
CC2D1A	0.0812837	2.75e-45	0.0812837	0.133	0.046	6.78e-41
ENSA	0.0812043	1.47e-36	0.0812043	0.37	0.247	3.62e-32
PNMA1	0.0812013	1.82e-52	0.0812013	0.125	0.038	4.49e-48
RNF114	0.0810808	2.5e-34	0.0810808	0.225	0.124	6.18e-30
REPIN1	0.0810136	1.03e-42	0.0810136	0.153	0.062	2.54e-38
INPP1	0.0808272	1.23e-42	0.0808272	0.172	0.077	3.04e-38
OGFR	0.0808209	6.28e-41	0.0808209	0.174	0.079	1.55e-36
ANKRA2	0.0806378	9.63e-44	0.0806378	0.14	0.053	2.38e-39
EEF1G	0.0805978	7.85e-41	0.0805978	0.188	0.09	1.94e-36
SREBF2	0.0805918	6.27e-45	0.0805918	0.136	0.049	1.55e-40
AVL9	0.0805538	2.93e-43	0.0805538	0.132	0.047	7.23e-39
SNX5	0.0804188	2.94e-29	0.0804188	0.207	0.114	7.27e-25
KCTD9	0.0803005	3.4e-55	0.0803005	0.119	0.033	8.39e-51
TNNC2	0.0802801	3.73e-53	0.0802801	0.101	0.025	9.2e-49
TRIM29	0.0802538	9.65e-39	0.0802538	0.132	0.051	2.38e-34
RREB1	0.0802327	8.54e-36	0.0802327	0.15	0.065	2.11e-31
GANAB	0.080205	1.61e-33	0.080205	0.202	0.107	3.97e-29
ARHGAP42	0.0800947	2.11e-66	0.0800947	0.102	0.02	5.22e-62
PLAUR	0.0800342	2.21e-48	0.0800342	0.291	0.166	5.47e-44
EIF2A	0.0798062	4.6e-33	0.0798062	0.211	0.115	1.13e-28
XPNPEP1	0.0797747	1.62e-48	0.0797747	0.132	0.044	3.99e-44
SPG11	0.0797435	9.65e-41	0.0797435	0.149	0.061	2.38e-36
FNIP1	0.0797106	3.85e-29	0.0797106	0.2	0.109	9.51e-25
SEL1L3	0.0796421	1.58e-40	0.0796421	0.161	0.07	3.89e-36
FAM177B	0.0796049	2.91e-92	0.0796049	0.086	0.009	7.18e-88
PFKFB2	0.0795395	4.32e-75	0.0795395	0.099	0.017	1.07e-70
ANAPC11	0.0795283	6.57e-29	0.0795283	0.46	0.34	1.62e-24
TNNT1	0.0794087	1.75e-73	0.0794087	0.091	0.014	4.31e-69
AP1M2	0.0794036	9.2e-38	0.0794036	0.163	0.073	2.27e-33
2019-09-10	0.0793987	3.56e-35	0.0793987	0.169	0.079	8.79e-31
RTF1	0.0793509	4.79e-33	0.0793509	0.334	0.22	1.18e-28
SETD9	0.0793234	2.32e-64	0.0793234	0.095	0.018	5.73e-60
KRTCAP2	0.0792635	1.46e-39	0.0792635	0.502	0.364	3.61e-35
DDX60L	0.0792001	2.01e-50	0.0792001	0.116	0.034	4.96e-46
CYP51A1	0.079186	5.09e-77	0.079186	0.091	0.013	1.26e-72
CNBP	0.0791078	1.07e-41	0.0791078	0.54	0.398	2.64e-37
PRSS22	0.0790619	7.43e-40	0.0790619	0.129	0.048	1.84e-35
FBXO34	0.0790384	2.05e-47	0.0790384	0.136	0.049	5.06e-43
TGIF1	0.0788744	6.24e-30	0.0788744	0.242	0.145	1.54e-25
RPS3	0.0788713	8.06e-08	0.0788713	0.986	0.991	0.00199057
DIAPH1	0.0787702	1.86e-31	0.0787702	0.152	0.07	4.58e-27
DPYSL2	0.078768	6.79e-36	0.078768	0.222	0.122	1.68e-31
MAT2B	0.0787487	7.12e-40	0.0787487	0.204	0.105	1.76e-35
EBLN3P	0.0787351	7.49e-35	0.0787351	0.176	0.086	1.85e-30
OXSR1	0.078529	2.31e-38	0.078529	0.136	0.053	5.71e-34
PPP6R3	0.0784691	7.79e-37	0.0784691	0.157	0.069	1.92e-32
C5orf30	0.0784009	4.11e-65	0.0784009	0.103	0.021	1.02e-60
GCHFR	0.0782612	1.49e-38	0.0782612	0.203	0.104	3.68e-34
BDH1	0.078226	2.35e-73	0.078226	0.095	0.016	5.81e-69
RAP2B	0.0782259	1.46e-21	0.0782259	0.166	0.092	3.6e-17
PFKL	0.0781611	3.77e-24	0.0781611	0.202	0.117	9.3e-20
RABGGTB	0.0780412	2.91e-33	0.0780412	0.193	0.1	7.19e-29
IRS2	0.0780342	4.09e-23	0.0780342	0.168	0.091	1.01e-18
CASZ1	0.0779448	6.13e-53	0.0779448	0.108	0.028	1.51e-48
MACROD2	0.0778588	9.45e-29	0.0778588	0.079	0.029	2.33e-24
LSM7	0.0778526	2.5e-36	0.0778526	0.478	0.347	6.18e-32
TMEM131	0.0777759	4.43e-43	0.0777759	0.126	0.044	1.09e-38
CNOT11	0.0777707	1.87e-39	0.0777707	0.13	0.049	4.62e-35
CCNG2	0.0776452	8.47e-34	0.0776452	0.131	0.053	2.09e-29
RPL14	0.077362	4.94e-13	0.077362	0.967	0.982	1.22e-08
LMTK3	0.0771619	7.57e-39	0.0771619	0.104	0.033	1.87e-34
AHCY	0.0771041	1.38e-31	0.0771041	0.146	0.066	3.42e-27
TNFRSF14-AS1	0.0770946	3.13e-73	0.0770946	0.1	0.018	7.72e-69
SORD	0.0770158	6.15e-48	0.0770158	0.112	0.033	1.52e-43
CCNG1	0.0769853	1.04e-29	0.0769853	0.189	0.101	2.58e-25
BAIAP2	0.0769356	9.55e-39	0.0769356	0.136	0.054	2.36e-34
RNF126	0.0769252	2.89e-36	0.0769252	0.172	0.082	7.13e-32
GNPAT	0.0768623	1.71e-34	0.0768623	0.159	0.074	4.23e-30
TMEM97	0.0767176	4.24e-46	0.0767176	0.15	0.06	1.05e-41
ORMDL3	0.0766907	7.58e-46	0.0766907	0.133	0.048	1.87e-41
DNPEP	0.0766594	8.29e-34	0.0766594	0.169	0.081	2.05e-29
AC103702.2	0.0765039	2.76e-58	0.0765039	0.102	0.024	6.82e-54
ATP5MG	0.0764403	1.02e-13	0.0764403	0.873	0.835	2.53e-09
LARP4B	0.0764025	2.45e-39	0.0764025	0.136	0.053	6.04e-35
CNOT7	0.0764014	2.59e-33	0.0764014	0.218	0.122	6.39e-29
HOXC10	0.0763517	1.02e-139	0.0763517	0.079	0.002	2.52e-135
TBL1XR1	0.0763436	5.03e-33	0.0763436	0.246	0.146	1.24e-28
SNHG12	0.0762821	1.98e-23	0.0762821	0.118	0.056	4.9e-19
SEC61A1	0.076228	1.42e-25	0.076228	0.212	0.124	3.51e-21
LARP1B	0.0760319	3.61e-43	0.0760319	0.125	0.044	8.91e-39
PNPLA4	0.07595	8.24e-46	0.07595	0.118	0.037	2.04e-41
KLK1	0.075907	7.57e-75	0.075907	0.189	0.067	1.87e-70
MBOAT7	0.0758205	4.27e-30	0.0758205	0.156	0.074	1.05e-25
IAH1	0.0757884	1.26e-37	0.0757884	0.253	0.148	3.11e-33
MSL1	0.0757595	1.27e-35	0.0757595	0.152	0.067	3.14e-31
LPIN1	0.0756899	2.81e-35	0.0756899	0.145	0.063	6.93e-31
HEBP1	0.075581	5.01e-20	0.075581	0.196	0.118	1.24e-15
FAM3B	0.0755601	4.81e-32	0.0755601	0.229	0.135	1.19e-27
CAPRIN1	0.0755357	1.49e-28	0.0755357	0.179	0.094	3.68e-24
SGPP2	0.0754839	1.6e-75	0.0754839	0.096	0.016	3.96e-71
MPZL2	0.0753013	2.92e-32	0.0753013	0.193	0.105	7.21e-28
SMAD2	0.0752814	7.95e-40	0.0752814	0.169	0.079	1.96e-35
MUC5B	0.0752661	8.94e-21	0.0752661	0.059	0.022	2.21e-16
AGFG1	0.0752028	9.54e-42	0.0752028	0.133	0.05	2.36e-37
CLDN12	0.0751348	1.05e-44	0.0751348	0.107	0.032	2.59e-40
CHMP1B	0.0749146	1.56e-51	0.0749146	0.306	0.178	3.86e-47
TCIM	0.0747123	5.02e-38	0.0747123	0.377	0.253	1.24e-33
PRKCI	0.0747087	4.24e-38	0.0747087	0.136	0.054	1.05e-33
TMOD3	0.0745469	1.26e-33	0.0745469	0.221	0.125	3.12e-29
ATF4	0.0743998	6.49e-32	0.0743998	0.405	0.288	1.6e-27
ROCK2	0.0743666	5.6e-32	0.0743666	0.16	0.077	1.38e-27
UBE2C	0.0743664	2.27e-06	0.0743664	0.054	0.031	0.056127
NEBL	0.0743056	9.73e-53	0.0743056	0.102	0.026	2.4e-48
TSC22D4	0.0742171	1.77e-31	0.0742171	0.205	0.114	4.38e-27
[truncated: 8,169 more rows]

## Sheet: Table S10-5
Marker genes of subcluster 11 of ductal cell
[truncated: 3,535 more rows]

[truncated: 1 more sheets: Table S10-6]
