# Supplementary material for: Single-cell analysis of pancreatic ductal adenocarcinoma identifies a novel fibroblast subtype associated with poor prognosis but better immunotherapy response
Source: Cell Discov. 2021 May 25;7:36. doi: 10.1038/s41421-021-00271-4 (PMC8149399; doi:10.1038/s41421-021-00271-4)
Supplement: Supplementary file 24 — Table S11 [file 41421_2021_271_MOESM24_ESM.xlsx]

## Sheet: Table S11-1
GO analysis of ductal cells cluster2 by marker genes
Category	Term	Count	%	PValue	Genes	List Total	Pop Hits	Pop Total	Fold Enrichment	Bonferroni	Benjamini	FDR
GOTERM_MF_DIRECT	GO:0098641~cadherin binding involved in cell-cell adhesion	19	7.78689	3.01631e-08	YWHAZ, S100P, LAD1, CHMP4B, ANXA1, S100A11, SFN, CLIC1, TAGLN2, GPRC5A, ANXA2, PKM, EPCAM, CTTN, EZR, KRT18, CAPG, EPS8L1, PLEC	214	290	16881	5.16821	1.07079e-05	1.07079e-05	4.13405e-05
GOTERM_MF_DIRECT	GO:0005198~structural molecule activity	16	6.55738	5.84701e-07	CLDN7, CLTB, CLDN4, LAD1, ANXA1, CLDN10, KRT23, LAMB3, KRT19, KRT18, KRT17, KRT16, KRT7, KRT8, SPRR3, ASPH	214	247	16881	5.10984	0.000207547	0.000103779	0.000801366
GOTERM_MF_DIRECT	GO:0008137~NADH dehydrogenase (ubiquinone) activity	8	3.27869	2.19e-06	C15ORF48, NDUFB3, NDUFB4, NDUFS6, NDUFA3, NDUFB9, NDUFA1, NDUFB2	214	48	16881	13.1472	0.00077715	0.000259117	0.0030015
GOTERM_MF_DIRECT	GO:0009055~electron carrier activity	9	3.68852	1.79857e-05	GPX2, CYBA, NDUFS6, UQCR11, TSTA3, ASPH, SH3BGRL3, COX5A, ETFB	214	90	16881	7.88832	0.00636464	0.00159497	0.0246477
GOTERM_MF_DIRECT	GO:0005515~protein binding	141	57.7869	3.28083e-05	SNCG, ATP1B1, TSPO, S100A6, TSPAN1, CHMP4B, AQP5, COX5A, MALL, ISG15, ASPH, NQO1, GNG5, CIB1, S100A2, BCL2L15, CST3, TMSB10, BCAP31, RND3, KRT19, KRT18, KRT17, KRT16, VAMP8, TACSTD2, PSMA4, HSPB1, SLC40A1, EPS8L1, SEC61G, SNRPG, ARL6IP1, CHMP2A, SOX4, TAGLN2, RBX1, LAMB3, MSLN, RAC1, ITGB6, TFF2, TFF3, HSPE1, TFF1, TRAM1, LAMTOR5, MUC1, PLAT, C9ORF16, TESC, S100P, S100A16, LGALS3, S100A11, S100A1…	214	8785	16881	1.26608	0.0115796	0.00232672	0.0449564
GOTERM_MF_DIRECT	GO:0004129~cytochrome-c oxidase activity	6	2.45902	3.36287e-05	C15ORF48, COX7A2, COX6B1, COX6A1, COX5A, COX6C	214	30	16881	15.7766	0.0118674	0.00198775	0.0460804
GOTERM_MF_DIRECT	GO:0004866~endopeptidase inhibitor activity	6	2.45902	0.000140156	SPINT2, CST3, CSTB, SLPI, SPINK1, WFDC2	214	40	16881	11.8325	0.0485411	0.0070832	0.191921
GOTERM_MF_DIRECT	GO:0044548~S100 protein binding	4	1.63934	0.000515985	S100A6, EZR, S100A11, ANXA2	214	13	16881	24.2717	0.167417	0.0226425	0.704876
GOTERM_MF_DIRECT	GO:0048306~calcium-dependent protein binding	6	2.45902	0.000812196	S100A6, S100P, ANXA1, SYT8, S100A11, ANXA2	214	58	16881	8.16033	0.250573	0.0315415	1.10744
GOTERM_MF_DIRECT	GO:0002020~protease binding	7	2.86885	0.00176216	LCN2, CST6, CST3, CSTB, ITGA3, SERPINA1, ANXA2	214	101	16881	5.46715	0.465338	0.0606921	2.3883
GOTERM_MF_DIRECT	GO:0005509~calcium ion binding	20	8.19672	0.00188415	S100A6, TESC, S100A16, S100P, CAPN8, ANXA1, SYT8, S100A11, S100A10, MYL12B, MYL12A, CAPN2, S100A14, S100A13, ANXA2, PRSS3, ASPH, CALM2, S100A2, CIB1	214	717	16881	2.20037	0.488037	0.0590487	2.55166
GOTERM_MF_DIRECT	GO:0031386~protein tag	3	1.22951	0.00422038	SUMO1, ISG15, UBL5	214	8	16881	29.5812	0.777183	0.117606	5.63173
GOTERM_MF_DIRECT	GO:0019904~protein domain specific binding	9	3.68852	0.00498316	CHMP2A, YWHAZ, EZR, DYNLL1, CAPG, TGM2, ITGA3, SFN, CALM2	214	208	16881	3.41321	0.830253	0.127523	6.61768
GOTERM_MF_DIRECT	GO:0004867~serine-type endopeptidase inhibitor activity	6	2.45902	0.00769784	SPINT2, SLPI, SPINK1, SERPINA1, WFDC2, APLP2	214	97	16881	4.87937	0.935643	0.177947	10.0496
GOTERM_MF_DIRECT	GO:0004869~cysteine-type endopeptidase inhibitor activity	4	1.63934	0.00888751	CST6, CST3, CSTB, WFDC2	214	34	16881	9.28037	0.957962	0.190451	11.5164
GOTERM_MF_DIRECT	GO:0042802~identical protein binding	18	7.37705	0.0142128	ARL6IP1, CLDN7, YWHAZ, CLDN4, CHMP4B, LYZ, CST3, CLDN10, SFN, HSBP1, SDCBP2, APLP2, PON2, HSPB1, CEACAM5, SERPINA1, NQO1, S100A2	214	749	16881	1.89572	0.993791	0.272113	17.8147
GOTERM_MF_DIRECT	GO:0051117~ATPase binding	5	2.04918	0.0142604	ATP1B1, FXYD3, EZR, SVIP, SELENOS	214	74	16881	5.32994	0.993897	0.259134	17.8691
GOTERM_MF_DIRECT	GO:0044325~ion channel binding	6	2.45902	0.0142795	SUMO1, TSPO, S100A10, ASPH, CALM2, CIB1	214	113	16881	4.18849	0.993938	0.246973	17.8908
GOTERM_MF_DIRECT	GO:0016209~antioxidant activity	3	1.22951	0.0259325	SELENOW, PRDX5, SELENOS	214	20	16881	11.8325	0.999911	0.387938	30.2401
GOTERM_MF_DIRECT	GO:0004602~glutathione peroxidase activity	3	1.22951	0.0284278	GPX2, GPX4, GSTP1	214	21	16881	11.269	0.999964	0.400647	32.6499
GOTERM_MF_DIRECT	GO:0008426~protein kinase C inhibitor activity	2	0.819672	0.0373798	HSPB1, SFN	214	3	16881	52.5888	0.999999	0.474817	40.6747
GOTERM_MF_DIRECT	GO:0004252~serine-type endopeptidase activity	8	3.27869	0.0434034	PLAT, KLK7, KLK8, PRSS3, MMP7, KLK11, KLK10, TMPRSS4	214	255	16881	2.47477	1	0.51131	45.5652
GOTERM_MF_DIRECT	GO:0042056~chemoattractant activity	3	1.22951	0.0452384	LGALS3, SAA1, MIF	214	27	16881	8.7648	1	0.510579	46.9791
GOTERM_MF_DIRECT	GO:0008236~serine-type peptidase activity	4	1.63934	0.045279	KLK7, PRSS3, KLK11, KLK10	214	63	16881	5.00846	1	0.496106	47.0099
GOTERM_MF_DIRECT	GO:0032403~protein complex binding	7	2.86885	0.0468116	EPCAM, KRT19, LAMB3, KRT8, CAPG, RBX1, BCAP31	214	206	16881	2.6805	1	0.493782	48.164
GOTERM_MF_DIRECT	GO:0019834~phospholipase A2 inhibitor activity	2	0.819672	0.049528	ANXA1, ANXA2	214	4	16881	39.4416	1	0.500211	50.1524
GOTERM_MF_DIRECT	GO:0008201~heparin binding	6	2.45902	0.052371	SAA1, MMP7, LIPH, LAMC2, MDK, APLP2	214	160	16881	2.95812	1	0.507011	52.1575
GOTERM_MF_DIRECT	GO:0004364~glutathione transferase activity	3	1.22951	0.0718622	CLIC3, CLIC1, GSTP1	214	35	16881	6.76142	1	0.611517	64.0161
GOTERM_MF_DIRECT	GO:0008307~structural constituent of muscle	3	1.22951	0.0982882	KRT19, ASPH, PLEC	214	42	16881	5.63451	1	0.718183	75.7799
GOTERM_CC_DIRECT	GO:0070062~extracellular exosome	127	52.0492	5.67424e-42	SNCG, ATP1B1, TSPO, S100A6, TSPAN1, CHMP4B, TSPAN3, SLC44A4, MMP7, AQP5, TSPAN8, COX5A, NQO1, GNG5, CIB1, LAD1, CST3, RND3, KRT19, KRT18, KRT17, CST6, KRT16, TACSTD2, VAMP8, PSMA4, CSTB, HSPB1, PSCA, WFDC2, EPS8L1, CHMP2A, FXYD3, TAGLN2, ITGB6, RAC1, TFF2, TFF3, HSPE1, MUC1, PLAT, S100P, S100A16, LGALS3, S100A11, S100A10, MYL12B, ITGA3, MYL12A, CD63, S100A14, S100A13, MUC4, PPA1, PDZK1IP1, LCN2, …	238	2811	18224	3.45947	1.84413e-39	1.84413e-39	7.675e-39
GOTERM_CC_DIRECT	GO:0031982~vesicle	18	7.37705	8.37335e-13	MUC1, TSPAN1, CHMP4B, ANXA1, CST3, CLIC1, TAGLN2, GPRC5A, ANXA2, MIF, MUC4, PKM, EZR, VAMP8, RAB11A, GSTP1, CALM2, CIB1	238	128	18224	10.7679	2.72132e-10	1.36066e-10	1.13257e-09
GOTERM_CC_DIRECT	GO:0005615~extracellular space	48	19.6721	3.80509e-10	MIA, YWHAZ, MMP7, SPINK1, PRDX5, SFN, MIF, ZG16B, EZR, SAA1, RNASET2, MSLN, PRSS3, TFF2, TFF3, CEACAM6, KLK11, SERPINA1, TFF1, RAMP1, PLAT, MUC1, KLK7, KLK8, LGALS3, LGALS4, ANXA1, S100A11, CST3, LYZ, CLIC1, CD63, TCN1, S100A13, ANXA2, MUC4, LCN2, CXCL17, CST6, TACSTD2, CSTB, LIPH, SLPI, HSPB1, LAMC2, AGR2, WFDC2, GSTP1	238	1347	18224	2.7286	1.23665e-07	4.12218e-08	5.14677e-07
GOTERM_CC_DIRECT	GO:0005913~cell-cell adherens junction	19	7.78689	2.4971e-07	YWHAZ, S100P, LAD1, CHMP4B, ANXA1, S100A11, LMO7, SFN, CLIC1, TAGLN2, GPRC5A, ANXA2, PKM, CTTN, EZR, KRT18, CAPG, EPS8L1, PLEC	238	323	18224	4.5042	8.11526e-05	2.02888e-05	0.000337758
GOTERM_CC_DIRECT	GO:0005747~mitochondrial respiratory chain complex I	7	2.86885	3.97783e-05	NDUFB3, NDUFB4, NDUFS6, NDUFA3, NDUFB9, NDUFA1, NDUFB2	238	49	18224	10.9388	0.012845	0.0025823	0.0537908
GOTERM_CC_DIRECT	GO:0005925~focal adhesion	17	6.96721	5.61779e-05	YWHAZ, ANXA1, LMO7, ITGA3, CD151, CAPN2, SDC4, HMGA1, RND3, CYBA, CTTN, EZR, ITGB6, RAC1, TGM2, HSPB1, PLEC	238	391	18224	3.32919	0.0180927	0.00303843	0.0759597
GOTERM_CC_DIRECT	GO:0016324~apical plasma membrane	14	5.7377	0.000118633	MUC1, ATP1B1, CLDN4, MAL2, SLC12A2, AQP5, ANXA1, LMO7, EPCAM, CYBA, CD55, EZR, SLC39A4, CIB1	238	291	18224	3.68385	0.0378241	0.00549314	0.160344
GOTERM_CC_DIRECT	GO:0071944~cell periphery	6	2.45902	0.000143129	KRT19, KRT18, EZR, KRT17, ITGA3, CIB1	238	39	18224	11.7802	0.0454549	0.00579817	0.193424
GOTERM_CC_DIRECT	GO:0005739~mitochondrion	34	13.9344	0.000259872	C15ORF48, NDUFB4, TSPO, YWHAZ, NDUFB9, SOX4, PRDX5, SFN, UQCRQ, PKM, DYNLL1, GPX4, TGM2, COX6B1, RAB11A, HSPE1, COX17, GNG5, ETFB, NDUFA3, CLIC1, NDUFA1, COX6C, BCAP31, PFDN2, CYBA, IFI27, HEBP2, TXN, PON2, PERP, AGR2, GSTP1, IFI6	238	1331	18224	1.95599	0.0810001	0.00934157	0.350932
GOTERM_CC_DIRECT	GO:0005743~mitochondrial inner membrane	16	6.55738	0.000688114	NDUFB3, NDUFB4, NDUFA3, LGALS3, NDUFB9, MRPS21, COX5A, UQCRQ, NDUFA1, COX6C, NDUFB2, OCIAD2, NDUFS6, UQCR11, COX6B1, COX6A1	238	441	18224	2.7781	0.200456	0.022123	0.926744
GOTERM_CC_DIRECT	GO:0031225~anchored component of membrane	8	3.27869	0.000691292	CD55, LY6D, LY6E, MSLN, CEACAM6, PSCA, SVIP, CEACAM5	238	113	18224	5.42099	0.201282	0.0202243	0.931006
GOTERM_CC_DIRECT	GO:0042383~sarcolemma	7	2.86885	0.000843439	ATP1B1, KRT19, KRT8, ANXA1, ANXA2, PLEC, CIB1	238	85	18224	6.30588	0.239845	0.0225936	1.13483
GOTERM_CC_DIRECT	GO:0005784~Sec61 translocon complex	3	1.22951	0.000993235	ARL6IP1, SSR4, BCAP31	238	4	18224	57.4286	0.275998	0.0245372	1.33513
GOTERM_CC_DIRECT	GO:0005903~brush border	6	2.45902	0.00108816	EZR, MYL12B, MYH14, CLIC1, MYL12A, PLEC	238	60	18224	7.65714	0.298016	0.0249579	1.46186
GOTERM_CC_DIRECT	GO:0048471~perinuclear region of cytoplasm	19	7.78689	0.00132636	SNCG, S100A6, PLA2G16, TSPAN1, MAL2, MLPH, CST3, PRDX5, ITGA3, CLIC1, S100A14, S100A13, ANXA2, EZR, KRT18, VAMP8, RAB11A, LAMC2, CIB1	238	621	18224	2.34277	0.350371	0.0283474	1.77922
GOTERM_CC_DIRECT	GO:0043034~costamere	4	1.63934	0.00180406	KRT19, KRT8, SDC4, PLEC	238	19	18224	16.1203	0.443922	0.0360135	2.41279
GOTERM_CC_DIRECT	GO:0016323~basolateral plasma membrane	9	3.68852	0.00249915	EPCAM, CLDN7, ATP1B1, EZR, ANXA1, ITGA3, CEACAM5, SLC40A1, ANXA2	238	180	18224	3.82857	0.556581	0.0467114	3.32795
GOTERM_CC_DIRECT	GO:0016460~myosin II complex	3	1.22951	0.0033877	MYL12B, MYH14, MYL12A	238	7	18224	32.8163	0.668084	0.0594314	4.48625
GOTERM_CC_DIRECT	GO:0005882~intermediate filament	7	2.86885	0.00360926	KRT19, KRT18, KRT17, KRT16, KRT7, KRT8, KRT23	238	113	18224	4.74336	0.691221	0.0599752	4.77305
GOTERM_CC_DIRECT	GO:0016328~lateral plasma membrane	5	2.04918	0.00495918	EPCAM, CLDN7, CLDN4, TACSTD2, ANXA1	238	53	18224	7.22372	0.801257	0.07761	6.50338
GOTERM_CC_DIRECT	GO:0005886~plasma membrane	72	29.5082	0.00506502	CLDN7, ATP1B1, CLTB, TSPAN1, CLDN4, SLC44A4, MARCKSL1, HINT1, AQP5, SYT8, CD151, SDC4, SDCBP2, LSR, PKM, EPCAM, CTTN, MALL, DYNLL1, SPINT2, CEACAM6, RHOC, ASPH, GNG5, RAMP1, CIB1, CLIC1, KRT19, VAMP8, HSPB1, PSCA, SLC40A1, GSTP1, PMEPA1, FXYD3, CLDN10, GPRC5A, APLP2, PLPP2, SUMO1, EZR, LY6D, ITGB6, RAC1, MSLN, TGM2, RAB11A, SLC39A4, GABRP, PLEC, CDC42EP5, TESC, S100A16, LGALS3, SLC12A2, LGALS4, A…	238	4121	18224	1.33782	0.80801	0.0755778	6.6378
GOTERM_CC_DIRECT	GO:0001726~ruffle	6	2.45902	0.00639901	S100A6, TESC, CTTN, EZR, S100A11, ANXA2	238	90	18224	5.10476	0.875862	0.0904766	8.31682
GOTERM_CC_DIRECT	GO:0097038~perinuclear endoplasmic reticulum	3	1.22951	0.00857336	CYBA, CAPN2, BCAP31	238	11	18224	20.8831	0.93909	0.114557	10.9937
GOTERM_CC_DIRECT	GO:0005751~mitochondrial respiratory chain complex IV	3	1.22951	0.0119525	C15ORF48, COX6A1, COX5A	238	13	18224	17.6703	0.979919	0.150266	15.0106
GOTERM_CC_DIRECT	GO:0031012~extracellular matrix	10	4.09836	0.0157284	PLAT, PKM, LGALS3, RAC1, TGM2, MMP7, SLPI, HSPB1, ANXA2, PLEC	238	296	18224	2.58687	0.994214	0.186244	19.3002
GOTERM_CC_DIRECT	GO:0045121~membrane raft	8	3.27869	0.0183884	CD55, MALL, MAL2, S100A10, CD24, SDC4, CAPN2, ANXA2	238	206	18224	2.97365	0.997599	0.20705	22.2007
GOTERM_CC_DIRECT	GO:0032587~ruffle membrane	5	2.04918	0.0221581	TESC, EZR, RAC1, EPS8L1, CIB1	238	82	18224	4.66899	0.999312	0.236404	26.1461
GOTERM_CC_DIRECT	GO:0009986~cell surface	14	5.7377	0.025453	PLAT, ANXA1, MMP7, ITGA3, SDC4, CD63, ANXA2, MIF, EPCAM, CD55, LY6D, MSLN, CD24, RAMP1	238	542	18224	1.97786	0.99977	0.258635	29.442
GOTERM_CC_DIRECT	GO:0034707~chloride channel complex	4	1.63934	0.0258014	FXYD3, CLIC3, CLIC1, GABRP	238	49	18224	6.25073	0.999796	0.25394	29.7824
GOTERM_CC_DIRECT	GO:0070469~respiratory chain	3	1.22951	0.0274319	NDUFS6, UQCR11, UQCRQ	238	20	18224	11.4857	0.999881	0.260168	31.3555
GOTERM_CC_DIRECT	GO:0005771~multivesicular body	3	1.22951	0.0327916	CST3, RAB11A, SLC40A1	238	22	18224	10.4416	0.99998	0.294992	36.2994
GOTERM_CC_DIRECT	GO:0001725~stress fiber	4	1.63934	0.0331447	CYBA, MYL12B, MYH14, MYL12A	238	54	18224	5.67196	0.999983	0.289886	36.6131
GOTERM_CC_DIRECT	GO:0005737~cytoplasm	82	33.6066	0.035947	SNCG, TSPO, S100A6, CLTB, TSPAN1, ELF3, CHMP4B, MARCKSL1, HINT1, PRDX5, LMO7, SDCBP2, PTMA, ISG20, GPX2, PKM, CTTN, DYNLL1, SPINT2, SRD5A3, NQO1, COX17, CIB1, ARHGAP27, TMSB10, CLIC1, NAPRT, PFDN2, KRT18, KRT17, CLIC3, VAMP8, PSMA4, TXN, SPRR3, CSTB, HSPB1, SPATS2L, SLC40A1, EPS8L1, GSTP1, YWHAZ, RBP1, SOX4, CLDN10, SFN, MDK, MIF, ZNF706, SUMO1, EZR, KRT7, KRT8, RAC1, TFF3, HSPE1, TSTA3, PHLDA2, …	238	5222	18224	1.20239	0.999993	0.302702	39.0535
GOTERM_CC_DIRECT	GO:0019897~extrinsic component of plasma membrane	3	1.22951	0.0415216	RAC1, S100A10, ANXA2	238	25	18224	9.18857	0.999999	0.333272	43.6515
GOTERM_CC_DIRECT	GO:0031902~late endosome membrane	5	2.04918	0.0428599	CHMP2A, VAMP8, CHMP4B, CD63, ANXA2	238	101	18224	3.79066	0.999999	0.3342	44.7065
GOTERM_CC_DIRECT	GO:0042470~melanosome	5	2.04918	0.0428599	YWHAZ, RAC1, CAPG, CD63, ANXA2	238	101	18224	3.79066	0.999999	0.3342	44.7065
GOTERM_CC_DIRECT	GO:0005576~extracellular region	30	12.2951	0.0455277	FAM3C, MMP7, MDK, MIF, LAMB3, ISG15, SPINT2, SAA1, RNASET2, PRSS3, TFF3, SFTA2, KLK10, SERPINA1, PLAT, KLK7, ANXA1, LYZ, CST3, TCN1, LCN2, C4ORF48, CXCL17, CD55, PON2, LIPH, H3F3A, LAMC2, WFDC2, CALM2	238	1610	18224	1.4268	1	0.34339	46.7551
GOTERM_CC_DIRECT	GO:0005887~integral component of plasma membrane	27	11.0656	0.0466099	FXYD3, TSPAN1, CLDN4, TSPAN3, AQP5, TSPAN8, SDC4, CD151, GPRC5A, PLPP2, EPCAM, LY6E, CEACAM6, CEACAM5, SLC39A4, RAMP1, MUC1, SLC12A2, TMBIM6, CD63, MUC4, BCAP31, CD55, TACSTD2, TM4SF1, PERP, SLC40A1	238	1415	18224	1.46108	1	0.342467	47.5659
GOTERM_CC_DIRECT	GO:0030176~integral component of endoplasmic reticulum membrane	5	2.04918	0.0468642	ARL6IP1, DHRS9, SELENOS, ASPH, TMCO1	238	104	18224	3.68132	1	0.336687	47.7548
GOTERM_CC_DIRECT	GO:0043209~myelin sheath	6	2.45902	0.0486708	PKM, ATP1B1, EZR, MYH14, COX5A, MIF	238	152	18224	3.02256	1	0.340183	49.0784
GOTERM_CC_DIRECT	GO:0009925~basal plasma membrane	3	1.22951	0.057729	CLDN4, TACSTD2, AQP5	238	30	18224	7.65714	1	0.383151	55.2595
GOTERM_CC_DIRECT	GO:0005829~cytosol	54	22.1311	0.0584828	SAT1, S100A6, CHMP4B, PRDX5, CD151, GPX2, PKM, DYNLL1, ISG15, GPX4, RHOC, NQO1, BCL2L15, HMGA1, BCAP31, NAPRT, TACSTD2, VAMP8, PSMA4, TXN, HSPB1, GSTP1, SEC61G, SNRPG, CHMP2A, ARL6IP1, YWHAZ, RBP1, POLR2L, POLR2K, SFN, RBX1, EZR, RAC1, TGM2, RAB11A, TSTA3, SERF2, PLEC, CDC42EP5, LAMTOR5, PLA2G16, S100A16, LGALS4, MYL12B, MYL12A, CAPN2, S100A13, PPA1, ANXA2, LCN2, MYH14, GUK1, CALM2	238	3315	18224	1.24732	1	0.379786	55.7411
GOTERM_CC_DIRECT	GO:0030426~growth cone	5	2.04918	0.0648801	CTTN, ITGA3, MYH14, CALM2, CIB1	238	116	18224	3.30049	1	0.404929	59.6401
GOTERM_CC_DIRECT	GO:0030018~Z disc	5	2.04918	0.0681891	KRT19, KRT8, HSPB1, MYL12B, MYL12A	238	118	18224	3.24455	1	0.413625	61.5296
GOTERM_CC_DIRECT	GO:0005783~endoplasmic reticulum	17	6.96721	0.0736675	PLA2G16, TMBIM6, AQP5, CST3, SELENOS, CAPN2, BCAP31, SRD5A3, TGM2, SERPINA1, ASPH, SSR4, AGR2, TRAM1, TMCO1, CIB1, FKBP2	238	828	18224	1.57212	1	0.431764	64.4787
GOTERM_CC_DIRECT	GO:0005768~endosome	7	2.86885	0.0741985	CYBA, EZR, CHMP4B, ANXA1, CTSE, ANXA2, OCIAD2	238	225	18224	2.38222	1	0.42696	64.7532
GOTERM_CC_DIRECT	GO:0045177~apical part of cell	4	1.63934	0.0742353	PLAT, EZR, MYL12B, MYL12A	238	75	18224	4.08381	1	0.420145	64.7721
GOTERM_CC_DIRECT	GO:0030659~cytoplasmic vesicle membrane	5	2.04918	0.0822748	YWHAZ, ANXA1, RAB11A, SFN, GPRC5A	238	126	18224	3.03855	1	0.447716	68.6923
GOTERM_CC_DIRECT	GO:0005604~basement membrane	4	1.63934	0.0837941	LAD1, CST3, CD151, ANXA2	238	79	18224	3.87703	1	0.447081	69.3862
GOTERM_CC_DIRECT	GO:0008274~gamma-tubulin ring complex	2	0.819672	0.087572	MZT2A, MZT2B	238	7	18224	21.8776	1	0.455483	71.0502
GOTERM_BP_DIRECT	GO:0098609~cell-cell adhesion	18	7.37705	1.09136e-07	YWHAZ, S100P, LAD1, CHMP4B, S100A11, SFN, TAGLN2, GPRC5A, ANXA2, PKM, EPCAM, CTTN, KRT18, TACSTD2, CAPG, PERP, EPS8L1, PLEC	221	271	16792	5.04677	0.000141867	0.000141867	0.000178193
GOTERM_BP_DIRECT	GO:1902600~hydrogen ion transmembrane transport	8	3.27869	1.44124e-05	C15ORF48, COX7A2, UQCR11, COX6B1, COX6A1, COX5A, UQCRQ, COX6C	221	61	16792	9.96484	0.0185618	0.00932437	0.0235295
GOTERM_BP_DIRECT	GO:0006120~mitochondrial electron transport, NADH to ubiquinone	7	2.86885	4.12751e-05	NDUFB3, NDUFB4, NDUFS6, NDUFA3, NDUFB9, NDUFA1, NDUFB2	221	49	16792	10.8546	0.0522445	0.0177272	0.0673713
GOTERM_BP_DIRECT	GO:0008544~epidermis development	8	3.27869	0.000125032	KLK7, LAMB3, ELF3, KRT17, CST6, KRT16, SPRR3, LAMC2	221	85	16792	7.15124	0.150028	0.0398234	0.203953
GOTERM_BP_DIRECT	GO:0032981~mitochondrial respiratory chain complex I assembly	7	2.86885	0.000172208	NDUFB3, NDUFB4, NDUFS6, NDUFA3, NDUFB9, NDUFA1, NDUFB2	221	63	16792	8.44243	0.200597	0.0437903	0.280805
GOTERM_BP_DIRECT	GO:0098869~cellular oxidant detoxification	7	2.86885	0.000307991	GPX2, GPX4, SELENOW, TXN, PRDX5, SELENOS, GSTP1	221	70	16792	7.59819	0.329981	0.0645631	0.501692
GOTERM_BP_DIRECT	GO:0043066~negative regulation of apoptotic process	17	6.96721	0.000338317	ARL6IP1, LAMTOR5, CLDN7, YWHAZ, TMBIM6, ANXA1, PRDX5, MIF, EPCAM, KRT18, TGM2, HSPB1, CEACAM5, NQO1, SLC40A1, GSTP1, CIB1	221	455	16792	2.83888	0.355891	0.0609072	0.550964
GOTERM_BP_DIRECT	GO:0031581~hemidesmosome assembly	4	1.63934	0.000447234	LAMB3, LAMC2, CD151, PLEC	221	12	16792	25.3273	0.44096	0.0701126	0.727732
GOTERM_BP_DIRECT	GO:0007586~digestion	6	2.45902	0.00139857	CAPN8, PRSS3, TFF2, CTSE, TFF3, TFF1	221	63	16792	7.23637	0.837879	0.183033	2.25922
GOTERM_BP_DIRECT	GO:0000302~response to reactive oxygen species	5	2.04918	0.00164613	GPX2, CYBA, TXN, PRDX5, GSTP1	221	39	16792	9.74127	0.882549	0.192792	2.65411
GOTERM_BP_DIRECT	GO:0006123~mitochondrial electron transport, cytochrome c to oxygen	4	1.63934	0.00214503	COX6B1, COX6A1, COX5A, COX6C	221	20	16792	15.1964	0.938673	0.224135	3.44535
GOTERM_BP_DIRECT	GO:0022617~extracellular matrix disassembly	6	2.45902	0.00320551	KLK7, LAMB3, CAPG, MMP7, LAMC2, CAPN2	221	76	16792	5.99857	0.984607	0.293775	5.10722
GOTERM_BP_DIRECT	GO:0030307~positive regulation of cell growth	6	2.45902	0.00492491	CYBA, KRT17, SLC44A4, H3F3A, SFN, CIB1	221	84	16792	5.42728	0.998368	0.389641	7.74475
GOTERM_BP_DIRECT	GO:0060548~negative regulation of cell death	5	2.04918	0.005801	CHMP2A, CHMP4B, CST3, SOX4, AGR2	221	55	16792	6.90745	0.999481	0.417387	9.06204
GOTERM_BP_DIRECT	GO:0007160~cell-matrix adhesion	6	2.45902	0.00658393	MSLN, ITGB6, RAC1, ITGA3, CD63, MUC4	221	90	16792	5.06546	0.999814	0.435883	10.2243
GOTERM_BP_DIRECT	GO:0090004~positive regulation of establishment of protein localization to plasma membrane	4	1.63934	0.00693934	EZR, ITGA3, AGR2, CIB1	221	30	16792	10.1309	0.999883	0.432087	10.7473
GOTERM_BP_DIRECT	GO:0001666~response to hypoxia	8	3.27869	0.00762668	PLAT, MUC1, PKM, CYBA, ATP1B1, CST3, CD24, CAPN2	221	172	16792	3.53404	0.999952	0.443146	11.7506
GOTERM_BP_DIRECT	GO:0007155~cell adhesion	14	5.7377	0.00766757	ATP1B1, LGALS4, CLDN10, ITGA3, CD151, RND3, LAMB3, LY6D, MSLN, ITGB6, RAC1, LAMC2, CD24, CIB1	221	459	16792	2.31753	0.999955	0.426446	11.81
GOTERM_BP_DIRECT	GO:0008360~regulation of cell shape	7	2.86885	0.010375	EZR, ANXA1, MYL12B, MYH14, MYL12A, S100A13, CDC42EP5	221	140	16792	3.7991	0.999999	0.51011	15.6575
GOTERM_BP_DIRECT	GO:0045730~respiratory burst	3	1.22951	0.0121191	CYBA, CD55, CD24	221	13	16792	17.5343	1	0.547313	18.052
GOTERM_BP_DIRECT	GO:0043154~negative regulation of cysteine-type endopeptidase activity involved in apoptotic process	5	2.04918	0.0127657	ARL6IP1, LAMTOR5, PRDX5, SFN, IFI6	221	69	16792	5.50593	1	0.548575	18.9234
GOTERM_BP_DIRECT	GO:0006936~muscle contraction	6	2.45902	0.0133369	NDUFS6, MYL12B, MYL12A, ASPH, HSBP1, CALM2	221	107	16792	4.26067	1	0.547692	19.686
GOTERM_BP_DIRECT	GO:0030855~epithelial cell differentiation	5	2.04918	0.0134038	MUC1, LGALS3, ELF3, DHRS9, TAGLN2	221	70	16792	5.42728	1	0.533609	19.7749
GOTERM_BP_DIRECT	GO:0006979~response to oxidative stress	6	2.45902	0.0148829	GPX2, NDUFB4, GPX4, PON2, PRDX5, NAPRT	221	110	16792	4.14447	1	0.556127	21.7162
GOTERM_BP_DIRECT	GO:0006821~chloride transport	4	1.63934	0.0153492	TSPO, FXYD3, CLIC3, CLIC1	221	40	16792	7.59819	1	0.55262	22.3191
GOTERM_BP_DIRECT	GO:0045454~cell redox homeostasis	5	2.04918	0.01844	CYBA, TXN, PRDX5, SELENOS, SH3BGRL3	221	77	16792	4.93389	1	0.605686	26.206
GOTERM_BP_DIRECT	GO:0042060~wound healing	5	2.04918	0.0209128	TFF2, SPRR3, TFF3, TFF1, SDC4	221	80	16792	4.74887	1	0.638534	29.1835
GOTERM_BP_DIRECT	GO:0010951~negative regulation of endopeptidase activity	6	2.45902	0.0215665	SPINT2, CSTB, SLPI, SERPINA1, WFDC2, APLP2	221	121	16792	3.7677	1	0.636602	29.9516
GOTERM_BP_DIRECT	GO:0071901~negative regulation of protein serine/threonine kinase activity	3	1.22951	0.0227746	HSPB1, SFN, CIB1	221	18	16792	12.6637	1	0.643968	31.3505
GOTERM_BP_DIRECT	GO:0061436~establishment of skin barrier	3	1.22951	0.0227746	CLDN4, KRT16, SFN	221	18	16792	12.6637	1	0.643968	31.3505
GOTERM_BP_DIRECT	GO:0031424~keratinization	4	1.63934	0.0249062	KRT17, KRT16, SPRR3, SFN	221	48	16792	6.33183	1	0.664769	33.755
GOTERM_BP_DIRECT	GO:0008361~regulation of cell size	3	1.22951	0.0278032	LAMTOR5, EZR, RAC1	221	20	16792	11.3973	1	0.693475	36.8964
GOTERM_BP_DIRECT	GO:0045861~negative regulation of proteolysis	3	1.22951	0.0304689	PLAT, CST3, CSTB	221	21	16792	10.8546	1	0.715508	39.6629
GOTERM_BP_DIRECT	GO:0016338~calcium-independent cell-cell adhesion via plasma membrane cell-adhesion molecules	3	1.22951	0.0304689	CLDN7, CLDN4, CLDN10	221	21	16792	10.8546	1	0.715508	39.6629
GOTERM_BP_DIRECT	GO:0051894~positive regulation of focal adhesion assembly	3	1.22951	0.0304689	RAC1, S100A10, SDC4	221	21	16792	10.8546	1	0.715508	39.6629
GOTERM_BP_DIRECT	GO:0032355~response to estradiol	5	2.04918	0.0316637	IFI27, CST3, ANXA1, NQO1, GSTP1	221	91	16792	4.17483	1	0.718474	40.8655
GOTERM_BP_DIRECT	GO:0006091~generation of precursor metabolites and energy	4	1.63934	0.0321771	UQCR11, COX6A1, COX17, COX6C	221	53	16792	5.73448	1	0.713647	41.3754
GOTERM_BP_DIRECT	GO:1902476~chloride transmembrane transport	5	2.04918	0.0339089	FXYD3, CLIC3, SLC12A2, CLIC1, GABRP	221	93	16792	4.08505	1	0.722331	43.0649
GOTERM_BP_DIRECT	GO:0060135~maternal process involved in female pregnancy	3	1.22951	0.0420716	IFI27, MMP7, ITGA3	221	25	16792	9.11783	1	0.788205	50.4308
GOTERM_BP_DIRECT	GO:0016032~viral process	9	3.68852	0.0437932	SUMO1, KRT19, KRT18, DYNLL1, PSMA4, KRT7, KRT8, TRAM1, RBX1	221	299	16792	2.28708	1	0.792658	51.8655
GOTERM_BP_DIRECT	GO:0006997~nucleus organization	3	1.22951	0.0451927	CHMP2A, CHMP4B, H3F3A	221	26	16792	8.76714	1	0.794455	53.003
GOTERM_BP_DIRECT	GO:0072661~protein targeting to plasma membrane	3	1.22951	0.0451927	TESC, MYL12A, ANXA2	221	26	16792	8.76714	1	0.794455	53.003
GOTERM_BP_DIRECT	GO:0002576~platelet degranulation	5	2.04918	0.0464968	FAM3C, SERPINA1, CD63, APLP2, CALM2	221	103	16792	3.68844	1	0.795479	54.0401
GOTERM_BP_DIRECT	GO:0072659~protein localization to plasma membrane	4	1.63934	0.049654	ATP1B1, RAC1, RAB11A, RAMP1	221	63	16792	4.82425	1	0.808945	56.4628
GOTERM_BP_DIRECT	GO:0009611~response to wounding	4	1.63934	0.049654	KLK8, RAC1, ABHD2, MDK	221	63	16792	4.82425	1	0.808945	56.4628
GOTERM_BP_DIRECT	GO:0010940~positive regulation of necrotic cell death	2	0.819672	0.0513895	TSPO, HEBP2	221	4	16792	37.991	1	0.812276	57.743
GOTERM_BP_DIRECT	GO:0019673~GDP-mannose metabolic process	2	0.819672	0.0513895	TSTA3, GUK1	221	4	16792	37.991	1	0.812276	57.743
GOTERM_BP_DIRECT	GO:0051771~negative regulation of nitric-oxide synthase biosynthetic process	2	0.819672	0.0513895	SELENOS, GSTP1	221	4	16792	37.991	1	0.812276	57.743
GOTERM_BP_DIRECT	GO:0070254~mucus secretion	2	0.819672	0.0513895	VAMP8, AGR2	221	4	16792	37.991	1	0.812276	57.743
GOTERM_BP_DIRECT	GO:0060337~type I interferon signaling pathway	4	1.63934	0.0516107	IFI27, ISG15, IFI6, ISG20	221	64	16792	4.74887	1	0.806054	57.9036
GOTERM_BP_DIRECT	GO:0008283~cell proliferation	10	4.09836	0.0520163	MIA, TSPO, TSPAN1, TACSTD2, KRT16, RAC1, TXN, H3F3A, ISG20, MIF	221	366	16792	2.07601	1	0.801102	58.1965
GOTERM_BP_DIRECT	GO:0043542~endothelial cell migration	3	1.22951	0.0550414	S100P, PRSS3, S100A2	221	29	16792	7.8602	1	0.812259	60.3222
GOTERM_BP_DIRECT	GO:0009615~response to virus	5	2.04918	0.0566575	LAMTOR5, LCN2, HSPB1, HMGA1, ISG20	221	110	16792	3.45372	1	0.81455	61.4157
GOTERM_BP_DIRECT	GO:1900740~positive regulation of protein insertion into mitochondrial membrane involved in apoptotic signaling pathway	3	1.22951	0.0584772	YWHAZ, DYNLL1, SFN	221	30	16792	7.59819	1	0.817847	62.6132
GOTERM_BP_DIRECT	GO:0031667~response to nutrient levels	3	1.22951	0.0619853	CYBA, CST3, MMP7	221	31	16792	7.35309	1	0.829655	64.8239
GOTERM_BP_DIRECT	GO:0036258~multivesicular body assembly	3	1.22951	0.0619853	CHMP2A, CHMP4B, RAB11A	221	31	16792	7.35309	1	0.829655	64.8239
GOTERM_BP_DIRECT	GO:0002138~retinoic acid biosynthetic process	2	0.819672	0.0638206	RBP1, DHRS9	221	5	16792	30.3928	1	0.832387	65.931
GOTERM_BP_DIRECT	GO:2001199~negative regulation of dendritic cell differentiation	2	0.819672	0.0638206	TMEM176B, TMEM176A	221	5	16792	30.3928	1	0.832387	65.931
GOTERM_BP_DIRECT	GO:1900026~positive regulation of substrate adhesion-dependent cell spreading	3	1.22951	0.0655632	RAC1, S100A10, CIB1	221	32	16792	7.1233	1	0.834548	66.9518
GOTERM_BP_DIRECT	GO:0007166~cell surface receptor signaling pathway	8	3.27869	0.0695178	TSPAN1, LY6E, TSPAN3, TACSTD2, ANXA1, TSPAN8, CD151, MIF	221	274	16792	2.21845	1	0.846393	69.1627
GOTERM_BP_DIRECT	GO:0097062~dendritic spine maintenance	2	0.819672	0.0760896	CTTN, ITGA3	221	6	16792	25.3273	1	0.866986	72.5328
GOTERM_BP_DIRECT	GO:0030953~astral microtubule organization	2	0.819672	0.0760896	EZR, RAB11A	221	6	16792	25.3273	1	0.866986	72.5328
GOTERM_BP_DIRECT	GO:0001765~membrane raft assembly	2	0.819672	0.0760896	S100A10, ANXA2	221	6	16792	25.3273	1	0.866986	72.5328
GOTERM_BP_DIRECT	GO:0060706~cell differentiation involved in embryonic placenta development	2	0.819672	0.0760896	KRT19, KRT8	221	6	16792	25.3273	1	0.866986	72.5328
GOTERM_BP_DIRECT	GO:0050792~regulation of viral process	2	0.819672	0.0760896	CHMP2A, CHMP4B	221	6	16792	25.3273	1	0.866986	72.5328
GOTERM_BP_DIRECT	GO:0006356~regulation of transcription from RNA polymerase I promoter	2	0.819672	0.0760896	POLR2L, POLR2K	221	6	16792	25.3273	1	0.866986	72.5328
GOTERM_BP_DIRECT	GO:0016477~cell migration	6	2.45902	0.0761281	TSPAN1, CD24, SDC4, CD63, CD151, MDK	221	172	16792	2.65053	1	0.861868	72.5514
GOTERM_BP_DIRECT	GO:0050918~positive chemotaxis	3	1.22951	0.0766918	LGALS3, SAA1, MIF	221	35	16792	6.51273	1	0.858742	72.8236
GOTERM_BP_DIRECT	GO:0007080~mitotic metaphase plate congression	3	1.22951	0.0844169	CHMP2A, CHMP4B, RAB11A	221	37	16792	6.16069	1	0.880351	76.3074
GOTERM_BP_DIRECT	GO:0006811~ion transport	5	2.04918	0.0858351	LCN2, SLC12A2, TMC5, CLDN10, GABRP	221	127	16792	2.99141	1	0.880116	76.8995
GOTERM_BP_DIRECT	GO:0012501~programmed cell death	2	0.819672	0.0881985	PKM, TGM2	221	7	16792	21.7091	1	0.88275	77.8556
GOTERM_BP_DIRECT	GO:0051099~positive regulation of binding	2	0.819672	0.0881985	S100A10, ANXA2	221	7	16792	21.7091	1	0.88275	77.8556
GOTERM_BP_DIRECT	GO:0031468~nuclear envelope reassembly	2	0.819672	0.0881985	CHMP2A, CHMP4B	221	7	16792	21.7091	1	0.88275	77.8556
GOTERM_BP_DIRECT	GO:0046826~negative regulation of protein export from nucleus	2	0.819672	0.0881985	TXN, SOX4	221	7	16792	21.7091	1	0.88275	77.8556
GOTERM_BP_DIRECT	GO:0006900~membrane budding	2	0.819672	0.0881985	S100A10, ANXA2	221	7	16792	21.7091	1	0.88275	77.8556
GOTERM_BP_DIRECT	GO:0031340~positive regulation of vesicle fusion	2	0.819672	0.0881985	ANXA1, ANXA2	221	7	16792	21.7091	1	0.88275	77.8556
GOTERM_BP_DIRECT	GO:2001237~negative regulation of extrinsic apoptotic signaling pathway	3	1.22951	0.0883646	CTTN, LGALS3, GSTP1	221	38	16792	5.99857	1	0.878762	77.9213
GOTERM_BP_DIRECT	GO:0010811~positive regulation of cell-substrate adhesion	3	1.22951	0.0883646	RAC1, ITGA3, AGR2	221	38	16792	5.99857	1	0.878762	77.9213
GOTERM_BP_DIRECT	GO:0032720~negative regulation of tumor necrosis factor production	3	1.22951	0.0883646	TSPO, SELENOS, GSTP1	221	38	16792	5.99857	1	0.878762	77.9213
GOTERM_BP_DIRECT	GO:0032570~response to progesterone	3	1.22951	0.0923663	TSPO, CLDN4, ABHD2	221	39	16792	5.84476	1	0.886076	79.4516
GOTERM_BP_DIRECT	GO:0045071~negative regulation of viral genome replication	3	1.22951	0.0964198	ISG15, SLPI, ISG20	221	40	16792	5.69864	1	0.892904	80.8998
GOTERM_BP_DIRECT	GO:0001895~retina homeostasis	3	1.22951	0.0964198	ZG16B, LYZ, HSPB1	221	40	16792	5.69864	1	0.892904	80.8998
BIOCARTA	h_tffPathway:Trefoil Factors Initiate Mucosal Healing	3	1.22951	0.0676519	TFF2, TFF3, TFF1	28	26	1625	6.69643	0.990843	0.990843	51.249

## Sheet: Table S11-2
KEGG analysis of ductal cells cluster2 by marker genes
Category	Term	Count	%	PValue	Genes	List Total	Pop Hits	Pop Total	Fold Enrichment	Bonferroni	Benjamini	FDR
KEGG_PATHWAY	hsa00190:Oxidative phosphorylation	16	6.55738	5.5928e-10	NDUFB3, NDUFB4, COX7A2, NDUFA3, NDUFB9, COX5A, UQCRQ, NDUFA1, COX6C, PPA1, NDUFB2, NDUFS6, UQCR11, COX6B1, COX6A1, COX17	101	133	6879	8.19355	9.28404e-08	9.28404e-08	6.79569e-07
KEGG_PATHWAY	hsa05016:Huntington's disease	18	7.37705	1.62896e-09	NDUFB3, NDUFB4, CLTB, COX7A2, NDUFA3, POLR2L, POLR2K, NDUFB9, COX5A, UQCRQ, NDUFA1, COX6C, NDUFB2, NDUFS6, UQCR11, TGM2, COX6B1, COX6A1	101	192	6879	6.38521	2.70408e-07	1.35204e-07	1.97932e-06
KEGG_PATHWAY	hsa05010:Alzheimer's disease	16	6.55738	1.46675e-08	NDUFB3, NDUFB4, COX7A2, NDUFA3, NDUFB9, COX5A, CAPN2, UQCRQ, NDUFA1, COX6C, NDUFB2, NDUFS6, UQCR11, COX6B1, COX6A1, CALM2	101	168	6879	6.48656	2.4348e-06	8.11601e-07	1.78222e-05
KEGG_PATHWAY	hsa04932:Non-alcoholic fatty liver disease (NAFLD)	15	6.14754	2.86996e-08	NDUFB3, NDUFB4, COX7A2, NDUFA3, NDUFB9, COX5A, UQCRQ, NDUFA1, COX6C, NDUFB2, NDUFS6, UQCR11, RAC1, COX6B1, COX6A1	101	151	6879	6.76579	4.76413e-06	1.19103e-06	3.48723e-05
KEGG_PATHWAY	hsa05012:Parkinson's disease	14	5.7377	1.08836e-07	NDUFB3, NDUFB4, COX7A2, NDUFA3, NDUFB9, COX5A, NDUFA1, UQCRQ, COX6C, NDUFB2, NDUFS6, UQCR11, COX6B1, COX6A1	101	142	6879	6.71496	1.80667e-05	3.61336e-06	0.000132245
KEGG_PATHWAY	hsa04260:Cardiac muscle contraction	8	3.27869	9.82188e-05	ATP1B1, COX7A2, UQCR11, COX6B1, COX6A1, COX5A, UQCRQ, COX6C	101	75	6879	7.26495	0.0161729	0.00271383	0.119278
KEGG_PATHWAY	hsa04670:Leukocyte transendothelial migration	8	3.27869	0.0013511	CYBA, CLDN7, EZR, CLDN4, RAC1, CLDN10, MYL12B, MYL12A	101	115	6879	4.73801	0.201031	0.0315534	1.62938
KEGG_PATHWAY	hsa04530:Tight junction	7	2.86885	0.0015856	CLDN7, CTTN, CLDN4, CLDN10, MYL12B, MYH14, MYL12A	101	87	6879	5.48003	0.23158	0.0323912	1.90969
KEGG_PATHWAY	hsa04970:Salivary secretion	6	2.45902	0.00807573	ATP1B1, SLC12A2, CST3, AQP5, LYZ, CALM2	101	86	6879	4.75178	0.739724	0.138911	9.38268
KEGG_PATHWAY	hsa04141:Protein processing in endoplasmic reticulum	8	3.27869	0.0112604	SVIP, SELENOS, CAPN2, SSR4, TRAM1, SEC61G, RBX1, BCAP31	101	169	6879	3.22409	0.847385	0.171372	12.8552
KEGG_PATHWAY	hsa04510:Focal adhesion	8	3.27869	0.0299129	LAMB3, ITGB6, RAC1, MYL12B, LAMC2, ITGA3, MYL12A, CAPN2	101	206	6879	2.64501	0.993535	0.367644	30.8583
KEGG_PATHWAY	hsa04512:ECM-receptor interaction	5	2.04918	0.0374089	LAMB3, ITGB6, LAMC2, ITGA3, SDC4	101	87	6879	3.91431	0.998216	0.409873	37.0776
KEGG_PATHWAY	hsa04972:Pancreatic secretion	5	2.04918	0.045981	ATP1B1, SLC12A2, RAC1, PRSS3, RAB11A	101	93	6879	3.66177	0.999596	0.451775	43.5581
KEGG_PATHWAY	hsa01100:Metabolic pathways	25	10.2459	0.0675342	NDUFB3, SAT1, NDUFB4, CYP3A5, PLA2G16, NDUFA3, POLR2L, POLR2K, NDUFB9, DHRS9, COX5A, NDUFA1, UQCRQ, PLPP2, NDUFB2, NAPRT, COX6C, PKM, NDUFS6, UQCR11, COX6B1, COX6A1, TSTA3, COX17, GUK1	101	1219	6879	1.39682	0.999991	0.563551	57.2421
Annotation Cluster 1	Enrichment Score: 7.028373200569118
Category	Term	Count	%	PValue	Genes	List Total	Pop Hits	Pop Total	Fold Enrichment	Bonferroni	Benjamini	FDR
GOTERM_MF_DIRECT	GO:0098641~cadherin binding involved in cell-cell adhesion	19	7.78689	3.01631e-08	YWHAZ, S100P, LAD1, CHMP4B, ANXA1, S100A11, SFN, CLIC1, TAGLN2, GPRC5A, ANXA2, PKM, EPCAM, CTTN, EZR, KRT18, CAPG, EPS8L1, PLEC	214	290	16881	5.16821	1.07079e-05	1.07079e-05	4.13405e-05
GOTERM_BP_DIRECT	GO:0098609~cell-cell adhesion	18	7.37705	1.09136e-07	YWHAZ, S100P, LAD1, CHMP4B, S100A11, SFN, TAGLN2, GPRC5A, ANXA2, PKM, EPCAM, CTTN, KRT18, TACSTD2, CAPG, PERP, EPS8L1, PLEC	221	271	16792	5.04677	0.000141867	0.000141867	0.000178193
GOTERM_CC_DIRECT	GO:0005913~cell-cell adherens junction	19	7.78689	2.4971e-07	YWHAZ, S100P, LAD1, CHMP4B, ANXA1, S100A11, LMO7, SFN, CLIC1, TAGLN2, GPRC5A, ANXA2, PKM, CTTN, EZR, KRT18, CAPG, EPS8L1, PLEC	238	323	18224	4.5042	8.11526e-05	2.02888e-05	0.000337758
Annotation Cluster 2	Enrichment Score: 5.520731271016235
Category	Term	Count	%	PValue	Genes	List Total	Pop Hits	Pop Total	Fold Enrichment	Bonferroni	Benjamini	FDR
KEGG_PATHWAY	hsa00190:Oxidative phosphorylation	16	6.55738	5.5928e-10	NDUFB3, NDUFB4, COX7A2, NDUFA3, NDUFB9, COX5A, UQCRQ, NDUFA1, COX6C, PPA1, NDUFB2, NDUFS6, UQCR11, COX6B1, COX6A1, COX17	101	133	6879	8.19355	9.28404e-08	9.28404e-08	6.79569e-07
KEGG_PATHWAY	hsa05016:Huntington's disease	18	7.37705	1.62896e-09	NDUFB3, NDUFB4, CLTB, COX7A2, NDUFA3, POLR2L, POLR2K, NDUFB9, COX5A, UQCRQ, NDUFA1, COX6C, NDUFB2, NDUFS6, UQCR11, TGM2, COX6B1, COX6A1	101	192	6879	6.38521	2.70408e-07	1.35204e-07	1.97932e-06
KEGG_PATHWAY	hsa05010:Alzheimer's disease	16	6.55738	1.46675e-08	NDUFB3, NDUFB4, COX7A2, NDUFA3, NDUFB9, COX5A, CAPN2, UQCRQ, NDUFA1, COX6C, NDUFB2, NDUFS6, UQCR11, COX6B1, COX6A1, CALM2	101	168	6879	6.48656	2.4348e-06	8.11601e-07	1.78222e-05
KEGG_PATHWAY	hsa04932:Non-alcoholic fatty liver disease (NAFLD)	15	6.14754	2.86996e-08	NDUFB3, NDUFB4, COX7A2, NDUFA3, NDUFB9, COX5A, UQCRQ, NDUFA1, COX6C, NDUFB2, NDUFS6, UQCR11, RAC1, COX6B1, COX6A1	101	151	6879	6.76579	4.76413e-06	1.19103e-06	3.48723e-05
KEGG_PATHWAY	hsa05012:Parkinson's disease	14	5.7377	1.08836e-07	NDUFB3, NDUFB4, COX7A2, NDUFA3, NDUFB9, COX5A, NDUFA1, UQCRQ, COX6C, NDUFB2, NDUFS6, UQCR11, COX6B1, COX6A1	101	142	6879	6.71496	1.80667e-05	3.61336e-06	0.000132245
GOTERM_MF_DIRECT	GO:0008137~NADH dehydrogenase (ubiquinone) activity	8	3.27869	2.19e-06	C15ORF48, NDUFB3, NDUFB4, NDUFS6, NDUFA3, NDUFB9, NDUFA1, NDUFB2	214	48	16881	13.1472	0.00077715	0.000259117	0.0030015
GOTERM_BP_DIRECT	GO:1902600~hydrogen ion transmembrane transport	8	3.27869	1.44124e-05	C15ORF48, COX7A2, UQCR11, COX6B1, COX6A1, COX5A, UQCRQ, COX6C	221	61	16792	9.96484	0.0185618	0.00932437	0.0235295
GOTERM_CC_DIRECT	GO:0005747~mitochondrial respiratory chain complex I	7	2.86885	3.97783e-05	NDUFB3, NDUFB4, NDUFS6, NDUFA3, NDUFB9, NDUFA1, NDUFB2	238	49	18224	10.9388	0.012845	0.0025823	0.0537908
GOTERM_BP_DIRECT	GO:0006120~mitochondrial electron transport, NADH to ubiquinone	7	2.86885	4.12751e-05	NDUFB3, NDUFB4, NDUFS6, NDUFA3, NDUFB9, NDUFA1, NDUFB2	221	49	16792	10.8546	0.0522445	0.0177272	0.0673713
KEGG_PATHWAY	hsa04260:Cardiac muscle contraction	8	3.27869	9.82188e-05	ATP1B1, COX7A2, UQCR11, COX6B1, COX6A1, COX5A, UQCRQ, COX6C	101	75	6879	7.26495	0.0161729	0.00271383	0.119278
GOTERM_BP_DIRECT	GO:0032981~mitochondrial respiratory chain complex I assembly	7	2.86885	0.000172208	NDUFB3, NDUFB4, NDUFS6, NDUFA3, NDUFB9, NDUFA1, NDUFB2	221	63	16792	8.44243	0.200597	0.0437903	0.280805
GOTERM_CC_DIRECT	GO:0005743~mitochondrial inner membrane	16	6.55738	0.000688114	NDUFB3, NDUFB4, NDUFA3, LGALS3, NDUFB9, MRPS21, COX5A, UQCRQ, NDUFA1, COX6C, NDUFB2, OCIAD2, NDUFS6, UQCR11, COX6B1, COX6A1	238	441	18224	2.7781	0.200456	0.022123	0.926744
KEGG_PATHWAY	hsa01100:Metabolic pathways	25	10.2459	0.0675342	NDUFB3, SAT1, NDUFB4, CYP3A5, PLA2G16, NDUFA3, POLR2L, POLR2K, NDUFB9, DHRS9, COX5A, NDUFA1, UQCRQ, PLPP2, NDUFB2, NAPRT, COX6C, PKM, NDUFS6, UQCR11, COX6B1, COX6A1, TSTA3, COX17, GUK1	101	1219	6879	1.39682	0.999991	0.563551	57.2421
Annotation Cluster 3	Enrichment Score: 3.5826935092085797
Category	Term	Count	%	PValue	Genes	List Total	Pop Hits	Pop Total	Fold Enrichment	Bonferroni	Benjamini	FDR
GOTERM_BP_DIRECT	GO:1902600~hydrogen ion transmembrane transport	8	3.27869	1.44124e-05	C15ORF48, COX7A2, UQCR11, COX6B1, COX6A1, COX5A, UQCRQ, COX6C	221	61	16792	9.96484	0.0185618	0.00932437	0.0235295
GOTERM_MF_DIRECT	GO:0004129~cytochrome-c oxidase activity	6	2.45902	3.36287e-05	C15ORF48, COX7A2, COX6B1, COX6A1, COX5A, COX6C	214	30	16881	15.7766	0.0118674	0.00198775	0.0460804
KEGG_PATHWAY	hsa04260:Cardiac muscle contraction	8	3.27869	9.82188e-05	ATP1B1, COX7A2, UQCR11, COX6B1, COX6A1, COX5A, UQCRQ, COX6C	101	75	6879	7.26495	0.0161729	0.00271383	0.119278
GOTERM_BP_DIRECT	GO:0006123~mitochondrial electron transport, cytochrome c to oxygen	4	1.63934	0.00214503	COX6B1, COX6A1, COX5A, COX6C	221	20	16792	15.1964	0.938673	0.224135	3.44535
GOTERM_CC_DIRECT	GO:0005751~mitochondrial respiratory chain complex IV	3	1.22951	0.0119525	C15ORF48, COX6A1, COX5A	238	13	18224	17.6703	0.979919	0.150266	15.0106
Annotation Cluster 4	Enrichment Score: 2.54441327406124
Category	Term	Count	%	PValue	Genes	List Total	Pop Hits	Pop Total	Fold Enrichment	Bonferroni	Benjamini	FDR
GOTERM_MF_DIRECT	GO:0004866~endopeptidase inhibitor activity	6	2.45902	0.000140156	SPINT2, CST3, CSTB, SLPI, SPINK1, WFDC2	214	40	16881	11.8325	0.0485411	0.0070832	0.191921
GOTERM_MF_DIRECT	GO:0004867~serine-type endopeptidase inhibitor activity	6	2.45902	0.00769784	SPINT2, SLPI, SPINK1, SERPINA1, WFDC2, APLP2	214	97	16881	4.87937	0.935643	0.177947	10.0496
GOTERM_BP_DIRECT	GO:0010951~negative regulation of endopeptidase activity	6	2.45902	0.0215665	SPINT2, CSTB, SLPI, SERPINA1, WFDC2, APLP2	221	121	16792	3.7677	1	0.636602	29.9516
Annotation Cluster 5	Enrichment Score: 2.0052783729892996
Category	Term	Count	%	PValue	Genes	List Total	Pop Hits	Pop Total	Fold Enrichment	Bonferroni	Benjamini	FDR
GOTERM_CC_DIRECT	GO:0005903~brush border	6	2.45902	0.00108816	EZR, MYL12B, MYH14, CLIC1, MYL12A, PLEC	238	60	18224	7.65714	0.298016	0.0249579	1.46186
GOTERM_CC_DIRECT	GO:0016460~myosin II complex	3	1.22951	0.0033877	MYL12B, MYH14, MYL12A	238	7	18224	32.8163	0.668084	0.0594314	4.48625
GOTERM_BP_DIRECT	GO:0008360~regulation of cell shape	7	2.86885	0.010375	EZR, ANXA1, MYL12B, MYH14, MYL12A, S100A13, CDC42EP5	221	140	16792	3.7991	0.999999	0.51011	15.6575
GOTERM_CC_DIRECT	GO:0001725~stress fiber	4	1.63934	0.0331447	CYBA, MYL12B, MYH14, MYL12A	238	54	18224	5.67196	0.999983	0.289886	36.6131
GOTERM_CC_DIRECT	GO:0045177~apical part of cell	4	1.63934	0.0742353	PLAT, EZR, MYL12B, MYL12A	238	75	18224	4.08381	1	0.420145	64.7721
Annotation Cluster 6	Enrichment Score: 1.9430477093463316
Category	Term	Count	%	PValue	Genes	List Total	Pop Hits	Pop Total	Fold Enrichment	Bonferroni	Benjamini	FDR
GOTERM_BP_DIRECT	GO:0098869~cellular oxidant detoxification	7	2.86885	0.000307991	GPX2, GPX4, SELENOW, TXN, PRDX5, SELENOS, GSTP1	221	70	16792	7.59819	0.329981	0.0645631	0.501692
GOTERM_MF_DIRECT	GO:0004602~glutathione peroxidase activity	3	1.22951	0.0284278	GPX2, GPX4, GSTP1	214	21	16881	11.269	0.999964	0.400647	32.6499
KEGG_PATHWAY	hsa00480:Glutathione metabolism	3	1.22951	0.169268	GPX2, GPX4, GSTP1	101	51	6879	4.00641	1	0.836485	89.4953
Annotation Cluster 7	Enrichment Score: 1.9012084367930902
Category	Term	Count	%	PValue	Genes	List Total	Pop Hits	Pop Total	Fold Enrichment	Bonferroni	Benjamini	FDR
GOTERM_BP_DIRECT	GO:0007586~digestion	6	2.45902	0.00139857	CAPN8, PRSS3, TFF2, CTSE, TFF3, TFF1	221	63	16792	7.23637	0.837879	0.183033	2.25922
GOTERM_BP_DIRECT	GO:0042060~wound healing	5	2.04918	0.0209128	TFF2, SPRR3, TFF3, TFF1, SDC4	221	80	16792	4.74887	1	0.638534	29.1835
BIOCARTA	h_tffPathway:Trefoil Factors Initiate Mucosal Healing	3	1.22951	0.0676519	TFF2, TFF3, TFF1	28	26	1625	6.69643	0.990843	0.990843	51.249
Annotation Cluster 8	Enrichment Score: 1.4380597598847045
Category	Term	Count	%	PValue	Genes	List Total	Pop Hits	Pop Total	Fold Enrichment	Bonferroni	Benjamini	FDR
KEGG_PATHWAY	hsa04670:Leukocyte transendothelial migration	8	3.27869	0.0013511	CYBA, CLDN7, EZR, CLDN4, RAC1, CLDN10, MYL12B, MYL12A	101	115	6879	4.73801	0.201031	0.0315534	1.62938
KEGG_PATHWAY	hsa04530:Tight junction	7	2.86885	0.0015856	CLDN7, CTTN, CLDN4, CLDN10, MYL12B, MYH14, MYL12A	101	87	6879	5.48003	0.23158	0.0323912	1.90969
GOTERM_BP_DIRECT	GO:0016338~calcium-independent cell-cell adhesion via plasma membrane cell-adhesion molecules	3	1.22951	0.0304689	CLDN7, CLDN4, CLDN10	221	21	16792	10.8546	1	0.715508	39.6629
GOTERM_CC_DIRECT	GO:0005923~bicellular tight junction	4	1.63934	0.182256	EPCAM, CLDN7, CLDN4, CLDN10	238	113	18224	2.71049	1	0.682483	93.4225
KEGG_PATHWAY	hsa04514:Cell adhesion molecules (CAMs)	4	1.63934	0.340965	CLDN7, CLDN4, CLDN10, SDC4	101	142	6879	1.91856	1	0.950684	99.3696
KEGG_PATHWAY	hsa05160:Hepatitis C	3	1.22951	0.580113	CLDN7, CLDN4, CLDN10	101	133	6879	1.53629	1	0.98171	99.9974
Annotation Cluster 9	Enrichment Score: 1.4250862158318223
Category	Term	Count	%	PValue	Genes	List Total	Pop Hits	Pop Total	Fold Enrichment	Bonferroni	Benjamini	FDR
GOTERM_BP_DIRECT	GO:0006821~chloride transport	4	1.63934	0.0153492	TSPO, FXYD3, CLIC3, CLIC1	221	40	16792	7.59819	1	0.55262	22.3191
GOTERM_CC_DIRECT	GO:0034707~chloride channel complex	4	1.63934	0.0258014	FXYD3, CLIC3, CLIC1, GABRP	238	49	18224	6.25073	0.999796	0.25394	29.7824
GOTERM_BP_DIRECT	GO:1902476~chloride transmembrane transport	5	2.04918	0.0339089	FXYD3, CLIC3, SLC12A2, CLIC1, GABRP	221	93	16792	4.08505	1	0.722331	43.0649
GOTERM_MF_DIRECT	GO:0005254~chloride channel activity	3	1.22951	0.148461	FXYD3, CLIC3, CLIC1	214	54	16881	4.3824	1	0.841244	88.9488
Annotation Cluster 10	Enrichment Score: 1.2059625006963797
Category	Term	Count	%	PValue	Genes	List Total	Pop Hits	Pop Total	Fold Enrichment	Bonferroni	Benjamini	FDR
GOTERM_MF_DIRECT	GO:0004252~serine-type endopeptidase activity	8	3.27869	0.0434034	PLAT, KLK7, KLK8, PRSS3, MMP7, KLK11, KLK10, TMPRSS4	214	255	16881	2.47477	1	0.527692	45.5652
GOTERM_MF_DIRECT	GO:0008236~serine-type peptidase activity	4	1.63934	0.045279	KLK7, PRSS3, KLK11, KLK10	214	63	16881	5.00846	1	0.5109	47.0099
GOTERM_BP_DIRECT	GO:0006508~proteolysis	11	4.5082	0.122657	PLAT, KLK7, KLK8, CAPN8, PRSS3, MMP7, KLK11, KLK10, CAPN2, WFDC2, TMPRSS4	221	500	16792	1.6716	1	0.929914	88.1944
Annotation Cluster 11	Enrichment Score: 0.8148283486596287
Category	Term	Count	%	PValue	Genes	List Total	Pop Hits	Pop Total	Fold Enrichment	Bonferroni	Benjamini	FDR
GOTERM_BP_DIRECT	GO:0036258~multivesicular body assembly	3	1.22951	0.0619853	CHMP2A, CHMP4B, RAB11A	221	31	16792	7.35309	1	0.836085	64.8239
GOTERM_BP_DIRECT	GO:0007080~mitotic metaphase plate congression	3	1.22951	0.0844169	CHMP2A, CHMP4B, RAB11A	221	37	16792	6.16069	1	0.894399	76.3074
KEGG_PATHWAY	hsa04144:Endocytosis	4	1.63934	0.686747	CHMP2A, CLTB, CHMP4B, RAB11A	101	241	6879	1.13044	1	0.99191	99.9999
Annotation Cluster 12	Enrichment Score: 0.7840659990698993
Category	Term	Count	%	PValue	Genes	List Total	Pop Hits	Pop Total	Fold Enrichment	Bonferroni	Benjamini	FDR
KEGG_PATHWAY	hsa04510:Focal adhesion	8	3.27869	0.0299129	LAMB3, ITGB6, RAC1, MYL12B, LAMC2, ITGA3, MYL12A, CAPN2	101	206	6879	2.64501	0.993535	0.367644	30.8583
KEGG_PATHWAY	hsa04512:ECM-receptor interaction	5	2.04918	0.0374089	LAMB3, ITGB6, LAMC2, ITGA3, SDC4	101	87	6879	3.91431	0.998216	0.409873	37.0776
GOTERM_BP_DIRECT	GO:0030198~extracellular matrix organization	5	2.04918	0.25398	LAMB3, ELF3, ITGB6, LAMC2, ITGA3	221	196	16792	1.93831	1	0.98548	99.1638
KEGG_PATHWAY	hsa05222:Small cell lung cancer	3	1.22951	0.351328	LAMB3, LAMC2, ITGA3	101	85	6879	2.40384	1	0.943526	99.4801
KEGG_PATHWAY	hsa04151:PI3K-Akt signaling pathway	7	2.86885	0.3867	YWHAZ, LAMB3, ITGB6, RAC1, LAMC2, ITGA3, GNG5	101	345	6879	1.38192	1	0.950503	99.7369
KEGG_PATHWAY	hsa05200:Pathways in cancer	7	2.86885	0.511547	LAMB3, RAC1, LAMC2, ITGA3, GNG5, GSTP1, RBX1	101	393	6879	1.21314	1	0.975691	99.9834
Annotation Cluster 13	Enrichment Score: 0.35938393864805285
Category	Term	Count	%	PValue	Genes	List Total	Pop Hits	Pop Total	Fold Enrichment	Bonferroni	Benjamini	FDR
GOTERM_BP_DIRECT	GO:0045815~positive regulation of gene expression, epigenetic	3	1.22951	0.195043	POLR2L, POLR2K, H3F3A	221	62	16792	3.67654	1	0.973113	97.1061
GOTERM_BP_DIRECT	GO:0031047~gene silencing by RNA	3	1.22951	0.428269	POLR2L, POLR2K, H3F3A	221	111	16792	2.05356	1	0.999078	99.9891
GOTERM_MF_DIRECT	GO:0003677~DNA binding	5	2.04918	1	POLR2L, POLR2K, H3F3A, HMGA1, APLP2	214	1674	16881	0.235613	1	1	100
Annotation Cluster 14	Enrichment Score: 0.2707054857126633
Category	Term	Count	%	PValue	Genes	List Total	Pop Hits	Pop Total	Fold Enrichment	Bonferroni	Benjamini	FDR
GOTERM_MF_DIRECT	GO:0003924~GTPase activity	5	2.04918	0.341857	RND3, RAC1, TGM2, RAB11A, GNG5	214	234	16881	1.68554	1	0.975589	99.6764
GOTERM_BP_DIRECT	GO:0007264~small GTPase mediated signal transduction	4	1.63934	0.628396	RND3, RAC1, RAB11A, RHOC	221	246	16792	1.23548	1	0.999982	100
GOTERM_MF_DIRECT	GO:0005525~GTP binding	5	2.04918	0.717473	RND3, RAC1, TGM2, RAB11A, RHOC	214	384	16881	1.02712	1	0.999873	100
Annotation Cluster 15	Enrichment Score: 0.03368373962071827
Category	Term	Count	%	PValue	Genes	List Total	Pop Hits	Pop Total	Fold Enrichment	Bonferroni	Benjamini	FDR
GOTERM_BP_DIRECT	GO:0045893~positive regulation of transcription, DNA-templated	6	2.45902	0.808825	TESC, ELF3, SOX4, ASPH, HMGA1, MDK	221	515	16792	0.885226	1	1	100
GOTERM_BP_DIRECT	GO:0006366~transcription from RNA polymerase II promoter	5	2.04918	0.907434	POLR2L, ELF3, POLR2K, SOX4, HMGA1	221	513	16792	0.740564	1	1	100
GOTERM_BP_DIRECT	GO:0045944~positive regulation of transcription from RNA polymerase II promoter	5	2.04918	0.999118	EPCAM, ELF3, SOX4, HMGA1, SLC40A1	221	981	16792	0.387268	1	1	100
GOTERM_MF_DIRECT	GO:0003700~transcription factor activity, sequence-specific DNA binding	3	1.22951	0.999951	ELF3, SOX4, HMGA1	214	961	16881	0.246253	1	1	100

## Sheet: Table S11-3
GO analysis of ductal cells cluster 6 by marker genes
Category	Term	Count	%	PValue	Genes	List Total	Pop Hits	Pop Total	Fold Enrichment	Bonferroni	Benjamini	FDR
GOTERM_MF_DIRECT	GO:0044822~poly(A) RNA binding	101	20.2	3.54069e-27	CAST, RPL14, EIF5, SYNCRIP, H1FX, CCT3, PNN, RBM8A, RPLP0, TPT1, RPS27A, GNL3, GTPBP4, HNRNPR, HNRNPU, SLTM, PA2G4, RPS19, RPS16, HUWE1, SERBP1, CSTB, RPS11, HMGB3, MRPS12, HDGF, PRRC2C, PEG10, HNRNPD, HSPE1, RPL10A, PABPC1, HNRNPC, PRPF40A, MRPS26, RPSA, ZC3H15, FSCN1, FDPS, RPS9, MRPS21, SSB, RPS5, EIF4B, PPIG, RPL18A, PPIA, SUPT16H, CPNE3, HSPD1, HSP90AB1, YBX3, CLTC, PRDX1, YBX1, RPS3, PKM, D…	456	1129	16881	3.31177	2.60595e-24	2.60595e-24	5.37542e-24
GOTERM_MF_DIRECT	GO:0098641~cadherin binding involved in cell-cell adhesion	47	9.4	1.19805e-22	HSP90AB1, CAST, LDHA, YWHAZ, RPL14, EIF5, WASF2, H1FX, CDH1, PDLIM1, SFN, PRDX1, CD2AP, PKM, EFHD2, BZW2, BZW1, EZR, PAK2, FASN, IDH1, NDRG1, HSPA5, AHNAK, ENO1, COBLL1, S100P, ZC3H15, KIF5B, LAD1, FSCN1, PFKP, S100A11, YWHAB, OLA1, KTN1, FLNB, PARK7, RPL29, JUP, EIF4G2, EVPL, ITGA6, PRDX6, FNBP1L, SERBP1, CCT8	456	290	16881	5.99975	8.81765e-20	4.40882e-20	1.81886e-19
GOTERM_MF_DIRECT	GO:0005515~protein binding	317	63.4	1.48745e-14	LDHB, LDHA, S100A6, AURKAIP1, RPL14, LSM7, SYNCRIP, CCT2, CCT3, CD2AP, TMEM147, RBM8A, RPLP0, CD46, TRAK1, RAB25, STAG2, S100A2, GTPBP4, MRPL51, KIF5B, RXRA, AIG1, YY1, OLA1, MECOM, TOX3, GLTP, JUP, VEGFB, PGM2, KRT19, PGLS, RPS19, RPS16, KRT17, HUWE1, CEP350, TACSTD2, UBR5, SERBP1, VEGFA, RAB13, RPS11, BLCAP, SIVA1, CHCHD2, KRT20, TPI1, PFN2, GORASP2, PIR, RAC1, CACYBP, FAM162A, PABPC1, PRPF40A,…	456	8785	16881	1.33583	1.09495e-11	3.64986e-12	2.25819e-11
GOTERM_MF_DIRECT	GO:0003735~structural constituent of ribosome	24	4.8	3.59422e-08	RPL18, RPSA, MRPL51, RPL14, SLC25A6, MRPS12, RPS9, MRPS21, RPS5, RPL28, RPS3, RPL29, RPL30, RPS19, RPS16, RPL18A, RPL22, MRPL14, RPLP0, SLC25A3, RPL10A, RPS11, UBA52, RPS27A	456	222	16881	4.00213	2.64531e-05	6.61334e-06	5.45668e-05
GOTERM_MF_DIRECT	GO:0051082~unfolded protein binding	15	3	1.51587e-06	PTGES3, HSP90AB1, HSP90AA1, CCT2, CCT6A, CCT3, HSP90B1, CCT5, PPIA, CCT8, TOMM20, HSPE1, HSPD1, HSPA5, TUBB4B	456	110	16881	5.04815	0.00111506	0.000223112	0.00230135
GOTERM_MF_DIRECT	GO:0016491~oxidoreductase activity	20	4	2.08714e-06	CYB5R1, PTGR1, MSMO1, SCD, MAOA, ADH5, EGLN3, PRDX1, AKR1C3, KDM1A, SCCPDH, AKR1C2, DHRS2, ERO1A, SQLE, FASN, APEX1, HPGD, DCXR, AKR1C1	456	200	16881	3.70197	0.00153496	0.00025599	0.00316861
GOTERM_MF_DIRECT	GO:0003723~RNA binding	35	7	5.75334e-06	RPL18, RPL14, LSM7, SYNCRIP, YBX1, RPS3, RPL30, EIF3B, DKC1, RBM8A, HNRNPD, HNRNPC, RPL10A, PABPC1, PRPF40A, SNRPN, YY1, SSB, ILF3, NCL, HNRNPR, RPS5, RPL28, FBL, HNRNPU, RPL29, EIF4B, EIF4G2, HSP90B1, RPS16, ILF2, RPL18A, RPL22, UBR5, SCAND1	456	547	16881	2.36872	0.00422552	0.000604742	0.00873427
GOTERM_MF_DIRECT	GO:0008134~transcription factor binding	22	4.4	3.07563e-05	KLF5, AR, YWHAZ, NUCKS1, RNF19A, FOXA1, PPARG, CHCHD2, PRKDC, CENPF, FOSB, HMGA1, PARK7, RPS3, KDM1A, BPTF, ID1, GATA3, JUND, HNRNPD, PBX1, ZFPM1	456	284	16881	2.86773	0.0223827	0.00282562	0.0466835
GOTERM_MF_DIRECT	GO:0005198~structural molecule activity	20	4	4.27502e-05	COPA, CLDN7, LAD1, EPB41, CLDN4, KRT13, CLTC, PNN, JUP, COPB2, KRT19, TUBB, EVPL, KRT5, KRT17, KRT7, KRT8, UPK1B, IVL, TUBA1C	456	247	16881	2.99755	0.0309749	0.00348998	0.0648829
GOTERM_MF_DIRECT	GO:0051020~GTPase binding	7	1.4	5.39918e-05	HSP90AA1, FNBP1L, EPRS, BNIP3, GOLGA4, YBX1, ENO1	456	26	16881	9.96685	0.0389598	0.00396602	0.081938
GOTERM_MF_DIRECT	GO:0044212~transcription regulatory region DNA binding	18	3.6	6.77454e-05	WNT5A, TBL1XR1, AR, YY1, RXRA, PHB, FOXA1, PPARG, TP63, BASP1, KDM1A, ZNF217, SFPQ, GATA3, DLX5, JUND, NFE2L2, ZFHX3	456	213	16881	3.12843	0.0486396	0.00452268	0.102801
GOTERM_MF_DIRECT	GO:0019899~enzyme binding	23	4.6	0.000107585	AR, PHB, TMBIM6, RXRA, PPARG, YWHAB, PRKDC, CYB5A, PAWR, HMGA1, PARK7, RPS3, KDM1A, PRMT1, GSTM3, JUND, RAC1, PEBP1, HSPA5, TOP2B, TOP2A, ZFHX3, DHCR24	456	333	16881	2.55692	0.0761326	0.00657717	0.163209
GOTERM_MF_DIRECT	GO:0042803~protein homodimerization activity	38	7.6	0.000180276	S100A6, SRM, GGCT, ADH5, HMGCS1, BNIP3, GSTM3, CACYBP, FASN, IDH1, TPR, TOP2A, PSMD7, TESC, HSP90AA1, ADAM10, PDXK, CEBPD, ERP29, NECTIN1, S100A11, CENPF, TKT, NECTIN4, MECOM, TOX3, PARK7, VEGFB, JUP, RPS19, EIF2AK1, TFRC, ID1, VEGFA, DST, AGR2, HPGD, MGST1	456	730	16881	1.92705	0.124268	0.0101554	0.273343
GOTERM_MF_DIRECT	GO:0051920~peroxiredoxin activity	4	0.8	0.000366166	PRDX6, PRDX5, PRDX1, PARK7	456	6	16881	24.6798	0.236275	0.0190692	0.554466
GOTERM_MF_DIRECT	GO:0008022~protein C-terminus binding	15	3	0.000426976	PHB, YWHAB, CENPF, PRRC2C, CD2AP, NCL, FBLN1, SDC1, DYNLL1, ID1, PHB2, PABPC1, TOP2B, TOP2A, DST	456	182	16881	3.05108	0.269716	0.0207367	0.646269
GOTERM_MF_DIRECT	GO:0016655~oxidoreductase activity, acting on NAD(P)H, quinone or similar compound as acceptor	4	0.8	0.000984681	AKR1C3, AKR1C2, AKR1C1, DCXR	456	8	16881	18.5099	0.515715	0.0443061	1.48453
GOTERM_MF_DIRECT	GO:0003713~transcription coactivator activity	17	3.4	0.00117268	NACA, ELF3, UBE3A, YY1, RXRA, PDLIM1, TRIM24, PARK7, NRIP1, JUP, NCOA3, NCOA4, SMARCC1, GATA3, JUND, APEX1, SCAND1	456	248	16881	2.53764	0.578357	0.049531	1.76561
GOTERM_MF_DIRECT	GO:0042826~histone deacetylase binding	10	2	0.00173551	HSP90AB1, HSP90AA1, SFPQ, PHB, RAC1, HNRNPD, YWHAB, TOP2B, TOP2A, NRIP1	456	102	16881	3.62939	0.721531	0.0685613	2.60265
GOTERM_MF_DIRECT	GO:0001077~transcriptional activator activity, RNA polymerase II core promoter proximal region sequence-specific binding	16	3.2	0.00191177	KLF5, SSBP4, ZNF292, AR, ELF3, NUCKS1, CEBPD, FOXA1, TP63, SOX4, EHF, FOSB, YBX1, GATA3, DLX5, PBX1	456	236	16881	2.50981	0.755469	0.0714462	2.86341
GOTERM_MF_DIRECT	GO:0047086~ketosteroid monooxygenase activity	3	0.6	0.00213588	AKR1C3, AKR1C2, AKR1C1	456	3	16881	37.0197	0.792721	0.0756685	3.19401
GOTERM_MF_DIRECT	GO:0004602~glutathione peroxidase activity	5	1	0.00216532	GPX2, PRDX6, GPX4, MGST1, GSTP1	456	21	16881	8.81422	0.797174	0.0731576	3.23736
GOTERM_MF_DIRECT	GO:0005200~structural constituent of cytoskeleton	10	2	0.00291533	INA, TUBB, KRT19, KRT17, EPB41, KRT5, KRT20, CD2AP, TUBA1C, TUBB4B	456	110	16881	3.36543	0.883378	0.093055	4.33567
GOTERM_MF_DIRECT	GO:0042802~identical protein binding	34	6.8	0.00394635	CLDN7, LDHB, LDHA, YWHAZ, CLDN4, SRM, PPARG, BNIP3, TP63, SFN, PSMA7, PRDX1, CDC42, GSTM3, PRMT1, PAK2, SLC2A1, PAFAH1B3, HNRNPC, GAPDH, S100A2, LTBR, HSP90AA1, TRIM27, LYZ, FBP1, FLNB, NCL, PARK7, FBLN1, TFRC, VEGFA, SCAND1, DCXR	456	749	16881	1.68047	0.945539	0.118855	5.8265
GOTERM_MF_DIRECT	GO:0019900~kinase binding	8	1.6	0.00404408	HSP90AB1, LDHB, LDHA, SLC2A1, EMP2, TAX1BP1, PARK7, RPS3	456	75	16881	3.94877	0.949333	0.116858	5.96668
GOTERM_MF_DIRECT	GO:0018636~phenanthrene 9,10-monooxygenase activity	3	0.6	0.0041955	AKR1C3, AKR1C2, AKR1C1	456	4	16881	27.7648	0.954697	0.116422	6.1835
GOTERM_MF_DIRECT	GO:0047115~trans-1,2-dihydrobenzene-1,2-diol dehydrogenase activity	3	0.6	0.0041955	AKR1C3, AKR1C2, AKR1C1	456	4	16881	27.7648	0.954697	0.116422	6.1835
GOTERM_MF_DIRECT	GO:0051022~Rho GDP-dissociation inhibitor binding	3	0.6	0.0041955	CDC42, HSP90AA1, RAC1	456	4	16881	27.7648	0.954697	0.116422	6.1835
GOTERM_MF_DIRECT	GO:0044548~S100 protein binding	4	0.8	0.00454812	S100A6, EZR, S100A11, AHNAK	456	13	16881	11.3907	0.965093	0.121062	6.68659
GOTERM_MF_DIRECT	GO:0003682~chromatin binding	21	4.2	0.00487561	AR, HP1BP3, NUCKS1, PPARG, TP63, CENPF, TRIM24, TOX3, HMGA1, YBX1, ATRX, KDM1A, SFPQ, SMARCC1, GATA3, ASH1L, HNRNPD, TPR, TOP2B, URI1, TOP2A	456	391	16881	1.98827	0.9726	0.124737	7.15156
GOTERM_MF_DIRECT	GO:0003725~double-stranded RNA binding	7	1.4	0.00589224	HSP90AB1, TFRC, ILF2, ILF3, HSPD1, CLTC, TUBB4B	456	61	16881	4.24817	0.987087	0.143876	8.58126
GOTERM_MF_DIRECT	GO:0003690~double-stranded DNA binding	8	1.6	0.00617695	SLTM, HMGB3, NUCKS1, YBX3, TP63, PRKDC, YBX1, PARK7	456	81	16881	3.65627	0.989541	0.145512	8.97793
GOTERM_MF_DIRECT	GO:0008379~thioredoxin peroxidase activity	3	0.6	0.00686795	PRDX5, PRDX2, PRDX1	456	5	16881	22.2118	0.993732	0.155554	9.93403
GOTERM_MF_DIRECT	GO:0001085~RNA polymerase II transcription factor binding	6	1.2	0.00841624	KDM1A, AR, TBX3, GATA3, SPEN, ZFPM1	456	47	16881	4.72592	0.998012	0.181812	12.0424
GOTERM_MF_DIRECT	GO:0000287~magnesium ion binding	13	2.6	0.00946734	SRPK2, TESC, PDXK, GCLC, S100P, SRPK1, WEE1, PGM2, PKM, ATP8B1, IDH1, TOP2A, ENO1	456	204	16881	2.3591	0.999089	0.196506	13.4473
GOTERM_MF_DIRECT	GO:0032403~protein complex binding	13	2.6	0.010246	PTPRF, WASF2, YWHAB, PFKP, CD2AP, BCAP31, KRT19, FBLN1, TUBB, KRT8, SLC25A3, CYFIP1, APEX1	456	206	16881	2.3362	0.999489	0.205225	14.4745
GOTERM_MF_DIRECT	GO:0051219~phosphoprotein binding	5	1	0.0127448	FKBP4, YWHAB, SFN, URI1, TOX3	456	34	16881	5.44408	0.999921	0.242446	17.6946
GOTERM_MF_DIRECT	GO:0004032~alditol:NADP+ 1-oxidoreductase activity	3	0.6	0.0139152	AKR1C3, AKR1C2, AKR1C1	456	7	16881	15.8656	0.999967	0.255224	19.1635
GOTERM_MF_DIRECT	GO:0016209~antioxidant activity	4	0.8	0.0157685	FAM213A, PRDX5, PRDX2, PRDX1	456	20	16881	7.40395	0.999992	0.277434	21.4396
GOTERM_MF_DIRECT	GO:0008144~drug binding	7	1.4	0.0165951	HSP90AB1, FSCN1, PPARG, FASN, HMGCS1, TOP2A, GSTP1	456	76	16881	3.40971	0.999996	0.283143	22.4354
GOTERM_MF_DIRECT	GO:0032052~bile acid binding	3	0.6	0.0182254	AKR1C2, AKR1C1, FABP6	456	8	16881	13.8824	0.999999	0.299705	24.3647
GOTERM_MF_DIRECT	GO:0051287~NAD binding	5	1	0.0186533	LDHB, LDHA, IDH1, GAPDH, HPGD	456	38	16881	4.87102	0.999999	0.29907	24.8637
GOTERM_MF_DIRECT	GO:0003729~mRNA binding	9	1.8	0.0199446	SF3B1, HSP90AA1, RBM8A, SSB, TPR, THOC2, RPS5, PARK7, RPS3	456	125	16881	2.66542	1	0.309742	26.3507
GOTERM_MF_DIRECT	GO:0004601~peroxidase activity	4	0.8	0.0204743	TXNDC17, GPX4, PRDX5, PRDX1	456	22	16881	6.73086	1	0.3102	26.9528
GOTERM_MF_DIRECT	GO:0050681~androgen receptor binding	5	1	0.022149	KDM1A, NCOA3, NCOA4, PARK7, NRIP1	456	40	16881	4.62747	1	0.324632	28.826
GOTERM_MF_DIRECT	GO:0003743~translation initiation factor activity	6	1.2	0.024081	EIF6, EIF4B, EIF4G2, EIF3B, EIF2AK1, EIF5	456	61	16881	3.64129	1	0.341124	30.9312
GOTERM_MF_DIRECT	GO:0050839~cell adhesion molecule binding	6	1.2	0.0256338	JUP, CLDN7, EZR, NECTIN1, CDH1, NECTIN4	456	62	16881	3.58256	1	0.352331	32.581
GOTERM_MF_DIRECT	GO:0019901~protein kinase binding	18	3.6	0.0266635	HSP90AB1, CKS1B, YWHAZ, ADAM10, JTB, SFN, CLTC, CAMK2N1, RPS3, JUP, CDC42, RPS19, PAK2, RB1CC1, RAC1, PEBP1, CD24, EMP2	456	376	16881	1.77222	1	0.357261	33.6546
GOTERM_MF_DIRECT	GO:0000166~nucleotide binding	17	3.4	0.0271086	HSP90AA1, HDGF, SYNCRIP, SSB, SPEN, NCL, HNRNPR, SLTM, EIF4B, DHRS3, EIF3B, RBM8A, SFPQ, HNRNPD, HNRNPC, PABPC1, TNRC6A	456	348	16881	1.80844	1	0.355786	34.1137
GOTERM_MF_DIRECT	GO:0001046~core promoter sequence-specific DNA binding	5	1	0.028096	GATA3, PPARG, SOX4, ZFHX3, NRIP1	456	43	16881	4.30462	1	0.359989	35.1216
GOTERM_MF_DIRECT	GO:0046790~virion binding	3	0.6	0.0282671	HSP90B1, PPIA, NECTIN1	456	10	16881	11.1059	1	0.355753	35.2948
GOTERM_MF_DIRECT	GO:0001948~glycoprotein binding	6	1.2	0.030671	HSP90AB1, SDC1, HSP90AA1, TFRC, CDH1, HSPA5	456	65	16881	3.41721	1	0.373686	37.6828
GOTERM_MF_DIRECT	GO:0043295~glutathione binding	3	0.6	0.0339417	GSTM3, MGST1, GSTP1	456	11	16881	10.0963	1	0.398482	40.7998
GOTERM_MF_DIRECT	GO:0003677~DNA binding	58	11.6	0.0384395	IER2, ZNF292, HP1BP3, PPARG, YBX3, TP63, H1FX, YBX1, RPS3, PNN, GATA3, TOP2B, KDM5B, TOP2A, AR, HIST1H1E, ZNF593, POLR1D, YY1, RXRA, ZNF91, H2AFJ, FOSB, SPEN, MECOM, MYCL, HMGA1, HNRNPU, ZNF787, PA2G4, POGK, HUWE1, GTF2I, ASH1L, SMARCA5, NFE2L2, HMGB3, NACA, HDGF, EHF, PEG10, SET, CSDE1, BAZ2B, APEX1, ENO1, TBX3, FOXA1, TRIM27, ILF3, ATRX, ILF2, SMARCC1, POLD2, PBX1, PDCD5, SCAND1, KLF3	456	1674	16881	1.28264	1	0.432025	44.8489
GOTERM_MF_DIRECT	GO:0003906~DNA-(apurinic or apyrimidinic site) lyase activity	3	0.6	0.0400162	APEX1, HMGA1, RPS3	456	12	16881	9.25493	1	0.438996	46.206
GOTERM_MF_DIRECT	GO:0001618~virus receptor activity	6	1.2	0.040364	SIVA1, RPSA, TFRC, CD46, NECTIN1, NECTIN4	456	70	16881	3.17312	1	0.435691	46.5012
GOTERM_MF_DIRECT	GO:0003730~mRNA 3'-UTR binding	5	1	0.0425911	SERBP1, YBX3, PABPC1, HNRNPC, HNRNPR	456	49	16881	3.77752	1	0.447458	48.3554
GOTERM_MF_DIRECT	GO:0004129~cytochrome-c oxidase activity	4	0.8	0.0461262	NDUFA4L2, COX4I1, CYB5A, COX5A	456	30	16881	4.93596	1	0.468441	51.1758
GOTERM_MF_DIRECT	GO:0003714~transcription corepressor activity	11	2.2	0.0487501	TBL1XR1, ZNF593, AES, YY1, YBX3, YWHAB, PAWR, BASP1, APEX1, KDM5B, NRIP1	456	203	16881	2.006	1	0.481523	53.1756
GOTERM_MF_DIRECT	GO:0051117~ATPase binding	6	1.2	0.0493157	TOR1AIP2, AR, FXYD3, EZR, ATP1B3, FBL	456	74	16881	3.0016	1	0.479527	53.5965
GOTERM_MF_DIRECT	GO:0003924~GTPase activity	12	2.4	0.0523873	TUFM, CDC42, TUBB, GTPBP4, EIF5, RAC1, GNAS, RAB13, RHOU, TUBA1C, GNL3, TUBB4B	456	234	16881	1.89845	1	0.494811	55.8212
GOTERM_MF_DIRECT	GO:0001071~nucleic acid binding transcription factor activity	2	0.4	0.0531818	GATA3, SOX4	456	2	16881	37.0197	1	0.49425	56.3802
GOTERM_MF_DIRECT	GO:0002135~CTP binding	2	0.4	0.0531818	HSP90AB1, HSP90AA1	456	2	16881	37.0197	1	0.49425	56.3802
GOTERM_MF_DIRECT	GO:0043183~vascular endothelial growth factor receptor 1 binding	2	0.4	0.0531818	VEGFB, VEGFA	456	2	16881	37.0197	1	0.49425	56.3802
GOTERM_MF_DIRECT	GO:0044183~protein binding involved in protein folding	3	0.6	0.0532635	CCT2, CCT3, CCT6A	456	14	16881	7.9328	1	0.489012	56.4373
GOTERM_MF_DIRECT	GO:0019904~protein domain specific binding	11	2.2	0.0549026	WNT5A, TUBB, YWHAZ, EZR, DYNLL1, FOXA1, YWHAB, HSPA5, NFE2L2, SFN, BASP1	456	208	16881	1.95777	1	0.494047	57.5684
GOTERM_MF_DIRECT	GO:0005525~GTP binding	17	3.4	0.0570398	HSP90AB1, TUFM, GTPBP4, HSP90AA1, FKBP4, EIF5, OLA1, RHOU, CDC42, TUBB, RAC1, RAB25, GNAS, RAB13, TUBA1C, GNL3, TUBB4B	456	384	16881	1.63889	1	0.502021	59.002
GOTERM_MF_DIRECT	GO:0004033~aldo-keto reductase (NADP) activity	3	0.6	0.0603883	AKR1C3, CYB5A, AKR1C1	456	15	16881	7.40395	1	0.516976	61.1575
GOTERM_MF_DIRECT	GO:0046965~retinoid X receptor binding	3	0.6	0.0603883	PPARG, HMGA1, NRIP1	456	15	16881	7.40395	1	0.516976	61.1575
GOTERM_MF_DIRECT	GO:0003700~transcription factor activity, sequence-specific DNA binding	35	7	0.0643239	WNT5A, ELF3, PPARG, YBX3, SOX4, TP63, ZKSCAN1, EHF, YBX1, KDM1A, GATA3, JUND, KDM5B, KLF5, AR, TBX3, CEBPD, RXRA, YY1, FOXA1, ZNF91, FOSB, MECOM, HMGA1, MYCL, PA2G4, ZNF217, GTF2I, ID1, PBX1, NFE2L2, SCAND1, ZFHX3, GOLGB1, KLF3	456	961	16881	1.34827	1	0.534474	63.5554
GOTERM_MF_DIRECT	GO:0031491~nucleosome binding	3	0.6	0.067817	HP1BP3, SMARCA5, SUPT16H	456	16	16881	6.9412	1	0.548498	65.5673
GOTERM_MF_DIRECT	GO:0070034~telomerase RNA binding	3	0.6	0.067817	DKC1, HNRNPC, HNRNPU	456	16	16881	6.9412	1	0.548498	65.5673
GOTERM_MF_DIRECT	GO:0023026~MHC class II protein complex binding	3	0.6	0.067817	HSP90AB1, PKM, HSP90AA1	456	16	16881	6.9412	1	0.548498	65.5673
GOTERM_MF_DIRECT	GO:0008201~heparin binding	9	1.8	0.0683112	VEGFB, PTPRF, RPL22, VEGFA, HDGF, PDCD5, FGFBP1, MDK, RPL29	456	160	16881	2.08236	1	0.54572	65.8433
GOTERM_MF_DIRECT	GO:0002134~UTP binding	2	0.4	0.0787048	HSP90AB1, HSP90AA1	456	3	16881	24.6798	1	0.593633	71.1923
GOTERM_MF_DIRECT	GO:0017098~sulfonylurea receptor binding	2	0.4	0.0787048	HSP90AB1, HSP90AA1	456	3	16881	24.6798	1	0.593633	71.1923
GOTERM_MF_DIRECT	GO:0047718~indanol dehydrogenase activity	2	0.4	0.0787048	AKR1C3, AKR1C1	456	3	16881	24.6798	1	0.593633	71.1923
GOTERM_MF_DIRECT	GO:0003918~DNA topoisomerase type II (ATP-hydrolyzing) activity	2	0.4	0.0787048	TOP2B, TOP2A	456	3	16881	24.6798	1	0.593633	71.1923
GOTERM_MF_DIRECT	GO:0035373~chondroitin sulfate proteoglycan binding	2	0.4	0.0787048	SEMA5A, PTPRF	456	3	16881	24.6798	1	0.593633	71.1923
GOTERM_MF_DIRECT	GO:0034648~histone demethylase activity (H3-dimethyl-K4 specific)	2	0.4	0.0787048	KDM1A, KDM5B	456	3	16881	24.6798	1	0.593633	71.1923
GOTERM_MF_DIRECT	GO:0008301~DNA binding, bending	3	0.6	0.0835012	HMGB3, TOP2B, TOP2A	456	18	16881	6.16996	1	0.610835	73.3871
GOTERM_MF_DIRECT	GO:0031625~ubiquitin protein ligase binding	13	2.6	0.0888863	YWHAZ, LTBR, TMBIM6, CCT2, GPI, TUBB, PA2G4, TPI1, PRDX6, UBE2M, HSPA5, HSPD1, UBE2S	456	287	16881	1.67685	1	0.629512	75.6646
GOTERM_MF_DIRECT	GO:0019903~protein phosphatase binding	5	1	0.0898549	JUP, HSP90B1, PARD3, HSP90AA1, PPARG	456	63	16881	2.93807	1	0.628399	76.0545
GOTERM_MF_DIRECT	GO:0042288~MHC class I protein binding	3	0.6	0.0917164	TUBB, TUBB4B, BCAP31	456	19	16881	5.84522	1	0.631094	76.7873
GOTERM_MF_DIRECT	GO:0004866~endopeptidase inhibitor activity	4	0.8	0.0924779	CAST, SPINT2, CSTB, WFDC2	456	40	16881	3.70197	1	0.629143	77.081
GOTERM_CC_DIRECT	GO:0070062~extracellular exosome	211	42.2	2.41563e-51	LDHB, S100A6, LDHA, ATP1B3, RPL14, CCT2, CCT3, CD2AP, CD46, RPLP0, RAB25, PTPRF, CLCA4, KRT13, OLA1, H2AFJ, GLTP, JUP, PGM2, PGLS, KRT19, RPS19, RPS16, HUWE1, KRT17, TACSTD2, SERBP1, BHMT, PLA2G2A, RPS11, LAMC1, RAB13, WFDC2, GGCT, SEMA5A, SERINC2, PFN2, TPI1, FAM213A, UPK1B, CACYBP, RAC1, IDH1, FAM162A, PABPC1, TUBB4B, BMP3, RPSA, PTGR1, PHB, S100A11, RPS9, PTPN13, TKT, RPS5, TAX1BP1, CCT5, HEBP…	480	2811	18224	2.84986	1.09911e-48	1.09911e-48	3.43245e-48
GOTERM_CC_DIRECT	GO:0005913~cell-cell adherens junction	49	9.8	9.47043e-23	CAST, HSP90AB1, LDHA, RPL14, WASF2, EIF5, H1FX, PDLIM1, CD2AP, PRDX1, BZW2, EFHD2, PKM, BZW1, PAK2, AHNAK, LAD1, KIF5B, PFKP, NECTIN1, KTN1, OLA1, NECTIN4, FLNB, JUP, EIF4G2, EVPL, FNBP1L, PRDX6, SERBP1, YWHAZ, CDH1, SFN, EZR, FASN, IDH1, NDRG1, HSPA5, ENO1, COBLL1, ZC3H15, S100P, FSCN1, YWHAB, S100A11, PARK7, RPL29, ITGA6, CCT8	480	323	18224	5.75965	4.30905e-20	2.15452e-20	1.34569e-19
GOTERM_CC_DIRECT	GO:0005829~cytosol	173	34.6	5.43607e-21	RPL18, EIF6, CAST, LDHB, S100A6, LDHA, RPL14, LSM7, EIF5, CCT2, CCT3, EIF4EBP1, GSTM3, FNTA, RBM8A, RPLP0, SLC2A1, RPS27A, STAG2, NET1, CAPNS2, PDXK, FBP1, MECOM, GLTP, FARP1, BCAP31, PGM2, JUP, PGLS, RPS19, RPS16, HUWE1, TACSTD2, BHMT, STMN1, NFE2L2, RPS11, DST, EMP2, UBA52, GCLC, SRM, GGCT, HMGCS1, PSMA7, FTH1, PSMB5, PSMB4, TPI1, EIF3B, RAC1, HNRNPD, IDH1, NDRG1, HNRNPC, PABPC1, RPL10A, AP2M1,…	480	3315	18224	1.98137	2.47341e-18	8.2447e-19	7.7243e-18
GOTERM_CC_DIRECT	GO:0005737~cytoplasm	232	46.4	2.24325e-20	RPL18, LDHB, S100A6, LDHA, RPL14, PDLIM1, CCT2, CCT3, CD2AP, AQP3, RBM8A, RPLP0, TRAK1, CAPNS2, GTPBP4, KIF5B, YY1, OLA1, MECOM, GLTP, FARP1, JUP, RPS19, EIF2AK1, KRT17, CEP350, HUWE1, UBR5, SERBP1, BHMT, VEGFA, RAB13, HAS3, RPS11, SIVA1, HMGCS1, KRT20, PFN2, FAM213A, PIR, RAC1, CACYBP, IDH1, FAM162A, PABPC1, PRPF40A, KLF5, RPSA, PTGR1, ZC3H15, PHB, JTB, S100A11, PTPN13, EPRS, RPS9, CCT5, EI24, R…	480	5222	18224	1.68676	1.02068e-17	2.5517e-18	3.18752e-17
GOTERM_CC_DIRECT	GO:0005925~focal adhesion	44	8.8	1.78114e-15	RPL18, YWHAZ, FERMT1, GJA1, PDLIM1, CDH1, CLTC, RHOU, TPM4, RPS3, CD9, CDC42, RPL30, EZR, CD46, RPLP0, FAT1, RAC1, HSPA5, PABPC1, RPL10A, AHNAK, ADAM10, YWHAB, FBLIM1, RPS9, FLNB, HMGA1, RPS5, CAPN1, JUP, HSP90B1, SDC1, RPS19, ITGA6, RPS16, RPL22, PPIA, SVIL, CYFIP1, MARCKS, CPNE3, RPS11, DST	480	391	18224	4.27246	8.08242e-13	1.61648e-13	2.52021e-12
GOTERM_CC_DIRECT	GO:0016020~membrane	120	24	4.53207e-15	CAST, RPL18, LDHB, LDHA, RPL14, SYNCRIP, PNN, RPLP0, SLC2A1, RPS27A, STAG2, GNL3, GTPBP4, KIF5B, ERP29, OLA1, GLTP, HNRNPU, BCAP31, VEGFB, SCCPDH, VSIG2, PA2G4, RPS19, RPS16, HUWE1, CEP350, TACSTD2, UBR5, SERBP1, VEGFA, RPS11, STMN1, PRRC2C, SEMA5A, MIA3, ERO1A, GORASP2, RAC1, HSPE1, PABPC1, RPL10A, HNRNPC, PRPF40A, RPSA, SCD, PHB, JTB, RPS9, EPRS, RPS5, EI24, RPL18A, PPIA, HSPD1, FABP6, TM7SF2, …	480	2200	18224	2.07091	2.07112e-12	3.45168e-13	6.4726e-12
GOTERM_CC_DIRECT	GO:0005634~nucleus	216	43.2	8.44184e-13	RPL18, S100A6, LDHA, AURKAIP1, SYNCRIP, H1FX, AQP3, RBM8A, RPLP0, TRAK1, STAG2, GTPBP4, CLCA2, RXRA, YY1, KRT13, H2AFJ, MECOM, TOX3, JUP, ZNF787, HUWE1, TACSTD2, SERBP1, UBR5, HMGCS1, CHCHD2, TPI1, PIR, RAC1, PABPC1, TUBB4B, RPSA, PHB, S100A11, PTPN13, RPS9, TKT, RNF7, SUPT16H, ZFHX3, KLF3, ZNF292, ELF3, PPARG, YBX3, TP63, BNIP3, YBX1, PKM, AES, BAG1, DYNLL1, GPX4, ANKRD11, SLC25A3, TOP2B, TOP2A,…	480	5415	18224	1.51446	3.84117e-10	5.48739e-11	1.19957e-09
GOTERM_CC_DIRECT	GO:0043209~myelin sheath	23	4.6	8.12422e-11	INA, TUFM, LDHB, HSP90AA1, PHB, FSCN1, CCT2, TKT, CCT3, CLTC, COX5A, PRDX1, PKM, CDC42, GPI, CCT5, EZR, SLC25A3, NDRG1, HSPA5, HSPD1, RPS27A, TUBB4B	480	152	18224	5.74496	3.69652e-08	4.62065e-09	1.1544e-07
GOTERM_CC_DIRECT	GO:0031012~extracellular matrix	31	6.2	2.82894e-10	PRKDC, CCT2, CLTC, PRDX1, RPS3, PKM, RPL30, TUBB, RAC1, HSPA5, DYNC1H1, GAPDH, TUBB4B, HSP90AA1, SLC25A6, PFKP, CCT6A, FLNB, RPS5, HNRNPU, JUP, FBLN1, HSP90B1, RPS19, RPS16, RPL22, SFPQ, TOMM20, LAMC1, RPS11, HSPD1	480	296	18224	3.97624	1.28717e-07	1.43019e-08	4.01975e-07
GOTERM_CC_DIRECT	GO:0005654~nucleoplasm	126	25.2	4.01058e-10	EIF6, AURKAIP1, LSM7, MORF4L2, SYNCRIP, PNN, KDM1A, EIF4EBP1, RBM8A, GATA3, RPS27A, STAG2, GNL3, INA, PDXK, RXRA, RAI14, MECOM, HNRNPR, WEE1, HNRNPU, SLTM, PA2G4, RPS19, RPS16, HUWE1, CEP350, UBR5, SMARCA5, RPS11, UBA52, SIVA1, HDGF, HMGCS1, SOX4, PSMA7, PSMB5, PSMB4, EIF3B, CACYBP, HNRNPD, HNRNPC, PRPF40A, KLF5, RPSA, MRPS26, PHB, FDPS, RPS9, TKT, RPS5, RNF7, ZNF217, PPIG, SMARCC1, POLD2, CCT8, …	480	2784	18224	1.71832	1.82481e-07	1.82481e-08	5.69877e-07
GOTERM_CC_DIRECT	GO:0030529~intracellular ribonucleoprotein complex	19	3.8	1.8256e-08	EPRS, SYNCRIP, RPS9, ILF3, SSB, NCL, RPS5, HNRNPR, YBX1, HNRNPU, RPS3, PA2G4, ILF2, RPL22, RPLP0, HNRNPD, HNRNPC, PABPC1, GAPDH	480	136	18224	5.30417	8.30647e-06	7.55136e-07	2.59407e-05
GOTERM_CC_DIRECT	GO:0036464~cytoplasmic ribonucleoprotein granule	9	1.8	1.56826e-07	INA, CDC42, TUBB, RPLP0, RAC1, PABPC1, NCL, RPL28, HNRNPU	480	25	18224	13.668	7.13535e-05	5.94632e-06	0.00022284
GOTERM_CC_DIRECT	GO:0042470~melanosome	15	3	3.94388e-07	HSP90AB1, YWHAZ, HSP90AA1, ATP1B3, ERP29, YWHAB, CLTC, PRDX1, HSP90B1, TFRC, RAC1, SLC2A1, FASN, HSPA5, SYTL1	480	101	18224	5.63861	0.000179431	1.38035e-05	0.000560399
GOTERM_CC_DIRECT	GO:0005840~ribosome	19	3.8	3.98457e-07	RPL18, RPL14, RPS9, MRPS21, RPL28, RPS3, RPL29, RPL30, RPS19, RPS16, RPL18A, MRPL14, RPL22, RPLP0, RPL10A, RPS11, APEX1, UBA52, RPS27A	480	166	18224	4.34558	0.000181282	1.29498e-05	0.000566181
GOTERM_CC_DIRECT	GO:0005739~mitochondrion	67	13.4	4.21182e-07	HSP90AB1, LDHB, CYB5R1, TSPO, AURKAIP1, TP63, PRDX5, BNIP3, GJA1, CLTC, PRDX1, PKM, DYNLL1, GPX4, TRAK1, SLC25A3, SLC25A6, COX4I1, RAI14, BCAP31, DHRS2, SCCPDH, UQCRH, TOMM20, TSTD1, GSTP1, SIVA1, TUFM, YWHAZ, BCAT2, FKBP4, MRPS12, ADH5, SOX4, CHCHD2, TIMM13, SFN, FTH1, KRT5, MRPL14, FAM213A, FASN, IDH1, VPS35, HSPE1, FAM162A, HSPA5, APEX1, AP2M1, PDK1, MRPS26, PHB, MAOA, JTB, YWHAB, FDPS, ILF3, …	480	1331	18224	1.91117	0.00019162	1.27758e-05	0.000598472
GOTERM_CC_DIRECT	GO:0005730~nucleolus	48	9.6	1.57643e-06	RPL18, EIF6, MORF4L2, PRKDC, H1FX, TIMM13, CD2AP, TTC3, RPS3, DCAF13, EZR, SCAF11, DKC1, GATA3, SLC25A3, RPL10A, VMP1, TOP2B, TOP2A, APEX1, RPS27A, STAG2, GNL3, SRPK2, GTPBP4, ZNF593, ZC3H15, ANP32B, FOXA1, OLA1, RPS9, ILF3, RBBP6, HNRNPR, NCL, FBL, WEE1, ATF7IP2, NRIP1, PA2G4, CCT5, RPS19, ILF2, SMARCA5, CSTB, RPS11, SLC14A1, ZFHX3	480	857	18224	2.12649	0.000717019	4.48288e-05	0.00223998
GOTERM_CC_DIRECT	GO:0044297~cell body	11	2.2	5.25509e-06	TUBB, CCT5, EZR, BPTF, CCT8, CACYBP, PTPN13, CCT2, CCT3, RPL28, PARK7	480	63	18224	6.6291	0.00238822	0.000140641	0.00746689
GOTERM_CC_DIRECT	GO:0005832~chaperonin-containing T-complex	5	1	5.34734e-05	CCT5, CCT8, CCT2, CCT3, CCT6A	480	9	18224	21.0926	0.0240375	0.00135081	0.0759555
GOTERM_CC_DIRECT	GO:0015935~small ribosomal subunit	7	1.4	5.91316e-05	RPSA, RPS16, MRPS12, RPS9, RPS5, RPS27A, RPS3	480	27	18224	9.84321	0.026547	0.00141509	0.0839895
GOTERM_CC_DIRECT	GO:0022625~cytosolic large ribosomal subunit	10	2	6.91109e-05	RPL18, RPL30, RPL18A, RPL14, RPL22, RPLP0, RPL10A, UBA52, RPL28, RPL29	480	68	18224	5.58333	0.0309572	0.00157109	0.0981574
GOTERM_CC_DIRECT	GO:0022627~cytosolic small ribosomal subunit	8	1.6	0.000240297	RPSA, RPS19, RPS16, RPS9, RPS11, RPS5, RPS27A, RPS3	480	48	18224	6.32778	0.103582	0.00519353	0.340906
GOTERM_CC_DIRECT	GO:0070937~CRD-mediated mRNA stability complex	4	0.8	0.000340177	CSDE1, SYNCRIP, YBX1, HNRNPU	480	6	18224	25.3111	0.14342	0.00701198	0.482286
GOTERM_CC_DIRECT	GO:0071013~catalytic step 2 spliceosome	10	2	0.000699529	SF3B1, SNRPN, RBM8A, LSM7, SYNCRIP, PABPC1, HNRNPC, HNRNPR, HNRNPU, PNN	480	92	18224	4.12681	0.272686	0.013748	0.989407
GOTERM_CC_DIRECT	GO:0019013~viral nucleocapsid	6	1.2	0.000732151	SNRPN, HNRNPD, SYNCRIP, HNRNPC, HNRNPR, AHNAK	480	28	18224	8.13571	0.283409	0.0137895	1.03532
GOTERM_CC_DIRECT	GO:0005882~intermediate filament	11	2.2	0.00079432	JUP, KRT19, KRT17, KRT5, KRT7, KRT8, KRT13, GJA1, KRT20, DST, PNN	480	113	18224	3.69587	0.303411	0.0143583	1.12278
GOTERM_CC_DIRECT	GO:0005856~cytoskeleton	22	4.4	0.000868033	PARD3, MPZL2, EPB41, WASF2, FSCN1, PTPN13, PDLIM1, CCT3, BASP1, TPM4, FARP1, TPM3, JUP, PFN2, TUBB, EVPL, EZR, FNBP1L, DST, SNX31, TUBB4B, DHCR24	480	371	18224	2.25139	0.326405	0.0150823	1.22637
GOTERM_CC_DIRECT	GO:0002199~zona pellucida receptor complex	4	0.8	0.00134682	CCT5, CCT8, CCT2, CCT3	480	9	18224	16.8741	0.458394	0.0224557	1.89681
GOTERM_CC_DIRECT	GO:0005694~chromosome	10	2	0.00179439	HMGB3, HP1BP3, ASH1L, SUPT16H, SETD2, FAAP20, RBBP6, FBL, STAG2, BOD1L1	480	105	18224	3.61587	0.558325	0.0287633	2.51972
GOTERM_CC_DIRECT	GO:0000790~nuclear chromatin	14	2.8	0.00182882	KDM1A, AR, NCOA3, NUCKS1, DLX5, GATA3, SMARCC1, RXRA, JUND, TP63, H2AFJ, HNRNPC, PAWR, NRIP1	480	193	18224	2.75406	0.565203	0.0283114	2.56748
GOTERM_CC_DIRECT	GO:0001726~ruffle	9	1.8	0.00253214	S100A6, TESC, EZR, FSCN1, WASF2, S100A11, CYFIP1, GNAS, CD2AP	480	90	18224	3.79667	0.684496	0.0377229	3.53845
GOTERM_CC_DIRECT	GO:0016328~lateral plasma membrane	7	1.4	0.00257814	JUP, CLDN7, CLDN4, TACSTD2, GJA1, CDH1, RAB13	480	53	18224	5.01447	0.691048	0.0371805	3.60165
GOTERM_CC_DIRECT	GO:0030057~desmosome	5	1	0.00329823	JUP, EVPL, DSC3, PERP, PNN	480	24	18224	7.90972	0.777577	0.045888	4.58584
GOTERM_CC_DIRECT	GO:0097452~GAIT complex	3	0.6	0.0039937	EPRS, SYNCRIP, GAPDH	480	4	18224	28.475	0.8381	0.0536804	5.52752
GOTERM_CC_DIRECT	GO:0048471~perinuclear region of cytoplasm	29	5.8	0.00400821	S100A6, GALNT1, FKBP4, PPARG, YBX3, PRDX5, CDH1, CD2AP, SET, EZR, PAK2, FAT1, NDRG1, APEX1, GAPDH, GTPBP4, HSP90AA1, KIF5B, YWHAB, CENPF, PARK7, HSP90B1, TFRC, BPTF, SERBP1, TSTD1, PLA2G2A, CYFIP1, GNAS	480	621	18224	1.773	0.839169	0.0523282	5.54707
GOTERM_CC_DIRECT	GO:0015629~actin cytoskeleton	14	2.8	0.00519889	WASF2, FSCN1, RAI14, CDH1, PAWR, CD2AP, FLNB, JUP, EZR, SVIL, MARCKS, DST, STAG2, AHNAK	480	218	18224	2.43823	0.906675	0.0655171	7.13893
GOTERM_CC_DIRECT	GO:0005783~endoplasmic reticulum	35	7	0.00682624	TM7SF2, CAST, SORL1, BNIP3, SYNCRIP, SET, PLIN2, ERO1A, ATP8B1, HSPA5, VMP1, KDELR1, APEX1, DHCR24, TOR1AIP2, MSMO1, SCD, PGAP1, TMBIM6, ERP29, KTN1, DBI, HNRNPR, SRPK1, PARK7, BCAP31, EI24, HSP90B1, SQLE, PLA2G2A, FCRLB, SSR4, AGR2, MGST1, SSR2	480	828	18224	1.60487	0.955692	0.0829304	9.27426
GOTERM_CC_DIRECT	GO:0009925~basal plasma membrane	5	1	0.00751501	CLCA2, ITGA6, CLDN4, TACSTD2, DST	480	30	18224	6.32778	0.967686	0.0885908	10.1642
GOTERM_CC_DIRECT	GO:0000785~chromatin	8	1.6	0.00897409	NUCKS1, SFPQ, JUND, CENPF, NFE2L2, HMGA1, PARK7, STAG2	480	89	18224	3.41273	0.983455	0.102317	12.0227
GOTERM_CC_DIRECT	GO:0071004~U2-type prespliceosome	4	0.8	0.00932522	SF3B1, SNRPN, LSM7, PRPF40A	480	17	18224	8.93333	0.985918	0.103543	12.4646
GOTERM_CC_DIRECT	GO:0030175~filopodium	7	1.4	0.0108461	CDC42, EZR, ITGA6, FAT1, FSCN1, DYNC1H1, FARP1	480	71	18224	3.74319	0.993001	0.116663	14.355
GOTERM_CC_DIRECT	GO:0045111~intermediate filament cytoskeleton	6	1.2	0.0115763	INA, EVPL, CCT8, KRT13, DST, STAG2	480	52	18224	4.38077	0.994998	0.121218	15.2489
GOTERM_CC_DIRECT	GO:0043034~costamere	4	0.8	0.0127827	KRT19, SVIL, KRT8, AHNAK	480	19	18224	7.99298	0.99713	0.130095	16.7069
GOTERM_CC_DIRECT	GO:0005615~extracellular space	50	10	0.0128132	COPA, LYPD3, FAM3B, SORL1, PRDX5, PRDX1, TPT1, RPS27A, GNL3, INA, LYZ, C10ORF99, VEGFB, TACSTD2, PRDX6, VEGFA, CSTB, PLA2G2A, LAMC1, CTSH, UBA52, WFDC2, GSTP1, WNT5A, YWHAZ, MSMB, HDGF, PLBD1, SFN, NRN1, CD9, TPI1, EZR, TFF2, QSOX1, FGFBP1, PLTP, ENO1, BMP3, S100A11, HILPDA, GPI, TNFSF10, FBLN1, TFRC, PPIA, CRH, HSPD1, IGFBP3, AGR2	480	1347	18224	1.4093	0.997171	0.127557	16.7435
GOTERM_CC_DIRECT	GO:0005667~transcription factor complex	12	2.4	0.0133327	KDM1A, YY1, GATA3, JUND, TP63, PRKDC, PDLIM1, PBX1, ZFPM1, APEX1, HMGA1, ZFHX3	480	193	18224	2.36062	0.997773	0.129597	17.3639
GOTERM_CC_DIRECT	GO:0016363~nuclear matrix	8	1.6	0.0140142	PPIG, PHB2, SFPQ, YY1, KRT8, CENPF, SRPK1, PRPF40A	480	97	18224	3.13127	0.998374	0.132987	18.1712
GOTERM_CC_DIRECT	GO:0005911~cell-cell junction	11	2.2	0.0157246	JUP, CDC42, PARD3, FAT1, KRT8, FSCN1, SLC2A1, DSC3, NECTIN4, AQP3, PNN	480	172	18224	2.4281	0.999262	0.145102	20.1653
GOTERM_CC_DIRECT	GO:0005697~telomerase holoenzyme complex	4	0.8	0.0168789	PTGES3, DKC1, HNRNPC, HNRNPU	480	21	18224	7.23175	0.999567	0.151934	21.4855
GOTERM_CC_DIRECT	GO:0005641~nuclear envelope lumen	3	0.6	0.0173794	TUBB, CACYBP, SORL1	480	8	18224	14.2375	0.999657	0.153115	22.0515
GOTERM_CC_DIRECT	GO:0030056~hemidesmosome	3	0.6	0.0173794	JUP, ITGA6, DST	480	8	18224	14.2375	0.999657	0.153115	22.0515
GOTERM_CC_DIRECT	GO:0031982~vesicle	9	1.8	0.0198533	PKM, EZR, KIF5B, TKT, BASP1, GAPDH, GSTP1, TUBA1C, AHNAK	480	128	18224	2.66953	0.999891	0.169898	24.7941
GOTERM_CC_DIRECT	GO:0000502~proteasome complex	6	1.2	0.0205356	PSMB5, PSMB4, UBE3A, PSMA7, PSMD7, PSMD8	480	60	18224	3.79667	0.999921	0.172064	25.5346
GOTERM_CC_DIRECT	GO:0030496~midbody	9	1.8	0.0206986	CDC42, SCCPDH, HSP90B1, SVIL, SLC2A1, JTB, CENPF, HSPA5, ASPM	480	129	18224	2.64884	0.999926	0.170226	25.7105
GOTERM_CC_DIRECT	GO:0016342~catenin complex	3	0.6	0.0219602	JUP, NECTIN1, CDH1	480	9	18224	12.6556	0.999959	0.176583	27.0589
GOTERM_CC_DIRECT	GO:0043231~intracellular membrane-bounded organelle	24	4.8	0.0232886	KLF5, TSPO, ADAM10, AURKAIP1, PPARG, NECTIN1, PRDX5, CYB5A, CLTC, MECOM, YBX1, MIA3, TFRC, PLIN2, ERO1A, SQLE, URI1, SLC14A1, GAPDH, ZFHX3, TNRC6A, GOLGA4, RAB11FIP1, QSOX1	480	558	18224	1.63297	0.999978	0.183146	28.4541
GOTERM_CC_DIRECT	GO:0002102~podosome	4	0.8	0.0242431	SVIL, FSCN1, RHOU, TPM4	480	24	18224	6.32778	0.999986	0.186808	29.4412
GOTERM_CC_DIRECT	GO:0043234~protein complex	19	3.8	0.0248262	AR, PARD3, HSP90AA1, EPB41, FKBP4, YWHAB, TP63, CLTC, KDM1A, SDC1, EIF4EBP1, TUBB, SET, PHB2, SMARCC1, HNRNPC, HSPD1, TOP2A, SNX31	480	412	18224	1.75089	0.999989	0.187771	30.038
GOTERM_CC_DIRECT	GO:0097038~perinuclear endoplasmic reticulum	3	0.6	0.0324085	ADAM10, DBI, BCAP31	480	11	18224	10.3545	1	0.234848	37.3829
GOTERM_CC_DIRECT	GO:0005874~microtubule	15	3	0.0362111	KIF5B, FKBP4, CCT2, CCT3, CCT6A, SPAG17, CCT5, TUBB, DYNLL1, CCT8, NDRG1, STMN1, DYNC1H1, TUBA1C, TUBB4B	480	311	18224	1.83119	1	0.255034	40.7902
GOTERM_CC_DIRECT	GO:0031965~nuclear membrane	12	2.4	0.0396696	TOR1AIP2, INA, TMEM97, EI24, TSPO, GTPBP4, RB1CC1, TRIM27, DGKH, TPR, GAPDH, YBX1	480	229	18224	1.98952	1	0.272064	43.7388
GOTERM_CC_DIRECT	GO:1903561~extracellular vesicle	5	1	0.0420106	PKM, CD9, TFRC, CLTC, TUBB4B	480	50	18224	3.79667	1	0.281782	45.6565
GOTERM_CC_DIRECT	GO:0005938~cell cortex	8	1.6	0.0437824	PARD3, FNBP1L, FBLIM1, RAI14, MARCKS, FLNB, DST, NCL	480	123	18224	2.46938	1	0.287877	47.0673
GOTERM_CC_DIRECT	GO:0005743~mitochondrial inner membrane	19	3.8	0.0442839	TUFM, MRPS26, MRPL51, AURKAIP1, SLC25A6, MRPS12, PHB, COX4I1, MRPS21, TIMM13, COX5A, RPS3, UQCRH, MRPL14, PHB2, SLC25A3, CSDE1, HSPD1, MGST1	480	441	18224	1.63575	1	0.286699	47.4605
GOTERM_CC_DIRECT	GO:0005751~mitochondrial respiratory chain complex IV	3	0.6	0.0444041	NDUFA4L2, COX4I1, COX5A	480	13	18224	8.76154	1	0.283463	47.5543
GOTERM_CC_DIRECT	GO:0016324~apical plasma membrane	14	2.8	0.0446354	HSP90AB1, CD9, HSP90AA1, EZR, CLCA4, CLDN4, SLC2A1, UPK1B, ATP8B1, GJA1, GNAS, GJB6, EMP2, UPK2	480	291	18224	1.82658	1	0.28092	47.7344
GOTERM_CC_DIRECT	GO:0031941~filamentous actin	4	0.8	0.0470907	FSCN1, FERMT1, CD2AP, TPM4	480	31	18224	4.89892	1	0.290308	49.611
GOTERM_CC_DIRECT	GO:0005789~endoplasmic reticulum membrane	32	6.4	0.0486795	TM7SF2, COPA, CYB5R1, FXYD3, GALNT1, FKBP4, GJA1, COPB2, CDC42, TMEM147, MIA3, ERO1A, RAC1, HSPA5, KDELR1, DHCR24, TOR1AIP2, MSMO1, PGAP1, SCD, TMBIM6, KTN1, CYB5A, BCAP31, EI24, HSP90B1, DHRS3, SQLE, PLA2G2A, DST, MGST1, SSR2	480	862	18224	1.40944	1	0.29484	50.7917
GOTERM_CC_DIRECT	GO:0016323~basolateral plasma membrane	10	2	0.0486955	HSP90AB1, CLDN7, HSP90AA1, EZR, TFRC, CD46, SLC2A1, SLC14A1, HPGD, AQP3	480	180	18224	2.10926	1	0.291179	50.8035
GOTERM_CC_DIRECT	GO:0009330~DNA topoisomerase complex (ATP-hydrolyzing)	2	0.4	0.0518786	TOP2B, TOP2A	480	2	18224	37.9667	1	0.303563	53.0915
GOTERM_CC_DIRECT	GO:0009295~nucleoid	2	0.4	0.0518786	TOP2B, TOP2A	480	2	18224	37.9667	1	0.303563	53.0915
GOTERM_CC_DIRECT	GO:0001725~stress fiber	5	1	0.0532281	FSCN1, FBLIM1, FLNB, TPM4, TPM3	480	54	18224	3.51543	1	0.306489	54.0314
GOTERM_CC_DIRECT	GO:0090575~RNA polymerase II transcription factor complex	4	0.8	0.0550265	SFPQ, RXRA, PPARG, HMGA1	480	33	18224	4.60202	1	0.311487	55.2567
GOTERM_CC_DIRECT	GO:0017053~transcriptional repressor complex	5	1	0.0562625	TBL1XR1, YWHAB, HDGF, SPEN, ZFPM1	480	55	18224	3.45152	1	0.31367	56.0811
GOTERM_CC_DIRECT	GO:0005604~basement membrane	6	1.2	0.0569206	RPSA, FBLN1, ITGA6, LAD1, LAMC1, DST	480	79	18224	2.88354	1	0.3131	56.5142
GOTERM_CC_DIRECT	GO:0005868~cytoplasmic dynein complex	3	0.6	0.0577591	DYNLL1, TPR, DYNC1H1	480	15	18224	7.59333	1	0.313378	57.0604
GOTERM_CC_DIRECT	GO:0005813~centrosome	18	3.6	0.0587006	RNF19A, JTB, OLA1, CENPF, PSMB5, DCAF13, CCT5, DYNLL1, CEP350, ID1, CCT8, MZT2A, MZT2B, MARCKS, NDRG1, NFE2L2, DYNC1H1, APEX1	480	426	18224	1.60423	1	0.314119	57.6661
GOTERM_CC_DIRECT	GO:0030027~lamellipodium	9	1.8	0.060922	TESC, FAT1, FSCN1, WASF2, RAC1, CYFIP1, PTPN13, CDH1, RAB13	480	160	18224	2.13562	1	0.320558	59.0637
GOTERM_CC_DIRECT	GO:0008180~COP9 signalosome	4	0.8	0.0635551	HSP90AB1, DYNLL1, HSPA5, BASP1	480	35	18224	4.33905	1	0.328583	60.6649
GOTERM_CC_DIRECT	GO:0032587~ruffle membrane	6	1.2	0.0647531	TESC, HSP90AA1, EZR, RAC1, FERMT1, RPS3	480	82	18224	2.77805	1	0.330207	61.3739
GOTERM_CC_DIRECT	GO:0000118~histone deacetylase complex	4	0.8	0.0680345	TBL1XR1, ZNF217, MECOM, NRIP1	480	36	18224	4.21852	1	0.340552	63.2556
GOTERM_CC_DIRECT	GO:0016327~apicolateral plasma membrane	3	0.6	0.0723006	JUP, CLDN7, CLDN4	480	17	18224	6.7	1	0.35453	65.5747
GOTERM_CC_DIRECT	GO:0044393~microspike	2	0.4	0.0768018	EZR, FSCN1	480	3	18224	25.3111	1	0.368873	67.8735
GOTERM_CC_DIRECT	GO:0044295~axonal growth cone	3	0.6	0.0799663	PARD3, KIF5B, FKBP4	480	18	18224	6.32778	1	0.377508	69.4033
GOTERM_CC_DIRECT	GO:0071944~cell periphery	4	0.8	0.0822961	KRT19, EZR, KRT17, PHB2	480	39	18224	3.89402	1	0.382709	70.4861
GOTERM_CC_DIRECT	GO:0016607~nuclear speck	10	2	0.0842115	SF3B1, PPIG, RBM8A, BASP1, MECOM, THOC2, APEX1, NRIP1, PNN, PRPF40A	480	201	18224	1.88889	1	0.386224	71.3494
GOTERM_CC_DIRECT	GO:0005884~actin filament	5	1	0.0914983	EZR, RAC1, PAWR, TPM4, TPM3	480	65	18224	2.92051	1	0.409058	74.4238
GOTERM_CC_DIRECT	GO:0072686~mitotic spindle	4	0.8	0.0924562	CDC42, DYNLL1, TPR, RPS3	480	41	18224	3.70407	1	0.408734	74.8044
GOTERM_CC_DIRECT	GO:0030669~clathrin-coated endocytic vesicle membrane	4	0.8	0.0924562	WNT5A, CD9, CLTC, AP2M1	480	41	18224	3.70407	1	0.408734	74.8044
GOTERM_CC_DIRECT	GO:0030666~endocytic vesicle membrane	5	1	0.0954908	WNT5A, CD9, UBA52, RPS27A, AP2M1	480	66	18224	2.87626	1	0.415639	75.9754
GOTERM_CC_DIRECT	GO:0005811~lipid particle	5	1	0.0954908	SCCPDH, PLIN2, HILPDA, GAPDH, BCAP31	480	66	18224	2.87626	1	0.415639	75.9754
GOTERM_CC_DIRECT	GO:0005741~mitochondrial outer membrane	8	1.6	0.0985017	TSPO, PHB2, MAOA, TOMM20, GJA1, BNIP3, CYB5A, MGST1	480	149	18224	2.03848	1	0.422259	77.0871
GOTERM_BP_DIRECT	GO:0098609~cell-cell adhesion	44	8.8	1.20289e-20	HSP90AB1, CAST, LDHA, YWHAZ, RPL14, EIF5, WASF2, H1FX, PDLIM1, SFN, PRDX1, PKM, EFHD2, BZW2, BZW1, PAK2, FASN, IDH1, NDRG1, HSPA5, AHNAK, ENO1, COBLL1, S100P, ZC3H15, KIF5B, LAD1, FSCN1, PFKP, S100A11, YWHAB, OLA1, KTN1, FLNB, PARK7, RPL29, EIF4G2, EVPL, PRDX6, FNBP1L, TACSTD2, SERBP1, CCT8, PERP	470	271	16792	5.8008	3.03489e-17	3.03489e-17	2.12423e-17
GOTERM_BP_DIRECT	GO:0006413~translational initiation	24	4.8	4.27905e-12	EIF6, RPL18, RPSA, RPL14, EIF5, RPS9, RPS5, RPL28, RPS3, RPL29, EIF4B, EIF4G2, RPL30, RPS19, EIF3B, RPS16, RPL18A, RPL22, RPLP0, RPS11, PABPC1, RPL10A, UBA52, RPS27A	470	137	16792	6.25886	1.0796e-08	5.39799e-09	7.5565e-09
GOTERM_BP_DIRECT	GO:0000184~nuclear-transcribed mRNA catabolic process, nonsense-mediated decay	20	4	7.76202e-10	RPL18, RPSA, RPL14, RPS9, RPS5, RPL28, RPS3, RPL29, RPL30, RPS19, RPS16, RPL18A, RBM8A, RPL22, RPLP0, PABPC1, RPL10A, RPS11, UBA52, RPS27A	470	119	16792	6.00465	1.95836e-06	6.52785e-07	1.37073e-06
GOTERM_BP_DIRECT	GO:0006614~SRP-dependent cotranslational protein targeting to membrane	18	3.6	8.34952e-10	RPL18, RPSA, RPL14, RPS9, RPS5, RPL28, RPS3, RPL29, RPL30, RPS19, RPS16, RPL18A, RPL22, RPLP0, RPL10A, RPS11, UBA52, RPS27A	470	94	16792	6.84147	2.10658e-06	5.26646e-07	1.47448e-06
GOTERM_BP_DIRECT	GO:0019083~viral transcription	19	3.8	1.95109e-09	RPL18, RPSA, RPL14, RPS9, RPS5, RPL28, RPS3, RPL29, RPL30, RPS19, RPS16, RPL18A, RPL22, RPLP0, RPL10A, RPS11, TPR, UBA52, RPS27A	470	112	16792	6.06094	4.92258e-06	9.84518e-07	3.4455e-06
GOTERM_BP_DIRECT	GO:0006412~translation	25	5	1.88695e-07	RPL18, RPSA, MRPL51, NACA, RPL14, SLC25A6, MRPS12, RPS9, MRPS21, RPS5, RPL28, RPL29, RPS3, RPL30, RPS19, RPS16, RPL18A, RPL22, MRPL14, RPLP0, SLC25A3, RPL10A, RPS11, UBA52, RPS27A	470	253	16792	3.5304	0.000475965	7.93433e-05	0.000333225
GOTERM_BP_DIRECT	GO:0050821~protein stabilization	18	3.6	2.48809e-07	HSP90AB1, TESC, GTPBP4, HSP90AA1, ATP1B3, PHB, SOX4, CCT2, CCT3, CCT6A, PARK7, CCT5, PFN2, PHB2, CCT8, DSC3, HSPD1, GAPDH	470	136	16792	4.72866	0.000627548	8.96738e-05	0.000439381
GOTERM_BP_DIRECT	GO:0010628~positive regulation of gene expression	25	5	3.61897e-07	GJA1, PAWR, RPS3, CDC42, EZR, CD46, HNRNPD, VPS35, KDM5B, SRPK2, TESC, AR, PHB, ERP29, HNRNPU, PARK7, FBLN1, NCOA3, ID1, VEGFA, CRH, NFE2L2, PDCD5, CTSH, AGR2	470	262	16792	3.40913	0.000912651	0.000114127	0.000639088
GOTERM_BP_DIRECT	GO:0006364~rRNA processing	22	4.4	6.33818e-07	RPL18, RPSA, RPL14, RPS9, RPS5, RPL28, FBL, RPS3, RPL29, DCAF13, RPL30, PA2G4, RPS19, RPS16, DKC1, RPL18A, RPL22, RPLP0, RPL10A, RPS11, UBA52, RPS27A	470	214	16792	3.67294	0.00159784	0.000177664	0.00111928
GOTERM_BP_DIRECT	GO:0055114~oxidation-reduction process	40	8	6.52582e-07	TM7SF2, LDHB, CYB5R1, LDHA, EGLN3, PRDX5, PRDX2, PRDX1, FTH1, GPX2, AKR1C3, AKR1C2, KDM1A, ERO1A, FAM213A, PIR, GPX4, FASN, KDM5B, QSOX1, APEX1, AKR1C1, DHCR24, ALKBH7, PTGR1, MSMO1, NDUFA4L2, MAOA, SCD, CYB5A, DHRS2, SCCPDH, DHRS3, TXNDC17, SQLE, PRDX6, UQCRH, HPGD, MGST1, DCXR	470	592	16792	2.41403	0.00164511	0.000164633	0.00115242
GOTERM_BP_DIRECT	GO:0001649~osteoblast differentiation	15	3	1.15848e-06	BMP3, GTPBP4, PHB, SYNCRIP, GJA1, CLTC, TPM4, HNRNPU, FBL, DLX5, FASN, HSPE1, RPS11, HNRNPC, IGFBP3	470	104	16792	5.15303	0.00291859	0.000265679	0.0020458
GOTERM_BP_DIRECT	GO:0043488~regulation of mRNA stability	14	2.8	5.78991e-06	YWHAZ, YWHAB, PSMA7, PSMB5, PSMB4, SET, SERBP1, HNRNPD, PABPC1, APEX1, PSMD7, UBA52, RPS27A, PSMD8	470	103	16792	4.85619	0.0145018	0.00121659	0.0102241
GOTERM_BP_DIRECT	GO:0043066~negative regulation of apoptotic process	31	6.2	1.29097e-05	WNT5A, CLDN7, YWHAZ, GCLC, YBX3, BNIP3, PRKDC, PRDX5, TP63, PRDX2, BAG1, PAK2, TPT1, HSPA5, RPS27A, DHCR24, TBX3, TMBIM6, TAX1BP1, PARK7, VEGFB, DHRS2, PA2G4, HSP90B1, ID1, PHB2, VEGFA, HSPD1, CTSH, UBA52, GSTP1	470	455	16792	2.43419	0.0320467	0.00250236	0.0227953
GOTERM_BP_DIRECT	GO:0030855~epithelial cell differentiation	11	2.2	2.32117e-05	RPSA, AKR1C2, ELF3, DLX5, VEGFA, UPK1B, PPARG, EHF, PGK1, AKR1C1, UPK2	470	70	16792	5.61435	0.056882	0.00417439	0.0409826
GOTERM_BP_DIRECT	GO:1904871~positive regulation of protein localization to Cajal body	5	1	3.84673e-05	CCT5, CCT8, CCT2, CCT3, CCT6A	470	8	16792	22.3298	0.0924938	0.00644943	0.0679092
GOTERM_BP_DIRECT	GO:1904874~positive regulation of telomerase RNA localization to Cajal body	6	1.2	3.96244e-05	CCT5, DKC1, CCT8, CCT2, CCT3, CCT6A	470	15	16792	14.2911	0.0951395	0.00622892	0.0699513
GOTERM_BP_DIRECT	GO:0060071~Wnt signaling pathway, planar cell polarity pathway	12	2.4	5.02524e-05	WNT5A, PSMB5, CDC42, PSMB4, RAC1, CLTC, PSMA7, PSMD7, UBA52, RPS27A, PSMD8, AP2M1	470	92	16792	4.66013	0.119081	0.0074305	0.0887057
GOTERM_BP_DIRECT	GO:0045893~positive regulation of transcription, DNA-templated	32	6.4	5.36937e-05	WNT5A, CKS1B, ELF3, PPARG, SOX4, TP63, EHF, CDH1, MDK, GATA3, HNRNPD, KLF5, TBL1XR1, AR, TESC, TBX3, PHB, ILF3, TRIM24, MECOM, HMGA1, TOX3, NRIP1, BPTF, NCOA3, ILF2, NCOA4, DLX5, SMARCC1, SMARCA5, HAS3, ZFHX3	470	515	16792	2.21997	0.126697	0.00749802	0.0947776
GOTERM_BP_DIRECT	GO:0061621~canonical glycolysis	7	1.4	6.57872e-05	PKM, GPI, TPI1, PFKP, PGK1, GAPDH, ENO1	470	26	16792	9.61899	0.152942	0.00869809	0.116113
GOTERM_BP_DIRECT	GO:1904851~positive regulation of establishment of protein localization to telomere	5	1	6.77124e-05	CCT5, DKC1, CCT8, CCT2, CCT6A	470	9	16792	19.8487	0.157047	0.00850582	0.119509
GOTERM_BP_DIRECT	GO:0090263~positive regulation of canonical Wnt signaling pathway	13	2.6	0.000134699	SOX4, PSMA7, JUP, PSMB5, PSMB4, UBR5, DLX5, VPS35, PSMD7, UBA52, RPS27A, PSMD8, ASPM	470	120	16792	3.8705	0.288136	0.0160539	0.237604
GOTERM_BP_DIRECT	GO:0045892~negative regulation of transcription, DNA-templated	30	6	0.000170582	WNT5A, GCLC, ELF3, PPARG, TP63, KDM1A, AES, SET, GATA3, ATP8B1, KDM5B, ENO1, TBX3, CEBPD, PHB, ZNF91, YWHAB, CENPF, ILF3, SPEN, TRIM24, BASP1, MECOM, HMGA1, PA2G4, ZNF217, ID1, SFPQ, PHB2, ZFHX3	470	499	16792	2.14796	0.34976	0.0193741	0.300809
GOTERM_BP_DIRECT	GO:0016032~viral process	21	4.2	0.000296713	NACA, LTBR, UBE3A, WASF2, YWHAB, FDPS, SYNCRIP, SPEN, PSMA7, SRPK1, PSMB5, PSMB4, KRT19, FBLN1, SET, PAK2, DYNLL1, KRT7, KRT8, HSPD1, TPR	470	299	16792	2.5093	0.527027	0.0320288	0.522684
GOTERM_BP_DIRECT	GO:0043627~response to estrogen	9	1.8	0.000435864	GSTM3, LDHA, KRT19, HSP90AA1, GATA3, PPARG, CRH, HSPD1, CD24	470	65	16792	4.94691	0.667104	0.0447959	0.766923
GOTERM_BP_DIRECT	GO:1901998~toxin transport	7	1.4	0.000439394	COPB2, CCT5, CCT8, BNIP3, CCT2, HSPA5, CCT3	470	36	16792	6.94704	0.670057	0.0433842	0.77311
GOTERM_BP_DIRECT	GO:0016337~single organismal cell-cell adhesion	11	2.2	0.000520934	JUP, RPSA, MPZL2, ITGA6, FAT1, NECTIN1, FBLIM1, CDH1, VMP1, CD24, CD2AP	470	101	16792	3.89113	0.731434	0.0493068	0.915958
GOTERM_BP_DIRECT	GO:0000302~response to reactive oxygen species	7	1.4	0.00068578	GPX2, ERO1A, PRDX6, PRDX5, PRDX2, PRDX1, GSTP1	470	39	16792	6.41266	0.82286	0.0620928	1.20415
GOTERM_BP_DIRECT	GO:0098869~cellular oxidant detoxification	9	1.8	0.000722048	GPX2, TXNDC17, PRDX6, FAM213A, GPX4, PRDX5, MGST1, PARK7, GSTP1	470	70	16792	4.59356	0.83836	0.0630123	1.26745
GOTERM_BP_DIRECT	GO:0001701~in utero embryonic development	15	3	0.000792562	AR, ADAM10, TBX3, RXRA, YBX3, GJA1, RBBP6, YBX1, KDM1A, GPI, PRMT1, GATA3, VEGFA, ANKRD11, DSC3	470	187	16792	2.86586	0.864723	0.0666549	1.39042
GOTERM_BP_DIRECT	GO:0000122~negative regulation of transcription from RNA polymerase II promoter	36	7.2	0.00106485	PPARG, YBX3, HDGF, TP63, PAWR, YBX1, KDM1A, AES, EZR, GATA3, JUND, TPR, RPS27A, KLF5, TBL1XR1, ZNF593, HIST1H1E, TBX3, RXRA, YY1, PHB, FOXA1, TRIM27, FOSB, SPEN, NRIP1, ZNF217, BTG2, BPTF, ID1, SFPQ, VEGFA, ZFPM1, URI1, ZFHX3, UBA52	470	720	16792	1.78638	0.931986	0.0857043	1.86387
GOTERM_BP_DIRECT	GO:0008584~male gonad development	10	2	0.00124717	WNT5A, AKR1C3, TESC, TNFSF10, NCOA4, GATA3, HMGCS1, YBX3, CSDE1, ASPM	470	94	16792	3.80081	0.957086	0.096579	2.17969
GOTERM_BP_DIRECT	GO:0045454~cell redox homeostasis	9	1.8	0.00135843	GCLC, ERO1A, PRDX6, PRDX5, PRDX2, NFE2L2, APEX1, QSOX1, PRDX1	470	77	16792	4.17596	0.967602	0.101633	2.37195
GOTERM_BP_DIRECT	GO:0007219~Notch signaling pathway	11	2.2	0.00143077	DTX4, KRT19, RPS19, ADAM10, FOXA1, TP63, SPEN, PERP, MDK, UBA52, RPS27A	470	115	16792	3.41743	0.973014	0.103689	2.49677
GOTERM_BP_DIRECT	GO:0008283~cell proliferation	22	4.4	0.00152268	PDK1, PTGES3, CKS1B, AR, TSPO, PDXK, FSCN1, TRIM27, HDGF, PRKDC, CENPF, EHF, PRDX1, KDM1A, PA2G4, DKC1, TACSTD2, DLX5, UBR5, RAC1, EMP2, GNL3	470	366	16792	2.14756	0.978606	0.106919	2.65513
GOTERM_BP_DIRECT	GO:2000146~negative regulation of cell motility	4	0.8	0.00160383	FBLN1, TACSTD2, SPINT2, GATA3	470	9	16792	15.879	0.982573	0.109263	2.79475
GOTERM_BP_DIRECT	GO:0006457~protein folding	14	2.8	0.00166838	HSP90AB1, HSP90AA1, FKBP4, ERP29, CCT2, CCT6A, CCT3, HSP90B1, CCT5, PPIG, ERO1A, PPIA, CCT8, HSPE1	470	180	16792	2.77882	0.985196	0.110436	2.90568
GOTERM_BP_DIRECT	GO:0032212~positive regulation of telomere maintenance via telomerase	6	1.2	0.00179646	CCT5, DKC1, CCT8, CCT2, CCT3, CCT6A	470	32	16792	6.69894	0.98929	0.115391	3.12541
GOTERM_BP_DIRECT	GO:0061024~membrane organization	6	1.2	0.00179646	YWHAZ, YWHAB, RAB13, SFN, UPK2, DHCR24	470	32	16792	6.69894	0.98929	0.115391	3.12541
GOTERM_BP_DIRECT	GO:0008285~negative regulation of cell proliferation	23	4.6	0.00180849	AR, TESC, GTPBP4, PHB, S100A11, SOX4, GJB6, TRIM24, SKAP2, HMGA1, FTH1, CD9, DHRS2, EIF2AK1, BTG2, GATA3, NDRG1, PDCD5, FGFBP1, IGFBP3, QSOX1, FABP6, DHCR24	470	396	16792	2.07509	0.98961	0.113242	3.14603
GOTERM_BP_DIRECT	GO:0045793~positive regulation of cell size	4	0.8	0.00224389	HSP90AB1, KDM1A, HSP90AA1, RB1CC1	470	10	16792	14.2911	0.996544	0.135259	3.88937
GOTERM_BP_DIRECT	GO:0016126~sterol biosynthetic process	4	0.8	0.00224389	TM7SF2, CYB5R1, MSMO1, SQLE	470	10	16792	14.2911	0.996544	0.135259	3.88937
GOTERM_BP_DIRECT	GO:0006096~glycolytic process	6	1.2	0.00237132	GPI, LDHA, TPI1, PGK1, GAPDH, ENO1	470	34	16792	6.30488	0.997496	0.139076	4.10591
GOTERM_BP_DIRECT	GO:0038061~NIK/NF-kappaB signaling	8	1.6	0.00238299	PSMB5, PSMB4, UBE2M, PSMA7, PSMD7, UBA52, RPS27A, PSMD8	470	66	16792	4.33063	0.997569	0.136547	4.12571
GOTERM_BP_DIRECT	GO:0006098~pentose-phosphate shunt	4	0.8	0.00302174	PGM2, PGLS, TPI1, TKT	470	11	16792	12.9919	0.999517	0.166228	5.204
GOTERM_BP_DIRECT	GO:0042769~DNA damage response, detection of DNA damage	6	1.2	0.00306932	MRPS26, POLD2, SOX4, UBA52, RPS27A, RPS3	470	36	16792	5.95461	0.999572	0.165037	5.28386
GOTERM_BP_DIRECT	GO:0006979~response to oxidative stress	10	2	0.00368586	GPX2, PSMB5, GCLC, GPX4, IDH1, PRDX5, PDLIM1, PRDX2, RPS3, DHCR24	470	110	16792	3.24797	0.99991	0.190826	6.31297
GOTERM_BP_DIRECT	GO:0006695~cholesterol biosynthetic process	6	1.2	0.00390444	TM7SF2, MSMO1, SQLE, FDPS, HMGCS1, DHCR24	470	38	16792	5.64121	0.999948	0.196949	6.67528
GOTERM_BP_DIRECT	GO:2001237~negative regulation of extrinsic apoptotic signaling pathway	6	1.2	0.00390444	AR, GCLC, ITGA6, RB1CC1, PARK7, GSTP1	470	38	16792	5.64121	0.999948	0.196949	6.67528
GOTERM_BP_DIRECT	GO:0048010~vascular endothelial growth factor receptor signaling pathway	8	1.6	0.00390825	VEGFB, CDC42, HSP90AA1, PAK2, VEGFA, WASF2, RAC1, CYFIP1	470	72	16792	3.96974	0.999949	0.19328	6.68157
GOTERM_BP_DIRECT	GO:0031581~hemidesmosome assembly	4	0.8	0.00394606	ITGA6, KRT5, LAMC1, DST	470	12	16792	11.9092	0.999953	0.191235	6.7441
GOTERM_BP_DIRECT	GO:0071353~cellular response to interleukin-4	5	1	0.00409573	HSP90AB1, RPLP0, GATA3, FASN, HSPA5	470	24	16792	7.44326	0.999968	0.194042	6.99127
GOTERM_BP_DIRECT	GO:0071395~cellular response to jasmonic acid stimulus	3	0.6	0.00449938	AKR1C3, AKR1C2, AKR1C1	470	4	16792	26.7957	0.999989	0.207208	7.65473
GOTERM_BP_DIRECT	GO:0006693~prostaglandin metabolic process	4	0.8	0.00502443	AKR1C3, AKR1C2, PTGR1, HPGD	470	13	16792	10.9931	0.999997	0.224441	8.51106
GOTERM_BP_DIRECT	GO:0006915~apoptotic process	28	5.6	0.00506945	TSPO, FAM3B, EGLN3, BNIP3, PRDX5, TP63, GJA1, PAWR, KRT20, RPS3, PEG10, BAG1, DYNLL1, PAK2, DHCR24, LTBR, SLC25A6, GJB6, MECOM, TOX3, TAX1BP1, SLTM, TNFSF10, EI24, PDCD5, CTSH, SCAND1, IGFBP3	470	567	16792	1.76433	0.999997	0.222309	8.58414
GOTERM_BP_DIRECT	GO:0042493~response to drug	18	3.6	0.00538691	LDHA, TSPO, HSP90AA1, PPARG, HMGCS1, CENPF, CDH1, FOSB, MDK, VEGFB, PLIN2, GATA3, JUND, CRH, GNAS, HSPD1, APEX1, MGST1	470	304	16792	2.11545	0.999999	0.230547	9.09787
GOTERM_BP_DIRECT	GO:0031397~negative regulation of protein ubiquitination	6	1.2	0.00544461	TSPO, GTPBP4, GCLC, SOX4, PARK7, RPS3	470	41	16792	5.22844	0.999999	0.228865	9.19096
GOTERM_BP_DIRECT	GO:0030521~androgen receptor signaling pathway	6	1.2	0.00544461	AR, NCOA3, UBE3A, NCOA4, FKBP4, NRIP1	470	41	16792	5.22844	0.999999	0.228865	9.19096
GOTERM_BP_DIRECT	GO:0045070~positive regulation of viral genome replication	5	1	0.00551468	SRPK2, PPIA, PABPC1, TOP2A, SRPK1	470	26	16792	6.8707	0.999999	0.227691	9.30387
GOTERM_BP_DIRECT	GO:0033209~tumor necrosis factor-mediated signaling pathway	10	2	0.00584425	PSMB5, PSMB4, LTBR, TXNDC17, KRT8, PSMA7, PSMD7, UBA52, RPS27A, PSMD8	470	118	16792	3.02777	1	0.235763	9.83318
GOTERM_BP_DIRECT	GO:0007566~embryo implantation	6	1.2	0.00604152	FBLN1, FKBP4, RXRA, VMP1, EMP2, RPL29	470	42	16792	5.10395	1	0.238921	10.1486
GOTERM_BP_DIRECT	GO:0003382~epithelial cell morphogenesis	4	0.8	0.00626347	AR, RAC1, RAB25, FLNB	470	14	16792	10.2079	1	0.242789	10.5023
GOTERM_BP_DIRECT	GO:0031145~anaphase-promoting complex-dependent catabolic process	8	1.6	0.00651488	PSMB5, PSMB4, PSMA7, PSMD7, UBE2S, UBA52, RPS27A, PSMD8	470	79	16792	3.61799	1	0.247478	10.9013
GOTERM_BP_DIRECT	GO:0045944~positive regulation of transcription from RNA polymerase II promoter	42	8.4	0.0065621	WNT5A, ZNF292, ELF3, UBE3A, MORF4L2, PPARG, CHCHD2, TP63, SOX4, PRKDC, EHF, YBX1, KDM1A, ADIRF, GATA3, JUND, ARMCX3, TOP2A, RPS27A, KLF5, TBL1XR1, SSBP4, AR, NUCKS1, CEBPD, RXRA, YY1, FOXA1, FOSB, NCL, HMGA1, PARK7, NRIP1, ATRX, ITGA6, NCOA3, SMARCC1, VEGFA, ASH1L, PBX1, NFE2L2, UBA52	470	981	16792	1.52962	1	0.245378	10.9761
GOTERM_BP_DIRECT	GO:0035264~multicellular organism growth	8	1.6	0.00697271	ATRX, CDC42, TBL1XR1, AR, ANKRD11, GNAS, SLITRK6, RBBP6	470	80	16792	3.57277	1	0.254894	11.6236
GOTERM_BP_DIRECT	GO:0032534~regulation of microvillus assembly	3	0.6	0.00736056	KLF5, FSCN1, ATP8B1	470	5	16792	21.4366	1	0.263292	12.2312
GOTERM_BP_DIRECT	GO:0070934~CRD-mediated mRNA stabilization	3	0.6	0.00736056	SYNCRIP, YBX1, HNRNPU	470	5	16792	21.4366	1	0.263292	12.2312
GOTERM_BP_DIRECT	GO:1902966~positive regulation of protein localization to early endosome	3	0.6	0.00736056	EZR, VEGFA, SORL1	470	5	16792	21.4366	1	0.263292	12.2312
GOTERM_BP_DIRECT	GO:0006094~gluconeogenesis	6	1.2	0.00737064	GPI, TPI1, FBP1, PGK1, GAPDH, ENO1	470	44	16792	4.87195	1	0.259958	12.2469
GOTERM_BP_DIRECT	GO:0006919~activation of cysteine-type endopeptidase activity involved in apoptotic process	8	1.6	0.00848957	TNFSF10, ANP32B, PPARG, EGLN3, FAM162A, HSPE1, HSPD1, CTSH	470	83	16792	3.44363	1	0.289253	13.9775
GOTERM_BP_DIRECT	GO:0002223~stimulatory C-type lectin receptor signaling pathway	9	1.8	0.00917835	PSMB5, PSMB4, PAK2, PLCG2, PSMA7, PSMD7, UBA52, RPS27A, PSMD8	470	105	16792	3.06237	1	0.30476	15.0267
GOTERM_BP_DIRECT	GO:0010592~positive regulation of lamellipodium assembly	4	0.8	0.00924545	HSP90AA1, FSCN1, WASF2, RAC1	470	16	16792	8.93191	1	0.302697	15.1282
GOTERM_BP_DIRECT	GO:1900740~positive regulation of protein insertion into mitochondrial membrane involved in apoptotic signaling pathway	5	1	0.00926106	YWHAZ, DYNLL1, YWHAB, TP63, SFN	470	30	16792	5.95461	1	0.299299	15.1518
GOTERM_BP_DIRECT	GO:0000398~mRNA splicing, via spliceosome	14	2.8	0.0097999	SNRPN, LSM7, SYNCRIP, SPEN, HNRNPR, YBX1, HNRNPU, PNN, SF3B1, RBM8A, HNRNPD, PABPC1, HNRNPC, PRPF40A	470	222	16792	2.2531	1	0.309854	15.9631
GOTERM_BP_DIRECT	GO:0006338~chromatin remodeling	8	1.6	0.010236	ATRX, BPTF, SMARCC1, GATA3, FOXA1, MORF4L2, SMARCA5, TP63	470	86	16792	3.3235	1	0.31733	16.6143
GOTERM_BP_DIRECT	GO:0043065~positive regulation of apoptotic process	17	3.4	0.0104039	LDHA, TSPO, PRKDC, BNIP3, SOX4, PAWR, TNFSF10, ITGA6, RAC1, FAM162A, HSPD1, PDCD5, IGFBP3, TOP2A, UBA52, RPS27A, NET1	470	300	16792	2.02457	1	0.317787	16.8637
GOTERM_BP_DIRECT	GO:0006337~nucleosome disassembly	4	0.8	0.0109972	SET, SMARCC1, SUPT16H, HMGA1	470	17	16792	8.40651	1	0.328718	17.7395
GOTERM_BP_DIRECT	GO:0021762~substantia nigra development	6	1.2	0.0115571	INA, CDC42, LDHA, DYNLL1, HSPA5, BASP1	470	49	16792	4.37482	1	0.338388	18.5581
GOTERM_BP_DIRECT	GO:0042752~regulation of circadian rhythm	6	1.2	0.0115571	UBE3A, SFPQ, PPARG, HNRNPD, PRKDC, TOP2A	470	49	16792	4.37482	1	0.338388	18.5581
GOTERM_BP_DIRECT	GO:0043524~negative regulation of neuron apoptotic process	10	2	0.0118206	HSP90AB1, VEGFB, GPI, GCLC, SET, BTG2, HSPD1, MDK, TOX3, PARK7	470	132	16792	2.70664	1	0.340769	18.9406
GOTERM_BP_DIRECT	GO:0071277~cellular response to calcium ion	6	1.2	0.0136087	WNT5A, AKR1C3, JUND, CACYBP, CPNE3, FOSB	470	51	16792	4.20325	1	0.377223	21.4921
GOTERM_BP_DIRECT	GO:0006521~regulation of cellular amino acid metabolic process	6	1.2	0.0136087	PSMB5, PSMB4, AZIN1, PSMA7, PSMD7, PSMD8	470	51	16792	4.20325	1	0.377223	21.4921
GOTERM_BP_DIRECT	GO:0051436~negative regulation of ubiquitin-protein ligase activity involved in mitotic cell cycle	7	1.4	0.0142733	PSMB5, PSMB4, PSMA7, PSMD7, UBA52, RPS27A, PSMD8	470	71	16792	3.52245	1	0.387464	22.421
GOTERM_BP_DIRECT	GO:0030325~adrenal gland development	4	0.8	0.0150385	TSPO, CRH, PBX1, MDK	470	19	16792	7.52161	1	0.399346	23.4777
GOTERM_BP_DIRECT	GO:0043523~regulation of neuron apoptotic process	4	0.8	0.0150385	GATA3, EGLN3, TP63, PARK7	470	19	16792	7.52161	1	0.399346	23.4777
GOTERM_BP_DIRECT	GO:0045727~positive regulation of translation	6	1.2	0.0158922	EIF6, EIF4G2, KRT17, HNRNPD, SOX4, PABPC1	470	53	16792	4.04464	1	0.412463	24.6405
GOTERM_BP_DIRECT	GO:0042744~hydrogen peroxide catabolic process	4	0.8	0.0173324	PRDX6, PRDX5, PRDX2, PRDX1	470	20	16792	7.14553	1	0.43611	26.5646
GOTERM_BP_DIRECT	GO:0071456~cellular response to hypoxia	8	1.6	0.0179489	EIF4EBP1, ERO1A, HP1BP3, VEGFA, BNIP3, FAM162A, NDRG1, NFE2L2	470	96	16792	2.9773	1	0.443368	27.3739
GOTERM_BP_DIRECT	GO:0006366~transcription from RNA polymerase II promoter	24	4.8	0.0180523	KLF5, SSBP4, ZNF292, ELF3, NUCKS1, CEBPD, FOXA1, SOX4, TP63, EHF, TRIM24, FOSB, HMGA1, YBX1, GTF2I, PIR, GATA3, DLX5, JUND, ASH1L, SUPT16H, PBX1, NFE2L2, ZFHX3	470	513	16792	1.67147	1	0.441107	27.5088
GOTERM_BP_DIRECT	GO:0060548~negative regulation of cell death	6	1.2	0.0184177	CACYBP, CRH, SOX4, BNIP3, AGR2, PARK7	470	55	16792	3.89756	1	0.443598	27.9837
GOTERM_BP_DIRECT	GO:0034332~adherens junction organization	5	1	0.0191635	JUP, CDC42, NECTIN1, CDH1, NECTIN4	470	37	16792	4.82806	1	0.452669	28.9439
GOTERM_BP_DIRECT	GO:0007162~negative regulation of cell adhesion	5	1	0.0191635	SEMA5A, CLDN7, MIA3, FBLN1, ADAM10	470	37	16792	4.82806	1	0.452669	28.9439
GOTERM_BP_DIRECT	GO:0051437~positive regulation of ubiquitin-protein ligase activity involved in regulation of mitotic cell cycle transition	7	1.4	0.0194158	PSMB5, PSMB4, PSMA7, PSMD7, UBA52, RPS27A, PSMD8	470	76	16792	3.29071	1	0.452978	29.266
GOTERM_BP_DIRECT	GO:0030850~prostate gland development	3	0.6	0.0194945	AR, FKBP4, SMARCC1	470	8	16792	13.3979	1	0.450331	29.3662
GOTERM_BP_DIRECT	GO:0044597~daunorubicin metabolic process	3	0.6	0.0194945	AKR1C3, AKR1C2, AKR1C1	470	8	16792	13.3979	1	0.450331	29.3662
GOTERM_BP_DIRECT	GO:0044598~doxorubicin metabolic process	3	0.6	0.0194945	AKR1C3, AKR1C2, AKR1C1	470	8	16792	13.3979	1	0.450331	29.3662
GOTERM_BP_DIRECT	GO:0002674~negative regulation of acute inflammatory response	3	0.6	0.0194945	ASH1L, PPARG, GSTP1	470	8	16792	13.3979	1	0.450331	29.3662
GOTERM_BP_DIRECT	GO:0070301~cellular response to hydrogen peroxide	6	1.2	0.0211943	BNIP3, NFE2L2, APEX1, PARK7, RPS3, NET1	470	57	16792	3.76081	1	0.474512	31.4976
GOTERM_BP_DIRECT	GO:0032091~negative regulation of protein binding	6	1.2	0.0211943	KDM1A, AES, TMBIM6, SORL1, ZFPM1, PARK7	470	57	16792	3.76081	1	0.474512	31.4976
GOTERM_BP_DIRECT	GO:0017148~negative regulation of translation	6	1.2	0.0226793	BTG2, EPRS, SYNCRIP, ILF3, GAPDH, RPS3	470	58	16792	3.69596	1	0.493852	33.31
GOTERM_BP_DIRECT	GO:0006605~protein targeting	5	1	0.0228536	YWHAZ, TRAK1, SORL1, TOMM20, YWHAB	470	39	16792	4.58047	1	0.492492	33.5197
GOTERM_BP_DIRECT	GO:0050852~T cell receptor signaling pathway	10	2	0.0232327	PSMB5, PSMB4, PAK2, GATA3, PLCG2, PSMA7, PSMD7, UBA52, RPS27A, PSMD8	470	148	16792	2.41403	1	0.494243	33.9737
GOTERM_BP_DIRECT	GO:0019852~L-ascorbic acid metabolic process	3	0.6	0.0246062	GCLC, SLC2A1, CYB5A	470	9	16792	11.9092	1	0.510462	35.5941
GOTERM_BP_DIRECT	GO:0042448~progesterone metabolic process	3	0.6	0.0246062	AKR1C3, AKR1C2, AKR1C1	470	9	16792	11.9092	1	0.510462	35.5941
GOTERM_BP_DIRECT	GO:0006479~protein methylation	4	0.8	0.0253207	LCMT1, PRMT1, BTG2, BHMT	470	23	16792	6.21351	1	0.516664	36.4223
GOTERM_BP_DIRECT	GO:0048870~cell motility	4	0.8	0.0283529	IER2, FSCN1, RAC1, DST	470	24	16792	5.95461	1	0.553498	39.826
GOTERM_BP_DIRECT	GO:0006986~response to unfolded protein	5	1	0.029148	HSP90AB1, HSP90AA1, TMBIM6, HSPE1, HSPD1	470	42	16792	4.25329	1	0.559633	40.6897
GOTERM_BP_DIRECT	GO:0006977~DNA damage response, signal transduction by p53 class mediator resulting in cell cycle arrest	6	1.2	0.0292857	PRMT1, BTG2, SOX4, SFN, UBA52, RPS27A	470	62	16792	3.45752	1	0.557416	40.8381
GOTERM_BP_DIRECT	GO:0030036~actin cytoskeleton organization	9	1.8	0.0295057	CDC42, PFN2, EPB41, DYNLL1, FSCN1, WASF2, RAC1, FLNB, RHOU	470	130	16792	2.47345	1	0.556256	41.0744
GOTERM_BP_DIRECT	GO:0006268~DNA unwinding involved in DNA replication	3	0.6	0.0301967	TOP2B, HMGA1, TOP2A	470	10	16792	10.7183	1	0.56088	41.811
GOTERM_BP_DIRECT	GO:0003334~keratinocyte development	3	0.6	0.0301967	CDC42, SFN, FLNB	470	10	16792	10.7183	1	0.56088	41.811
GOTERM_BP_DIRECT	GO:0033160~positive regulation of protein import into nucleus, translocation	3	0.6	0.0301967	HSP90AB1, HSP90AA1, UBR5	470	10	16792	10.7183	1	0.56088	41.811
GOTERM_BP_DIRECT	GO:0051085~chaperone mediated protein folding requiring cofactor	3	0.6	0.0301967	ERO1A, HSPE1, HSPD1	470	10	16792	10.7183	1	0.56088	41.811
GOTERM_BP_DIRECT	GO:0051272~positive regulation of cellular component movement	3	0.6	0.0301967	RPS19, VEGFA, STMN1	470	10	16792	10.7183	1	0.56088	41.811
GOTERM_BP_DIRECT	GO:0002181~cytoplasmic translation	4	0.8	0.0315687	EIF4B, RPL22, RPLP0, RPL29	470	25	16792	5.71643	1	0.573404	43.2477
GOTERM_BP_DIRECT	GO:0070125~mitochondrial translational elongation	7	1.4	0.0315956	TUFM, MRPS26, MRPL51, AURKAIP1, MRPL14, MRPS12, MRPS21	470	85	16792	2.94228	1	0.569916	43.2755
GOTERM_BP_DIRECT	GO:0006928~movement of cell or subcellular component	7	1.4	0.0331976	CD9, TUBB, SPINT2, RAC1, TPM4, TPM3, TUBB4B	470	86	16792	2.90807	1	0.584444	44.91
GOTERM_BP_DIRECT	GO:0000209~protein polyubiquitination	11	2.2	0.0341417	PSMB5, PSMB4, HUWE1, RNF19A, UBR5, PSMA7, PSMD7, RBBP6, UBA52, RPS27A, PSMD8	470	184	16792	2.13589	1	0.591119	45.8523
GOTERM_BP_DIRECT	GO:0005978~glycogen biosynthetic process	4	0.8	0.0349671	PTGES3, PGM2, UBA52, RPS27A	470	26	16792	5.49656	1	0.5963	46.6637
GOTERM_BP_DIRECT	GO:0042127~regulation of cell proliferation	11	2.2	0.0352341	JUP, LTBR, TFRC, HP1BP3, JUND, JTB, EGLN3, S100A11, NDRG1, SCAND1, GNL3	470	185	16792	2.12435	1	0.595456	46.9237
GOTERM_BP_DIRECT	GO:0030851~granulocyte differentiation	3	0.6	0.0362356	KDM1A, ZFPM1, SCAND1	470	11	16792	9.74391	1	0.602269	47.8883
GOTERM_BP_DIRECT	GO:1901653~cellular response to peptide	3	0.6	0.0362356	KLF5, ID1, KLF3	470	11	16792	9.74391	1	0.602269	47.8883
GOTERM_BP_DIRECT	GO:0048646~anatomical structure formation involved in morphogenesis	3	0.6	0.0362356	DLX5, GATA3, FOXA1	470	11	16792	9.74391	1	0.602269	47.8883
GOTERM_BP_DIRECT	GO:0007016~cytoskeletal anchoring at plasma membrane	3	0.6	0.0362356	JUP, EZR, FLNB	470	11	16792	9.74391	1	0.602269	47.8883
GOTERM_BP_DIRECT	GO:0042981~regulation of apoptotic process	12	2.4	0.0372921	LCMT1, BMP3, SERBP1, PHB, TPT1, TP63, PRDX2, NDRG1, TRIM24, PERP, IGFBP3, RPS3	470	213	16792	2.01283	1	0.6094	48.888
GOTERM_BP_DIRECT	GO:0007565~female pregnancy	7	1.4	0.0383158	SLC38A2, CLDN4, CRH, GNAS, SLC38A1, FOSB, HPGD	470	89	16792	2.81004	1	0.615958	49.8393
GOTERM_BP_DIRECT	GO:0010629~negative regulation of gene expression	9	1.8	0.038491	VEGFB, CDC42, AES, CD46, YY1, ERP29, CRH, GJA1, PARK7	470	137	16792	2.34707	1	0.614118	50.0004
GOTERM_BP_DIRECT	GO:0031069~hair follicle morphogenesis	4	0.8	0.0385463	CDC42, FOXQ1, KRT17, TP63	470	27	16792	5.29299	1	0.61114	50.0512
GOTERM_BP_DIRECT	GO:0015721~bile acid and bile salt transport	4	0.8	0.0385463	RXRA, ATP8B1, AKR1C1, FABP6	470	27	16792	5.29299	1	0.61114	50.0512
GOTERM_BP_DIRECT	GO:0010033~response to organic substance	4	0.8	0.0423044	WNT5A, S100P, SQLE, CDH1	470	28	16792	5.10395	1	0.64258	53.389
GOTERM_BP_DIRECT	GO:0061418~regulation of transcription from RNA polymerase II promoter in response to hypoxia	4	0.8	0.0423044	VEGFA, EGLN3, UBA52, RPS27A	470	28	16792	5.10395	1	0.64258	53.389
GOTERM_BP_DIRECT	GO:0090200~positive regulation of release of cytochrome c from mitochondria	4	0.8	0.0423044	TNFSF10, BNIP3, FAM162A, PDCD5	470	28	16792	5.10395	1	0.64258	53.389
GOTERM_BP_DIRECT	GO:0019068~virion assembly	3	0.6	0.0426935	PPIA, UBA52, RPS27A	470	12	16792	8.93191	1	0.642568	53.7223
GOTERM_BP_DIRECT	GO:0008380~RNA splicing	10	2	0.0436488	SRPK2, SCAF11, PPIG, SNRPN, RBM8A, SFPQ, SYNCRIP, HNRNPC, THOC2, SRPK1	470	166	16792	2.15227	1	0.647466	54.531
GOTERM_BP_DIRECT	GO:0007179~transforming growth factor beta receptor signaling pathway	7	1.4	0.0439111	PARD3, FNTA, ID1, UBE2M, HPGD, UBA52, RPS27A	470	92	16792	2.71841	1	0.64633	54.7507
GOTERM_BP_DIRECT	GO:0031424~keratinization	5	1	0.0445393	CDC42, EVPL, KRT17, SFN, IVL	470	48	16792	3.72163	1	0.648315	55.273
GOTERM_BP_DIRECT	GO:0051603~proteolysis involved in cellular protein catabolic process	5	1	0.0445393	PSMB5, PSMB4, HSPA5, PSMA7, CTSH	470	48	16792	3.72163	1	0.648315	55.273
GOTERM_BP_DIRECT	GO:0031647~regulation of protein stability	6	1.2	0.0458384	CDC42, SOX4, VPS35, TRIM24, TPR, PSMD8	470	70	16792	3.06237	1	0.655799	56.3348
GOTERM_BP_DIRECT	GO:0007163~establishment or maintenance of cell polarity	4	0.8	0.0462391	CDC42, PARD3, SPINT2, FAT1	470	29	16792	4.92795	1	0.655778	56.6575
GOTERM_BP_DIRECT	GO:0071260~cellular response to mechanical stimulus	6	1.2	0.0482297	SLC38A2, GCLC, LTBR, RAC1, GJA1, BNIP3	470	71	16792	3.01924	1	0.668352	58.2275
GOTERM_BP_DIRECT	GO:0051131~chaperone-mediated protein complex assembly	3	0.6	0.0495424	HSP90AA1, CCT2, HSPD1	470	13	16792	8.24484	1	0.6752	59.2333
GOTERM_BP_DIRECT	GO:0032479~regulation of type I interferon production	3	0.6	0.0495424	DTX4, UBA52, RPS27A	470	13	16792	8.24484	1	0.6752	59.2333
GOTERM_BP_DIRECT	GO:0034975~protein folding in endoplasmic reticulum	3	0.6	0.0495424	HSP90B1, ERO1A, HSPA5	470	13	16792	8.24484	1	0.6752	59.2333
GOTERM_BP_DIRECT	GO:0051017~actin filament bundle assembly	4	0.8	0.0503478	CDC42, EZR, FSCN1, PAWR	470	30	16792	4.76369	1	0.678051	59.8391
GOTERM_BP_DIRECT	GO:0016477~cell migration	10	2	0.0525142	JUP, SDC1, PTPRF, FAT1, FSCN1, CD24, LAMC1, EMP2, MDK, PRPF40A	470	172	16792	2.07719	1	0.690646	61.4266
GOTERM_BP_DIRECT	GO:0001666~response to hypoxia	10	2	0.0525142	VEGFB, PKM, LDHA, HSP90B1, VEGFA, EGLN3, BNIP3, PDLIM1, HSPD1, CD24	470	172	16792	2.07719	1	0.690646	61.4266
GOTERM_BP_DIRECT	GO:0002684~positive regulation of immune system process	2	0.4	0.0550815	PRKDC, AQP3	470	2	16792	35.7277	1	0.705285	63.2312
GOTERM_BP_DIRECT	GO:0048332~mesoderm morphogenesis	2	0.4	0.0550815	TBX3, SETD2	470	2	16792	35.7277	1	0.705285	63.2312
GOTERM_BP_DIRECT	GO:0060319~primitive erythrocyte differentiation	2	0.4	0.0550815	VEGFA, ZFPM1	470	2	16792	35.7277	1	0.705285	63.2312
GOTERM_BP_DIRECT	GO:0060599~lateral sprouting involved in mammary gland duct morphogenesis	2	0.4	0.0550815	WNT5A, AR	470	2	16792	35.7277	1	0.705285	63.2312
GOTERM_BP_DIRECT	GO:0046166~glyceraldehyde-3-phosphate biosynthetic process	2	0.4	0.0550815	TPI1, TKT	470	2	16792	35.7277	1	0.705285	63.2312
GOTERM_BP_DIRECT	GO:0043335~protein unfolding	2	0.4	0.0550815	HSP90AA1, ERP29	470	2	16792	35.7277	1	0.705285	63.2312
GOTERM_BP_DIRECT	GO:0007584~response to nutrient	6	1.2	0.0558386	AKR1C3, PKM, LDHA, GCLC, PPARG, COX4I1	470	74	16792	2.89684	1	0.707278	63.748
GOTERM_BP_DIRECT	GO:1900034~regulation of cellular response to heat	6	1.2	0.0585199	HSP90AB1, PTGES3, HSP90AA1, BAG1, FKBP4, TPR	470	75	16792	2.85821	1	0.721547	65.5237
GOTERM_BP_DIRECT	GO:0006469~negative regulation of protein kinase activity	7	1.4	0.058867	TESC, PAK2, TRIM27, SFN, CAMK2N1, PARK7, GSTP1	470	99	16792	2.5262	1	0.720737	65.7475
GOTERM_BP_DIRECT	GO:0040008~regulation of growth	5	1	0.0602384	UBE2E3, AES, PAK2, MORF4L2, TKT	470	53	16792	3.37053	1	0.72623	66.6183
GOTERM_BP_DIRECT	GO:0016236~macroautophagy	6	1.2	0.0612737	EI24, DYNLL1, RB1CC1, TOMM20, UBA52, RPS27A	470	76	16792	2.8206	1	0.729544	67.2618
GOTERM_BP_DIRECT	GO:0038095~Fc-epsilon receptor signaling pathway	10	2	0.0624833	PSMB5, PSMB4, PAK2, PLCG2, RAC1, PSMA7, PSMD7, UBA52, RPS27A, PSMD8	470	178	16792	2.00717	1	0.733788	67.9988
GOTERM_BP_DIRECT	GO:0048511~rhythmic process	5	1	0.0636876	SFPQ, PPARG, PRKDC, KDM5B, TOP2A	470	54	16792	3.30812	1	0.737877	68.717
GOTERM_BP_DIRECT	GO:0002088~lens development in camera-type eye	4	0.8	0.0636876	WNT5A, GATA3, GJA1, SLITRK6	470	33	16792	4.33063	1	0.735054	68.7171
GOTERM_BP_DIRECT	GO:0051402~neuron apoptotic process	4	0.8	0.0636876	TP63, BNIP3, FAM162A, GAPDH	470	33	16792	4.33063	1	0.735054	68.7171
GOTERM_BP_DIRECT	GO:0032869~cellular response to insulin stimulus	6	1.2	0.0640999	GCLC, PPARG, PRKDC, RAB13, GSTP1, APRT	470	77	16792	2.78397	1	0.734597	68.9594
GOTERM_BP_DIRECT	GO:0048485~sympathetic nervous system development	3	0.6	0.0643074	GATA3, TP63, SOX4	470	15	16792	7.14553	1	0.73299	69.0807
GOTERM_BP_DIRECT	GO:0051604~protein maturation	3	0.6	0.0643074	TESC, SORL1, HSPD1	470	15	16792	7.14553	1	0.73299	69.0807
GOTERM_BP_DIRECT	GO:0022408~negative regulation of cell-cell adhesion	3	0.6	0.0643074	GTPBP4, SPINT2, CDH1	470	15	16792	7.14553	1	0.73299	69.0807
GOTERM_BP_DIRECT	GO:0043403~skeletal muscle tissue regeneration	3	0.6	0.0643074	PKM, NACA, GJA1	470	15	16792	7.14553	1	0.73299	69.0807
GOTERM_BP_DIRECT	GO:0008284~positive regulation of cell proliferation	20	4	0.0649042	KLF5, SRPK2, CLDN7, AR, ADAM10, TBX3, MARCKSL1, SOX4, RPS9, HILPDA, CAPN1, AKR1C3, AKR1C2, VEGFA, CRH, RAB25, PBX1, FGFBP1, CTSH, EMP2	470	466	16792	1.53338	1	0.733592	69.4271
GOTERM_BP_DIRECT	GO:0006974~cellular response to DNA damage stimulus	11	2.2	0.0673855	ALKBH7, BTG2, YY1, UBR5, EGLN3, TP63, FAAP20, TOP2A, RBBP6, RPS3, BOD1L1	470	208	16792	1.88944	1	0.744477	70.8286
GOTERM_BP_DIRECT	GO:0043588~skin development	4	0.8	0.068461	PTGES3, JUP, ITGA6, DHCR24	470	34	16792	4.20325	1	0.747499	71.4169
GOTERM_BP_DIRECT	GO:0006626~protein targeting to mitochondrion	4	0.8	0.068461	TSPO, SLC25A6, TOMM20, TIMM13	470	34	16792	4.20325	1	0.747499	71.4169
GOTERM_BP_DIRECT	GO:0035162~embryonic hemopoiesis	3	0.6	0.0721734	GATA3, PBX1, ZFPM1	470	16	16792	6.69894	1	0.763721	73.3631
GOTERM_BP_DIRECT	GO:0008206~bile acid metabolic process	3	0.6	0.0721734	ATP8B1, AKR1C1, FABP6	470	16	16792	6.69894	1	0.763721	73.3631
GOTERM_BP_DIRECT	GO:0046718~viral entry into host cell	6	1.2	0.0730098	SIVA1, RPSA, TFRC, CD46, NECTIN1, NECTIN4	470	80	16792	2.67957	1	0.765206	73.784
GOTERM_BP_DIRECT	GO:0007339~binding of sperm to zona pellucida	4	0.8	0.0733917	CCT5, CCT8, CCT2, CCT3	470	35	16792	4.08316	1	0.764482	73.9741
GOTERM_BP_DIRECT	GO:0031648~protein destabilization	4	0.8	0.0733917	TMEM147, ID1, PRKDC, CTSH	470	35	16792	4.08316	1	0.764482	73.9741
GOTERM_BP_DIRECT	GO:0051091~positive regulation of sequence-specific DNA binding transcription factor activity	7	1.4	0.0738334	JUP, KDM1A, PHB2, FOXA1, PPARG, TRIM27, PARK7	470	105	16792	2.38184	1	0.764055	74.1923
GOTERM_BP_DIRECT	GO:0007017~microtubule-based process	4	0.8	0.0784757	TUBB, DYNLL1, TUBA1C, TUBB4B	470	36	16792	3.96974	1	0.782894	76.3838
GOTERM_BP_DIRECT	GO:0009409~response to cold	4	0.8	0.0784757	HSP90AA1, PPARG, YBX3, HSPD1	470	36	16792	3.96974	1	0.782894	76.3838
GOTERM_BP_DIRECT	GO:0019985~translesion synthesis	4	0.8	0.0784757	POLD2, FAAP20, UBA52, RPS27A	470	36	16792	3.96974	1	0.782894	76.3838
GOTERM_BP_DIRECT	GO:0006446~regulation of translational initiation	4	0.8	0.0784757	EIF4B, EIF4G2, EIF3B, EIF5	470	36	16792	3.96974	1	0.782894	76.3838
GOTERM_BP_DIRECT	GO:0042059~negative regulation of epidermal growth factor receptor signaling pathway	4	0.8	0.0784757	CDC42, UBA52, RPS27A, AP2M1	470	36	16792	3.96974	1	0.782894	76.3838
GOTERM_BP_DIRECT	GO:0060749~mammary gland alveolus development	3	0.6	0.0803302	AR, PHB2, VEGFA	470	17	16792	6.30488	1	0.788496	77.2091
GOTERM_BP_DIRECT	GO:0046847~filopodium assembly	3	0.6	0.0803302	CDC42, EZR, ITGA6	470	17	16792	6.30488	1	0.788496	77.2091
GOTERM_BP_DIRECT	GO:0030224~monocyte differentiation	3	0.6	0.0803302	PIR, VEGFA, PPARG	470	17	16792	6.30488	1	0.788496	77.2091
GOTERM_BP_DIRECT	GO:0031333~negative regulation of protein complex assembly	3	0.6	0.0803302	CDC42, LCMT1, EIF4EBP1	470	17	16792	6.30488	1	0.788496	77.2091
GOTERM_BP_DIRECT	GO:0010482~regulation of epidermal cell division	2	0.4	0.0814762	TP63, SFN	470	3	16792	23.8184	1	0.79094	77.7054
GOTERM_BP_DIRECT	GO:0097286~iron ion import	2	0.4	0.0814762	TFRC, FTH1	470	3	16792	23.8184	1	0.79094	77.7054
GOTERM_BP_DIRECT	GO:0097676~histone H3-K36 dimethylation	2	0.4	0.0814762	ASH1L, SETD2	470	3	16792	23.8184	1	0.79094	77.7054
GOTERM_BP_DIRECT	GO:0044774~mitotic DNA integrity checkpoint	2	0.4	0.0814762	TOP2B, TOP2A	470	3	16792	23.8184	1	0.79094	77.7054
GOTERM_BP_DIRECT	GO:0000819~sister chromatid segregation	2	0.4	0.0814762	TOP2B, TOP2A	470	3	16792	23.8184	1	0.79094	77.7054
GOTERM_BP_DIRECT	GO:0002093~auditory receptor cell morphogenesis	2	0.4	0.0814762	RAC1, SLITRK6	470	3	16792	23.8184	1	0.79094	77.7054
GOTERM_BP_DIRECT	GO:0007010~cytoskeleton organization	9	1.8	0.0824095	KRT5, SVIL, KRT13, CD2AP, DST, RHOU, TUBA1C, PRPF40A, TUBB4B	470	161	16792	1.9972	1	0.792449	78.1021
GOTERM_BP_DIRECT	GO:0045597~positive regulation of cell differentiation	4	0.8	0.0837092	HSP90AB1, AR, PA2G4, JUND	470	37	16792	3.86245	1	0.79542	78.6434
GOTERM_BP_DIRECT	GO:0051897~positive regulation of protein kinase B signaling	6	1.2	0.0858839	SEMA5A, AKR1C3, VEGFB, AKR1C2, GATA3, PARK7	470	84	16792	2.55198	1	0.801761	79.5211
GOTERM_BP_DIRECT	GO:0045669~positive regulation of osteoblast differentiation	5	1	0.0864767	CEBPD, JUND, TP63, GJA1, GNAS	470	60	16792	2.9773	1	0.801787	79.7544
GOTERM_BP_DIRECT	GO:0090090~negative regulation of canonical Wnt signaling pathway	9	1.8	0.0870259	WNT5A, PSMB5, PSMB4, AES, PSMA7, PSMD7, UBA52, RPS27A, PSMD8	470	163	16792	1.97269	1	0.801646	79.9682
GOTERM_BP_DIRECT	GO:0009615~response to virus	7	1.4	0.087815	CCT5, GATA3, TPT1, STMN1, URI1, HMGA1, ENO1	470	110	16792	2.27358	1	0.802426	80.2718
GOTERM_BP_DIRECT	GO:0030705~cytoskeleton-dependent intracellular transport	3	0.6	0.0887556	TUBB, KIF5B, TUBA1C	470	18	16792	5.95461	1	0.803768	80.6279
GOTERM_BP_DIRECT	GO:0030225~macrophage differentiation	3	0.6	0.0887556	CDC42, EIF2AK1, VEGFA	470	18	16792	5.95461	1	0.803768	80.6279
GOTERM_BP_DIRECT	GO:0061436~establishment of skin barrier	3	0.6	0.0887556	CLDN4, TP63, SFN	470	18	16792	5.95461	1	0.803768	80.6279
GOTERM_BP_DIRECT	GO:0042267~natural killer cell mediated cytotoxicity	3	0.6	0.0887556	TUBB, PRDX1, TUBB4B	470	18	16792	5.95461	1	0.803768	80.6279
GOTERM_BP_DIRECT	GO:0038128~ERBB2 signaling pathway	4	0.8	0.0890878	HSP90AA1, CPNE3, UBA52, RPS27A	470	38	16792	3.76081	1	0.802807	80.7523
GOTERM_BP_DIRECT	GO:0016042~lipid catabolic process	6	1.2	0.0892769	TBL1XR1, PRDX6, PLCG2, PLBD1, PLA2G2A, PAFAH1B3	470	85	16792	2.52195	1	0.801316	80.8227
GOTERM_BP_DIRECT	GO:0000086~G2/M transition of mitotic cell cycle	8	1.6	0.0896019	TUBB, HSP90AA1, DYNLL1, DYNC1H1, UBA52, RPS27A, WEE1, TUBB4B	470	137	16792	2.08629	1	0.800347	80.9432
GOTERM_BP_DIRECT	GO:0001523~retinoid metabolic process	5	1	0.0906132	AKR1C3, DHRS3, SDC1, ADH5, AKR1C1	470	61	16792	2.9285	1	0.801949	81.3136
GOTERM_BP_DIRECT	GO:1902600~hydrogen ion transmembrane transport	5	1	0.0906132	UQCRH, NDUFA4L2, COX4I1, CYB5A, COX5A	470	61	16792	2.9285	1	0.801949	81.3136
GOTERM_BP_DIRECT	GO:0006950~response to stress	5	1	0.0906132	HSP90AB1, HSP90B1, HSP90AA1, EIF2AK1, HILPDA	470	61	16792	2.9285	1	0.801949	81.3136
GOTERM_BP_DIRECT	GO:0070126~mitochondrial translational termination	6	1.2	0.0927386	MRPS26, MRPL51, AURKAIP1, MRPL14, MRPS12, MRPS21	470	86	16792	2.49263	1	0.807563	82.07
GOTERM_BP_DIRECT	GO:0032570~response to progesterone	4	0.8	0.0946073	GPI, TSPO, CLDN4, FOSB	470	39	16792	3.66438	1	0.812069	82.7111
GOTERM_BP_DIRECT	GO:0007155~cell adhesion	19	3.8	0.0959383	RPSA, CLCA2, PTPRF, NECTIN1, FERMT1, NECTIN4, PNN, SEMA5A, JUP, CD9, ITGA6, FAT1, RAC1, DSC3, LAMC1, CD24, HAS3, EMP2, DST	470	459	16792	1.47892	1	0.814591	83.1545
GOTERM_BP_DIRECT	GO:0046827~positive regulation of protein export from nucleus	3	0.6	0.0974282	ANP32B, SFN, TPR	470	19	16792	5.64121	1	0.817587	83.6381
GOTERM_BP_DIRECT	GO:0008637~apoptotic mitochondrial changes	3	0.6	0.0974282	GCLC, JTB, HSPD1	470	19	16792	5.64121	1	0.817587	83.6381
GOTERM_BP_DIRECT	GO:0016601~Rac protein signal transduction	3	0.6	0.0974282	WASF2, CYFIP1, RHOU	470	19	16792	5.64121	1	0.817587	83.6381
GOTERM_BP_DIRECT	GO:0000028~ribosomal small subunit assembly	3	0.6	0.0974282	RPSA, RPS19, RPS5	470	19	16792	5.64121	1	0.817587	83.6381
GOTERM_BP_DIRECT	GO:0009611~response to wounding	5	1	0.0991637	BPTF, RAC1, MDK, DST, FABP5	470	63	16792	2.83553	1	0.821309	84.1849
GOTERM_BP_DIRECT	GO:0002479~antigen processing and presentation of exogenous peptide antigen via MHC class I, TAP-dependent	5	1	0.0991637	PSMB5, PSMB4, PSMA7, PSMD7, PSMD8	470	63	16792	2.83553	1	0.821309	84.1849
BIOCARTA	h_glycolysisPathway:Glycolysis Pathway	5	1	0.00100333	GPI, TPI1, PGK1, GAPDH, ENO1	83	10	1625	9.78916	0.10634	0.10634	1.13148
BIOCARTA	h_vdrPathway:Control of Gene Expression by Vitamin D Receptor	6	1.2	0.00823734	PRMT1, NCOA3, SMARCC1, RXRA, SUPT16H, TOP2B	83	26	1625	4.51807	0.604024	0.370734	8.95018
BIOCARTA	h_SARSpathway:SARS Coronavirus Protease	4	0.8	0.0114922	LDHB, LDHA, NCL, FBL	83	10	1625	7.83133	0.725987	0.350483	12.2806
BIOCARTA	h_prionPathway:Prion Pathway	4	0.8	0.0301216	RPSA, HSPA5, NFE2L2, LAMC1	83	14	1625	5.5938	0.967466	0.575298	29.2983
BIOCARTA	h_uCalpainPathway:uCalpain and friends in Cell spread	4	0.8	0.0504776	CAPNS2, EZR, RAC1, CAPN1	83	17	1625	4.60666	0.996976	0.686587	44.409
BIOCARTA	h_actinYPathway:Y branching of actin filaments	4	0.8	0.0855221	PIR, WASF2, RAC1, PSMA7	83	21	1625	3.7292	0.999955	0.811534	63.7032

## Sheet: Table S11-4
KEGG analysis of ductal cells cluster 6
Category	Term	Count	%	PValue	Genes	List Total	Pop Hits	Pop Total	Fold Enrichment	Bonferroni	Benjamini	FDR
KEGG_PATHWAY	hsa03010:Ribosome	21	4.2	4.17859e-08	RPL18, RPSA, RPL14, MRPS12, RPS9, MRPS21, RPS5, RPL28, RPS3, RPL29, RPL30, RPS19, RPS16, RPL18A, MRPL14, RPL22, RPLP0, RPL10A, RPS11, UBA52, RPS27A	242	136	6879	4.38925	9.73607e-06	9.73607e-06	5.36821e-05
KEGG_PATHWAY	hsa01130:Biosynthesis of antibiotics	22	4.4	1.45627e-05	TM7SF2, LDHB, LDHA, MSMO1, BCAT2, PFKP, FBP1, HMGCS1, ADH5, FDPS, TKT, PGM2, PKM, GPI, TPI1, PGLS, FNTA, SQLE, IDH1, PGK1, GAPDH, ENO1	242	212	6879	2.94983	0.00338739	0.00169513	0.0187071
KEGG_PATHWAY	hsa00010:Glycolysis / Gluconeogenesis	12	2.4	1.7588e-05	PKM, PGM2, GPI, LDHB, LDHA, TPI1, ADH5, FBP1, PFKP, PGK1, GAPDH, ENO1	242	67	6879	5.09116	0.00408965	0.00136508	0.0225928
KEGG_PATHWAY	hsa00480:Glutathione metabolism	9	1.8	0.000348862	GPX2, GSTM3, GCLC, GGCT, SRM, GPX4, IDH1, MGST1, GSTP1	242	51	6879	5.01629	0.0780819	0.0201196	0.447255
KEGG_PATHWAY	hsa01200:Carbon metabolism	12	2.4	0.00192588	PKM, GPI, PGLS, TPI1, ADH5, FBP1, PFKP, IDH1, TKT, PGK1, GAPDH, ENO1	242	113	6879	3.01865	0.361838	0.0859158	2.44614
KEGG_PATHWAY	hsa00030:Pentose phosphate pathway	6	1.2	0.00301808	PGM2, GPI, PGLS, FBP1, PFKP, TKT	242	29	6879	5.88116	0.505533	0.110752	3.80874
KEGG_PATHWAY	hsa05216:Thyroid cancer	6	1.2	0.00301808	NCOA4, RXRA, PPARG, CDH1, TPR, TPM3	242	29	6879	5.88116	0.505533	0.110752	3.80874
KEGG_PATHWAY	hsa01230:Biosynthesis of amino acids	9	1.8	0.00348678	PKM, TPI1, BCAT2, PFKP, IDH1, TKT, PGK1, GAPDH, ENO1	242	72	6879	3.5532	0.556846	0.109759	4.38808
KEGG_PATHWAY	hsa05200:Pathways in cancer	25	5	0.00533226	HSP90AB1, WNT5A, CKS1B, AR, HSP90AA1, RXRA, PPARG, EGLN3, CDH1, MECOM, TPM3, JUP, VEGFB, CDC42, HSP90B1, ITGA6, NCOA4, PLCG2, RAC1, VEGFA, SLC2A1, GNAS, LAMC1, TPR, GSTP1	242	393	6879	1.80825	0.712272	0.144199	6.63807
KEGG_PATHWAY	hsa04141:Protein processing in endoplasmic reticulum	14	2.8	0.00620765	HSP90AB1, HSP90AA1, ERP29, BCAP31, CAPN1, UBE2E3, HSP90B1, EIF2AK1, BAG1, ERO1A, HSPA5, NFE2L2, SSR4, SSR2	242	169	6879	2.35479	0.765639	0.148887	7.68817
KEGG_PATHWAY	hsa04066:HIF-1 signaling pathway	10	2	0.00624889	PDK1, EIF4EBP1, LTBR, TFRC, PLCG2, VEGFA, SLC2A1, EGLN3, GAPDH, ENO1	242	96	6879	2.961	0.767893	0.135891	7.73736
KEGG_PATHWAY	hsa05130:Pathogenic Escherichia coli infection	7	1.4	0.00835853	CDC42, TUBB, EZR, CDH1, NCL, TUBA1C, TUBB4B	242	51	6879	3.90156	0.858538	0.162884	10.2222
KEGG_PATHWAY	hsa04520:Adherens junction	8	1.6	0.0117234	CDC42, PARD3, PTPRF, WASF2, RAC1, NECTIN1, CDH1, NECTIN4	242	71	6879	3.20289	0.935924	0.204651	14.0582
KEGG_PATHWAY	hsa03320:PPAR signaling pathway	7	1.4	0.0292286	RXRA, SCD, PPARG, DBI, FABP5, PLTP, FABP6	242	67	6879	2.96984	0.999004	0.41238	31.6887
KEGG_PATHWAY	hsa00100:Steroid biosynthesis	4	0.8	0.0311642	TM7SF2, MSMO1, SQLE, DHCR24	242	20	6879	5.68512	0.999374	0.409576	33.418
KEGG_PATHWAY	hsa03050:Proteasome	5	1	0.0669249	PSMB5, PSMB4, PSMA7, PSMD7, PSMD8	242	44	6879	3.23018	1	0.659039	58.9304
KEGG_PATHWAY	hsa03013:RNA transport	11	2.2	0.0794115	EIF4B, EIF4G2, EIF4EBP1, EIF3B, RBM8A, EIF5, CYFIP1, PABPC1, TPR, THOC2, PNN	242	172	6879	1.81792	1	0.700288	65.4576
KEGG_PATHWAY	hsa05211:Renal cell carcinoma	6	1.2	0.0806554	CDC42, PAK2, VEGFA, SLC2A1, RAC1, EGLN3	242	66	6879	2.58415	1	0.684181	66.0525
Annotation Cluster 1	Enrichment Score: 21.288309630896997
Category	Term	Count	%	PValue	Genes	List Total	Pop Hits	Pop Total	Fold Enrichment	Bonferroni	Benjamini	FDR
GOTERM_CC_DIRECT	GO:0005913~cell-cell adherens junction	49	9.8	9.47043e-23	CAST, HSP90AB1, LDHA, RPL14, WASF2, EIF5, H1FX, PDLIM1, CD2AP, PRDX1, BZW2, EFHD2, PKM, BZW1, PAK2, AHNAK, LAD1, KIF5B, PFKP, NECTIN1, KTN1, OLA1, NECTIN4, FLNB, JUP, EIF4G2, EVPL, FNBP1L, PRDX6, SERBP1, YWHAZ, CDH1, SFN, EZR, FASN, IDH1, NDRG1, HSPA5, ENO1, COBLL1, ZC3H15, S100P, FSCN1, YWHAB, S100A11, PARK7, RPL29, ITGA6, CCT8	480	323	18224	5.75965	4.30905e-20	2.15452e-20	1.34569e-19
GOTERM_MF_DIRECT	GO:0098641~cadherin binding involved in cell-cell adhesion	47	9.4	1.19805e-22	HSP90AB1, CAST, LDHA, YWHAZ, RPL14, EIF5, WASF2, H1FX, CDH1, PDLIM1, SFN, PRDX1, CD2AP, PKM, EFHD2, BZW2, BZW1, EZR, PAK2, FASN, IDH1, NDRG1, HSPA5, AHNAK, ENO1, COBLL1, S100P, ZC3H15, KIF5B, LAD1, FSCN1, PFKP, S100A11, YWHAB, OLA1, KTN1, FLNB, PARK7, RPL29, JUP, EIF4G2, EVPL, ITGA6, PRDX6, FNBP1L, SERBP1, CCT8	456	290	16881	5.99975	8.81765e-20	4.40882e-20	1.81886e-19
GOTERM_BP_DIRECT	GO:0098609~cell-cell adhesion	44	8.8	1.20289e-20	HSP90AB1, CAST, LDHA, YWHAZ, RPL14, EIF5, WASF2, H1FX, PDLIM1, SFN, PRDX1, PKM, EFHD2, BZW2, BZW1, PAK2, FASN, IDH1, NDRG1, HSPA5, AHNAK, ENO1, COBLL1, S100P, ZC3H15, KIF5B, LAD1, FSCN1, PFKP, S100A11, YWHAB, OLA1, KTN1, FLNB, PARK7, RPL29, EIF4G2, EVPL, PRDX6, FNBP1L, TACSTD2, SERBP1, CCT8, PERP	470	271	16792	5.8008	3.03489e-17	3.03489e-17	2.12423e-17
Annotation Cluster 2	Enrichment Score: 7.290154799251182
Category	Term	Count	%	PValue	Genes	List Total	Pop Hits	Pop Total	Fold Enrichment	Bonferroni	Benjamini	FDR
GOTERM_BP_DIRECT	GO:0006413~translational initiation	24	4.8	4.27905e-12	EIF6, RPL18, RPSA, RPL14, EIF5, RPS9, RPS5, RPL28, RPS3, RPL29, EIF4B, EIF4G2, RPL30, RPS19, EIF3B, RPS16, RPL18A, RPL22, RPLP0, RPS11, PABPC1, RPL10A, UBA52, RPS27A	470	137	16792	6.25886	1.0796e-08	5.39799e-09	7.5565e-09
GOTERM_BP_DIRECT	GO:0000184~nuclear-transcribed mRNA catabolic process, nonsense-mediated decay	20	4	7.76202e-10	RPL18, RPSA, RPL14, RPS9, RPS5, RPL28, RPS3, RPL29, RPL30, RPS19, RPS16, RPL18A, RBM8A, RPL22, RPLP0, PABPC1, RPL10A, RPS11, UBA52, RPS27A	470	119	16792	6.00465	1.95836e-06	6.52785e-07	1.37073e-06
GOTERM_BP_DIRECT	GO:0006614~SRP-dependent cotranslational protein targeting to membrane	18	3.6	8.34952e-10	RPL18, RPSA, RPL14, RPS9, RPS5, RPL28, RPS3, RPL29, RPL30, RPS19, RPS16, RPL18A, RPL22, RPLP0, RPL10A, RPS11, UBA52, RPS27A	470	94	16792	6.84147	2.10658e-06	5.26646e-07	1.47448e-06
GOTERM_BP_DIRECT	GO:0019083~viral transcription	19	3.8	1.95109e-09	RPL18, RPSA, RPL14, RPS9, RPS5, RPL28, RPS3, RPL29, RPL30, RPS19, RPS16, RPL18A, RPL22, RPLP0, RPL10A, RPS11, TPR, UBA52, RPS27A	470	112	16792	6.06094	4.92258e-06	9.84518e-07	3.4455e-06
GOTERM_MF_DIRECT	GO:0003735~structural constituent of ribosome	24	4.8	3.59422e-08	RPL18, RPSA, MRPL51, RPL14, SLC25A6, MRPS12, RPS9, MRPS21, RPS5, RPL28, RPS3, RPL29, RPL30, RPS19, RPS16, RPL18A, RPL22, MRPL14, RPLP0, SLC25A3, RPL10A, RPS11, UBA52, RPS27A	456	222	16881	4.00213	2.64531e-05	6.61334e-06	5.45668e-05
KEGG_PATHWAY	hsa03010:Ribosome	21	4.2	4.17859e-08	RPL18, RPSA, RPL14, MRPS12, RPS9, MRPS21, RPS5, RPL28, RPS3, RPL29, RPL30, RPS19, RPS16, RPL18A, MRPL14, RPL22, RPLP0, RPL10A, RPS11, UBA52, RPS27A	242	136	6879	4.38925	9.73607e-06	9.73607e-06	5.36821e-05
GOTERM_BP_DIRECT	GO:0006412~translation	25	5	1.88695e-07	RPL18, RPSA, MRPL51, NACA, RPL14, SLC25A6, MRPS12, RPS9, MRPS21, RPS5, RPL28, RPL29, RPS3, RPL30, RPS19, RPS16, RPL18A, RPL22, MRPL14, RPLP0, SLC25A3, RPL10A, RPS11, UBA52, RPS27A	470	253	16792	3.5304	0.000475965	7.93433e-05	0.000333225
GOTERM_CC_DIRECT	GO:0005840~ribosome	19	3.8	3.98457e-07	RPL18, RPL14, RPS9, MRPS21, RPL28, RPS3, RPL29, RPL30, RPS19, RPS16, RPL18A, MRPL14, RPL22, RPLP0, RPL10A, RPS11, APEX1, UBA52, RPS27A	480	166	18224	4.34558	0.000181282	1.29498e-05	0.000566181
GOTERM_BP_DIRECT	GO:0006364~rRNA processing	22	4.4	6.33818e-07	RPL18, RPSA, RPL14, RPS9, RPS5, RPL28, FBL, RPS3, RPL29, DCAF13, RPL30, PA2G4, RPS19, RPS16, DKC1, RPL18A, RPL22, RPLP0, RPL10A, RPS11, UBA52, RPS27A	470	214	16792	3.67294	0.00159784	0.000177664	0.00111928
GOTERM_CC_DIRECT	GO:0022625~cytosolic large ribosomal subunit	10	2	6.91109e-05	RPL18, RPL30, RPL18A, RPL14, RPL22, RPLP0, RPL10A, UBA52, RPL28, RPL29	480	68	18224	5.58333	0.0309572	0.00157109	0.0981574
GOTERM_CC_DIRECT	GO:0022627~cytosolic small ribosomal subunit	8	1.6	0.000240297	RPSA, RPS19, RPS16, RPS9, RPS11, RPS5, RPS27A, RPS3	480	48	18224	6.32778	0.103582	0.00519353	0.340906
Annotation Cluster 3	Enrichment Score: 3.3378006496097536
Category	Term	Count	%	PValue	Genes	List Total	Pop Hits	Pop Total	Fold Enrichment	Bonferroni	Benjamini	FDR
KEGG_PATHWAY	hsa01130:Biosynthesis of antibiotics	22	4.4	1.45627e-05	TM7SF2, LDHB, LDHA, MSMO1, BCAT2, PFKP, FBP1, HMGCS1, ADH5, FDPS, TKT, PGM2, PKM, GPI, TPI1, PGLS, FNTA, SQLE, IDH1, PGK1, GAPDH, ENO1	242	212	6879	2.94983	0.00338739	0.00169513	0.0187071
KEGG_PATHWAY	hsa00010:Glycolysis / Gluconeogenesis	12	2.4	1.7588e-05	PKM, PGM2, GPI, LDHB, LDHA, TPI1, ADH5, FBP1, PFKP, PGK1, GAPDH, ENO1	242	67	6879	5.09116	0.00408965	0.00136508	0.0225928
GOTERM_BP_DIRECT	GO:0061621~canonical glycolysis	7	1.4	6.57872e-05	PKM, GPI, TPI1, PFKP, PGK1, GAPDH, ENO1	470	26	16792	9.61899	0.152942	0.00869809	0.116113
BIOCARTA	h_glycolysisPathway:Glycolysis Pathway	5	1	0.00100333	GPI, TPI1, PGK1, GAPDH, ENO1	83	10	1625	9.78916	0.10634	0.10634	1.13148
KEGG_PATHWAY	hsa01200:Carbon metabolism	12	2.4	0.00192588	PKM, GPI, PGLS, TPI1, ADH5, FBP1, PFKP, IDH1, TKT, PGK1, GAPDH, ENO1	242	113	6879	3.01865	0.361838	0.0859158	2.44614
GOTERM_BP_DIRECT	GO:0006096~glycolytic process	6	1.2	0.00237132	GPI, LDHA, TPI1, PGK1, GAPDH, ENO1	470	34	16792	6.30488	0.997496	0.139076	4.10591
KEGG_PATHWAY	hsa01230:Biosynthesis of amino acids	9	1.8	0.00348678	PKM, TPI1, BCAT2, PFKP, IDH1, TKT, PGK1, GAPDH, ENO1	242	72	6879	3.5532	0.556846	0.109759	4.38808
GOTERM_BP_DIRECT	GO:0006094~gluconeogenesis	6	1.2	0.00737064	GPI, TPI1, FBP1, PGK1, GAPDH, ENO1	470	44	16792	4.87195	1	0.259958	12.2469
Annotation Cluster 4	Enrichment Score: 3.3360550705668306
Category	Term	Count	%	PValue	Genes	List Total	Pop Hits	Pop Total	Fold Enrichment	Bonferroni	Benjamini	FDR
GOTERM_CC_DIRECT	GO:0044297~cell body	11	2.2	5.25509e-06	TUBB, CCT5, EZR, BPTF, CCT8, CACYBP, PTPN13, CCT2, CCT3, RPL28, PARK7	480	63	18224	6.6291	0.00238822	0.000140641	0.00746689
GOTERM_BP_DIRECT	GO:1904871~positive regulation of protein localization to Cajal body	5	1	3.84673e-05	CCT5, CCT8, CCT2, CCT3, CCT6A	470	8	16792	22.3298	0.0924938	0.00644943	0.0679092
GOTERM_BP_DIRECT	GO:1904874~positive regulation of telomerase RNA localization to Cajal body	6	1.2	3.96244e-05	CCT5, DKC1, CCT8, CCT2, CCT3, CCT6A	470	15	16792	14.2911	0.0951395	0.00622892	0.0699513
GOTERM_CC_DIRECT	GO:0005832~chaperonin-containing T-complex	5	1	5.34734e-05	CCT5, CCT8, CCT2, CCT3, CCT6A	480	9	18224	21.0926	0.0240375	0.00135081	0.0759555
GOTERM_BP_DIRECT	GO:1904851~positive regulation of establishment of protein localization to telomere	5	1	6.77124e-05	CCT5, DKC1, CCT8, CCT2, CCT6A	470	9	16792	19.8487	0.157047	0.00850582	0.119509
GOTERM_BP_DIRECT	GO:1901998~toxin transport	7	1.4	0.000439394	COPB2, CCT5, CCT8, BNIP3, CCT2, HSPA5, CCT3	470	36	16792	6.94704	0.670057	0.0433842	0.77311
GOTERM_CC_DIRECT	GO:0002199~zona pellucida receptor complex	4	0.8	0.00134682	CCT5, CCT8, CCT2, CCT3	480	9	18224	16.8741	0.458394	0.0224557	1.89681
GOTERM_BP_DIRECT	GO:0006457~protein folding	14	2.8	0.00166838	HSP90AB1, HSP90AA1, FKBP4, ERP29, CCT2, CCT6A, CCT3, HSP90B1, CCT5, PPIG, ERO1A, PPIA, CCT8, HSPE1	470	180	16792	2.77882	0.985196	0.110436	2.90568
GOTERM_BP_DIRECT	GO:0032212~positive regulation of telomere maintenance via telomerase	6	1.2	0.00179646	CCT5, DKC1, CCT8, CCT2, CCT3, CCT6A	470	32	16792	6.69894	0.98929	0.115391	3.12541
GOTERM_MF_DIRECT	GO:0044183~protein binding involved in protein folding	3	0.6	0.0532635	CCT2, CCT3, CCT6A	456	14	16881	7.9328	1	0.494794	56.4373
GOTERM_BP_DIRECT	GO:0007339~binding of sperm to zona pellucida	4	0.8	0.0733917	CCT5, CCT8, CCT2, CCT3	470	35	16792	4.08316	1	0.767048	73.9741
Annotation Cluster 5	Enrichment Score: 2.2520174400934234
Category	Term	Count	%	PValue	Genes	List Total	Pop Hits	Pop Total	Fold Enrichment	Bonferroni	Benjamini	FDR
GOTERM_MF_DIRECT	GO:0051920~peroxiredoxin activity	4	0.8	0.000366166	PRDX6, PRDX5, PRDX1, PARK7	456	6	16881	24.6798	0.236275	0.0190692	0.554466
GOTERM_BP_DIRECT	GO:0000302~response to reactive oxygen species	7	1.4	0.00068578	GPX2, ERO1A, PRDX6, PRDX5, PRDX2, PRDX1, GSTP1	470	39	16792	6.41266	0.82286	0.0620928	1.20415
GOTERM_BP_DIRECT	GO:0045454~cell redox homeostasis	9	1.8	0.00135843	GCLC, ERO1A, PRDX6, PRDX5, PRDX2, NFE2L2, APEX1, QSOX1, PRDX1	470	77	16792	4.17596	0.967602	0.101633	2.37195
GOTERM_MF_DIRECT	GO:0008379~thioredoxin peroxidase activity	3	0.6	0.00686795	PRDX5, PRDX2, PRDX1	456	5	16881	22.2118	0.993732	0.155554	9.93403
GOTERM_MF_DIRECT	GO:0016209~antioxidant activity	4	0.8	0.0157685	FAM213A, PRDX5, PRDX2, PRDX1	456	20	16881	7.40395	0.999992	0.277434	21.4396
GOTERM_BP_DIRECT	GO:0042744~hydrogen peroxide catabolic process	4	0.8	0.0173324	PRDX6, PRDX5, PRDX2, PRDX1	470	20	16792	7.14553	1	0.43611	26.5646
GOTERM_CC_DIRECT	GO:0005623~cell	5	1	0.268845	PRDX6, PRDX2, QSOX1, PRDX1, FTH1	480	100	18224	1.89833	1	0.745879	98.8314
Annotation Cluster 6	Enrichment Score: 2.1879279534224345
Category	Term	Count	%	PValue	Genes	List Total	Pop Hits	Pop Total	Fold Enrichment	Bonferroni	Benjamini	FDR
GOTERM_BP_DIRECT	GO:0016126~sterol biosynthetic process	4	0.8	0.00224389	TM7SF2, CYB5R1, MSMO1, SQLE	470	10	16792	14.2911	0.996544	0.135259	3.88937
GOTERM_BP_DIRECT	GO:0006695~cholesterol biosynthetic process	6	1.2	0.00390444	TM7SF2, MSMO1, SQLE, FDPS, HMGCS1, DHCR24	470	38	16792	5.64121	0.999948	0.196949	6.67528
KEGG_PATHWAY	hsa00100:Steroid biosynthesis	4	0.8	0.0311642	TM7SF2, MSMO1, SQLE, DHCR24	242	20	6879	5.68512	0.999374	0.409576	33.418
Annotation Cluster 7	Enrichment Score: 1.9879697705147952
Category	Term	Count	%	PValue	Genes	List Total	Pop Hits	Pop Total	Fold Enrichment	Bonferroni	Benjamini	FDR
GOTERM_MF_DIRECT	GO:0016655~oxidoreductase activity, acting on NAD(P)H, quinone or similar compound as acceptor	4	0.8	0.000984681	AKR1C3, AKR1C2, AKR1C1, DCXR	456	8	16881	18.5099	0.515715	0.0443061	1.48453
GOTERM_MF_DIRECT	GO:0047086~ketosteroid monooxygenase activity	3	0.6	0.00213588	AKR1C3, AKR1C2, AKR1C1	456	3	16881	37.0197	0.792721	0.0756685	3.19401
GOTERM_MF_DIRECT	GO:0018636~phenanthrene 9,10-monooxygenase activity	3	0.6	0.0041955	AKR1C3, AKR1C2, AKR1C1	456	4	16881	27.7648	0.954697	0.116422	6.1835
GOTERM_MF_DIRECT	GO:0047115~trans-1,2-dihydrobenzene-1,2-diol dehydrogenase activity	3	0.6	0.0041955	AKR1C3, AKR1C2, AKR1C1	456	4	16881	27.7648	0.954697	0.116422	6.1835
GOTERM_BP_DIRECT	GO:0071395~cellular response to jasmonic acid stimulus	3	0.6	0.00449938	AKR1C3, AKR1C2, AKR1C1	470	4	16792	26.7957	0.999989	0.207208	7.65473
GOTERM_MF_DIRECT	GO:0004032~alditol:NADP+ 1-oxidoreductase activity	3	0.6	0.0139152	AKR1C3, AKR1C2, AKR1C1	456	7	16881	15.8656	0.999967	0.255224	19.1635
GOTERM_BP_DIRECT	GO:0044598~doxorubicin metabolic process	3	0.6	0.0194945	AKR1C3, AKR1C2, AKR1C1	470	8	16792	13.3979	1	0.450331	29.3662
GOTERM_BP_DIRECT	GO:0044597~daunorubicin metabolic process	3	0.6	0.0194945	AKR1C3, AKR1C2, AKR1C1	470	8	16792	13.3979	1	0.450331	29.3662
GOTERM_BP_DIRECT	GO:0042448~progesterone metabolic process	3	0.6	0.0246062	AKR1C3, AKR1C2, AKR1C1	470	9	16792	11.9092	1	0.510462	35.5941
KEGG_PATHWAY	hsa00140:Steroid hormone biosynthesis	3	0.6	0.608626	AKR1C3, AKR1C2, AKR1C1	242	58	6879	1.47029	1	0.959818	99.9994
Annotation Cluster 8	Enrichment Score: 1.896181411106642
Category	Term	Count	%	PValue	Genes	List Total	Pop Hits	Pop Total	Fold Enrichment	Bonferroni	Benjamini	FDR
GOTERM_BP_DIRECT	GO:0043488~regulation of mRNA stability	14	2.8	5.78991e-06	YWHAZ, YWHAB, PSMA7, PSMB5, PSMB4, SET, SERBP1, HNRNPD, PABPC1, APEX1, PSMD7, UBA52, RPS27A, PSMD8	470	103	16792	4.85619	0.0145018	0.00121659	0.0102241
GOTERM_BP_DIRECT	GO:0060071~Wnt signaling pathway, planar cell polarity pathway	12	2.4	5.02524e-05	WNT5A, PSMB5, CDC42, PSMB4, RAC1, CLTC, PSMA7, PSMD7, UBA52, RPS27A, PSMD8, AP2M1	470	92	16792	4.66013	0.119081	0.0074305	0.0887057
GOTERM_BP_DIRECT	GO:0090263~positive regulation of canonical Wnt signaling pathway	13	2.6	0.000134699	SOX4, PSMA7, JUP, PSMB5, PSMB4, UBR5, DLX5, VPS35, PSMD7, UBA52, RPS27A, PSMD8, ASPM	470	120	16792	3.8705	0.288136	0.0160539	0.237604
GOTERM_BP_DIRECT	GO:0038061~NIK/NF-kappaB signaling	8	1.6	0.00238299	PSMB5, PSMB4, UBE2M, PSMA7, PSMD7, UBA52, RPS27A, PSMD8	470	66	16792	4.33063	0.997569	0.136547	4.12571
GOTERM_BP_DIRECT	GO:0033209~tumor necrosis factor-mediated signaling pathway	10	2	0.00584425	PSMB5, PSMB4, LTBR, TXNDC17, KRT8, PSMA7, PSMD7, UBA52, RPS27A, PSMD8	470	118	16792	3.02777	1	0.235763	9.83318
GOTERM_BP_DIRECT	GO:0031145~anaphase-promoting complex-dependent catabolic process	8	1.6	0.00651488	PSMB5, PSMB4, PSMA7, PSMD7, UBE2S, UBA52, RPS27A, PSMD8	470	79	16792	3.61799	1	0.247478	10.9013
GOTERM_BP_DIRECT	GO:0002223~stimulatory C-type lectin receptor signaling pathway	9	1.8	0.00917835	PSMB5, PSMB4, PAK2, PLCG2, PSMA7, PSMD7, UBA52, RPS27A, PSMD8	470	105	16792	3.06237	1	0.30476	15.0267
GOTERM_BP_DIRECT	GO:0006521~regulation of cellular amino acid metabolic process	6	1.2	0.0136087	PSMB5, PSMB4, AZIN1, PSMA7, PSMD7, PSMD8	470	51	16792	4.20325	1	0.377223	21.4921
GOTERM_BP_DIRECT	GO:0051436~negative regulation of ubiquitin-protein ligase activity involved in mitotic cell cycle	7	1.4	0.0142733	PSMB5, PSMB4, PSMA7, PSMD7, UBA52, RPS27A, PSMD8	470	71	16792	3.52245	1	0.387464	22.421
GOTERM_BP_DIRECT	GO:0051437~positive regulation of ubiquitin-protein ligase activity involved in regulation of mitotic cell cycle transition	7	1.4	0.0194158	PSMB5, PSMB4, PSMA7, PSMD7, UBA52, RPS27A, PSMD8	470	76	16792	3.29071	1	0.452978	29.266
GOTERM_CC_DIRECT	GO:0000502~proteasome complex	6	1.2	0.0205356	PSMB5, PSMB4, UBE3A, PSMA7, PSMD7, PSMD8	480	60	18224	3.79667	0.999921	0.172064	25.5346
GOTERM_BP_DIRECT	GO:0050852~T cell receptor signaling pathway	10	2	0.0232327	PSMB5, PSMB4, PAK2, GATA3, PLCG2, PSMA7, PSMD7, UBA52, RPS27A, PSMD8	470	148	16792	2.41403	1	0.494243	33.9737
GOTERM_BP_DIRECT	GO:0000209~protein polyubiquitination	11	2.2	0.0341417	PSMB5, PSMB4, HUWE1, RNF19A, UBR5, PSMA7, PSMD7, RBBP6, UBA52, RPS27A, PSMD8	470	184	16792	2.13589	1	0.591119	45.8523
GOTERM_BP_DIRECT	GO:0051603~proteolysis involved in cellular protein catabolic process	5	1	0.0445393	PSMB5, PSMB4, HSPA5, PSMA7, CTSH	470	48	16792	3.72163	1	0.648315	55.273
GOTERM_BP_DIRECT	GO:0038095~Fc-epsilon receptor signaling pathway	10	2	0.0624833	PSMB5, PSMB4, PAK2, PLCG2, RAC1, PSMA7, PSMD7, UBA52, RPS27A, PSMD8	470	178	16792	2.00717	1	0.73666	67.9988
KEGG_PATHWAY	hsa03050:Proteasome	5	1	0.0669249	PSMB5, PSMB4, PSMA7, PSMD7, PSMD8	242	44	6879	3.23018	1	0.659039	58.9304
GOTERM_BP_DIRECT	GO:0090090~negative regulation of canonical Wnt signaling pathway	9	1.8	0.0870259	WNT5A, PSMB5, PSMB4, AES, PSMA7, PSMD7, UBA52, RPS27A, PSMD8	470	163	16792	1.97269	1	0.806177	79.9682
GOTERM_BP_DIRECT	GO:0002479~antigen processing and presentation of exogenous peptide antigen via MHC class I, TAP-dependent	5	1	0.0991637	PSMB5, PSMB4, PSMA7, PSMD7, PSMD8	470	63	16792	2.83553	1	0.825339	84.1849
GOTERM_CC_DIRECT	GO:0005839~proteasome core complex	3	0.6	0.104323	PSMB5, PSMB4, PSMA7	480	21	18224	5.42381	1	0.44554	79.102
GOTERM_MF_DIRECT	GO:0004298~threonine-type endopeptidase activity	3	0.6	0.108799	PSMB5, PSMB4, PSMA7	456	21	16881	5.28853	1	0.691937	82.6005
GOTERM_BP_DIRECT	GO:0043161~proteasome-mediated ubiquitin-dependent protein catabolic process	10	2	0.116365	PSMB5, TBL1XR1, PSMB4, NFE2L2, PSMA7, CD2AP, PSMD7, UBA52, RPS27A, PSMD8	470	203	16792	1.75998	1	0.861303	88.7485
GOTERM_BP_DIRECT	GO:0000165~MAPK cascade	9	1.8	0.451839	PSMB5, PSMB4, YWHAB, PEBP1, PSMA7, PSMD7, UBA52, RPS27A, PSMD8	470	262	16792	1.22729	1	0.996589	99.9975
Annotation Cluster 9	Enrichment Score: 1.8850118122648487
Category	Term	Count	%	PValue	Genes	List Total	Pop Hits	Pop Total	Fold Enrichment	Bonferroni	Benjamini	FDR
GOTERM_CC_DIRECT	GO:0071013~catalytic step 2 spliceosome	10	2	0.000699529	SF3B1, SNRPN, RBM8A, LSM7, SYNCRIP, PABPC1, HNRNPC, HNRNPR, HNRNPU, PNN	480	92	18224	4.12681	0.272686	0.013748	0.989407
GOTERM_BP_DIRECT	GO:0000398~mRNA splicing, via spliceosome	14	2.8	0.0097999	SNRPN, LSM7, SYNCRIP, SPEN, HNRNPR, YBX1, HNRNPU, PNN, SF3B1, RBM8A, HNRNPD, PABPC1, HNRNPC, PRPF40A	470	222	16792	2.2531	1	0.309854	15.9631
KEGG_PATHWAY	hsa03040:Spliceosome	7	1.4	0.322803	SF3B1, RBM8A, LSM7, HNRNPC, THOC2, HNRNPU, PRPF40A	242	133	6879	1.49609	1	0.919767	99.3313
Annotation Cluster 10	Enrichment Score: 1.6556922338490456
Category	Term	Count	%	PValue	Genes	List Total	Pop Hits	Pop Total	Fold Enrichment	Bonferroni	Benjamini	FDR
GOTERM_BP_DIRECT	GO:0034332~adherens junction organization	5	1	0.0191635	JUP, CDC42, NECTIN1, CDH1, NECTIN4	470	37	16792	4.82806	1	0.452669	28.9439
GOTERM_CC_DIRECT	GO:0016342~catenin complex	3	0.6	0.0219602	JUP, NECTIN1, CDH1	480	9	18224	12.6556	0.999959	0.176583	27.0589
GOTERM_MF_DIRECT	GO:0050839~cell adhesion molecule binding	6	1.2	0.0256338	JUP, CLDN7, EZR, NECTIN1, CDH1, NECTIN4	456	62	16881	3.58256	1	0.352331	32.581
Annotation Cluster 11	Enrichment Score: 1.5716317443641117
Category	Term	Count	%	PValue	Genes	List Total	Pop Hits	Pop Total	Fold Enrichment	Bonferroni	Benjamini	FDR
GOTERM_CC_DIRECT	GO:0097452~GAIT complex	3	0.6	0.0039937	EPRS, SYNCRIP, GAPDH	480	4	18224	28.475	0.8381	0.0536804	5.52752
GOTERM_BP_DIRECT	GO:0017148~negative regulation of translation	6	1.2	0.0226793	BTG2, EPRS, SYNCRIP, ILF3, GAPDH, RPS3	470	58	16792	3.69596	1	0.493852	33.31
GOTERM_BP_DIRECT	GO:0071346~cellular response to interferon-gamma	4	0.8	0.212862	WNT5A, EPRS, SYNCRIP, GAPDH	470	57	16792	2.5072	1	0.953365	98.5401
Annotation Cluster 12	Enrichment Score: 1.3311296969499555
Category	Term	Count	%	PValue	Genes	List Total	Pop Hits	Pop Total	Fold Enrichment	Bonferroni	Benjamini	FDR
GOTERM_BP_DIRECT	GO:0061024~membrane organization	6	1.2	0.00179646	YWHAZ, YWHAB, RAB13, SFN, UPK2, DHCR24	470	32	16792	6.69894	0.98929	0.115391	3.12541
GOTERM_BP_DIRECT	GO:1900740~positive regulation of protein insertion into mitochondrial membrane involved in apoptotic signaling pathway	5	1	0.00926106	YWHAZ, DYNLL1, YWHAB, TP63, SFN	470	30	16792	5.95461	1	0.299299	15.1518
KEGG_PATHWAY	hsa04110:Cell cycle	6	1.2	0.439822	YWHAZ, YWHAB, PRKDC, SFN, WEE1, STAG2	242	124	6879	1.37543	1	0.932826	99.9416
GOTERM_CC_DIRECT	GO:0030659~cytoplasmic vesicle membrane	4	0.8	0.64733	YWHAZ, YWHAB, RAB13, SFN	480	126	18224	1.20529	1	0.971717	100
Annotation Cluster 13	Enrichment Score: 1.3016778630827563
Category	Term	Count	%	PValue	Genes	List Total	Pop Hits	Pop Total	Fold Enrichment	Bonferroni	Benjamini	FDR
GOTERM_BP_DIRECT	GO:0048010~vascular endothelial growth factor receptor signaling pathway	8	1.6	0.00390825	VEGFB, CDC42, HSP90AA1, PAK2, VEGFA, WASF2, RAC1, CYFIP1	470	72	16792	3.96974	0.999949	0.19328	6.68157
GOTERM_MF_DIRECT	GO:0051022~Rho GDP-dissociation inhibitor binding	3	0.6	0.0041955	CDC42, HSP90AA1, RAC1	456	4	16881	27.7648	0.954697	0.116422	6.1835
GOTERM_BP_DIRECT	GO:0038096~Fc-gamma receptor signaling pathway involved in phagocytosis	7	1.4	0.145118	HSP90AB1, CDC42, HSP90AA1, PLCG2, WASF2, RAC1, CYFIP1	470	127	16792	1.96924	1	0.898392	93.7266
GOTERM_BP_DIRECT	GO:0030032~lamellipodium assembly	3	0.6	0.21426	WASF2, RAC1, CYFIP1	470	31	16792	3.45752	1	0.952978	98.5852
KEGG_PATHWAY	hsa04810:Regulation of actin cytoskeleton	8	1.6	0.608389	CDC42, PFN2, EZR, ITGA6, PAK2, WASF2, RAC1, CYFIP1	242	210	6879	1.08288	1	0.96162	99.9994
Annotation Cluster 14	Enrichment Score: 1.1986141710507827
Category	Term	Count	%	PValue	Genes	List Total	Pop Hits	Pop Total	Fold Enrichment	Bonferroni	Benjamini	FDR
GOTERM_MF_DIRECT	GO:0003743~translation initiation factor activity	6	1.2	0.024081	EIF6, EIF4B, EIF4G2, EIF3B, EIF2AK1, EIF5	456	61	16881	3.64129	1	0.341124	30.9312
GOTERM_BP_DIRECT	GO:0006446~regulation of translational initiation	4	0.8	0.0784757	EIF4B, EIF4G2, EIF3B, EIF5	470	36	16792	3.96974	1	0.785355	76.3838
GOTERM_BP_DIRECT	GO:0001731~formation of translation preinitiation complex	3	0.6	0.134199	EIF4B, EIF3B, EIF5	470	23	16792	4.66013	1	0.889575	92.1505
Annotation Cluster 15	Enrichment Score: 1.1254704275626226
Category	Term	Count	%	PValue	Genes	List Total	Pop Hits	Pop Total	Fold Enrichment	Bonferroni	Benjamini	FDR
KEGG_PATHWAY	hsa00480:Glutathione metabolism	9	1.8	0.000348862	GPX2, GSTM3, GCLC, GGCT, SRM, GPX4, IDH1, MGST1, GSTP1	242	51	6879	5.01629	0.0780819	0.0201196	0.447255
GOTERM_MF_DIRECT	GO:0043295~glutathione binding	3	0.6	0.0339417	GSTM3, MGST1, GSTP1	456	11	16881	10.0963	1	0.398482	40.7998
KEGG_PATHWAY	hsa00980:Metabolism of xenobiotics by cytochrome P450	6	1.2	0.116856	AKR1C2, GSTM3, ADH5, MGST1, GSTP1, AKR1C1	242	74	6879	2.30478	1	0.799826	79.7386
GOTERM_BP_DIRECT	GO:1901687~glutathione derivative biosynthetic process	3	0.6	0.124731	GSTM3, MGST1, GSTP1	470	22	16792	4.87195	1	0.874423	90.4884
GOTERM_BP_DIRECT	GO:0006749~glutathione metabolic process	4	0.8	0.205588	GSTM3, IDH1, MGST1, GSTP1	470	56	16792	2.55198	1	0.949096	98.2826
KEGG_PATHWAY	hsa00982:Drug metabolism - cytochrome P450	5	1	0.214567	GSTM3, MAOA, ADH5, MGST1, GSTP1	242	68	6879	2.09012	1	0.856366	95.5077
GOTERM_MF_DIRECT	GO:0004364~glutathione transferase activity	3	0.6	0.243076	GSTM3, MGST1, GSTP1	456	35	16881	3.17312	1	0.887019	98.5419
KEGG_PATHWAY	hsa05204:Chemical carcinogenesis	4	0.8	0.5357	GSTM3, ADH5, MGST1, GSTP1	242	80	6879	1.42128	1	0.956552	99.9948
Annotation Cluster 16	Enrichment Score: 0.9909242892136432
Category	Term	Count	%	PValue	Genes	List Total	Pop Hits	Pop Total	Fold Enrichment	Bonferroni	Benjamini	FDR
GOTERM_BP_DIRECT	GO:0070125~mitochondrial translational elongation	7	1.4	0.0315956	TUFM, MRPS26, MRPL51, AURKAIP1, MRPL14, MRPS12, MRPS21	470	85	16792	2.94228	1	0.569916	43.2755
GOTERM_BP_DIRECT	GO:0070126~mitochondrial translational termination	6	1.2	0.0927386	MRPS26, MRPL51, AURKAIP1, MRPL14, MRPS12, MRPS21	470	86	16792	2.49263	1	0.81183	82.07
GOTERM_CC_DIRECT	GO:0005763~mitochondrial small ribosomal subunit	3	0.6	0.139355	MRPS26, MRPS12, MRPS21	480	25	18224	4.556	1	0.527807	88.1453
GOTERM_BP_DIRECT	GO:0032543~mitochondrial translation	3	0.6	0.266252	MRPL51, MRPS12, MRPS21	470	36	16792	2.9773	1	0.974008	99.5777
Annotation Cluster 17	Enrichment Score: 0.961759583535532
Category	Term	Count	%	PValue	Genes	List Total	Pop Hits	Pop Total	Fold Enrichment	Bonferroni	Benjamini	FDR
GOTERM_BP_DIRECT	GO:0042769~DNA damage response, detection of DNA damage	6	1.2	0.00306932	MRPS26, POLD2, SOX4, UBA52, RPS27A, RPS3	470	36	16792	5.95461	0.999572	0.165037	5.28386
GOTERM_BP_DIRECT	GO:0019985~translesion synthesis	4	0.8	0.0784757	POLD2, FAAP20, UBA52, RPS27A	470	36	16792	3.96974	1	0.785355	76.3838
GOTERM_BP_DIRECT	GO:0006297~nucleotide-excision repair, DNA gap filling	3	0.6	0.143821	POLD2, UBA52, RPS27A	470	24	16792	4.46596	1	0.897478	93.5564
GOTERM_BP_DIRECT	GO:0006296~nucleotide-excision repair, DNA incision, 5'-to lesion	3	0.6	0.276683	POLD2, UBA52, RPS27A	470	37	16792	2.89684	1	0.976855	99.672
GOTERM_BP_DIRECT	GO:0033683~nucleotide-excision repair, DNA incision	3	0.6	0.287105	POLD2, UBA52, RPS27A	470	38	16792	2.8206	1	0.979371	99.7462
GOTERM_BP_DIRECT	GO:0006283~transcription-coupled nucleotide-excision repair	3	0.6	0.616339	POLD2, UBA52, RPS27A	470	74	16792	1.44842	1	0.999716	100
Annotation Cluster 18	Enrichment Score: 0.7342407095249246
Category	Term	Count	%	PValue	Genes	List Total	Pop Hits	Pop Total	Fold Enrichment	Bonferroni	Benjamini	FDR
GOTERM_BP_DIRECT	GO:0030036~actin cytoskeleton organization	9	1.8	0.0295057	CDC42, PFN2, EPB41, DYNLL1, FSCN1, WASF2, RAC1, FLNB, RHOU	470	130	16792	2.47345	1	0.556256	41.0744
KEGG_PATHWAY	hsa05132:Salmonella infection	6	1.2	0.165163	CDC42, PFN2, WASF2, RAC1, DYNC1H1, FLNB	242	83	6879	2.05486	1	0.839383	90.1639
KEGG_PATHWAY	hsa05131:Shigellosis	4	0.8	0.389975	CDC42, PFN2, WASF2, RAC1	242	64	6879	1.7766	1	0.931312	99.8253
KEGG_PATHWAY	hsa04810:Regulation of actin cytoskeleton	8	1.6	0.608389	CDC42, PFN2, EZR, ITGA6, PAK2, WASF2, RAC1, CYFIP1	242	210	6879	1.08288	1	0.96162	99.9994
Annotation Cluster 19	Enrichment Score: 0.717370614603157
Category	Term	Count	%	PValue	Genes	List Total	Pop Hits	Pop Total	Fold Enrichment	Bonferroni	Benjamini	FDR
GOTERM_MF_DIRECT	GO:0003729~mRNA binding	9	1.8	0.0199446	SF3B1, HSP90AA1, RBM8A, SSB, TPR, THOC2, RPS5, PARK7, RPS3	456	125	16881	2.66542	1	0.309742	26.3507
GOTERM_BP_DIRECT	GO:0006405~RNA export from nucleus	3	0.6	0.456988	RBM8A, TPR, THOC2	470	55	16792	1.94878	1	0.996744	99.9979
GOTERM_BP_DIRECT	GO:0006406~mRNA export from nucleus	3	0.6	0.772962	RBM8A, TPR, THOC2	470	100	16792	1.07183	1	0.999991	100
Annotation Cluster 20	Enrichment Score: 0.6748146002577995
Category	Term	Count	%	PValue	Genes	List Total	Pop Hits	Pop Total	Fold Enrichment	Bonferroni	Benjamini	FDR
GOTERM_MF_DIRECT	GO:0004866~endopeptidase inhibitor activity	4	0.8	0.0924779	CAST, SPINT2, CSTB, WFDC2	456	40	16881	3.70197	1	0.639505	77.081
GOTERM_MF_DIRECT	GO:0004869~cysteine-type endopeptidase inhibitor activity	3	0.6	0.233041	CAST, CSTB, WFDC2	456	34	16881	3.26645	1	0.883038	98.2192
GOTERM_BP_DIRECT	GO:0010951~negative regulation of endopeptidase activity	5	1	0.438617	CAST, SPINT2, CSTB, PEBP1, WFDC2	470	121	16792	1.47635	1	0.995815	99.9963
Annotation Cluster 21	Enrichment Score: 0.6539936380883601
Category	Term	Count	%	PValue	Genes	List Total	Pop Hits	Pop Total	Fold Enrichment	Bonferroni	Benjamini	FDR
GOTERM_CC_DIRECT	GO:0005751~mitochondrial respiratory chain complex IV	3	0.6	0.0444041	NDUFA4L2, COX4I1, COX5A	480	13	18224	8.76154	1	0.283463	47.5543
GOTERM_MF_DIRECT	GO:0004129~cytochrome-c oxidase activity	4	0.8	0.0461262	NDUFA4L2, COX4I1, CYB5A, COX5A	456	30	16881	4.93596	1	0.468441	51.1758
GOTERM_BP_DIRECT	GO:1902600~hydrogen ion transmembrane transport	5	1	0.0906132	UQCRH, NDUFA4L2, COX4I1, CYB5A, COX5A	470	61	16792	2.9285	1	0.806294	81.3136
KEGG_PATHWAY	hsa04260:Cardiac muscle contraction	6	1.2	0.121849	ATP1B3, UQCRH, COX4I1, COX5A, TPM4, TPM3	242	75	6879	2.27405	1	0.796774	81.162
KEGG_PATHWAY	hsa04932:Non-alcoholic fatty liver disease (NAFLD)	7	1.4	0.436203	CDC42, UQCRH, NDUFA4L2, RXRA, RAC1, COX4I1, COX5A	242	151	6879	1.31774	1	0.938069	99.9365
KEGG_PATHWAY	hsa05016:Huntington's disease	8	1.6	0.512152	UQCRH, NDUFA4L2, SLC25A6, PPARG, COX4I1, CLTC, COX5A, AP2M1	242	192	6879	1.1844	1	0.954814	99.9901
KEGG_PATHWAY	hsa05010:Alzheimer's disease	7	1.4	0.540138	ADAM10, UQCRH, NDUFA4L2, COX4I1, COX5A, GAPDH, CAPN1	242	168	6879	1.1844	1	0.955874	99.9954
KEGG_PATHWAY	hsa05012:Parkinson's disease	6	1.2	0.559915	UQCRH, NDUFA4L2, SLC25A6, COX4I1, COX5A, PARK7	242	142	6879	1.20108	1	0.958721	99.9974
KEGG_PATHWAY	hsa00190:Oxidative phosphorylation	4	0.8	0.851053	UQCRH, NDUFA4L2, COX4I1, COX5A	242	133	6879	0.854906	1	0.993161	100
Annotation Cluster 22	Enrichment Score: 0.6077859434078168
Category	Term	Count	%	PValue	Genes	List Total	Pop Hits	Pop Total	Fold Enrichment	Bonferroni	Benjamini	FDR
GOTERM_MF_DIRECT	GO:0004842~ubiquitin-protein transferase activity	13	2.6	0.179185	DTX4, UBE2E3, RNF7, HUWE1, UBE3A, RNF19A, UBR5, UBE2M, TRIM27, TRIM24, RBBP6, UBE2S, TTC3	456	329	16881	1.46279	1	0.815457	95.0102
GOTERM_MF_DIRECT	GO:0061630~ubiquitin protein ligase activity	8	1.6	0.240955	CDC42, RNF7, UBE3A, RNF19A, UBE2M, TRIM24, RBBP6, UBE2S	456	187	16881	1.58373	1	0.88981	98.4786
KEGG_PATHWAY	hsa04120:Ubiquitin mediated proteolysis	7	1.4	0.34786	UBE2E3, RNF7, HUWE1, UBE3A, UBR5, UBE2M, UBE2S	242	137	6879	1.4524	1	0.932259	99.588
Annotation Cluster 23	Enrichment Score: 0.5834541658255946
Category	Term	Count	%	PValue	Genes	List Total	Pop Hits	Pop Total	Fold Enrichment	Bonferroni	Benjamini	FDR
GOTERM_BP_DIRECT	GO:0007017~microtubule-based process	4	0.8	0.0784757	TUBB, DYNLL1, TUBA1C, TUBB4B	470	36	16792	3.96974	1	0.785355	76.3838
KEGG_PATHWAY	hsa04540:Gap junction	5	1	0.371737	TUBB, GJA1, GNAS, TUBA1C, TUBB4B	242	88	6879	1.61509	1	0.933292	99.7449
KEGG_PATHWAY	hsa04145:Phagosome	6	1.2	0.609069	TUBB, TFRC, RAC1, DYNC1H1, TUBA1C, TUBB4B	242	150	6879	1.13702	1	0.958063	99.9994
Annotation Cluster 24	Enrichment Score: 0.5340675778720659
Category	Term	Count	%	PValue	Genes	List Total	Pop Hits	Pop Total	Fold Enrichment	Bonferroni	Benjamini	FDR
GOTERM_BP_DIRECT	GO:0006950~response to stress	5	1	0.0906132	HSP90AB1, HSP90B1, HSP90AA1, EIF2AK1, HILPDA	470	61	16792	2.9285	1	0.806294	81.3136
KEGG_PATHWAY	hsa04915:Estrogen signaling pathway	5	1	0.459027	HSP90AB1, HSP90B1, HSP90AA1, FKBP4, GNAS	242	99	6879	1.43564	1	0.936259	99.9627
KEGG_PATHWAY	hsa05215:Prostate cancer	4	0.8	0.600852	HSP90AB1, AR, HSP90B1, HSP90AA1	242	88	6879	1.29207	1	0.960926	99.9992
Annotation Cluster 25	Enrichment Score: 0.4930155462383633
Category	Term	Count	%	PValue	Genes	List Total	Pop Hits	Pop Total	Fold Enrichment	Bonferroni	Benjamini	FDR
GOTERM_BP_DIRECT	GO:0048010~vascular endothelial growth factor receptor signaling pathway	8	1.6	0.00390825	VEGFB, CDC42, HSP90AA1, PAK2, VEGFA, WASF2, RAC1, CYFIP1	470	72	16792	3.96974	0.999949	0.19328	6.68157
KEGG_PATHWAY	hsa05211:Renal cell carcinoma	6	1.2	0.0806554	CDC42, PAK2, VEGFA, SLC2A1, RAC1, EGLN3	242	66	6879	2.58415	1	0.684181	66.0525
KEGG_PATHWAY	hsa04370:VEGF signaling pathway	4	0.8	0.361133	CDC42, PLCG2, VEGFA, RAC1	242	61	6879	1.86398	1	0.9359	99.6837
GOTERM_BP_DIRECT	GO:0031295~T cell costimulation	4	0.8	0.372289	CDC42, PAK2, RAC1, CD24	470	78	16792	1.83219	1	0.991406	99.9732
BIOCARTA	h_agrPathway:Agrin in Postsynaptic Differentiation	3	0.6	0.566094	CDC42, PAK2, RAC1	83	37	1625	1.58743	1	0.997104	99.9922
KEGG_PATHWAY	hsa04510:Focal adhesion	8	1.6	0.587875	VEGFB, CDC42, ITGA6, PAK2, VEGFA, RAC1, LAMC1, FLNB	242	206	6879	1.10391	1	0.96033	99.9989
KEGG_PATHWAY	hsa05212:Pancreatic cancer	3	0.6	0.67057	CDC42, VEGFA, RAC1	242	65	6879	1.31195	1	0.972494	99.9999
GOTERM_BP_DIRECT	GO:0050731~positive regulation of peptidyl-tyrosine phosphorylation	3	0.6	0.671851	VEGFB, PAK2, VEGFA	470	82	16792	1.30711	1	0.999904	100
KEGG_PATHWAY	hsa04014:Ras signaling pathway	7	1.4	0.810566	VEGFB, CDC42, PAK2, PLCG2, VEGFA, RAC1, PLA2G2A	242	226	6879	0.88044	1	0.989543	100
KEGG_PATHWAY	hsa04360:Axon guidance	4	0.8	0.828268	SEMA5A, CDC42, PAK2, RAC1	242	127	6879	0.895295	1	0.991071	100
KEGG_PATHWAY	hsa04010:MAPK signaling pathway	7	1.4	0.884742	CDC42, PAK2, JUND, RAC1, STMN1, MECOM, FLNB	242	253	6879	0.78648	1	0.995542	100
Annotation Cluster 26	Enrichment Score: 0.46645207887155354
Category	Term	Count	%	PValue	Genes	List Total	Pop Hits	Pop Total	Fold Enrichment	Bonferroni	Benjamini	FDR
GOTERM_CC_DIRECT	GO:0030666~endocytic vesicle membrane	5	1	0.0954908	WNT5A, CD9, UBA52, RPS27A, AP2M1	480	66	18224	2.87626	1	0.423155	75.9754
GOTERM_BP_DIRECT	GO:0000187~activation of MAPK activity	4	0.8	0.578082	WNT5A, ERP29, UBA52, RPS27A	470	107	16792	1.33561	1	0.999407	100
GOTERM_BP_DIRECT	GO:0051092~positive regulation of NF-kappaB transcription factor activity	4	0.8	0.722259	WNT5A, AR, UBA52, RPS27A	470	133	16792	1.07452	1	0.999969	100
Annotation Cluster 27	Enrichment Score: 0.4211705293454564
Category	Term	Count	%	PValue	Genes	List Total	Pop Hits	Pop Total	Fold Enrichment	Bonferroni	Benjamini	FDR
GOTERM_BP_DIRECT	GO:0038096~Fc-gamma receptor signaling pathway involved in phagocytosis	7	1.4	0.145118	HSP90AB1, CDC42, HSP90AA1, PLCG2, WASF2, RAC1, CYFIP1	470	127	16792	1.96924	1	0.898392	93.7266
KEGG_PATHWAY	hsa04666:Fc gamma R-mediated phagocytosis	6	1.2	0.170966	CDC42, MARCKSL1, PLCG2, WASF2, RAC1, MARCKS	242	84	6879	2.0304	1	0.838015	91.007
KEGG_PATHWAY	hsa04370:VEGF signaling pathway	4	0.8	0.361133	CDC42, PLCG2, VEGFA, RAC1	242	61	6879	1.86398	1	0.9359	99.6837
KEGG_PATHWAY	hsa04670:Leukocyte transendothelial migration	6	1.2	0.376881	CDC42, CLDN7, EZR, CLDN4, PLCG2, RAC1	242	115	6879	1.48308	1	0.931992	99.7705
KEGG_PATHWAY	hsa05205:Proteoglycans in cancer	9	1.8	0.402097	WNT5A, EIF4B, CDC42, SDC1, EZR, PLCG2, VEGFA, RAC1, FLNB	242	200	6879	1.27915	1	0.934362	99.865
KEGG_PATHWAY	hsa05120:Epithelial cell signaling in Helicobacter pylori infection	4	0.8	0.418492	CDC42, ADAM10, PLCG2, RAC1	242	67	6879	1.69705	1	0.935816	99.9055
KEGG_PATHWAY	hsa04014:Ras signaling pathway	7	1.4	0.810566	VEGFB, CDC42, PAK2, PLCG2, VEGFA, RAC1, PLA2G2A	242	226	6879	0.88044	1	0.989543	100
KEGG_PATHWAY	hsa04722:Neurotrophin signaling pathway	3	0.6	0.927528	CDC42, PLCG2, RAC1	242	120	6879	0.71064	1	0.998172	100
Annotation Cluster 28	Enrichment Score: 0.34726478178486486
Category	Term	Count	%	PValue	Genes	List Total	Pop Hits	Pop Total	Fold Enrichment	Bonferroni	Benjamini	FDR
GOTERM_MF_DIRECT	GO:0004879~RNA polymerase II transcription factor activity, ligand-activated sequence-specific DNA binding	3	0.6	0.253128	AR, RXRA, PPARG	456	36	16881	3.08498	1	0.890796	98.8097
GOTERM_MF_DIRECT	GO:0003707~steroid hormone receptor activity	3	0.6	0.447903	AR, RXRA, PPARG	456	56	16881	1.9832	1	0.97617	99.9879
GOTERM_BP_DIRECT	GO:0006367~transcription initiation from RNA polymerase II promoter	4	0.8	0.801089	AR, GTF2I, RXRA, PPARG	470	152	16792	0.940202	1	0.999996	100
Annotation Cluster 29	Enrichment Score: 0.17125087180683476
Category	Term	Count	%	PValue	Genes	List Total	Pop Hits	Pop Total	Fold Enrichment	Bonferroni	Benjamini	FDR
KEGG_PATHWAY	hsa05030:Cocaine addiction	3	0.6	0.516624	MAOA, GNAS, FOSB	242	49	6879	1.74034	1	0.954025	99.9912
KEGG_PATHWAY	hsa05031:Amphetamine addiction	3	0.6	0.678743	MAOA, GNAS, FOSB	242	66	6879	1.29207	1	0.973333	100
KEGG_PATHWAY	hsa05034:Alcoholism	5	1	0.873711	MAOA, CRH, GNAS, H2AFJ, FOSB	242	177	6879	0.802984	1	0.994702	100
Annotation Cluster 30	Enrichment Score: 0.023387092917504102
Category	Term	Count	%	PValue	Genes	List Total	Pop Hits	Pop Total	Fold Enrichment	Bonferroni	Benjamini	FDR
GOTERM_MF_DIRECT	GO:0004672~protein kinase activity	7	1.4	0.924611	PDK1, SRPK2, PAK2, PNCK, PRKDC, SRPK1, WEE1	456	359	16881	0.721833	1	0.999998	100
GOTERM_BP_DIRECT	GO:0006468~protein phosphorylation	9	1.8	0.943045	PDK1, SRPK2, ADAM10, PAK2, PNCK, ILF3, CPNE3, IGFBP3, SRPK1	470	456	16792	0.705151	1	1	100
GOTERM_MF_DIRECT	GO:0004674~protein serine/threonine kinase activity	6	1.2	0.975769	SRPK2, PAK2, PNCK, PRKDC, CPNE3, SRPK1	456	376	16881	0.59074	1	1	100
