# Supplementary material for: Single-cell analysis of pancreatic ductal adenocarcinoma identifies a novel fibroblast subtype associated with poor prognosis but better immunotherapy response
Source: Cell Discov. 2021 May 25;7:36. doi: 10.1038/s41421-021-00271-4 (PMC8149399; doi:10.1038/s41421-021-00271-4)
Supplement: Supplementary file 25 — Table S12 [file 41421_2021_271_MOESM25_ESM.xlsx]

## Sheet: Table S12-1
Marker genes of sub T cells cluster 0 (CD4+ memory T)
Gene_name	p_val	avg_logFC	pct.1	pct.2	p_val_adj
RPS12	0	0.503151	1	0.995	0
RPS3A	0	0.497348	0.999	0.988	0
EEF1A1	0	0.4927	1	0.999	0
RPS6	0	0.484435	1	0.997	0
TPT1	0	0.476162	0.996	0.983	0
RPL32	0	0.448813	1	0.998	0
RPL10	0	0.436136	1	1	0
RPL13	0	0.434591	1	0.999	0
RPL21	0	0.426699	1	0.996	0
RPL34	0	0.425119	1	0.997	0
RPL11	0	0.420811	1	0.997	0
RPS8	0	0.416111	0.999	0.989	0
RPS18	0	0.404852	1	0.999	0
RPS27A	0	0.396626	1	0.998	0
RPS13	0	0.395617	0.996	0.976	0
RPL9	0	0.392168	0.996	0.983	0
RPL3	0	0.379788	0.999	0.992	0
RPL18A	0	0.373899	1	0.996	0
RPS23	0	0.367439	0.999	0.992	0
RPL19	0	0.367094	0.998	0.994	0
RPL13A	0	0.366692	1	1	0
RPS2	0	0.353349	1	0.996	0
RPL30	2.47032822920623e-323	0.355288	0.999	0.991	4.27959662427688e-319
RPLP1	4.38137414732017e-319	0.352054	1	1	7.59029257281747e-315
RPL7	9.02293468653808e-315	0.361201	0.997	0.987	1.56313320509586e-310
RPS25	1.52564305582722e-310	0.336847	1	0.993	2.64302e-306
RPL39	6.9822e-299	0.327661	1	0.997	1.2096e-294
RPS27	3.28554e-295	0.332824	1	1	5.69187e-291
RPL10A	2.55211e-292	0.356422	0.995	0.973	4.42127e-288
RPL12	2.85713e-283	0.342459	0.996	0.985	4.9497e-279
RPS15A	9.15523e-281	0.298951	1	0.998	1.58605e-276
IL7R	2.43966e-279	0.471838	0.744	0.376	4.22647e-275
RPS4X	2.29149e-278	0.34038	0.999	0.993	3.96977e-274
RPS14	2.87022e-277	0.30593	1	0.999	4.97237e-273
RPL35A	7.1334e-260	0.305288	0.998	0.99	1.23579e-255
RPS3	4.35007e-258	0.309821	1	0.995	7.53606e-254
RPS28	1.11844e-255	0.291985	1	0.997	1.93759e-251
RPL37	3.55428e-252	0.326322	0.996	0.982	6.15743e-248
RPS16	1.04383e-250	0.32278	0.998	0.984	1.80834e-246
EEF1B2	1.90883e-247	0.404297	0.809	0.533	3.30685e-243
RPL22	1.37189e-246	0.336572	0.95	0.867	2.37666e-242
RPL18	3.59553e-243	0.317008	0.994	0.974	6.2289e-239
RPL41	5.91891e-243	0.26038	1	0.999	1.02539e-238
RPS5	7.18485e-238	0.324109	0.967	0.928	1.2447e-233
RPS20	7.05383e-235	0.310423	0.995	0.984	1.22201e-230
RPLP2	7.41936e-234	0.272714	1	0.998	1.28533e-229
RPL5	1.66169e-232	0.321037	0.96	0.906	2.87871e-228
LTB	5.54089e-229	0.470938	0.599	0.276	9.59903e-225
RPL26	5.7845e-229	0.275019	0.999	0.994	1.00211e-224
RPL8	1.36517e-227	0.302448	0.992	0.975	2.36502e-223
RPL31	1.90587e-227	0.28654	0.999	0.986	3.30173e-223
RPS9	3.82169e-227	0.30537	0.991	0.975	6.6207e-223
RPSA	1.84734e-223	0.336986	0.954	0.893	3.20032e-219
RPL36	4.05632e-223	0.288975	0.999	0.987	7.02717e-219
RPL14	3.98282e-218	0.298418	0.994	0.975	6.89984e-214
RPL23A	9.48325e-208	0.261813	1	0.996	1.64288e-203
RPL29	4.14043e-207	0.298178	0.988	0.962	7.17288e-203
RPL28	1.58335e-198	0.258202	1	0.998	2.74299e-194
RPL4	1.42373e-195	0.312045	0.914	0.789	2.46647e-191
RPLP0	2.40512e-192	0.31285	0.932	0.85	4.16662e-188
RPS19	6.56366e-181	0.264359	1	0.999	1.13709e-176
LDHB	2.85711e-178	0.320762	0.624	0.34	4.94965e-174
RPL27	4.49017e-165	0.257304	0.986	0.952	7.77878e-161
RPL6	1.71399e-161	0.261423	0.985	0.966	2.96932e-157
RACK1	4.33778e-149	0.257429	0.945	0.9	7.51476e-145
EIF3E	2.95188e-140	0.282052	0.624	0.372	5.11384e-136
NOP53	1.49857e-124	0.257243	0.661	0.417	2.59612e-120
PABPC1	3.58055e-118	0.266614	0.683	0.451	6.20294e-114
JUNB	4.3318e-76	0.328157	0.659	0.485	7.50441e-72
NFKBIA	6.60062e-71	0.268103	0.591	0.406	1.14349e-66

## Sheet: Table S12-2
Marker genes of sub T cells cluster 1 (actived CD8+T)
Gene_name	p_val	avg_logFC	pct.1	pct.2	p_val_adj
CCL4	0	0.798601	0.858	0.421	0
GZMK	0	0.744838	0.675	0.276	0
CCL5	0	0.713613	0.987	0.718	0
NKG7	0	0.614252	0.85	0.317	0
GZMA	0	0.590746	0.777	0.355	0
GZMH	1.02766e-238	0.445261	0.506	0.18	1.78032e-234
CD8A	2.83673e-229	0.358017	0.494	0.176	4.91435e-225
CD8B	2.92974e-227	0.347514	0.456	0.15	5.07549e-223
CST7	6.57142e-227	0.364697	0.651	0.307	1.13843e-222
HLA-DPB1	1.32866e-184	0.343762	0.589	0.295	2.30177e-180
CCL4L2	1.38239e-171	0.557149	0.436	0.168	2.39485e-167
CD74	4.04771e-171	0.417368	0.739	0.481	7.01225e-167
CMC1	4.08882e-145	0.376505	0.416	0.174	7.08347e-141
HLA-DRB1	1.0159e-136	0.316541	0.521	0.266	1.75995e-132
HLA-DPA1	3.77026e-132	0.266933	0.479	0.235	6.5316e-128
COTL1	7.25056e-128	0.301361	0.499	0.264	1.25609e-123
HCST	1.11022e-124	0.285281	0.751	0.512	1.92335e-120
PFN1	2.86629e-97	0.257339	0.931	0.866	4.96557e-93
HLA-DRA	5.18529e-89	0.281486	0.456	0.262	8.98299e-85
ACTB	7.64987e-86	0.276862	0.994	0.988	1.32526e-81
DUSP2	6.40676e-84	0.279168	0.513	0.308	1.10991e-79
IFNG	5.03317e-61	0.261267	0.179	0.067	8.71946e-57
CCL3	3.16947e-52	0.265826	0.223	0.105	5.49079e-48

## Sheet: Table S12-3
Marker genes of sub T cells cluster 2 (actived CD8+T)
Gene_name	p_val	avg_logFC	pct.1	pct.2	p_val_adj
MT-CO3	3.06131e-268	0.506816	1	0.993	5.30342e-264
MT-ATP6	4.16068e-259	0.522622	0.997	0.949	7.20797e-255
MT-CYB	9.26763e-259	0.489182	1	0.954	1.60552e-254
MT-ND4	1.29055e-258	0.498867	1	0.976	2.23575e-254
MT-CO2	9.50654e-252	0.508458	0.999	0.986	1.64691e-247
MT-ND2	4.72944e-238	0.483364	0.999	0.961	8.19329e-234
MT-ND3	2.61352e-220	0.50846	0.996	0.915	4.52767e-216
MT-ND1	6.19185e-219	0.467928	0.995	0.9	1.07268e-214
MT-CO1	8.44214e-211	0.413617	1	0.998	1.46252e-206
CCL4	9.7714e-188	0.711074	0.821	0.465	1.6928e-183
CCL5	2.42666e-172	0.299648	0.989	0.742	4.20394e-168
CCL4L2	5.31559e-107	0.710531	0.427	0.193	9.20873e-103
MT-ND5	6.48585e-81	0.288074	0.633	0.509	1.12361e-76
GZMK	2.13883e-58	0.294667	0.542	0.33	3.70531e-54
DNAJB1	1.2565e-22	0.257994	0.432	0.38	2.17677e-18

## Sheet: Table S12-4
Marker genes of sub T cells cluster 3 (CD8+ memory T)
Gene_name	p_val	avg_logFC	pct.1	pct.2	p_val_adj
MT-CO3	1.8542e-268	0.506816	1	0.993	3.21222e-264
MT-ATP6	2.68566e-259	0.522622	0.997	0.949	4.65264e-255
MT-CYB	5.66097e-259	0.489182	1	0.954	9.80707e-255
MT-ND4	8.08882e-259	0.498867	1	0.976	1.40131e-254
MT-CO2	6.24706e-252	0.508458	0.999	0.986	1.08224e-247
MT-ND2	3.13793e-238	0.483364	0.999	0.961	5.43614e-234
MT-ND3	1.89055e-220	0.50846	0.996	0.915	3.27519e-216
MT-ND1	4.02604e-219	0.467928	0.995	0.9	6.9747e-215
MT-CO1	5.03751e-211	0.413617	1	0.998	8.72699e-207
CCL4	9.41286e-188	0.711074	0.821	0.465	1.63068e-183
CCL5	2.365e-172	0.299648	0.989	0.742	4.09713e-168
CCL4L2	4.64742e-107	0.710531	0.427	0.193	8.05119e-103
MT-ND5	3.35945e-81	0.288074	0.633	0.509	5.8199e-77
GZMK	2.1268e-58	0.294667	0.542	0.33	3.68447e-54
CXCR4	3.28471e-45	0.221188	0.968	0.893	5.69042e-41
SRSF7	1.59815e-40	0.161423	0.435	0.385	2.76863e-36
REG1A	5.70613e-38	0.241824	0.293	0.244	9.8853e-34
PTPRC	5.16365e-31	0.10185	0.473	0.477	8.9455e-27
SAP18	8.68255e-31	0.00206185	0.278	0.345	1.50416e-26
H3F3B	1.04663e-30	0.188119	0.905	0.854	1.81319e-26
FUS	1.31305e-28	0.0567829	0.278	0.29	2.27473e-24
PRSS1	1.65628e-27	0.209919	0.279	0.216	2.86934e-23
DDX24	7.98765e-26	0.0589311	0.308	0.323	1.38378e-21
NCL	1.02772e-25	1.2696e-05	0.209	0.262	1.78042e-21
YWHAZ	1.1082e-25	0.00706103	0.267	0.324	1.91985e-21
MT-ND4L	1.66017e-25	0.145235	0.292	0.219	2.87608e-21
RGCC	1.75736e-25	0.229203	0.324	0.25	3.04445e-21
DUSP2	2.46007e-25	0.204256	0.441	0.337	4.26183e-21
PRSS2	3.01233e-25	0.201465	0.266	0.186	5.21856e-21
IFITM3	2.11812e-24	0.0227014	0.285	0.327	3.66942e-20
SRSF2	1.86849e-23	0.0616192	0.289	0.295	3.23697e-19
CALM2	3.48623e-23	0.00742919	0.469	0.544	6.03955e-19
CD44	7.22386e-23	0.0482462	0.321	0.344	1.25146e-18
DNAJB1	1.16245e-22	0.257994	0.432	0.38	2.01383e-18
CCNL1	3.68827e-22	0.0201544	0.211	0.239	6.38955e-18
MCL1	4.69133e-22	0.0928648	0.3	0.287	8.12727e-18
CCL3L1	5.20854e-22	0.13672	0.145	0.073	9.02327e-18
CTRB2	6.95369e-22	0.183837	0.271	0.211	1.20466e-17
ARHGAP9	7.24267e-22	0.00945896	0.092	0.109	1.25472e-17
SDCBP	7.51863e-22	0.0211136	0.161	0.187	1.30253e-17
CLPS	9.41193e-22	0.111721	0.163	0.124	1.63052e-17
UBC	1.4991e-21	0.166338	0.825	0.759	2.59705e-17
HSP90AA1	3.08127e-21	0.220221	0.815	0.731	5.33799e-17
SON	3.91719e-21	0.0531396	0.364	0.379	6.78615e-17
PIK3R1	5.38386e-21	0.079153	0.186	0.157	9.327e-17
KMT2E	1.35455e-20	0.0286791	0.209	0.228	2.34662e-16
CLEC2B	3.08974e-20	0.0876029	0.305	0.289	5.35266e-16
DYNLL1	3.65262e-20	0.0185977	0.3	0.348	6.32779e-16
TRA2B	1.20493e-19	0.0225125	0.201	0.225	2.08742e-15
ARGLU1	1.42401e-19	0.000957227	0.185	0.225	2.46695e-15
RBM8A	2.41081e-19	0.0158243	0.238	0.271	4.17648e-15
ANXA1	1.2779e-18	0.139392	0.449	0.437	2.21384e-14
HSPA1A	1.47493e-18	0.221545	0.391	0.29	2.55516e-14
YPEL5	3.53884e-18	0.0908462	0.234	0.214	6.13068e-14
SPINK1	5.27608e-18	0.124392	0.213	0.182	9.14027e-14
ELF1	5.92209e-18	0.0610287	0.279	0.279	1.02594e-13
IER2	6.07312e-18	0.0835565	0.274	0.256	1.05211e-13
ACAP1	9.88906e-18	0.00544357	0.256	0.299	1.71318e-13
RBM39	1.37253e-17	0.036968	0.329	0.35	2.37778e-13
HNRNPUL1	3.29103e-17	0.000593355	0.102	0.128	5.70137e-13
EZR	4.59123e-17	0.021095	0.171	0.194	7.95385e-13
NEAT1	7.48168e-17	0.0279869	0.427	0.483	1.29613e-12
CEBPB	7.70556e-17	0.00365525	0.148	0.181	1.33491e-12
AKNA	9.09064e-17	0.0230027	0.125	0.135	1.57486e-12
PPP2R5C	1.08458e-16	0.0157573	0.276	0.313	1.87893e-12
S100A6	1.49626e-16	0.130648	0.896	0.828	2.59212e-12
HSP90AB1	1.79765e-16	0.0652303	0.42	0.442	3.11424e-12
DDX17	2.22876e-16	0.0115781	0.169	0.192	3.86111e-12
AC245297.3	3.08729e-16	0.0298221	0.151	0.155	5.34842e-12
IGFBP7	4.16418e-16	0.064613	0.304	0.308	7.21402e-12
N4BP2L2	4.58423e-16	0.0315849	0.327	0.351	7.94172e-12
HNRNPU	4.89037e-16	0.00607798	0.201	0.233	8.47208e-12
STK17A	6.68728e-16	0.0326881	0.254	0.269	1.15851e-11
RUNX3	1.22652e-15	0.0423126	0.159	0.151	2.12483e-11
CST7	1.40781e-15	0.130491	0.435	0.368	2.43888e-11
WIPF1	2.32843e-15	0.0038909	0.178	0.208	4.03378e-11
TUBA4A	3.78767e-15	0.03886	0.261	0.281	6.56176e-11
REG3A	5.88949e-15	0.129755	0.135	0.099	1.0203e-10
SYNRG	8.11944e-15	0.00104071	0.069	0.084	1.40661e-10
FTL	8.79849e-15	0.0779926	0.971	0.925	1.52425e-10
BAG2	9.09228e-15	0.00113027	0.014	0.019	1.57515e-10
JUN	1.12418e-14	0.181307	0.544	0.485	1.94753e-10
STK4	1.19922e-14	0.0337405	0.308	0.326	2.07754e-10
PNISR	1.22056e-14	0.0211331	0.267	0.296	2.1145e-10
CELA3A	1.42382e-14	0.10346	0.171	0.136	2.46663e-10
DNAJB6	1.45679e-14	0.0201384	0.177	0.197	2.52375e-10
CTRB1	2.52102e-14	0.0930931	0.155	0.125	4.36742e-10
CGGBP1	3.05881e-14	0.000948147	0.087	0.105	5.29908e-10
RGS1	4.50886e-14	0.15031	0.655	0.556	7.81115e-10
TAX1BP1	5.43009e-14	0.00994248	0.139	0.157	9.40708e-10
AKAP9	5.94202e-14	0.0195025	0.154	0.167	1.0294e-09
CNOT6L	6.20654e-14	0.0602906	0.174	0.154	1.07522e-09
FAM133B	1.06144e-13	0.013234	0.13	0.147	1.83884e-09
HERPUD1	1.35093e-13	0.0547363	0.265	0.262	2.34035e-09
RSRP1	1.43207e-13	0.0265446	0.207	0.222	2.48092e-09
EIF5B	1.45302e-13	0.00248017	0.157	0.188	2.51722e-09
KIAA1551	1.98447e-13	0.00316536	0.15	0.178	3.43789e-09
SYTL3	2.09769e-13	0.0557775	0.176	0.155	3.63404e-09
POLR2J3.1	2.21201e-13	0.0228149	0.154	0.167	3.83209e-09
AP2B1	3.01545e-13	0.0012284	0.057	0.071	5.22396e-09
JUND	3.69372e-13	0.0930715	0.233	0.191	6.39899e-09
REG1B	4.49191e-13	0.0498707	0.09	0.086	7.78179e-09
CDC42SE2	5.47842e-13	0.0255084	0.208	0.221	9.49081e-09
SRRM1	7.07523e-13	0.01726	0.216	0.236	1.22571e-08
CELA3B	1.09751e-12	0.0726198	0.106	0.065	1.90132e-08
GPBP1	1.22094e-12	0.0057083	0.159	0.185	2.11516e-08
BTG1	1.31234e-12	0.096499	0.977	0.944	2.2735e-08
IGKC	1.52716e-12	0.0840858	0.505	0.44	2.64565e-08
KTN1	1.73589e-12	0.0231035	0.151	0.158	3.00726e-08
ANKRD11	1.91898e-12	0.0121431	0.11	0.121	3.32444e-08
CLEC2D	2.6325e-12	0.0256208	0.221	0.238	4.56054e-08
CPB1	2.72579e-12	0.0905186	0.149	0.113	4.72215e-08
DDX6	3.36338e-12	0.00926437	0.116	0.13	5.82671e-08
SERPINA1	4.45746e-12	0.0281406	0.055	0.047	7.7221e-08
LCN2	5.61064e-12	0.0863312	0.127	0.075	9.71986e-08
CD69	1.03961e-11	0.0923484	0.513	0.529	1.80102e-07
DDX3X	1.28809e-11	0.0177861	0.154	0.166	2.2315e-07
SIRT1	1.43009e-11	0.0102807	0.016	0.014	2.47749e-07
ITM2A	1.4343e-11	0.0212862	0.27	0.299	2.48478e-07
RNF19A	1.45838e-11	0.0320632	0.125	0.121	2.52649e-07
TUBA1A	1.60899e-11	0.0346249	0.184	0.187	2.78741e-07
IQGAP1	1.63799e-11	0.000645138	0.12	0.142	2.83765e-07
PRPF38B	1.75065e-11	0.011704	0.205	0.228	3.03283e-07
SELENOK	2.01008e-11	0.0183655	0.221	0.244	3.48227e-07
CST3	2.77945e-11	0.0216273	0.219	0.239	4.81512e-07
TAGAP	2.92787e-11	0.00718269	0.107	0.125	5.07225e-07
STT3B	3.05582e-11	0.00633325	0.069	0.078	5.29391e-07
STAT4	3.26388e-11	0.0310798	0.128	0.123	5.65434e-07
PPP1CB	3.28363e-11	0.0136577	0.186	0.213	5.68856e-07
HSPA5	3.72788e-11	0.0130385	0.19	0.211	6.45818e-07
CCNH	3.82319e-11	0.0209203	0.163	0.175	6.6233e-07
PDE12	3.90411e-11	0.00444122	0.019	0.021	6.76348e-07
RSRC1	4.47303e-11	0.00155159	0.043	0.053	7.74907e-07
HSPE1	4.82415e-11	0.00802474	0.326	0.372	8.35735e-07
AC058791.1	5.01107e-11	0.0347956	0.121	0.124	8.68117e-07
CRTAM	5.5119e-11	0.0632939	0.089	0.051	9.54882e-07
MMP7	5.61075e-11	0.0662706	0.113	0.081	9.72007e-07
FOS	6.0425e-11	0.128504	0.505	0.46	1.0468e-06
IER3	6.25842e-11	0.00752136	0.078	0.093	1.08421e-06
DGLUCY	6.97644e-11	0.00443866	0.028	0.031	1.2086e-06
EIF4A1	7.64548e-11	0.00617974	0.142	0.16	1.3245e-06
HLA-B	8.73691e-11	0.0854003	0.988	0.966	1.51358e-06
XPO1	1.00448e-10	0.0159768	0.061	0.058	1.74017e-06
IFNG	1.12287e-10	0.158097	0.13	0.084	1.94527e-06
XRN1	1.15618e-10	0.000181754	0.035	0.044	2.00296e-06
GSK3A	1.28579e-10	0.00168641	0.011	0.015	2.2275e-06
RBM5	1.41909e-10	0.0101907	0.06	0.064	2.45844e-06
DUSP1	1.57916e-10	0.107197	0.519	0.503	2.73574e-06
TRAT1	1.58975e-10	0.0172464	0.123	0.133	2.75407e-06
MYADM	1.91982e-10	0.0707299	0.139	0.103	3.3259e-06
PDE4B	2.32983e-10	0.0356936	0.1	0.089	4.0362e-06
DNAJA1	3.17508e-10	0.0822972	0.245	0.237	5.5005e-06
TACC1	3.60971e-10	0.00685522	0.065	0.072	6.25347e-06
KLRG1	3.6976e-10	0.0228504	0.112	0.117	6.40573e-06
HEXIM1	3.72182e-10	0.0257138	0.061	0.053	6.44768e-06
PDE7A	3.90978e-10	0.0202198	0.07	0.066	6.77331e-06
IVNS1ABP	4.48357e-10	0.0121681	0.067	0.072	7.76733e-06
FAM177A1	5.10835e-10	0.0295212	0.177	0.186	8.84971e-06
RNMT	6.57744e-10	0.0226813	0.107	0.107	1.13948e-05
WFDC2	7.35814e-10	0.0534874	0.078	0.049	1.27472e-05
SEC62	7.51312e-10	0.015926	0.243	0.263	1.30157e-05
ZNF131	7.85153e-10	0.00571496	0.047	0.052	1.3602e-05
TSC22D3	1.20417e-09	0.113346	0.771	0.737	2.08611e-05
HSPB1	1.21436e-09	0.0615191	0.339	0.35	2.10375e-05
PLA2G1B	1.59789e-09	0.0623711	0.104	0.075	2.76818e-05
CYTOR	1.62819e-09	0.0123465	0.222	0.247	2.82068e-05
PPP1R14B	1.85355e-09	0.0212978	0.075	0.077	3.21109e-05
POLR2B	2.33827e-09	0.00579812	0.082	0.092	4.05083e-05
IFRD1	2.48759e-09	0.0176616	0.085	0.088	4.30951e-05
KRT7	2.69125e-09	0.0538227	0.082	0.05	4.66232e-05
CTRC	2.93979e-09	0.0485377	0.12	0.105	5.09289e-05
ZFYVE28	3.33005e-09	0.00340856	0.029	0.034	5.76899e-05
TNRC6B	3.85983e-09	0.00358621	0.137	0.157	6.68676e-05
CLDND1	4.06536e-09	0.0369878	0.118	0.107	7.04282e-05
THEMIS	4.12383e-09	0.0111075	0.08	0.082	7.14413e-05
PNLIP	4.48487e-09	0.0718073	0.117	0.084	7.76959e-05
PTP4A1	4.86601e-09	0.0200191	0.078	0.077	8.42987e-05
KLF6	5.29373e-09	0.0504726	0.423	0.434	9.17085e-05
PAFAH1B1	6.21498e-09	0.00714349	0.066	0.072	0.000107668
SEC31A	6.66362e-09	0.000204435	0.047	0.057	0.000115441
CITED2	7.22609e-09	0.0437554	0.197	0.199	0.000125185
GCC2	7.94039e-09	0.00792668	0.178	0.197	0.000137559
CLK1	8.16163e-09	0.0254036	0.205	0.211	0.000141392
ANO9	8.30898e-09	0.00806686	0.021	0.02	0.000143945
TYK2	8.4361e-09	0.00119234	0.018	0.021	0.000146147
TACSTD2	9.112e-09	0.0447924	0.077	0.043	0.000157856
KIF21B	9.15202e-09	0.00432955	0.011	0.012	0.00015855
PPY	9.247e-09	0.143344	0.133	0.116	0.000160195
YTHDC1	9.26537e-09	0.00121269	0.073	0.087	0.000160513
CALD1	9.59349e-09	0.0142252	0.083	0.089	0.000166198
HCST	9.83536e-09	0.00845884	0.524	0.565	0.000170388
SNRNP200	1.00287e-08	0.0108796	0.075	0.078	0.000173737
AC004687.1	1.02117e-08	0.020379	0.058	0.054	0.000176908
WSB1	1.06235e-08	0.00384566	0.129	0.145	0.000184041
CD74	1.14241e-08	0.0227062	0.5	0.537	0.000197911
HSD17B7	1.16609e-08	0.00334418	0.03	0.034	0.000202014
UBE2B	1.26379e-08	0.0097107	0.145	0.159	0.000218939
PYHIN1	1.3234e-08	0.0382996	0.162	0.151	0.000229266
NADSYN1	1.41854e-08	0.000304728	0.027	0.033	0.000245748
HSPA1B	1.69471e-08	0.151406	0.3	0.244	0.000293592
SH2D1A	1.73989e-08	0.0335868	0.139	0.13	0.000301419
TC2N	1.75118e-08	0.0122247	0.102	0.106	0.000303375
KDM5A	1.86026e-08	0.00805981	0.065	0.069	0.000322271
SNTB1	2.14615e-08	0.00113784	0.008	0.009	0.000371799
ACTN4	2.23841e-08	0.000483311	0.088	0.104	0.000387781
IRF1	2.45094e-08	0.00215969	0.145	0.169	0.000424601
SLC7A7	2.59542e-08	2.26922e-05	0.002	0.003	0.00044963
OGT	2.6234e-08	0.00793301	0.082	0.088	0.000454478
JMJD6	2.65144e-08	0.0122197	0.074	0.077	0.000459335
TRIOBP	2.76952e-08	9.19753e-05	0.015	0.019	0.000479791
LYST	2.89438e-08	0.0391835	0.092	0.074	0.000501422
PTPN22	3.17325e-08	0.0241106	0.1	0.096	0.000549734
IRF2BP2	3.47559e-08	0.00818956	0.061	0.066	0.000602111
RSRC2	3.63984e-08	0.00488748	0.172	0.193	0.000630565
GABARAPL1	3.69562e-08	0.0381078	0.103	0.089	0.000640229
ZFP36	4.10171e-08	0.0566632	0.478	0.485	0.000710581
CPA2	4.20124e-08	0.0342144	0.051	0.035	0.000727822
NR4A2	4.30326e-08	0.0487254	0.136	0.123	0.000745497
CEMIP2	4.31347e-08	0.0152223	0.078	0.08	0.000747265
LZTR1	4.43642e-08	0.00336399	0.014	0.015	0.000768565
RBM34	4.92617e-08	0.00689889	0.021	0.021	0.000853409
CPA1	5.16392e-08	0.0519223	0.105	0.084	0.000894598
SLC38A2	5.5152e-08	0.0311015	0.108	0.097	0.000955453
RANBP2	6.27573e-08	0.0180254	0.054	0.049	0.00108721
ABHD3	6.8703e-08	0.00313642	0.049	0.055	0.00119021
BRD2	7.23352e-08	0.0152349	0.133	0.139	0.00125314
MYL9	7.48834e-08	0.00167478	0.07	0.081	0.00129728
TLE4	7.52555e-08	0.00626078	0.083	0.094	0.00130373
SLF1	7.90977e-08	0.0110562	0.051	0.052	0.00137029
FBXO4	8.12796e-08	0.0021195	0.019	0.022	0.00140809
CAB39	1.0089e-07	0.00203041	0.042	0.048	0.00174783
TNF	1.05267e-07	0.0513156	0.066	0.05	0.00182365
RAMP1	1.19349e-07	0.010154	0.023	0.021	0.00206759
CD8A	1.24556e-07	0.0848546	0.286	0.234	0.00215781
LIFR	1.35595e-07	0.00455009	0.006	0.005	0.00234906
IGHG4	1.52932e-07	0.0539594	0.126	0.095	0.0026494
AC016831.5	1.99388e-07	0.0299594	0.13	0.127	0.00345419
EIF1	2.01491e-07	0.0882219	0.971	0.957	0.00349064
SMIM22	2.02182e-07	0.0257182	0.042	0.03	0.0035026
SLC44A2	2.35711e-07	0.000491358	0.038	0.044	0.00408345
AC243960.1	2.39515e-07	0.00858073	0.055	0.06	0.00414936
MDK	2.40095e-07	0.0336986	0.085	0.069	0.0041594
OLFM4	2.40303e-07	0.0334487	0.036	0.029	0.00416301
DOK4	2.41822e-07	0.00124872	0.004	0.005	0.00418933
N4BP1	2.47922e-07	0.0066359	0.031	0.032	0.00429499
IWS1	2.53445e-07	0.00390569	0.047	0.052	0.00439069
TMA7	2.93829e-07	0.0304774	0.716	0.746	0.0050903
BTG2	3.08656e-07	0.0237375	0.145	0.151	0.00534716
FAM118A	3.11439e-07	0.0234689	0.068	0.058	0.00539538
ID2	3.31066e-07	0.0842763	0.482	0.459	0.00573539
CLDN10	3.77429e-07	0.0300666	0.043	0.024	0.00653858
TCOF1	3.80153e-07	0.00122519	0.026	0.031	0.00658577
AC243829.1	3.90723e-07	0.0368693	0.064	0.035	0.00676888
RPRD1A	4.02534e-07	0.00280352	0.024	0.027	0.0069735
AC114760.2	4.50992e-07	0.00910083	0.149	0.164	0.00781299
MAF	4.72411e-07	0.0182578	0.089	0.089	0.00818405
CCL2	4.9199e-07	0.00596835	0.044	0.054	0.00852323
B3GNT2	4.96669e-07	0.0136933	0.042	0.04	0.0086043
KRT8	5.33383e-07	0.0486794	0.115	0.087	0.00924033
FNBP4	6.94759e-07	0.00426701	0.085	0.095	0.012036
IQCB1	7.03566e-07	0.00750839	0.02	0.018	0.0121886
ZNHIT2	7.40519e-07	0.00144894	0.015	0.018	0.0128287
C8orf44	7.53307e-07	0.00122348	0.008	0.009	0.0130503
HSPG2	7.77344e-07	0.00924905	0.035	0.035	0.0134667
NKTR	7.77344e-07	0.000332166	0.164	0.184	0.0134667
ZEB2	8.00987e-07	0.0362449	0.09	0.077	0.0138763
KRT17	8.06987e-07	0.0166343	0.043	0.04	0.0139802
OTULINL	8.48643e-07	0.00394817	0.037	0.04	0.0147019
PHF10	9.27335e-07	0.00180528	0.017	0.02	0.0160651
TMED5	9.57303e-07	0.00382577	0.051	0.056	0.0165843
SLC4A7	1.00476e-06	0.00655759	0.073	0.079	0.0174065
CREM	1.03738e-06	0.0636446	0.233	0.226	0.0179716
F2R	1.06761e-06	0.0245667	0.081	0.069	0.0184952
ZMAT1	1.07077e-06	0.00483495	0.021	0.022	0.0185501
LTN1	1.09566e-06	0.00388889	0.025	0.027	0.0189812
JAM3	1.18844e-06	0.00176493	0.004	0.004	0.0205886
SF3B3	1.21295e-06	0.00548448	0.033	0.034	0.0210132
ALG12	1.30458e-06	9.26508e-05	0.017	0.021	0.0226006
RNPC3	1.30814e-06	0.0018788	0.021	0.026	0.0226623
ENC1	1.31516e-06	0.0163631	0.024	0.014	0.0227839
ZNF546	1.34021e-06	4.44385e-05	0.003	0.004	0.0232177
TMEM185B	1.38996e-06	0.000452817	0.009	0.012	0.0240797
HASPIN	1.53803e-06	0.001851	0.004	0.004	0.0266449
HLA-DQB1	1.60011e-06	0.0114824	0.098	0.106	0.0277203
HLA-A	1.65897e-06	0.0240303	0.989	0.968	0.02874
LDLRAD4	1.66818e-06	0.0174107	0.089	0.091	0.0288996
ANKRD36C	1.71824e-06	0.00577509	0.045	0.048	0.0297668
PRPF8	1.76163e-06	0.00687829	0.048	0.051	0.0305184
HAUS2	1.76736e-06	5.07674e-05	0.017	0.022	0.0306178
KDM5C	1.85433e-06	0.010451	0.019	0.014	0.0321244
CD81	2.02291e-06	0.0233296	0.078	0.067	0.0350449
ZNF831	2.08134e-06	0.00326656	0.076	0.085	0.0360571
AC026979.2	2.1381e-06	0.0303724	0.12	0.113	0.0370405
C1orf54	2.37781e-06	0.00130912	0.008	0.009	0.0411932
S100A13	2.67581e-06	0.0048371	0.065	0.071	0.0463557
ID1	2.68385e-06	0.0212905	0.056	0.049	0.046495
MARCKSL1	2.69174e-06	0.0144173	0.068	0.066	0.0466317
GOLPH3	2.816e-06	0.00314956	0.047	0.052	0.0487844
REL	2.88057e-06	0.0374063	0.128	0.116	0.049903
DTHD1	2.95205e-06	0.0306887	0.055	0.031	0.0511413
THUMPD3-AS1	2.99516e-06	0.0270103	0.12	0.114	0.0518882
FOSB	3.21576e-06	0.0731089	0.236	0.196	0.0557099
TTC14	3.37664e-06	0.00351069	0.093	0.103	0.0584969
ECI1	3.41948e-06	0.00138467	0.016	0.019	0.059239
AMD1	3.4797e-06	0.0129332	0.098	0.101	0.0602823
AL118516.1	3.61184e-06	0.004405	0.05	0.056	0.0625715
SLC7A5	3.70541e-06	0.0223255	0.056	0.05	0.0641925
AP001816.1	3.79283e-06	0.000729159	0.013	0.015	0.065707
POLR3F	3.83088e-06	0.000645413	0.008	0.01	0.0663662
ZNF267	4.01437e-06	0.00522872	0.038	0.039	0.069545
ZFP36L2	4.10408e-06	0.0791569	0.73	0.707	0.0710991
PYROXD1	4.24372e-06	0.000451774	0.021	0.024	0.0735182
KANSL1	4.28736e-06	0.00735107	0.081	0.085	0.0742742
AMY2A	4.31542e-06	0.0390509	0.058	0.039	0.0747603
FABP5	4.41786e-06	0.00720037	0.12	0.136	0.076535
SYCN	4.48329e-06	0.038955	0.077	0.062	0.0776686
TGFB1	4.51909e-06	0.0232998	0.061	0.054	0.0782887
PDE4DIP	4.55173e-06	0.00415984	0.029	0.032	0.0788543
DDIT3	4.56421e-06	0.00818956	0.059	0.063	0.0790704
EIF4G3	4.62008e-06	0.00618756	0.023	0.021	0.0800383
PRPF4B	4.68003e-06	0.000754113	0.091	0.103	0.0810769
GALNT11	4.72806e-06	0.0111901	0.036	0.032	0.081909
EML4	4.83727e-06	0.0182732	0.145	0.147	0.0838009
ABHD17A	4.84404e-06	0.00185542	0.045	0.053	0.0839182
MIDN	4.91038e-06	0.0168448	0.061	0.057	0.0850674
ZBTB7A	5.09943e-06	0.00262744	0.033	0.038	0.0883424
KRT19	5.20841e-06	0.048803	0.12	0.093	0.0902305
RBM38	5.55968e-06	0.00139548	0.038	0.045	0.0963158
POFUT1	5.87811e-06	0.0023576	0.009	0.009	0.101832
RBM23	6.26718e-06	0.00482678	0.068	0.074	0.108573
PITPNB	6.57525e-06	0.00080143	0.038	0.043	0.11391
ATP8A1	6.68318e-06	0.0134214	0.05	0.046	0.115779
GLS	6.72668e-06	0.0191346	0.067	0.06	0.116533
AC025164.1	7.11576e-06	0.00422376	0.074	0.083	0.123273
PPP2CB	7.12651e-06	0.00599675	0.019	0.018	0.12346
AC020916.1	7.24385e-06	0.0178549	0.089	0.094	0.125492
TGIF1	8.20161e-06	0.00418012	0.081	0.089	0.142085
GTF2A1	8.24399e-06	0.0043379	0.021	0.021	0.142819
DNM1	8.514e-06	6.61583e-05	0.003	0.004	0.147497
GTF2IRD2	8.68386e-06	0.00113215	0.015	0.017	0.150439
PRH1	8.91922e-06	0.00369938	0.036	0.039	0.154517
ANKRD28	9.20135e-06	0.0201701	0.089	0.095	0.159404
GSN	9.20907e-06	0.00224131	0.055	0.063	0.159538
EGOT	9.76724e-06	0.00148878	0.001	0.002	0.169208
FAM53C	1.00532e-05	0.014219	0.039	0.033	0.174161
TREM2	1.03109e-05	0.00590339	0.014	0.012	0.178627
AC044849.1	1.05709e-05	0.0191545	0.04	0.031	0.18313
UPF2	1.06332e-05	0.0123859	0.113	0.115	0.184209
YRDC	1.08429e-05	9.06142e-05	0.011	0.014	0.187843
ZNF280D	1.12416e-05	0.00250772	0.017	0.018	0.19475
OFD1	1.18039e-05	0.00637191	0.119	0.129	0.204491
POLR2A	1.21383e-05	0.00295393	0.041	0.047	0.210285
C15orf48	1.26088e-05	0.0370066	0.078	0.049	0.218435
CDK13	1.27824e-05	0.00127584	0.055	0.063	0.221442
KMT5B	1.32628e-05	0.00335398	0.023	0.025	0.229766
NAA50	1.33613e-05	0.0221796	0.086	0.077	0.231471
C21orf91	1.33877e-05	0.00202666	0.034	0.039	0.231929
KRT18	1.35318e-05	0.029415	0.088	0.074	0.234425
SERTAD1	1.36388e-05	0.0310559	0.095	0.082	0.236279
AKR7A3	1.38444e-05	0.000647497	0.003	0.003	0.23984
KCTD20	1.41171e-05	0.0102895	0.031	0.027	0.244565
MTERF1	1.41561e-05	4.84234e-05	0.013	0.016	0.24524
ELF3	1.51826e-05	0.0184354	0.06	0.058	0.263024
MGST2	1.55312e-05	0.00300416	0.026	0.029	0.269063
APBA2	1.57402e-05	0.00636132	0.053	0.056	0.272684
ZBTB1	1.57855e-05	0.00599102	0.046	0.049	0.273468
DOCK9-DT	1.65624e-05	0.000216326	0.001	0.001	0.286927
C1QB	1.70001e-05	0.0110326	0.042	0.041	0.29451
CXCR6	1.81559e-05	0.0193719	0.13	0.137	0.314532
MAML2	1.83423e-05	9.33231e-05	0.02	0.024	0.317762
SAMD3	1.84491e-05	0.0139713	0.092	0.092	0.319612
TENT5C	1.94941e-05	0.00693936	0.071	0.077	0.337715
ATP2B4	2.11579e-05	0.00723851	0.045	0.046	0.366539
YWHAG	2.11979e-05	7.91156e-05	0.039	0.046	0.367233
MRPL1	2.14329e-05	0.000662228	0.073	0.085	0.371304
EMP1	2.19164e-05	0.000703115	0.023	0.028	0.37968
C22orf46	2.24895e-05	0.00384067	0.021	0.023	0.389608
NUPR1	2.25796e-05	0.00479395	0.05	0.054	0.391168
CBLB	2.36582e-05	0.00321943	0.095	0.104	0.409854
SERTAD3	2.45913e-05	0.00472915	0.026	0.027	0.42602
SLC37A4	2.68314e-05	0.00211657	0.011	0.012	0.464828
CD96	2.71545e-05	0.0122661	0.18	0.188	0.470424
MTRNR2L12	2.72041e-05	0.0322674	0.071	0.05	0.471284
LINC02001	2.85983e-05	0.000451363	0.024	0.029	0.495437
MAP4K4	2.91196e-05	0.0044571	0.031	0.032	0.504468
CASC3	2.96682e-05	0.000659376	0.028	0.033	0.513971
DNHD1	3.02696e-05	0.000496618	0.003	0.004	0.524391
KLK1	3.05081e-05	0.0124238	0.019	0.014	0.528523
XCL2	3.08189e-05	0.0754509	0.183	0.148	0.533907
TMEM64	3.0867e-05	0.000388681	0.014	0.018	0.534741
NFAT5	3.26467e-05	0.00220355	0.038	0.042	0.565572
SUCO	3.37193e-05	0.00738947	0.023	0.02	0.584153
ALDH2	3.43476e-05	0.0118571	0.018	0.011	0.595037
HTRA1	3.50355e-05	0.00691375	0.018	0.016	0.606956
TCIM	3.8593e-05	0.0185241	0.05	0.041	0.668584
SLC16A11	3.87653e-05	0.000582732	0.003	0.004	0.671569
DGCR8	4.00499e-05	0.00267466	0.01	0.01	0.693825
AC004771.4	4.13739e-05	0.000302686	0.001	0.001	0.716762
RAP2C	4.22853e-05	0.00446283	0.041	0.044	0.73255
PRPF3	4.28908e-05	0.00269981	0.024	0.026	0.74304
ZNF331	4.55252e-05	0.0346407	0.127	0.118	0.788678
GZMA	4.59436e-05	0.0579619	0.49	0.432	0.795926
SETD5	4.7142e-05	0.00795964	0.05	0.05	0.816689
ZBTB44	4.84787e-05	0.000346725	0.033	0.039	0.839845
FOXP4	4.87613e-05	0.00124872	0.004	0.005	0.844741
SAFB2	4.91977e-05	0.000605301	0.071	0.081	0.8523
TUT4	4.98104e-05	0.0124112	0.068	0.066	0.862915
MMAA	5.02003e-05	0.000238961	0.008	0.009	0.86967
CLN8	5.05109e-05	0.009847	0.024	0.022	0.875051
SLC40A1	5.30359e-05	0.0124673	0.021	0.014	0.918794
AC246785.3	5.41925e-05	0.00895192	0.029	0.026	0.93883
ZMYM2	5.64905e-05	0.0201938	0.075	0.065	0.978642
MYSM1	5.99121e-05	0.000536094	0.02	0.024	1
LINC01116	6.37518e-05	0.00153381	0.015	0.017	1
HNRNPH1	6.39938e-05	0.0123917	0.231	0.249	1
MKNK2	6.53977e-05	0.00676898	0.03	0.03	1
GTF2I	6.57944e-05	0.00503601	0.065	0.069	1
MUC16	6.58448e-05	0.0117423	0.018	0.006	1
GADD45B	6.68193e-05	0.0347567	0.175	0.167	1
ZNF362	7.14212e-05	0.00188082	0.012	0.013	1
NPIPB5	7.27521e-05	0.00670901	0.019	0.015	1
EIF1AD	7.51974e-05	0.00353022	0.021	0.022	1
SAT1	7.5893e-05	0.0376315	0.389	0.389	1
PPP1R15A	7.67683e-05	0.0448503	0.228	0.212	1
CCDC9B	7.6974e-05	0.0126011	0.015	0.006	1
TBCD	8.17257e-05	0.0114405	0.06	0.057	1
DEFB1	8.56947e-05	0.00571239	0.027	0.029	1
ARAP2	8.58554e-05	0.017126	0.073	0.067	1
MFSD8	8.90091e-05	0.00377534	0.023	0.024	1
C5orf24	9.18541e-05	0.000118817	0.033	0.039	1
NAB1	9.42721e-05	0.00235802	0.016	0.018	1
DUSP4	9.82445e-05	0.0544013	0.125	0.097	1
SFTA2	9.91985e-05	0.0206134	0.033	0.018	1
REG3G	0.00010075	0.0258731	0.032	0.017	1
GRK2	0.000102601	5.83381e-05	0.04	0.046	1
AC011978.2	0.000102603	0.000389053	0.001	0.001	1
ABHD12	0.000102634	0.00137722	0.024	0.026	1
RALGAPA1	0.000104513	0.0186852	0.053	0.044	1
RALGAPB	0.000107812	0.00146678	0.018	0.021	1
TBC1D25	0.000108507	0.000644041	0.013	0.015	1
GGA2	0.000112764	0.00741995	0.045	0.044	1
ATXN2	0.000114156	0.000325765	0.028	0.033	1
RASGEF1B	0.000117218	0.030021	0.045	0.027	1
CTSK	0.000120995	0.00385963	0.023	0.024	1
ELMO3	0.000121776	0.000539459	0.004	0.005	1
MSLN	0.000129781	0.0192956	0.029	0.017	1
HSPA6	0.000132094	0.112999	0.101	0.072	1
MAP3K8	0.000133968	0.0123557	0.043	0.04	1
AC062017.1	0.000146725	0.000431517	0.009	0.012	1
TSPYL2	0.000149514	0.0297548	0.131	0.12	1
SIK3	0.000162936	0.00960823	0.021	0.018	1
GPRC5A	0.000170144	0.0188616	0.03	0.017	1
LYZ	0.000172714	0.013838	0.089	0.09	1
POLRMT	0.00017555	0.000984554	0.013	0.015	1
PSMA3-AS1	0.000178137	0.00409825	0.12	0.13	1
PIK3C2A	0.000178754	0.00453603	0.018	0.018	1
NEU1	0.000186303	0.024747	0.067	0.058	1
METTL7A	0.000187335	0.00140016	0.02	0.023	1
GEMIN5	0.000192092	0.000260177	0.006	0.007	1
FBXO30	0.000197177	0.00475959	0.007	0.006	1
C1QA	0.000208308	0.0128258	0.042	0.038	1
KDM4C	0.000209389	0.00250659	0.027	0.028	1
XPC	0.000210487	0.00215826	0.051	0.056	1
SEC23A	0.00021243	0.00059394	0.04	0.046	1
FTH1	0.000212976	0.039748	0.979	0.96	1
STRN	0.000213038	0.000923099	0.01	0.011	1
ENDOD1	0.000216709	0.00550732	0.013	0.01	1
ZFYVE16	0.000227388	0.00686195	0.018	0.014	1
EHMT1	0.000228628	5.30773e-05	0.026	0.03	1
EGR2	0.000229346	0.0175372	0.029	0.02	1
DNASE1	0.000230167	0.0042628	0.018	0.018	1
NLRP1	0.00025479	0.00557817	0.039	0.04	1
PRKAR2A	0.00025699	0.00148577	0.036	0.04	1
CRIP2	0.000266345	0.00648093	0.045	0.045	1
TM4SF1	0.000276067	0.0359306	0.101	0.08	1
XRRA1	0.000281713	0.00120072	0.029	0.034	1
JAML	0.000287056	0.00653946	0.118	0.126	1
LRMP	0.000290759	0.0105959	0.031	0.026	1
CDK11A	0.000299495	0.00653389	0.05	0.051	1
ARL13B	0.000302677	0.00429171	0.012	0.011	1
KANSL3	0.000303574	0.00783271	0.019	0.015	1
D2HGDH	0.000306264	0.00127034	0.024	0.027	1
SPAG1	0.000307384	0.0014832	0.006	0.006	1
RNF180	0.000316511	0.00403339	0.004	0	1
SYAP1	0.000326991	0.0175949	0.1	0.097	1
DUSP6	0.000331814	0.00420624	0.04	0.045	1
ZNF451	0.000340077	0.0025973	0.039	0.042	1
KIF11	0.000341386	0.000260177	0.006	0.007	1
CSKMT	0.000349893	0.01562	0.053	0.046	1
ITGA1	0.000350686	0.0294935	0.068	0.052	1
S100A16	0.000361701	0.0072222	0.047	0.048	1
TNFAIP3	0.00036743	0.0277512	0.282	0.29	1
ATF7IP	0.000367562	0.00320705	0.074	0.079	1
VPS13B	0.000376907	0.00373472	0.018	0.018	1
PLEC	0.000377557	0.0136682	0.051	0.046	1
PTPRJ	0.000379156	0.000134639	0.016	0.02	1
JOSD1	0.000379633	0.000429222	0.04	0.046	1
TSGA10	0.000381873	0.00359675	0.01	0.009	1
FAM3A	0.000387999	0.001835	0.026	0.029	1
ID3	0.000388128	0.00799838	0.071	0.079	1
JMY	0.000390811	0.00389747	0.023	0.024	1
CST6	0.000395556	0.0103601	0.021	0.01	1
GTF3C2	0.000401114	0.00145161	0.013	0.015	1
CAPN12	0.00040424	0.00621945	0.019	0.018	1
PITPNC1	0.00040483	0.000935573	0.054	0.06	1
TBCE	0.000423251	0.00476429	0.016	0.015	1
ZNF276	0.000424615	0.0103333	0.047	0.044	1
SRRT	0.000434677	0.00575776	0.045	0.047	1
HIVEP2	0.000435574	0.000579554	0.015	0.018	1
SYT13	0.000440126	0.00103621	0.001	0.001	1
HIST1H2BG	0.000454694	0.00474272	0.018	0.018	1
MXRA7	0.000464061	0.00316728	0.016	0.017	1
AL138930.1	0.000464851	0.00169956	0.004	0.005	1
GCH1	0.000469535	0.00191516	0.026	0.029	1
WDR73	0.000474126	0.000830706	0.022	0.025	1
DAB2IP	0.000489268	0.00797613	0.011	0.004	1
EVC2	0.000492503	0.00153048	0.003	0.003	1
KMT2E-AS1	0.000494853	0.00240734	0.063	0.07	1
PIGQ	0.000506396	0.00226251	0.013	0.014	1
CWF19L2	0.000514853	0.00330731	0.079	0.086	1
CDKN1A	0.000526659	0.0055837	0.051	0.055	1
CTNND1	0.000527556	0.00216395	0.018	0.02	1
KAT2B	0.000528615	0.000494088	0.019	0.023	1
ZNF358	0.000534504	0.00124872	0.005	0.005	1
UHRF2	0.000543567	0.00124135	0.032	0.036	1
CYP3A5	0.000545183	0.00972396	0.022	0.019	1
MGST1	0.000556603	0.000598915	0.021	0.025	1
C19orf33	0.00055734	0.0247787	0.051	0.035	1
KIAA0319L	0.000558636	0.000220019	0.021	0.025	1
LINC00513	0.000563867	0.00954313	0.053	0.054	1
EXTL2	0.000575235	0.00111877	0.006	0.006	1
CHD2	0.000588699	0.000308584	0.081	0.09	1
INTS6	0.000593749	0.0154996	0.091	0.091	1
PPP1R16B	0.000607413	0.00280946	0.021	0.023	1
SNIP1	0.000611872	0.000795378	0.008	0.01	1
CLDN4	0.000612254	0.0337567	0.075	0.054	1
EPHB6	0.000619129	0.0046524	0.014	0.011	1
NOTCH3	0.000630526	0.000303169	0.007	0.008	1
MAL2	0.000631738	0.0124811	0.026	0.014	1
BCL9L	0.000633994	0.000176262	0.014	0.017	1
MTRNR2L1	0.000648461	0.0154383	0.028	0.014	1
HACE1	0.000649089	0.00155129	0.004	0.003	1
LPCAT1	0.00067901	0.004477	0.025	0.026	1
MED13	0.000682771	0.00576079	0.031	0.029	1
EIF4G1	0.00068995	0.00286455	0.041	0.043	1
GPR174	0.000699352	0.011456	0.062	0.06	1
OPHN1	0.000706335	0.00394698	0.004	0	1
PHKA2	0.000709768	0.00116073	0.008	0.008	1
KRT2	0.000723842	0.000604706	0.001	0.002	1
PIP4K2A	0.000740079	0.00169598	0.15	0.163	1
TTC39B	0.000743427	0.00290094	0.028	0.029	1
TARSL2	0.000746971	0.0105952	0.048	0.045	1
MAPK1	0.000750775	0.00154103	0.08	0.089	1
MEPCE	0.000767192	0.00846158	0.019	0.015	1
GALNT1	0.000767424	0.00443004	0.028	0.028	1
MCM9	0.000782016	0.00548911	0.011	0.009	1
MAN1B1-DT	0.000799196	0.000517677	0.005	0.007	1
MAFB	0.000810886	0.00733925	0.012	0.009	1
FGD2	0.000814318	0.00112064	0.003	0.004	1
ZNF576	0.000837558	0.00266328	0.014	0.015	1
MBNL2	0.000847882	0.00441264	0.022	0.022	1
AUTS2	0.000854242	0.0194329	0.046	0.034	1
EXOC3-AS1	0.000865092	0.00152758	0.006	0.005	1
USP36	0.000874578	0.00920659	0.041	0.039	1
ZNF699	0.000892749	0.00427276	0.011	0.01	1
ZBED4	0.000903764	0.000303645	0.013	0.015	1
AL360270.3	0.000950284	0.00632159	0.009	0.002	1
WHRN	0.000950775	0.00677521	0.014	0.011	1
PATL2	0.00105632	0.00760043	0.044	0.044	1
RAMP2	0.00111312	0.00789934	0.019	0.016	1
DLG4	0.00111554	0.00187533	0.003	0.003	1
SPRR3	0.00111963	0.0106371	0.012	0.004	1
MIR4458HG	0.00112004	0.00710149	0.021	0.019	1
TIMP3	0.00113682	0.00483551	0.033	0.034	1
CXCL8	0.00113821	0.00487179	0.039	0.042	1
ANKMY1	0.00114128	0.00203118	0.011	0.012	1
GVQW3	0.00114407	0.000388999	0.003	0.003	1
WDR24	0.00115126	0.000667355	0.008	0.009	1
BDP1	0.00116082	0.00253867	0.07	0.075	1
MTRNR2L8	0.00117765	0.0231959	0.056	0.037	1
KDM1A	0.00119579	0.00276021	0.011	0.01	1
ZNF701	0.00120523	0.00201487	0.019	0.021	1
PCIF1	0.00123229	0.00138523	0.033	0.037	1
MESP1	0.00124035	0.001851	0.005	0.004	1
KDM2B	0.00124948	0.00363382	0.021	0.022	1
TPRA1	0.00126663	0.00236816	0.023	0.024	1
PTPRE	0.00128134	0.00191753	0.048	0.053	1
MAN2A1	0.00129163	0.0121811	0.03	0.024	1
RASGRP1	0.00132039	0.000730503	0.059	0.065	1
RHOB	0.00132978	0.017079	0.081	0.078	1
TRIM29	0.00134001	0.00309633	0.005	0.004	1
ZNF780B	0.00134748	0.00013233	0.009	0.011	1
ZNF354C	0.00135242	0.00196157	0.003	0.002	1
SLK	0.00136955	0.0101968	0.036	0.031	1
RAD52	0.00139974	0.00301026	0.006	0.004	1
TNIP3	0.00140138	0.0189197	0.043	0.03	1
SSPN	0.00142946	0.00195759	0.006	0.005	1
RCAN2	0.0014463	0.00313591	0.007	0.006	1
BCAR1	0.00146364	0.0019781	0.006	0.006	1
SPATC1L	0.00149022	4.54977e-06	0.009	0.012	1
EFNB1	0.00151713	0.00349159	0.01	0.008	1
CADPS	0.00154501	0.00569989	0.008	0.002	1
ARRDC3	0.0015522	0.0183403	0.097	0.093	1
PLXDC1	0.00157912	0.000346214	0.014	0.016	1
AGR2	0.00159535	0.0113067	0.039	0.036	1
FAM199X	0.00159774	0.0055852	0.018	0.016	1
CELA2A	0.00161341	0.0241583	0.045	0.029	1
SLC30A6	0.00164949	0.000581131	0.01	0.011	1
UBB	0.00165793	0.0418074	0.745	0.758	1
HOOK2	0.00168199	0.0015485	0.021	0.023	1
FGGY	0.00172723	0.00260911	0.011	0.011	1
NOM1	0.00172962	0.00240286	0.024	0.027	1
CEP192	0.00180406	0.0023576	0.01	0.009	1
SELENOI	0.00180838	0.0033593	0.011	0.01	1
ZNF429	0.00183865	2.77864e-05	0.015	0.018	1
TOE1	0.00184805	0.000175789	0.012	0.014	1
ITM2C	0.00185105	0.033515	0.135	0.119	1
ATR	0.00185512	0.00049534	0.012	0.014	1
AC091729.3	0.00188908	0.00124652	0.007	0.007	1
KDM2A	0.00196721	0.00305511	0.045	0.047	1
ABHD5	0.00200495	0.00252103	0.026	0.029	1
CD8B	0.00200588	0.0525686	0.239	0.208	1
PRPF39	0.0020104	0.000791171	0.016	0.019	1
PUM1	0.0020143	0.00199903	0.039	0.042	1
SEC24C	0.0020191	0.00212812	0.016	0.017	1
SH3GLB2	0.00207215	0.000790132	0.018	0.021	1
LRP5L	0.00219827	0.0014832	0.006	0.006	1
CBR4	0.00226429	0.00185147	0.029	0.031	1
PRIMPOL	0.00229577	0.00053776	0.014	0.015	1
ARNT	0.00230241	0.00119641	0.014	0.016	1
SND1-IT1	0.00233439	0.00565225	0.018	0.015	1
STAB1	0.00235434	0.00433024	0.009	0.007	1
DSP	0.00235434	0.00433024	0.009	0.007	1
KIR2DL3	0.0023928	0.0007521	0.008	0.01	1
ANKAR	0.00240591	0.00122348	0.009	0.009	1
ZNF827	0.00242134	2.61051e-05	0.01	0.012	1
SRGN	0.00253844	0.0290661	0.883	0.852	1
ASTE1	0.00255213	0.00635392	0.02	0.017	1
ST7	0.00258079	0.00279212	0.008	0.006	1
GPATCH2	0.00260554	0.00122519	0.027	0.03	1
PTPRK	0.00262423	0.00574111	0.011	0.007	1
NBPF19	0.00265475	0.00558282	0.024	0.023	1
CDK5R1	0.00266979	0.00165496	0.006	0.006	1
YBX3	0.00268842	0.0187917	0.051	0.04	1
SLPI	0.00272018	0.0227931	0.061	0.047	1
GK5	0.00278697	0.00287304	0.014	0.015	1
ITGA6	0.00279923	0.00171733	0.021	0.022	1
ZNF217	0.00280549	0.00396281	0.025	0.025	1
PAXIP1-AS2	0.00281007	0.00299716	0.01	0.009	1
KIAA1468	0.00283922	0.00308901	0.015	0.015	1
ITIH5	0.00284016	0.0030765	0.005	0.004	1
MIRLET7BHG	0.00284154	0.00285812	0.007	0.005	1
HIPK3	0.0029832	0.000472532	0.023	0.026	1
RCAN1	0.00304217	0.000558931	0.013	0.015	1
VSIG2	0.00305864	0.00953527	0.014	0.006	1
EPCAM	0.00307269	0.0130654	0.039	0.033	1
PKP4	0.00308642	0.00337884	0.011	0.01	1
CUX1	0.00311031	0.00215956	0.022	0.023	1
PPP1R16A	0.00319128	0.00480471	0.013	0.011	1
CAPN7	0.00319145	0.00311394	0.026	0.027	1
WDR34	0.00321428	0.000303802	0.014	0.017	1
HIPK1	0.00326801	0.00264974	0.042	0.045	1
CTXN1	0.00329716	0.00332256	0.004	0	1
PON2	0.00330095	0.00388538	0.018	0.017	1
RBMXL1	0.00330529	0.00340281	0.016	0.016	1
ANKRD49	0.0033191	0.00407247	0.064	0.068	1
MIAT	0.00332065	0.00925641	0.05	0.048	1
TSPAN1	0.00346454	0.0142481	0.028	0.015	1
EOMES	0.00346995	0.0252256	0.076	0.059	1
DBN1	0.00351603	0.00222217	0.013	0.012	1
MISP	0.00351708	0.00279817	0.005	0.003	1
XIST	0.00353095	0.0186353	0.06	0.055	1
FHL2	0.00353298	0.00469505	0.021	0.02	1
HIST2H2AC	0.00361223	0.00327683	0.021	0.022	1
BRD9	0.00367023	0.00824281	0.046	0.045	1
KIAA0355	0.00368099	0.00328901	0.025	0.025	1
SAA1	0.00371704	0.00931578	0.008	0.004	1
HLA-DQA2	0.00380722	0.0154122	0.036	0.022	1
AFF4	0.00380761	0.00230657	0.05	0.053	1
FAM215B	0.00388508	0.000242982	0.034	0.038	1
RBM20	0.00394741	0.00289062	0.004	0.001	1
SKIL	0.00396359	0.00908009	0.075	0.075	1
INTU	0.00398365	0.000151697	0.001	0.002	1
IDH1-AS1	0.00398365	0.000151697	0.001	0.002	1
RB1	0.00399762	0.00315932	0.025	0.026	1
AC103702.2	0.00400577	0.00983958	0.022	0.015	1
AP001462.1	0.00404768	0.000131158	0.005	0.006	1
MIR155HG	0.00414728	0.00595413	0.03	0.031	1
MAFF	0.00422658	0.0113612	0.041	0.037	1
AASS	0.00423897	0.00471408	0.006	0.002	1
LENG8	0.00427755	0.00764702	0.053	0.053	1
ANGPT2	0.00437626	0.00272035	0.009	0.009	1
TRIP6	0.00446936	0.00317418	0.015	0.015	1
KLF5	0.00451651	0.0110441	0.017	0.01	1
RALGDS	0.00451699	0.00364309	0.036	0.038	1
AC005332.6	0.00458422	0.00314282	0.005	0.003	1
PIGR	0.00463828	0.004809	0.013	0.016	1
GP2	0.00464063	0.0188602	0.044	0.033	1
AFTPH	0.00473477	0.00168414	0.028	0.031	1
CCDC14	0.00477556	0.00584424	0.049	0.049	1
CEL	0.00479919	0.00761095	0.018	0.015	1
RBM15B	0.00483984	0.000962167	0.015	0.017	1
TCEANC	0.0049122	0.00150114	0.009	0.009	1
ADAP2	0.00498915	0.00443631	0.005	0.002	1
REV3L	0.00501375	0.00661878	0.034	0.032	1
HYPK	0.00509007	0.00290524	0.013	0.012	1
HLA-DRB5	0.00511025	0.0287643	0.065	0.049	1
ZBTB43	0.00511603	0.00522807	0.03	0.03	1
MALAT1	0.00511882	0.0581747	1	1	1
AMBP	0.0052442	0.00723669	0.016	0.012	1
ASPN	0.00528837	0.00271124	0.021	0.021	1
ANKDD1A	0.00529287	0.000475157	0.003	0.003	1
LEKR1	0.00536331	0.000237997	0.001	0.002	1
ETFDH	0.00539212	0.00183857	0.025	0.026	1
HSH2D	0.00546718	0.00036746	0.028	0.031	1
ZNF609	0.00549196	0.0058181	0.024	0.023	1
MTMR3	0.005562	0.00268886	0.013	0.013	1
CEP78	0.00556222	0.00317298	0.021	0.021	1
SIAH1	0.00559016	0.00130447	0.011	0.013	1
KDM7A	0.0055923	0.00463132	0.018	0.016	1
PRMT9	0.00560627	0.00417915	0.05	0.053	1
RNF141	0.00564415	0.000855043	0.016	0.018	1
FAM161B	0.00566393	0.000798588	0.002	0.002	1
FAAP100	0.00572775	0.00237279	0.013	0.012	1
AP1B1	0.00576209	0.00248261	0.02	0.02	1
EGR1	0.00584513	0.0116827	0.091	0.091	1
CALCOCO1	0.00587372	0.00149662	0.028	0.031	1
CCDC93	0.0059344	0.000728268	0.015	0.017	1
TLE3	0.00596564	0.00185147	0.028	0.03	1
SRSF6	0.00600599	0.00560819	0.083	0.087	1
CYGB	0.00603723	0.000667355	0.008	0.008	1
IQCK	0.00610401	0.000927262	0.003	0.003	1
CAPN8	0.00617178	0.00568662	0.008	0.005	1
LCORL	0.00633329	0.00513505	0.015	0.012	1
EPS15	0.00634479	0.0112869	0.073	0.07	1
CCL13	0.00639195	0.00441727	0.005	0.001	1
IER5	0.00643026	0.00765022	0.045	0.043	1
BMPR2	0.00643471	0.00322572	0.019	0.018	1
SLC22A18	0.00648891	0.00203908	0.019	0.02	1
RANBP9	0.00650537	0.000852657	0.02	0.022	1
ERRFI1	0.00651909	0.0135247	0.033	0.025	1
SLC25A37	0.00657139	0.00108998	0.039	0.043	1
SPIN4	0.00676328	0.00126966	0.005	0.005	1
RAB25	0.00683201	0.0047487	0.01	0.008	1
ADRB2	0.00691808	0.00658222	0.046	0.048	1
ZC3H6	0.00700356	0.00409556	0.038	0.038	1
B4GALT1	0.00711418	0.0064407	0.065	0.067	1
IL2	0.00713833	0.011322	0.016	0.016	1
PIWIL4	0.00718501	0.000324304	0.001	0.002	1
AL356019.2	0.00718501	0.000324304	0.001	0.002	1
GSK3B	0.00722124	0.00317181	0.029	0.03	1
VCAM1	0.00728672	0.00983973	0.016	0.007	1
AC079922.2	0.00730349	0.00141036	0.013	0.014	1
EPHA1-AS1	0.00731467	0.00045116	0.026	0.03	1
NADK	0.00744738	0.00159823	0.016	0.017	1
ADIRF	0.00768312	0.0177693	0.071	0.063	1
TRAV21	0.00772298	0.00278417	0.003	0	1
RB1-DT	0.00772298	0.00278417	0.003	0	1
DHRS2	0.00776652	0.00299694	0.003	0.001	1
ANKRD36B	0.0078493	0.00965584	0.032	0.026	1
KISS1R	0.0078791	9.19057e-07	0.002	0.003	1
SH2B3	0.00789216	0.000474356	0.009	0.01	1
ST20-AS1	0.00792697	0.000948437	0.004	0.004	1
C11orf45	0.00803343	0.000821	0.001	0	1
SLITRK4	0.00804332	0.00233182	0.003	0	1
DXO	0.008088	9.12964e-05	0.014	0.016	1
ATP2C1	0.00813459	0.000155932	0.018	0.021	1
ATP1B1	0.00827594	0.0154876	0.065	0.058	1
AKAP8L	0.00833587	0.0145964	0.039	0.028	1
AC009133.1	0.00836797	0.000945551	0.008	0.009	1
PRKCQ	0.00839507	0.000472532	0.025	0.027	1
PIP4K2C	0.00853431	0.000538182	0.011	0.012	1
CITED4	0.00858387	0.00670901	0.019	0.015	1
CTC1	0.00865292	0.000516932	0.009	0.011	1
TSC22D1	0.00867933	3.98868e-05	0.043	0.048	1
LAMB1	0.00868253	0.0008165	0.009	0.01	1
HIST1H1C	0.00878832	0.0114837	0.079	0.08	1
ATAT1	0.00880485	0.00321479	0.009	0.008	1
SLC4A4	0.00887857	0.00490451	0.025	0.027	1
SMURF2	0.00906596	0.000809915	0.022	0.024	1
ZNF493	0.00907866	0.00176104	0.033	0.036	1
ITGA4	0.00908727	0.0054143	0.07	0.072	1
CDC23	0.00911486	0.000580603	0.012	0.013	1
ACSS1	0.00938271	0.00107827	0.029	0.031	1
PCDH17	0.00952645	8.7152e-05	0.002	0.002	1
AL139220.2	0.0095727	0.000410619	0.001	0.001	1
DBR1	0.00982409	0.00193802	0.017	0.017	1
TGFBR1	0.0101053	0.00117564	0.014	0.015	1
BTBD6	0.0102666	0.00229214	0.009	0.009	1
USP9Y	0.0103089	0.00447136	0.015	0.013	1
ARHGAP33	0.0104715	0.00105563	0.004	0.004	1
HOMER1	0.0109102	0.00244328	0.008	0.008	1
ATF3	0.0109713	0.0286753	0.078	0.062	1
KLHL20	0.0109736	0.000910973	0.028	0.031	1
CDK17	0.0110401	0.000785014	0.029	0.032	1
MAPRE2	0.0111839	0.00707259	0.043	0.04	1
ADAM28	0.0111925	0.0053486	0.011	0.008	1
TMEM200A	0.0114544	0.00256909	0.01	0.01	1
CARD9	0.0114786	0.000173392	0.002	0.002	1
TCTN2	0.0114786	0.000173392	0.002	0.002	1
ADAP1	0.0114892	0.00517717	0.011	0.008	1
SUMF1	0.0115343	0.00111504	0.011	0.011	1
TJAP1	0.0115932	0.000239597	0.012	0.014	1
DDX11	0.0116865	0.00426343	0.01	0.007	1
ZWILCH	0.0117157	0.00258911	0.011	0.01	1
RRP12	0.0117252	0.00169625	0.007	0.007	1
SMCR5	0.0119432	0.000753056	0.008	0.009	1
TRPM7	0.0119444	0.000219658	0.019	0.022	1
EPG5	0.0122188	0.00158073	0.013	0.014	1
KDM3A	0.0125083	0.00545136	0.019	0.017	1
AC137932.3	0.0126009	0.00893433	0.013	0.006	1
QPCTL	0.012676	0.000496941	0.001	0.001	1
EPHB3	0.012676	0.000496941	0.001	0.001	1
HSPA13	0.0129112	0.00134346	0.016	0.017	1
PLXNB2	0.0129457	0.00527532	0.017	0.014	1
PURB	0.0131667	0.0014206	0.022	0.024	1
RAD18	0.0131843	0.00161047	0.008	0.008	1
TTF1	0.0133247	0.000529364	0.055	0.06	1
NANS	0.0133653	0.000428638	0.048	0.053	1
NF1	0.0133993	0.000157478	0.024	0.027	1
CKAP2L	0.013663	0.000474889	0.004	0.006	1
KIF3C	0.0137388	2.26922e-05	0.003	0.003	1
ADRB1	0.0137797	0.00025964	0.002	0.002	1
POGLUT1	0.0139011	0.000685422	0.018	0.019	1
IFI27	0.0139717	0.0182565	0.142	0.141	1
UBE2S	0.0139819	0.00677214	0.057	0.058	1
B3GAT2	0.0142247	0.00103824	0.051	0.056	1
MSX1	0.0142462	0.00269776	0.003	0	1
INSR	0.0143994	0.00418723	0.012	0.01	1
OLR1	0.0145466	0.00445395	0.01	0.008	1
CCR1	0.0145533	0.00159823	0.016	0.017	1
CKB	0.0145825	0.00249829	0.011	0.012	1
CCDC141	0.014694	0.00171686	0.008	0.008	1
IPO8	0.015225	0.00455659	0.014	0.014	1
RYK	0.0153106	0.00259258	0.018	0.018	1
SGPL1	0.0153786	0.00168317	0.016	0.017	1
R3HDM2	0.0154363	0.00349968	0.041	0.043	1
AC124312.1	0.0157704	0.000108873	0.003	0.003	1
APBB2	0.0157892	0.00146514	0.004	0.003	1
FXYD3	0.0158328	0.0224311	0.073	0.06	1
DICER1	0.0158879	0.00158032	0.028	0.03	1
MIR22HG	0.0159344	0.000410297	0.007	0.008	1
KCTD12	0.0159943	0.000560359	0.007	0.008	1
AC104695.3	0.0160667	0.00306337	0.004	0.001	1
THAP12	0.0162497	3.10997e-05	0.024	0.027	1
ZNF525	0.0162938	0.00142076	0.005	0.005	1
TSEN2	0.0163556	0.00126742	0.008	0.008	1
AC005523.2	0.0164767	0.000345895	0.002	0.002	1
TGFBR3L	0.0166692	0.00199857	0.006	0.006	1
RASL12	0.0166706	0.000583271	0.001	0.001	1
ZNF662	0.0166706	0.000583271	0.001	0.001	1
KBTBD4	0.0168963	4.84234e-05	0.014	0.016	1
MCOLN2	0.0169053	0.003376	0.017	0.017	1
PPP6R2	0.0170366	0.00789378	0.029	0.025	1
SH3BP4	0.0174606	0.00445533	0.006	0.002	1
LGALS2	0.0175086	0.00524448	0.01	0.007	1
PRKCI	0.0176386	0.00226251	0.013	0.013	1
TMEM234	0.017719	0.00109054	0.014	0.015	1
CWC25	0.0177648	0.0026476	0.065	0.069	1
LLGL2	0.0179912	0.00307565	0.019	0.019	1
TRBV11-2	0.0180042	0.000907411	0.001	0	1
RDH12	0.0180042	0.000907411	0.001	0	1
NR2F2-AS1	0.0180392	0.0022454	0.003	0	1
UGT2B15	0.0180392	0.0022454	0.003	0	1
COG1	0.0182774	0.00199873	0.018	0.018	1
SORBS2	0.0183086	0.00970777	0.018	0.012	1
RBM48	0.0187548	0.000240849	0.02	0.023	1
PAK3	0.0187618	4.44385e-05	0.003	0.004	1
CXCL2	0.0188433	0.0188402	0.046	0.036	1
CSGALNACT2	0.0194025	9.59794e-05	0.029	0.032	1
NINJ2	0.0195225	0.00421555	0.028	0.028	1
ATG16L1	0.0196366	0.0021238	0.019	0.02	1
FCRL6	0.0196765	0.011207	0.041	0.035	1
LPGAT1	0.0198855	0.0072544	0.033	0.029	1
NRP1	0.0200712	0.00165176	0.009	0.009	1
ZNF562	0.0201047	0.00133868	0.019	0.021	1
MMP11	0.0202637	0.00747356	0.024	0.021	1
RGS2	0.0205815	0.0126229	0.193	0.197	1
KIF20A	0.0205938	0.000281257	0.003	0.003	1
CAV1	0.0208016	0.00240793	0.014	0.015	1
ARHGEF39	0.0209042	0.000130567	0.003	0.004	1
GMDS-DT	0.0210956	0.00156017	0.013	0.013	1
HMGXB3	0.0211121	0.000960706	0.017	0.018	1
FILIP1L	0.0211146	0.00068858	0.008	0.009	1
COG3	0.0213109	0.00144102	0.023	0.024	1
TBL1X	0.0215055	0.00446268	0.013	0.011	1
CR381653.1	0.0217551	0.000669608	0.001	0.001	1
EGR4	0.0217551	0.000669608	0.001	0.001	1
ADM2	0.0217551	0.000669608	0.001	0.001	1
USP49	0.0229701	0.00133715	0.003	0.002	1
EBLN2	0.0230837	0.00186041	0.011	0.012	1
MEF2A	0.0231402	0.00207515	0.023	0.023	1
DDAH1	0.023153	0.00191266	0.007	0.006	1
MACROD2	0.0232497	0.000518428	0.002	0.002	1
FAM239A	0.0232497	0.000518428	0.002	0.002	1
ETV5	0.0233943	0.00183039	0.004	0.004	1
ANKEF1	0.0234202	0.00036746	0.003	0.003	1
ATXN7	0.0236252	0.00477515	0.014	0.012	1
AC020928.2	0.0238149	0.00261136	0.003	0.001	1
Z84485.1	0.0238149	0.00261136	0.003	0.001	1
FXYD2	0.0238571	0.00432911	0.064	0.074	1
CAMK2N1	0.0238851	0.0115055	0.027	0.02	1
MBOAT2	0.0241955	0.00199857	0.007	0.006	1
ZNF100	0.02427	0.00477053	0.008	0.004	1
NCOR2	0.0243235	0.000851472	0.024	0.026	1
STXBP3	0.0243938	0.00379052	0.036	0.037	1
CEACAM5	0.0245173	0.00537343	0.008	0.003	1
ESRRA	0.024623	0.00136163	0.019	0.02	1
LAD1	0.024688	0.00584505	0.011	0.007	1
L2HGDH	0.0250334	0.000152235	0.004	0.004	1
ANO8	0.025037	0.00419666	0.006	0.003	1
SCAF1	0.0253027	0.000346162	0.013	0.014	1
AL021453.1	0.0253046	4.76343e-05	0.011	0.013	1
PLB1	0.0258111	0.00135809	0.003	0.003	1
DUSP14	0.0261242	0.000559881	0.009	0.01	1
PARP15	0.0261254	0.00351102	0.021	0.021	1
BICD1	0.0262742	0.00432955	0.016	0.012	1
HABP4	0.0264652	0.00256365	0.013	0.012	1
AL355353.1	0.0265421	0.000453671	0.003	0.003	1
HACD2	0.0265458	0.00161869	0.017	0.018	1
LHFPL6	0.0271635	0.00124217	0.011	0.012	1
AMY2B	0.0272579	0.0100337	0.017	0.01	1
CLDN7	0.0273363	0.00946093	0.022	0.016	1
RAPGEF2	0.0273411	0.00320773	0.012	0.01	1
AC019205.1	0.0273697	0.000453029	0.008	0.01	1
AC004816.1	0.0274171	0.000604706	0.002	0.002	1
CD8B2	0.0274171	0.000604706	0.002	0.002	1
NFKBID	0.0276463	0.0101842	0.03	0.023	1
PHYH	0.0277326	0.000199675	0.026	0.028	1
KLHL5	0.0278094	0.000645413	0.009	0.01	1
RAB27B	0.027977	0.00477515	0.015	0.012	1
SLC39A11	0.028132	0.00304329	0.009	0.008	1
PLS3	0.028137	0.00371284	0.014	0.012	1
TCN1	0.0281567	0.00414883	0.005	0.003	1
CSRNP2	0.0283248	0.00617398	0.013	0.009	1
COBLL1	0.0284639	0.000388999	0.003	0.003	1
CEP131	0.0286143	0.00021708	0.005	0.006	1
UNKL	0.0286214	0.00276822	0.015	0.015	1
AEBP2	0.0287697	0.001835	0.026	0.027	1
LPAR1	0.0288326	0.00372678	0.005	0.002	1
SFRP5	0.0290282	0.00115876	0.008	0.009	1
AC009506.1	0.029313	0.000129974	0.001	0.001	1
SSH1	0.029669	0.00128373	0.013	0.013	1
FBRSL1	0.0296712	0.00667043	0.012	0.008	1
AGER	0.0296932	0.000324412	0.004	0.004	1
FAM171A1	0.0296932	0.000324412	0.004	0.004	1
GCLC	0.029751	0.00296448	0.013	0.013	1
MARC2	0.0299696	0.000539889	0.003	0.003	1
GBF1	0.030031	0.000303645	0.013	0.015	1
STARD9	0.0305284	0.00660015	0.011	0.006	1
KRT16	0.030827	0.0046737	0.008	0.006	1
RAD54L2	0.0310088	0.000240226	0.015	0.017	1
CLDN3	0.0317051	0.00657153	0.016	0.013	1
BICDL2	0.0318021	0.00649653	0.011	0.005	1
FAM3D	0.0318999	0.000754982	0.003	0.003	1
NOTCH1	0.0320141	0.00138969	0.013	0.014	1
AC105277.1	0.0321564	0.000690991	0.002	0.002	1
OSBP	0.0322278	0.000260972	0.013	0.014	1
IGF2R	0.0324549	0.00251705	0.022	0.023	1
PMEPA1	0.033545	0.00943721	0.035	0.031	1
LRIG3	0.0337075	0.000626114	0.003	0.003	1
CMC1	0.0339075	0.0268398	0.248	0.219	1
MIR222HG	0.034197	0.00255823	0.014	0.014	1
PLCXD2	0.0342312	0.00443503	0.01	0.007	1
PAN3	0.0345373	0.00633334	0.047	0.046	1
CDC42BPB	0.0346204	0.00356581	0.008	0.005	1
TFPI	0.0346363	0.0025183	0.013	0.013	1
ZNF79	0.0348815	0.000496618	0.004	0.004	1
NPIPA1	0.0351367	0.00311613	0.007	0.005	1
C8orf82	0.0359316	0.00124217	0.012	0.012	1
MALL	0.0360423	0.00749343	0.013	0.008	1
TNFSF9	0.0364005	0.00947885	0.026	0.016	1
SIDT2	0.0366005	0.000131745	0.008	0.009	1
TINAGL1	0.0370656	0.0067926	0.016	0.011	1
CASP9	0.0370812	0.000324519	0.006	0.007	1
AL356512.1	0.0375334	0.000518051	0.004	0.004	1
FCHO2	0.03766	0.000582732	0.004	0.004	1
SYDE2	0.0377536	0.000712347	0.003	0.002	1
KRT6B	0.0379181	0.00254519	0.004	0.001	1
TUBGCP6	0.0380133	0.00164227	0.016	0.016	1
CCDC184	0.0382466	0.00366002	0.006	0.003	1
AC010331.1	0.0383553	0.00539184	0.009	0.004	1
CLDN1	0.038598	0.00699609	0.013	0.007	1
SFMBT2	0.0389426	0.0040651	0.021	0.02	1
SH3RF1	0.0395935	0.00411045	0.007	0.003	1
ZNF671	0.039793	0.000945551	0.008	0.009	1
PLEKHM2	0.0400247	0.00382597	0.011	0.01	1
ESRP2	0.0400556	0.00316961	0.004	0.001	1
GDA	0.0400556	0.00316961	0.004	0.001	1
SMIM24	0.0404459	0.000259909	0.004	0.005	1
NFIA	0.0405054	0.00149554	0.013	0.014	1
B3GNT5	0.0405795	0.00566841	0.009	0.004	1
RREB1	0.040876	0.0042628	0.019	0.018	1
NBPF12	0.0410654	0.00198648	0.013	0.013	1
PTGFRN	0.0412524	0.00056084	0.006	0.006	1
JUP	0.041279	0.00699609	0.012	0.007	1
AC138894.1	0.0414813	0.000216326	0.001	0.001	1
JHY	0.0415754	8.92396e-05	0.009	0.01	1
TSPAN9	0.041856	0.000625469	0.005	0.005	1
FGF12	0.0419131	0.00170624	0.002	0	1
LINC00992	0.0419131	0.00170624	0.002	0	1
C2CD4A	0.0419131	0.00170624	0.002	0	1
STARD5	0.0420461	0.0036795	0.006	0.003	1
ADCY6	0.0420973	0.000798588	0.003	0.002	1
C16orf58	0.0423852	0.000855043	0.017	0.018	1
RTL8B	0.042593	0.000690183	0.004	0.004	1
ARHGEF7	0.042681	0.00696634	0.023	0.02	1
CAPS	0.0431571	0.00164542	0.014	0.014	1
HTT	0.0432061	0.00127922	0.017	0.018	1
NOTUM	0.0433064	0.00287059	0.002	0	1
ZNF821	0.0433364	0.00606765	0.023	0.019	1
C17orf51	0.0434313	0.000863583	0.002	0.002	1
DUOX2	0.043565	0.00200264	0.004	0.004	1
ETAA1	0.0435651	0.000174838	0.009	0.01	1
RAMP3	0.043605	0.00428245	0.011	0.008	1
AC020659.1	0.0440969	0.00355719	0.019	0.019	1
TRGC2	0.0442102	0.0244762	0.171	0.161	1
SSFA2	0.0443532	0.00964645	0.026	0.017	1
AC005332.4	0.0448157	0.000819866	0.003	0.003	1
SLC25A44	0.0452637	0.00147767	0.01	0.011	1
FAM27C	0.0453893	0.00378509	0.006	0.003	1
MAP1B	0.0459377	0.00506815	0.015	0.013	1
CST1	0.046274	0.00815954	0.016	0.01	1
METTL22	0.0467732	0.00184363	0.009	0.009	1
TEP1	0.0469836	0.00445395	0.01	0.008	1
LIPH	0.0472471	0.00451225	0.009	0.004	1
TMEM158	0.0475624	0.00280425	0.004	0.001	1
HOXC4	0.0475624	0.00280425	0.004	0.001	1
MEF2D	0.0477648	0.00178498	0.019	0.019	1
TRAPPC11	0.0477982	5.44623e-06	0.013	0.015	1
ATAD3B	0.0479021	0.00201085	0.012	0.011	1
EFHD1	0.048559	0.000906062	0.003	0.003	1
GLIS2	0.048559	0.000906062	0.003	0.003	1
LINC00544	0.048559	0.000906062	0.003	0.003	1
DCUN1D3	0.0487919	0.000883545	0.005	0.005	1
C1QC	0.049023	0.0015485	0.021	0.022	1
PANK3	0.0490468	0.000920358	0.014	0.015	1
EYA3	0.0495399	0.00249304	0.016	0.015	1
TBX2-AS1	0.0499535	0.00094989	0.002	0.002	1
AC010969.2	0.0508178	0.00331519	0.006	0.003	1
VCL	0.0509522	0.00370459	0.016	0.014	1
PLS1	0.0511182	0.000969585	0.005	0.005	1
PQLC1	0.0511483	0.00220652	0.01	0.009	1
PPP4R1	0.0511878	0.000303487	0.012	0.013	1
SEMA3F	0.0515802	0.000971091	0.003	0.002	1
PDGFRB	0.0526702	0.00267466	0.01	0.01	1
NPTXR	0.0528938	0.00101341	0.004	0.003	1
EMCN	0.0532101	0.00103454	0.004	0.004	1
PRRG4	0.0532101	0.00103454	0.004	0.004	1
ITGB4	0.0535322	0.00778253	0.018	0.012	1
IGF2BP2	0.0536063	0.00447433	0.007	0.003	1
ESAM	0.0539911	0.00231718	0.008	0.007	1
NPY1R	0.0540116	0.00243857	0.003	0.001	1
AC092794.1	0.0540116	0.00243857	0.003	0.001	1
CPNE7	0.0542927	0.00321175	0.022	0.022	1
TEAD3	0.0544656	0.00301687	0.004	0.002	1
YAP1	0.0545483	0.00555115	0.012	0.006	1
MAGI1	0.0550184	0.00598076	0.011	0.006	1
AC005253.1	0.0551458	0.000925868	0.006	0.006	1
S100P	0.0553896	0.014311	0.036	0.027	1
TFAP2A	0.0555712	0.00207256	0.003	0	1
ZNF23	0.0555712	0.00207256	0.003	0	1
SLC7A4	0.0555712	0.00207256	0.003	0	1
UBE3D	0.0555789	0.000495657	0.009	0.011	1
MIR3142HG	0.0558667	0.00112064	0.004	0.004	1
ARIH1	0.0559868	0.00172792	0.04	0.043	1
BRPF3	0.056118	0.00330785	0.008	0.005	1
STK11	0.0562418	0.000218195	0.011	0.013	1
SPIRE2	0.0563186	0.00107848	0.003	0.003	1
AC022613.1	0.0566365	0.00105735	0.003	0.002	1
SNCG	0.0568138	0.00980865	0.028	0.018	1
HSPH1	0.0571808	0.0290847	0.144	0.128	1
NAT10	0.0572767	0.00036746	0.014	0.015	1
FXR2	0.0574119	0.00431122	0.011	0.006	1
PTK2	0.0576077	0.00250888	0.009	0.008	1
CTDSPL	0.0579247	0.00122775	0.005	0.004	1
NR3C2	0.0579247	0.00122775	0.005	0.004	1
RAD51B	0.057959	0.00094699	0.006	0.006	1
FCGR3B	0.0580068	0.00282431	0.004	0.002	1
DUOXA2	0.0581818	0.00211358	0.003	0.002	1
TP53I3	0.0582896	0.00309574	0.013	0.012	1
SMIM5	0.0584429	0.00395736	0.008	0.003	1
GRK4	0.0584803	0.00120676	0.004	0.004	1
SESN2	0.0585975	0.000538605	0.008	0.009	1
OCLN	0.0591919	0.00116073	0.007	0.007	1
GRB7	0.0593142	0.0030765	0.006	0.004	1
CCL18	0.0598544	0.00525661	0.007	0.005	1
DYRK1A	0.0599949	0.00649841	0.031	0.027	1
RAB11FIP4	0.0604833	0.00261242	0.019	0.018	1
NAF1	0.0605744	0.00142838	0.016	0.017	1
CEP152	0.0609886	3.64885e-06	0.008	0.01	1
SAA2	0.0609965	0.0016614	0.001	0.001	1
MARVELD1	0.0611381	0.00289797	0.009	0.006	1
LINC01355	0.0612623	0.000754982	0.003	0.004	1
RNF111	0.0617828	0.00138467	0.018	0.018	1
NAV2	0.0618205	0.00114362	0.003	0.002	1
ABCC9	0.0618205	0.00114362	0.003	0.002	1
HIST1H2AE	0.061836	0.00548202	0.016	0.014	1
FIBIN	0.061854	0.00287806	0.008	0.006	1
AFG1L	0.0623108	0.00127191	0.004	0.003	1
TAF1C	0.0625062	0.00105222	0.009	0.009	1
BICC1	0.0625301	0.00495001	0.01	0.007	1
PKD2	0.0625463	0.000880983	0.009	0.01	1
DPH7	0.0630578	0.00283506	0.023	0.022	1
PLEKHM1	0.063359	0.00171019	0.013	0.013	1
ZBTB26	0.0634735	0.00137901	0.004	0.004	1
STAP2	0.0634918	0.00277213	0.008	0.005	1
CDS1	0.0635768	0.00271789	0.004	0.001	1
SNX13	0.0640604	0.00155723	0.016	0.016	1
AC091180.3	0.0644831	0.00112253	0.002	0.001	1
EFNA1	0.0647392	0.00499428	0.013	0.01	1
H1FX	0.065054	0.00516551	0.079	0.081	1
PLEKHA8	0.0653853	0.00178557	0.006	0.005	1
MARCKS	0.0656519	0.0038049	0.028	0.027	1
MIB1	0.0657651	0.00369355	0.013	0.011	1
C3orf58	0.0663641	0.0048309	0.015	0.013	1
ZBTB20-AS2	0.066542	0.00215005	0.007	0.005	1
RTTN	0.0668796	0.00468443	0.008	0.004	1
ADAMTS6	0.0678119	0.0068259	0.014	0.01	1
AC009118.3	0.0679689	0.00133715	0.003	0.002	1
GALNT5	0.0679805	0.00267183	0.004	0.002	1
NR2F6	0.0679897	0.000174838	0.008	0.009	1
GSTA1	0.0680603	0.001851	0.006	0.004	1
LMNA	0.068146	0.019093	0.136	0.127	1
IGSF8	0.0684712	0.00118831	0.023	0.025	1
RAPGEF4	0.06862	0.00289062	0.003	0.001	1
CDH5	0.0689576	0.00193707	0.006	0.004	1
SRC	0.0690066	0.00174428	0.005	0.004	1
PROM1	0.0690066	0.00174428	0.005	0.004	1
HES1	0.0693389	0.0027137	0.023	0.025	1
MECOM	0.0694157	0.003229	0.006	0.003	1
TRIM66	0.0696551	0.00245364	0.006	0.004	1
PISD	0.0697867	0.000749261	0.016	0.017	1
PLXNA3	0.069798	0.00346088	0.017	0.016	1
AP006623.1	0.0698079	0.00282431	0.004	0.001	1
TMEM56	0.0699488	0.00110141	0.001	0.001	1
CASZ1	0.0699631	0.00544693	0.01	0.006	1
SPINT1-AS1	0.0700949	0.00649898	0.013	0.008	1
GLIS3	0.0701332	0.00210923	0.006	0.004	1
FBXL19	0.0703997	0.00258559	0.004	0.002	1
METRNL	0.0704157	0.011211	0.029	0.021	1
SYNM	0.0714689	0.00126742	0.008	0.008	1
LRRC75B	0.0716726	0.0024334	0.005	0.003	1
GNAO1	0.0719473	0.00120052	0.011	0.011	1
G0S2	0.0719531	0.0121101	0.036	0.026	1
SERINC2	0.0720227	0.00478606	0.013	0.01	1
PCDH7	0.072211	0.00131619	0.003	0.002	1
AC068282.1	0.072233	0.00120886	0.002	0.001	1
ITGB8	0.0725105	0.00491273	0.01	0.005	1
KCNK1	0.0727758	0.00226107	0.005	0.003	1
PHLDA2	0.0731092	0.00241723	0.041	0.044	1
KLF4	0.0733194	0.00216837	0.016	0.017	1
PROX1	0.0736589	0.00247912	0.004	0.002	1
AC092140.1	0.0742814	4.52435e-05	0.005	0.006	1
CCNYL1	0.0747489	0.000195491	0.004	0.005	1
TRGV2	0.07503	0.00150964	0.003	0.002	1
CD101	0.0751034	0.00715091	0.015	0.009	1
AC005256.1	0.0752962	0.00235219	0.003	0.001	1
DST	0.0754203	0.00473786	0.013	0.011	1
TRAV4	0.0756062	0.00455466	0.016	0.017	1
ZNF449	0.0757064	0.0022407	0.004	0.003	1
HGSNAT	0.0761536	0.00470803	0.033	0.031	1
CDC34	0.0762291	0.00210796	0.016	0.016	1
STK35	0.0766857	0.00146241	0.006	0.006	1
MUC1	0.0767865	0.0104049	0.043	0.036	1
ANKRD29	0.0770049	0.00237253	0.003	0.001	1
AL391069.2	0.0771846	0.00140248	0.003	0.002	1
NQO1	0.077191	0.000834126	0.016	0.017	1
IGHG1	0.077851	0.014739	0.07	0.062	1
TENT4B	0.0782892	0.0101842	0.029	0.022	1
CATSPER2	0.0783176	0.00460666	0.01	0.007	1
HLA-DRB1	0.0791241	0.0286426	0.322	0.316	1
ZNF19	0.0792604	0.00222031	0.004	0.002	1
PPP1R26-AS1	0.0796747	0.00161981	0.002	0	1
Z95114.4	0.0796747	0.00161981	0.002	0	1
PRR26	0.0796747	0.00161981	0.002	0	1
STX19	0.0796747	0.00161981	0.002	0	1
B4GALNT4	0.0796747	0.00161981	0.002	0	1
AC007878.1	0.0800285	0.00129519	0.002	0.001	1
TRBV28	0.0803537	0.00630981	0.011	0.007	1
NAPB	0.0807092	0.00036746	0.009	0.01	1
ANXA10	0.0808511	0.00328817	0.006	0.004	1
PODXL	0.0808612	0.00433024	0.01	0.007	1
ATG2A	0.0809513	0.00181737	0.038	0.039	1
CRYAB	0.0811408	0.0023879	0.011	0.014	1
AC132192.2	0.0816668	0.00257456	0.008	0.007	1
ADCY4	0.0824929	0.00366002	0.006	0.003	1
NEBL	0.082966	0.00176843	0.003	0.002	1
LDLRAD3	0.082966	0.00176843	0.003	0.002	1
USP31	0.082966	0.00176843	0.003	0.002	1
OLFML2A	0.0830745	0.00301687	0.005	0.002	1
PPRC1	0.083304	6.69086e-05	0.006	0.007	1
TOX3	0.0833277	0.00291062	0.004	0.001	1
RTL5	0.0833277	0.00291062	0.004	0.001	1
DNAJC22	0.0840676	0.00198616	0.003	0.001	1
MS4A1	0.0844393	0.00966199	0.023	0.016	1
AL162457.1	0.0845384	0.00185471	0.003	0.002	1
AC012306.2	0.0846915	9.12964e-05	0.014	0.016	1
SEC16B	0.0847135	0.00217945	0.003	0.001	1
THOP1	0.0854876	0.000388839	0.009	0.01	1
ZNF154	0.0859455	0.00157509	0.003	0.002	1
PLCL1	0.0861601	0.00169956	0.006	0.005	1
SOX6	0.0867706	0.002738	0.004	0.002	1
ZER1	0.0871403	0.00407272	0.01	0.007	1
MSR1	0.0874599	0.00287806	0.007	0.006	1
TTC27	0.0874818	0.00188834	0.009	0.008	1
FGFR3	0.0875847	0.000602938	0.008	0.009	1
ATP2A2	0.0881255	0.00401045	0.029	0.028	1
AC016957.2	0.0884891	0.000152771	0.006	0.006	1
RFT1	0.0886014	0.00164227	0.016	0.016	1
SPATA20	0.0886394	0.00577791	0.022	0.018	1
SPRY1	0.0890149	0.0166716	0.056	0.048	1
TFCP2	0.0896696	0.00240793	0.015	0.015	1
SLA2	0.0904709	0.00584849	0.05	0.05	1
KDM6B	0.0910603	0.00336776	0.036	0.037	1
SERPINB8	0.0912105	8.85472e-05	0.006	0.007	1
ZNF846	0.0914867	0.00531187	0.011	0.007	1
ADCY7	0.0916623	0.0034615	0.031	0.03	1
DMPK	0.0920379	0.00384319	0.008	0.005	1
COL4A3BP	0.0927317	0.00831474	0.032	0.025	1
LCTL	0.0933615	0.00183405	0.003	0.001	1
C11orf95	0.0935161	0.00192039	0.003	0.001	1
FRK	0.0935161	0.00192039	0.003	0.001	1
DEPP1	0.093661	0.00297846	0.029	0.031	1
ZSWIM4	0.0947154	0.00373783	0.008	0.005	1
NUP98	0.0950194	0.000304728	0.028	0.03	1
SSX2IP	0.0960662	0.00195759	0.006	0.005	1
MEF2C	0.097423	0.00359675	0.009	0.008	1
IGLC7	0.0976038	0.00434011	0.008	0.004	1
PGGHG	0.0980854	0.00626398	0.031	0.028	1
SPHK1	0.0982934	0.00023928	0.01	0.011	1
TNFRSF11B	0.0990203	0.00127418	0.001	0.001	1
SNORC	0.0996731	0.0029306	0.005	0.002	1
SEMA6A	0.0996731	0.0029306	0.005	0.002	1
SLC16A4	0.0998583	0.00397664	0.007	0.004	1
ZNF594	0.100103	0.00376568	0.007	0.003	1
MTMR8	0.100224	0.00155425	0.002	0.001	1
TRGV10	0.100488	0.00480805	0.009	0.005	1
STRN3	0.100588	0.00121092	0.021	0.022	1
ADAMTSL1	0.100909	0.00226581	0.003	0.001	1
AC092112.1	0.100909	0.00226581	0.003	0.001	1
SLC12A2	0.101943	5.44623e-06	0.011	0.013	1
SLC35E1	0.102179	0.00258517	0.029	0.029	1
PLCB1	0.103421	0.00289797	0.008	0.006	1
BICRA	0.103493	0.00330785	0.008	0.005	1
SEMA7A	0.103503	0.00120467	0.006	0.006	1
GPX2	0.103695	0.00384917	0.019	0.019	1
PTMA	0.10397	0.00577858	0.99	0.984	1
PSCA	0.104852	0.00694608	0.018	0.011	1
NOCT	0.104908	0.00254519	0.004	0.001	1
TBC1D19	0.106811	0.00425326	0.021	0.02	1
INTS1	0.108303	0.00185673	0.014	0.014	1
FLRT2	0.109042	0.000217453	0.008	0.008	1
AC231981.1	0.109054	0.0031824	0.006	0.004	1
MYO10	0.109054	0.0031824	0.006	0.004	1
AC073263.2	0.10962	0.00237253	0.004	0.001	1
CEP250	0.109696	0.00372381	0.017	0.015	1
KLRC2	0.109734	0.0139298	0.045	0.045	1
TUSC3	0.110647	0.00252898	0.009	0.008	1
CD24	0.110689	0.012284	0.053	0.045	1
HDHD3	0.111136	0.000514743	0.024	0.026	1
LIN7C	0.112633	0.00189366	0.018	0.018	1
TTC16	0.112806	0.00261468	0.009	0.008	1
NFAM1	0.112868	0.00136057	0.001	0.001	1
ARHGAP26	0.113262	0.00443004	0.029	0.027	1
MTMR12	0.113475	0.000838764	0.008	0.008	1
CA2	0.113702	0.000538605	0.008	0.009	1
NRP2	0.113823	0.00442618	0.008	0.004	1
GCNT3	0.114816	0.00281818	0.006	0.004	1
CD14	0.115288	0.00365795	0.017	0.015	1
SLC37A1	0.115879	0.00333238	0.013	0.011	1
TTTY15	0.116258	0.00302991	0.034	0.034	1
B4GALT5	0.117122	0.000156965	0.021	0.023	1
KRT81	0.117131	0.00902021	0.021	0.014	1
P2RX1	0.117417	0.000151697	0.001	0.002	1
EPHA4	0.117931	4.68413e-05	0.009	0.01	1
TDRD7	0.118313	0.00262589	0.005	0.003	1
SNTA1	0.11872	0.000388892	0.008	0.008	1
AC129492.1	0.119071	0.00189976	0.003	0.001	1
SHISA2	0.119071	0.00189976	0.003	0.001	1
FGA	0.119071	0.00189976	0.003	0.001	1
ALS2CR12	0.119071	0.00189976	0.003	0.001	1
DNASE1L3	0.119071	0.00189976	0.003	0.001	1
ZNF660	0.119071	0.00189976	0.003	0.001	1
ZNF440	0.119085	0.0010118	0.005	0.005	1
CYHR1	0.119257	0.00199101	0.035	0.036	1
VSIG4	0.121664	0.00115876	0.009	0.01	1
MISP3	0.122917	0.00251957	0.004	0.003	1
KIAA0895L	0.12411	0.00212965	0.005	0.004	1
XPNPEP3	0.124335	0.000260972	0.013	0.014	1
CBWD3	0.12506	0.00268314	0.016	0.015	1
PHACTR1	0.12519	0.00287182	0.008	0.007	1
KRT13	0.126834	0.00819541	0.008	0.004	1
WNT10A	0.127222	0.00371008	0.009	0.006	1
STK39	0.127683	0.00749155	0.023	0.017	1
SFXN3	0.128144	0.00036746	0.019	0.021	1
ZNF782	0.128582	0.000948437	0.004	0.004	1
C11orf80	0.128621	0.000560359	0.008	0.008	1
ADGRB1	0.12894	0.00153339	0.002	0	1
SULT1A2	0.12894	0.00153339	0.002	0	1
AC023794.3	0.12894	0.00153339	0.002	0	1
C4orf50	0.12894	0.00153339	0.002	0	1
DEPDC4	0.12894	0.00153339	0.002	0	1
EPHA10	0.12894	0.00153339	0.002	0	1
UGT2B7	0.12894	0.00153339	0.002	0	1
AC005037.1	0.12894	0.00153339	0.002	0	1
FDCSP	0.12894	0.00153339	0.002	0	1
ZNF750	0.12894	0.00153339	0.002	0	1
JAG1	0.129093	0.00424439	0.009	0.007	1
NEURL1B	0.129319	0.003229	0.006	0.003	1
TAF13	0.129459	0.00260357	0.014	0.013	1
NGEF	0.130324	0.00245886	0.004	0.001	1
EPS8	0.130559	0.00150769	0.021	0.021	1
AL356234.2	0.130824	0.00217945	0.003	0.001	1
CEMIP	0.130824	0.00217945	0.003	0.001	1
ZRANB1	0.131887	0.00113215	0.016	0.016	1
HECTD4	0.132261	0.00352271	0.014	0.012	1
HMBOX1	0.132354	0.000597233	0.031	0.032	1
SLC11A1	0.132721	0.00648382	0.015	0.009	1
SELE	0.13291	0.00110141	0.002	0	1
MORN2	0.133012	0.00296448	0.014	0.013	1
CUZD1	0.133048	0.000174358	0.006	0.007	1
TRIM39	0.133495	0.00130679	0.011	0.011	1
CDC42EP5	0.133978	0.0057954	0.013	0.008	1
CELA2B	0.135244	0.00835685	0.021	0.014	1
NUFIP2	0.136186	0.00745228	0.049	0.046	1
MS4A8	0.136874	0.00155425	0.001	0.001	1
ZNF502	0.136891	9.19057e-07	0.002	0.002	1
HIST2H3D	0.137045	0.000237997	0.001	0.002	1
ARHGEF37	0.137122	0.000131745	0.008	0.008	1
ID4	0.13762	0.00193707	0.005	0.004	1
AC003681.1	0.137676	0.000667355	0.008	0.008	1
VNN1	0.137752	0.00260575	0.006	0.003	1
RBL1	0.138135	0.000495657	0.011	0.011	1
ANXA3	0.138644	0.00648382	0.016	0.01	1
FCRL3	0.138735	0.00284578	0.011	0.01	1
SYNPO	0.139033	0.00443503	0.011	0.007	1
FCGR2B	0.139254	0.00463607	0.009	0.005	1
CEACAM6	0.139288	0.00987758	0.03	0.023	1
DNAJC5	0.139307	0.000959251	0.019	0.021	1
TMTC4	0.139655	0.000796442	0.007	0.007	1
SUN1	0.142304	0.000430579	0.024	0.025	1
CTRL	0.142499	0.0027861	0.008	0.007	1
KLRC4	0.142906	0.00810224	0.023	0.016	1
ETFBKMT	0.143396	0.00290428	0.006	0.004	1
CTH	0.143798	0.00297048	0.006	0.003	1
IL4	0.143798	0.00297048	0.006	0.003	1
GPX3	0.146004	0.000240226	0.017	0.018	1
CA4	0.146075	0.000453456	0.004	0.005	1
CLECL1	0.146984	0.00184217	0.02	0.021	1
IFT88	0.148625	0.000903383	0.008	0.008	1
CBLC	0.148805	0.00239284	0.004	0.002	1
POU3F1	0.149473	0.00230657	0.004	0.002	1
USP28	0.15171	0.00456496	0.019	0.016	1
TSPAN3	0.152492	0.00195126	0.032	0.033	1
ATXN7.1	0.152654	0.00311539	0.014	0.012	1
DNAJC27	0.153569	0.000989158	0.008	0.008	1
AOAH	0.15498	0.00714051	0.055	0.051	1
SPICE1	0.158354	0.00362423	0.011	0.007	1
MLPH	0.158636	0.00349159	0.009	0.008	1
FRAS1	0.158774	0.00284434	0.005	0.002	1
PRR14	0.158797	0.000845636	0.035	0.037	1
FBXL19-AS1	0.15885	0.00237253	0.004	0.001	1
SHANK2	0.160192	0.00181337	0.003	0.001	1
THRB	0.160192	0.00181337	0.003	0.001	1
AL442128.2	0.160192	0.00181337	0.003	0.001	1
BAHCC1	0.160192	0.00181337	0.003	0.001	1
CNTN2	0.161458	0.00202728	0.004	0.002	1
GABRE	0.162978	0.00389056	0.008	0.004	1
AC108463.3	0.163535	0.00219989	0.004	0.001	1
CDKL5	0.164109	0.00303677	0.006	0.003	1
IER5L	0.164139	0.00615964	0.016	0.011	1
AP005482.1	0.164731	0.00406353	0.013	0.009	1
C2orf72	0.164878	0.00209309	0.003	0.001	1
CFAP221	0.164878	0.00209309	0.003	0.001	1
TMED6	0.164878	0.00209309	0.003	0.001	1
YTHDF3-AS1	0.165751	0.00214121	0.011	0.01	1
PMM2	0.166018	0.00115876	0.01	0.01	1
CLDN18	0.166068	0.00122561	0.007	0.007	1
NUP35	0.166285	0.000963636	0.013	0.014	1
P3H1	0.167754	0.00104052	0.025	0.026	1
INO80D	0.169498	0.00206684	0.027	0.027	1
SERPINI2	0.169737	0.00174772	0.003	0.001	1
FLNB	0.170606	0.00782939	0.026	0.02	1
CD302	0.171093	0.00131146	0.007	0.007	1
AC008397.1	0.171948	0.00342103	0.006	0.003	1
EHBP1L1	0.172205	0.00577791	0.022	0.018	1
LINC00115	0.174395	0.00374881	0.011	0.008	1
DCDC2	0.174906	0.00256541	0.004	0.002	1
KCNJ15	0.174915	0.0023576	0.009	0.008	1
ZNF639	0.175354	0.00310861	0.017	0.015	1
PLA2G6	0.175786	0.00548911	0.014	0.01	1
CLEC12A	0.176207	0.00141553	0.01	0.01	1
CARNMT1	0.17621	0.0076935	0.029	0.021	1
SYT8	0.177551	0.00749031	0.028	0.023	1
CDK5RAP2	0.177707	0.00309517	0.021	0.019	1
DTNB	0.178486	0.00389231	0.012	0.009	1
PGLYRP2	0.178689	0.00236292	0.016	0.016	1
AC074117.1	0.179294	0.00254905	0.01	0.009	1
PRDM4	0.179348	0.00267466	0.011	0.01	1
DKK3	0.179729	0.00663934	0.018	0.012	1
CDC14B	0.180667	0.0014832	0.007	0.006	1
PIK3R3	0.180743	0.000797512	0.004	0.005	1
CCL19	0.181079	0.00492006	0.013	0.008	1
GATM	0.181502	0.00699965	0.022	0.017	1
MYEOV	0.181931	0.00279817	0.006	0.003	1
ZXDB	0.182908	0.000303009	0.005	0.006	1
HNF1B	0.183348	0.00275808	0.005	0.002	1
EBF1	0.183348	0.00275808	0.005	0.002	1
CUEDC1	0.185377	0.000108873	0.003	0.003	1
SYNGR1	0.185893	0.00759043	0.03	0.025	1
PARD6G	0.185997	0.00466303	0.009	0.007	1
TWNK	0.186833	0.00295055	0.006	0.003	1
ADGRF5	0.186949	0.00297048	0.006	0.003	1
PPL	0.187015	0.00314282	0.006	0.003	1
AC073957.3	0.187934	0.00144698	0.002	0	1
AC006207.1	0.187934	0.00144698	0.002	0	1
HMGA2	0.187934	0.00144698	0.002	0	1
LINC00106	0.187934	0.00144698	0.002	0	1
C2orf54	0.187934	0.00144698	0.002	0	1
CFAP69	0.187934	0.00144698	0.002	0	1
MYT1L	0.187934	0.00144698	0.002	0	1
HYDIN	0.187934	0.00144698	0.002	0	1
SCN8A	0.187934	0.00144698	0.002	0	1
DMKN	0.187997	0.0209173	0.018	0.016	1
SCTR	0.188095	0.00488645	0.018	0.015	1
RBMS2	0.188448	0.00322188	0.009	0.005	1
PPP2R2D	0.188631	0.000896802	0.018	0.019	1
SLC35G2	0.189161	0.00332016	0.01	0.008	1
PCYT1A	0.189409	0.000451568	0.025	0.026	1
CRYBA2	0.189458	0.00108026	0.001	0	1
SLC4A11	0.190355	0.00228621	0.004	0.001	1
SLC52A1	0.190355	0.00228621	0.004	0.001	1
FAM83A	0.190355	0.00228621	0.004	0.001	1
CCDC9	0.191813	0.00178204	0.008	0.007	1
SMAD7	0.192211	0.00442255	0.021	0.019	1
ERBB3	0.192238	0.00326126	0.009	0.006	1
POLR2J2	0.19413	0.00317418	0.016	0.014	1
AL121761.2	0.19505	0.000604114	0.004	0.004	1
BX284668.6	0.195623	0.00439713	0.01	0.006	1
EPS8L1	0.195865	0.0057326	0.017	0.011	1
DVL3	0.197433	0.00320072	0.014	0.012	1
KIF21A	0.198004	0.00529978	0.036	0.033	1
KBTBD7	0.198547	0.00186411	0.01	0.01	1
ZNF124	0.198805	0.00193316	0.008	0.007	1
CDADC1	0.199274	0.00132048	0.019	0.019	1
BANK1	0.200005	0.000195061	0.003	0.003	1
INHBA	0.200704	0.00261468	0.01	0.008	1
TRBV9	0.200864	0.00256541	0.004	0.002	1
YEATS2	0.201556	6.76552e-05	0.008	0.009	1
UBE2Q2L	0.202783	0.00200673	0.003	0.001	1
ABLIM2	0.202783	0.00200673	0.003	0.001	1
VTCN1	0.202783	0.00200673	0.003	0.001	1
NECTIN4	0.203781	0.00247912	0.004	0.002	1
MGLL	0.204571	0.00459616	0.013	0.009	1
ARHGAP29	0.204782	0.00187158	0.006	0.005	1
LDB1	0.205185	2.74345e-06	0.006	0.007	1
ARHGAP32	0.205711	0.00324875	0.007	0.004	1
DIO2	0.206789	0.00172699	0.003	0.001	1
SLC15A1	0.206789	0.00172699	0.003	0.001	1
AC010503.4	0.206789	0.00172699	0.003	0.001	1
LINC02562	0.206789	0.00172699	0.003	0.001	1
PNMA3	0.206789	0.00172699	0.003	0.001	1
AC009495.3	0.206789	0.00172699	0.003	0.001	1
TUB	0.207527	0.000907411	0.001	0	1
ZNF322	0.208797	0.00128373	0.013	0.013	1
ZNF775	0.209067	0.00183405	0.003	0.001	1
GIPC2	0.209819	0.00267183	0.005	0.002	1
SERP2	0.209819	0.00267183	0.005	0.002	1
RNF139-AS1	0.211242	0.00268615	0.007	0.005	1
PNLIPRP1	0.211605	0.00526325	0.018	0.015	1
ZMYND11	0.211921	0.00829546	0.034	0.027	1
TMEM86B	0.212516	6.61583e-05	0.004	0.004	1
HMGCS1	0.212537	0.00374808	0.026	0.025	1
PPP1R13L	0.214328	0.00392916	0.009	0.005	1
CRNDE	0.214579	0.00446411	0.008	0.005	1
RGS5	0.214824	0.00319238	0.021	0.021	1
TRBV14	0.216365	0.000539459	0.006	0.004	1
FNIP2	0.216592	0.000282111	0.011	0.012	1
SYTL2	0.217495	0.00331089	0.038	0.038	1
DYNC2H1	0.217529	0.00403436	0.009	0.006	1
VGLL4	0.217923	0.000825117	0.034	0.036	1
AC245014.1	0.219152	0.00564721	0.017	0.012	1
TIMD4	0.2205	0.000216704	0.003	0.003	1
BOK	0.2205	0.000216704	0.003	0.003	1
ADCY3	0.222146	0.000196345	0.009	0.01	1
MTHFSD	0.22271	0.000260443	0.009	0.009	1
TMC4	0.223528	0.00396767	0.009	0.006	1
UPK3BL1	0.223713	0.000152235	0.004	0.004	1
PI4K2B	0.223832	0.00167237	0.009	0.009	1
TNFAIP6	0.225489	0.00373783	0.008	0.005	1
TPCN2	0.22568	8.78513e-05	0.004	0.005	1
PRSS8	0.226544	0.00261468	0.009	0.008	1
ANPEP	0.227963	0.00068938	0.006	0.007	1
MT1M	0.22822	0.000598915	0.021	0.023	1
RIPK4	0.228361	0.00202728	0.004	0.002	1
PRDM16	0.228361	0.00202728	0.004	0.002	1
TPPP3	0.229404	0.005611	0.015	0.011	1
IL10	0.230759	0.00687798	0.008	0.009	1
FRAT1	0.231909	0.00279817	0.006	0.003	1
TPRN	0.232147	0.0022407	0.005	0.003	1
HLA-DQA1	0.232157	0.00574765	0.071	0.071	1
ANXA9	0.234834	0.00239284	0.004	0.002	1
LDLR	0.236608	0.00478285	0.018	0.015	1
GKAP1	0.237528	0.000495976	0.008	0.009	1
ADCY9	0.238087	0.00258559	0.005	0.002	1
KMT5C	0.238167	0.00493059	0.021	0.018	1
BIVM	0.238478	0.00102958	0.011	0.011	1
APOD	0.238667	0.0107742	0.07	0.063	1
SFN	0.241157	0.00590339	0.015	0.011	1
F11R	0.241287	0.000559405	0.012	0.013	1
TUBB2A	0.241776	0.00036746	0.014	0.016	1
CNTROB	0.243387	6.69086e-05	0.006	0.007	1
POU5F1B	0.244149	0.00192039	0.003	0.001	1
DCUN1D4	0.245037	0.00224235	0.014	0.013	1
ZNF615	0.245649	0.000259909	0.004	0.005	1
MFSD4B	0.245775	0.00214121	0.011	0.01	1
SREBF1	0.246127	0.00208023	0.009	0.008	1
GPM6B	0.247474	0.00324341	0.027	0.026	1
NTRK2	0.24758	0.00273209	0.006	0.004	1
PLAGL1	0.249511	0.00126296	0.012	0.012	1
AFDN	0.24957	0.00277415	0.014	0.013	1
ACAD10	0.249616	8.85472e-05	0.007	0.007	1
ZC3H7B	0.250759	0.000410085	0.013	0.013	1
EREG	0.250869	0.000796442	0.006	0.007	1
FNBP1L	0.251686	0.00283816	0.008	0.004	1
DNAJA4	0.2536	0.00907784	0.033	0.027	1
DEPTOR	0.253871	0.000281472	0.005	0.005	1
MAPK8IP2	0.254453	0.00136057	0.002	0.001	1
LINC00960	0.254453	0.00136057	0.002	0.001	1
COL22A1	0.254453	0.00136057	0.002	0.001	1
DLEC1	0.254453	0.00136057	0.002	0.001	1
ABCC6	0.254453	0.00136057	0.002	0.001	1
NPB	0.254453	0.00136057	0.002	0.001	1
ZNRF3	0.254453	0.00136057	0.002	0.001	1
CPS1	0.254453	0.00136057	0.002	0.001	1
AC108693.2	0.254453	0.00136057	0.002	0.001	1
AC068389.4	0.254453	0.00136057	0.002	0.001	1
AL161935.3	0.254453	0.00136057	0.002	0.001	1
SPTBN2	0.254453	0.00136057	0.002	0.001	1
AC018845.3	0.254453	0.00136057	0.002	0.001	1
ACSS3	0.254453	0.00136057	0.002	0.001	1
DISP2	0.254453	0.00136057	0.002	0.001	1
HS3ST1	0.254608	0.00193316	0.009	0.006	1
SPEN	0.255033	0.00200684	0.026	0.026	1
PKHD1	0.255677	0.00241313	0.004	0.003	1
VAV3	0.25587	0.00701842	0.028	0.024	1
C7	0.256066	0.0041305	0.016	0.014	1
ALAD	0.256487	0.000431359	0.014	0.014	1
MRM1	0.256583	0.000174358	0.007	0.007	1
SRF	0.256801	0.000858667	0.011	0.011	1
ZNF550	0.25763	6.76552e-05	0.009	0.009	1
LINC02478	0.258027	0.00164062	0.003	0.001	1
SAMD13	0.258027	0.00164062	0.003	0.001	1
CHRD	0.258027	0.00164062	0.003	0.001	1
NKD2	0.258027	0.00164062	0.003	0.001	1
CEACAM19	0.258027	0.00164062	0.003	0.001	1
KSR1	0.261232	0.00351889	0.009	0.006	1
AP005329.1	0.261449	0.00211358	0.004	0.002	1
TBC1D9	0.261449	0.00211358	0.004	0.002	1
ARHGAP8	0.261449	0.00211358	0.004	0.002	1
SEMA3B	0.262287	0.00485302	0.013	0.009	1
INAVA	0.262296	0.00365182	0.008	0.005	1
TP53BP1	0.262391	0.0035536	0.017	0.015	1
ZNF543	0.262573	0.00036746	0.005	0.005	1
SLC9A3R2	0.26267	0.00574211	0.021	0.017	1
OBSCN	0.263235	0.00251421	0.007	0.005	1
ETS2	0.264209	0.00554696	0.024	0.021	1
LINC00685	0.266955	0.00129986	0.038	0.039	1
PLCB3	0.267138	0.00255993	0.006	0.004	1
AC024909.2	0.268027	0.00249936	0.005	0.003	1
NRL	0.2681	0.000496618	0.004	0.004	1
SERPINA5	0.268695	0.000859887	0.009	0.009	1
MN1	0.268802	0.00213405	0.004	0.002	1
TIMM44	0.270594	0.00368581	0.032	0.031	1
PHLDB2	0.271034	0.000968087	0.007	0.007	1
PCAT19	0.271035	0.000453456	0.005	0.005	1
PWAR6	0.271517	0.00281818	0.007	0.004	1
CXCL3	0.272596	0.00315932	0.021	0.021	1
WDR91	0.272637	0.000410404	0.006	0.006	1
MMP9	0.274148	0.0010767	0.005	0.005	1
SLC9A1	0.274624	0.00487164	0.014	0.01	1
POLR1A	0.275668	0.000474889	0.006	0.006	1
CRACR2B	0.276997	0.00487164	0.014	0.01	1
PDE5A	0.277053	0.000626114	0.003	0.002	1
PTPN14	0.277778	0.00189594	0.005	0.003	1
HDAC11	0.279198	0.000539459	0.005	0.005	1
BCL2L15	0.281308	0.0030765	0.006	0.004	1
APOM	0.282875	0.00056084	0.006	0.006	1
HIGD1B	0.283174	0.000990707	0.006	0.004	1
NR4A3	0.283248	0.00163913	0.016	0.016	1
CYP4V2	0.283566	0.000983034	0.017	0.017	1
ERN1	0.28604	0.00066981	0.06	0.063	1
IGFBP2	0.286591	0.00783761	0.033	0.028	1
RDH10	0.287626	0.00371008	0.01	0.006	1
PSMD5	0.28789	0.000792215	0.016	0.016	1
BMF	0.287972	0.00309633	0.008	0.004	1
INTS9	0.28816	0.000603524	0.007	0.007	1
AL355075.4	0.288449	0.00261468	0.01	0.007	1
FCN3	0.288495	0.00183405	0.003	0.001	1
HNF4A	0.288495	0.00183405	0.003	0.001	1
AC015712.1	0.288495	0.00183405	0.003	0.001	1
FAM229A	0.288802	0.000668853	0.004	0.004	1
ADGRL4	0.288802	0.000668853	0.004	0.004	1
ALOX5	0.289959	0.00407272	0.009	0.006	1
SLC3A1	0.29104	0.00194971	0.01	0.009	1
KDM4B	0.291681	0.00334454	0.017	0.014	1
PXDC1	0.292752	0.00036746	0.004	0.005	1
AC133550.2	0.293041	0.0023423	0.008	0.006	1
GATD3A	0.293687	0.00476739	0.013	0.009	1
AL031846.2	0.294375	0.000711487	0.005	0.005	1
FAM20B	0.29512	0.00126742	0.008	0.008	1
TMPRSS9	0.295303	0.000993831	0.001	0	1
TMEM74B	0.295303	0.000993831	0.001	0	1
KIAA1614	0.295303	0.000993831	0.001	0	1
NLGN1	0.295303	0.000993831	0.001	0	1
AL355297.4	0.295303	0.000993831	0.001	0	1
LINC02211	0.295303	0.000993831	0.001	0	1
AC008522.1	0.295303	0.000993831	0.001	0	1
AC020743.1	0.295303	0.000993831	0.001	0	1
A1CF	0.295303	0.000993831	0.001	0	1
BHMT	0.295303	0.000993831	0.001	0	1
AC010487.2	0.295303	0.000993831	0.001	0	1
FCAR	0.295303	0.000993831	0.001	0	1
AL353804.1	0.295303	0.000993831	0.001	0	1
RNF183	0.295303	0.000993831	0.001	0	1
LINC00545	0.295303	0.000993831	0.001	0	1
LINC01842	0.295303	0.000993831	0.001	0	1
KLK5	0.295303	0.000993831	0.001	0	1
HOXD8	0.295303	0.000993831	0.001	0	1
AZU1	0.295303	0.000993831	0.001	0	1
PCSK9	0.295303	0.000993831	0.001	0	1
SMIM31	0.295303	0.000993831	0.001	0	1
SPRY3	0.295303	0.000993831	0.001	0	1
AL132780.1	0.295303	0.000993831	0.001	0	1
LILRA1	0.295303	0.000993831	0.001	0	1
AC073352.1	0.295303	0.000993831	0.001	0	1
CES3	0.295303	0.000993831	0.001	0	1
CYP2F1	0.295303	0.000993831	0.001	0	1
ITCH-AS1	0.295303	0.000993831	0.001	0	1
AC084855.1	0.295303	0.000993831	0.001	0	1
AC007952.5	0.295303	0.000993831	0.001	0	1
SMCO3	0.295303	0.000993831	0.001	0	1
SAMD15	0.295303	0.000993831	0.001	0	1
PABPC3	0.295303	0.000993831	0.001	0	1
EXOSC10	0.295416	0.00219952	0.025	0.024	1
FLYWCH1	0.295524	0.00134829	0.013	0.012	1
IFNL1	0.295984	0.00200264	0.006	0.003	1
OVCH1-AS1	0.29643	0.00217492	0.005	0.003	1
ESRP1	0.298002	0.0022407	0.005	0.003	1
KIAA0753	0.298414	0.000754982	0.004	0.004	1
FBXO11	0.298686	0.00444854	0.031	0.028	1
DCHS1	0.300475	0.00202728	0.004	0.002	1
AC013394.1	0.30149	0.00303666	0.013	0.01	1
DDR1	0.301554	0.00139477	0.009	0.009	1
CD163L1	0.30216	0.00185471	0.004	0.002	1
MPZL3	0.302442	0.0023047	0.033	0.033	1
AC114490.3	0.302538	0.00204781	0.004	0.002	1
LRP2BP	0.303273	0.000861113	0.007	0.007	1
ERO1B	0.308502	0.00139513	0.026	0.027	1
CYP27A1	0.308569	0.00206407	0.007	0.005	1
LINC00887	0.308904	0.00183405	0.003	0.001	1
RBP4	0.309811	0.000624189	0.008	0.008	1
FBXL6	0.311177	0.00103287	0.007	0.006	1
MKL2	0.312281	0.00165176	0.009	0.009	1
NEK4	0.312281	0.00165176	0.009	0.009	1
MTFR1	0.312507	0.0019781	0.007	0.005	1
MIR4422HG	0.312937	0.00120886	0.003	0.001	1
AL353759.1	0.312945	0.00155425	0.003	0.001	1
NAALADL2	0.312945	0.00155425	0.003	0.001	1
TRGV8	0.312945	0.00155425	0.003	0.001	1
AL159163.1	0.312945	0.00155425	0.003	0.001	1
TMEM86A	0.312945	0.00155425	0.003	0.001	1
AC099778.1	0.313067	0.00186784	0.009	0.007	1
SIPA1L2	0.313285	0.000969585	0.005	0.005	1
PABPC1L	0.313704	0.00126742	0.009	0.008	1
DNMBP	0.314288	0.000948437	0.004	0.004	1
GNA11	0.315884	0.00193707	0.006	0.004	1
IGLL5	0.315932	0.0019781	0.008	0.005	1
FRMD6	0.316731	0.0010767	0.006	0.005	1
AL137779.1	0.317275	0.000906062	0.003	0.003	1
SPSB1	0.318106	0.00145429	0.013	0.013	1
NECTIN2	0.318892	0.00323983	0.015	0.013	1
PPP1R14A	0.319253	0.000920358	0.014	0.015	1
GPD2	0.319925	0.00257456	0.009	0.007	1
LYNX1	0.320123	0.00138154	0.003	0.001	1
ZFP1	0.320532	0.00178557	0.006	0.005	1
ZNF816	0.321681	0.00154834	0.007	0.006	1
AC007038.2	0.322852	0.00101341	0.004	0.003	1
PDGFD	0.32407	0.00384521	0.014	0.01	1
AC007448.3	0.324144	0.00152758	0.006	0.005	1
MEGF6	0.325397	0.00167888	0.006	0.004	1
WFDC1	0.326144	0.00127418	0.002	0.001	1
AGMO	0.326144	0.00127418	0.002	0.001	1
AC108471.2	0.326144	0.00127418	0.002	0.001	1
TSNAXIP1	0.326144	0.00127418	0.002	0.001	1
QRICH2	0.326144	0.00127418	0.002	0.001	1
MPZL2	0.326832	0.00349937	0.009	0.006	1
C6	0.32691	0.00178911	0.004	0.002	1
NUP133	0.328032	0.00262908	0.014	0.011	1
MUCL3	0.328135	0.00178911	0.004	0.003	1
FOSL1	0.329111	0.00109957	0.004	0.003	1
BMPR1A	0.329159	0.00210489	0.008	0.006	1
GPATCH11	0.329415	0.000835277	0.015	0.015	1
GUCY1A1	0.32951	0.00120676	0.004	0.004	1
C11orf21	0.329937	0.00055846	0.016	0.017	1
TRAV14DV4	0.3302	0.000928664	0.002	0.001	1
PITX1	0.331822	0.000971091	0.003	0.002	1
WDR5B	0.332363	0.0027861	0.01	0.008	1
AC022075.1	0.334097	0.00170289	0.004	0.003	1
STYK1	0.334868	0.00155129	0.004	0.003	1
MYZAP	0.335276	0.00174772	0.003	0.001	1
PLA2R1	0.335276	0.00174772	0.003	0.001	1
KRBA2	0.335356	0.00146514	0.004	0.003	1
SEMA4A	0.33543	0.00206407	0.006	0.005	1
RND3	0.337736	0.00419671	0.011	0.007	1
AL356417.3	0.338161	0.00110141	0.002	0.001	1
HIST2H2AA4	0.338229	0.00157509	0.003	0.001	1
FMO4	0.339136	0.00213405	0.004	0.002	1
FBXO36	0.339136	0.00213405	0.004	0.002	1
FAM84A	0.340654	0.00153048	0.004	0.003	1
KRT20	0.340875	0.00094989	0.002	0.001	1
MOGS	0.341177	0.00396281	0.026	0.024	1
KLK8	0.341369	0.00194099	0.004	0.002	1
LILRB2	0.341369	0.00194099	0.004	0.002	1
SLC22A3	0.341621	0.00176843	0.004	0.002	1
RDH5	0.343543	0.00399707	0.014	0.01	1
IFT74	0.343725	0.000260443	0.009	0.009	1
SDC1	0.345659	0.00475652	0.016	0.011	1
UBR5	0.348653	0.0018443	0.035	0.035	1
CD9	0.349396	0.00135872	0.085	0.086	1
AL731577.1	0.350835	0.00315567	0.008	0.005	1
LRP4-AS1	0.351038	0.00036746	0.001	0	1
GYG2	0.351038	0.000453887	0.001	0	1
TCF7L2	0.352184	0.0035033	0.014	0.011	1
TSC1	0.352745	0.00304974	0.015	0.013	1
PLAT	0.354189	0.00682004	0.036	0.031	1
NR2F2	0.354517	0.00361616	0.013	0.009	1
MED13L	0.357172	0.00193032	0.021	0.021	1
LINC01358	0.357857	0.00251957	0.005	0.003	1
VPS33B	0.359033	0.00036746	0.009	0.01	1
COL10A1	0.359689	0.00294412	0.008	0.005	1
AL022323.4	0.362233	0.00206831	0.005	0.003	1
SETD4	0.364289	0.000963636	0.014	0.014	1
FBXO41	0.366283	0.0022407	0.005	0.003	1
TPRG1	0.367144	0.000262782	0.028	0.03	1
FP565260.1	0.368968	0.00251421	0.008	0.005	1
MMP1	0.370505	0.00146789	0.003	0.001	1
CDH3	0.370505	0.00146789	0.003	0.001	1
PRRG1	0.370505	0.00146789	0.003	0.001	1
PHACTR3	0.370505	0.00146789	0.003	0.001	1
FSIP2	0.370505	0.00146789	0.003	0.001	1
PSME4	0.370776	0.00570424	0.037	0.034	1
PRRT2	0.373355	0.00131619	0.003	0.002	1
GDF11	0.375563	0.00304313	0.016	0.015	1
S100A1	0.375644	0.00129519	0.003	0.001	1
KIF12	0.376504	0.0010697	0.016	0.013	1
TERC	0.376825	0.00204781	0.004	0.002	1
IRS1	0.376825	0.00204781	0.004	0.002	1
KLHL25	0.376849	0.00174428	0.006	0.004	1
PDP1	0.377119	0.00115485	0.014	0.014	1
INS	0.377812	0.0139158	0.419	0.402	1
AC104958.1	0.379159	0.00129519	0.002	0.001	1
TMEM44	0.38054	0.00258006	0.008	0.005	1
CCL14	0.382299	0.00168216	0.004	0.002	1
CTNNAL1	0.383223	0.000346109	0.011	0.011	1
ATP9B	0.383311	0.000792215	0.015	0.016	1
TMTC1	0.3839	0.0016614	0.003	0.001	1
OXT	0.3839	0.0016614	0.003	0.001	1
TRGV3	0.3839	0.0016614	0.003	0.001	1
PCDH18	0.3839	0.0016614	0.003	0.001	1
AC025154.2	0.384951	0.00148878	0.003	0.002	1
IGLC3	0.39144	0.00262589	0.059	0.054	1
PKNOX1	0.392045	2.77864e-05	0.016	0.017	1
SPAST	0.393803	0.000687785	0.011	0.011	1
GULP1	0.395652	0.00198212	0.005	0.003	1
SCN1B	0.398125	0.00116469	0.004	0.002	1
DAPK2	0.39968	0.00437439	0.028	0.025	1
PRKACA	0.399746	0.000773222	0.011	0.011	1
TCF4	0.399872	0.000452817	0.011	0.012	1
GPR135	0.400686	0.00118779	0.002	0.001	1
TCHH	0.400686	0.00118779	0.002	0.001	1
BAALC	0.400686	0.00118779	0.002	0.001	1
ZMYND12	0.400686	0.00118779	0.002	0.001	1
C3orf70	0.400686	0.00118779	0.002	0.001	1
SLC4A3	0.400686	0.00118779	0.002	0.001	1
HHLA2	0.400686	0.00118779	0.002	0.001	1
P2RY13	0.400686	0.00118779	0.002	0.001	1
AL031595.2	0.400686	0.00118779	0.002	0.001	1
TM4SF1-AS1	0.400686	0.00118779	0.002	0.001	1
CAMSAP3	0.400686	0.00118779	0.002	0.001	1
AC067838.1	0.400686	0.00118779	0.002	0.001	1
PRDM15	0.401217	0.0021545	0.005	0.003	1
LRRN3	0.402094	0.00157207	0.004	0.004	1
ZNF843	0.404835	0.000907411	0.001	0	1
CLEC18A	0.404835	0.000907411	0.001	0	1
ANKRD20A1	0.404835	0.000907411	0.001	0	1
TRAV9-2	0.404835	0.000907411	0.001	0	1
EFR3B	0.404835	0.000907411	0.001	0	1
CATIP	0.404835	0.000907411	0.001	0	1
PIP5KL1	0.404835	0.000907411	0.001	0	1
AC007292.2	0.404835	0.000907411	0.001	0	1
CCDC170	0.404835	0.000907411	0.001	0	1
BIRC7	0.404835	0.000907411	0.001	0	1
SOSTDC1	0.404835	0.000907411	0.001	0	1
AC024560.1	0.404835	0.000907411	0.001	0	1
AL513314.2	0.404835	0.000907411	0.001	0	1
GPR15	0.404835	0.000907411	0.001	0	1
MRLN	0.404835	0.000907411	0.001	0	1
TMEM38A	0.404835	0.000907411	0.001	0	1
PGBD5	0.404835	0.000907411	0.001	0	1
AL353803.4	0.404835	0.000907411	0.001	0	1
AL160313.1	0.404835	0.000907411	0.001	0	1
SYNPO2L	0.404835	0.000907411	0.001	0	1
AL591846.2	0.404835	0.000907411	0.001	0	1
LINC01134	0.404835	0.000907411	0.001	0	1
DQX1	0.404835	0.000907411	0.001	0	1
PPP1R3C	0.404835	0.000907411	0.001	0	1
FIGN	0.404835	0.000907411	0.001	0	1
AC091057.2	0.404835	0.000907411	0.001	0	1
DTX1	0.404835	0.000907411	0.001	0	1
RBFADN	0.404835	0.000907411	0.001	0	1
RGS11	0.404835	0.000907411	0.001	0	1
PRR29-AS1	0.404835	0.000907411	0.001	0	1
AC009088.1	0.404835	0.000907411	0.001	0	1
CASR	0.404835	0.000907411	0.001	0	1
FSCN3	0.404835	0.000907411	0.001	0	1
JPH4	0.404835	0.000907411	0.001	0	1
PTPRZ1	0.404835	0.000907411	0.001	0	1
AP000911.2	0.404835	0.000907411	0.001	0	1
TBC1D8-AS1	0.404835	0.000907411	0.001	0	1
AFAP1-AS1	0.404835	0.000907411	0.001	0	1
NALT1	0.404835	0.000907411	0.001	0	1
LTF	0.405168	0.00170289	0.004	0.003	1
PDPR	0.410564	0.00309574	0.014	0.012	1
NEURL3	0.410684	0.00208878	0.006	0.003	1
TRBV27	0.410867	0.00118779	0.001	0.001	1
MUC4	0.412369	0.00304995	0.008	0.005	1
KIAA1522	0.415252	0.0023423	0.008	0.006	1
CDC42EP4	0.415453	0.00304995	0.008	0.005	1
GHRL	0.415506	0.00255447	0.009	0.007	1
C1QTNF6	0.415765	0.00105222	0.009	0.009	1
KCNA3	0.41705	0.00148725	0.021	0.021	1
LNX2	0.418116	0.000861113	0.008	0.006	1
GOLGA6L4	0.418215	0.00226107	0.006	0.003	1
NDRG2	0.418844	0.00416862	0.023	0.02	1
AC093010.2	0.419644	0.00281708	0.029	0.028	1
NBEAL2	0.421771	0.00366395	0.027	0.025	1
PLD2	0.423062	0.00236753	0.006	0.004	1
ATP11A	0.4234	0.00254365	0.013	0.011	1
TNNC2	0.423803	0.0015959	0.004	0.002	1
AC243829.4	0.424248	0.00383662	0.014	0.012	1
PGM3	0.424564	0.00120052	0.011	0.011	1
HIST1H4F	0.424756	0.00112253	0.003	0.001	1
GNMT	0.427214	0.00176843	0.004	0.002	1
LINC02532	0.427214	0.00176843	0.004	0.002	1
AC009950.1	0.427214	0.00176843	0.004	0.002	1
BCAR3	0.427214	0.00176843	0.004	0.002	1
GET4	0.429648	0.00138154	0.003	0.001	1
RNASE2	0.429648	0.00138154	0.003	0.001	1
C1orf210	0.429648	0.00138154	0.003	0.001	1
WNT5A	0.429648	0.00138154	0.003	0.001	1
STXBP5-AS1	0.429648	0.00138154	0.003	0.001	1
IGSF9	0.429648	0.00138154	0.003	0.001	1
KITLG	0.429648	0.00138154	0.003	0.001	1
ZNF317	0.432053	0.00139223	0.012	0.011	1
ZNF445	0.432053	0.00139223	0.012	0.011	1
WWC3	0.432437	0.00145429	0.014	0.013	1
POSTN	0.432882	0.00321175	0.024	0.023	1
CC2D2A	0.43375	0.00157509	0.003	0.002	1
ATP6AP1L	0.43375	0.00157509	0.003	0.002	1
DTX4	0.43375	0.00157509	0.003	0.002	1
AC109454.2	0.43375	0.00157509	0.003	0.002	1
IL13RA1	0.434218	0.00244328	0.01	0.008	1
LRFN3	0.436889	0.00206831	0.005	0.003	1
FER	0.439784	0.00137649	0.006	0.006	1
SOX9	0.440388	0.00372113	0.013	0.01	1
PC	0.441743	0.000971091	0.003	0.002	1
CLDND2	0.441927	0.00308954	0.009	0.006	1
LINC01534	0.442059	0.00321479	0.01	0.008	1
PPP1R1B	0.442601	0.00218625	0.01	0.009	1
HIC1	0.443391	0.00150396	0.008	0.007	1
TMPRSS2	0.448286	0.00170289	0.004	0.003	1
FUT3	0.448286	0.00170289	0.004	0.003	1
ZBTB21	0.448996	4.76343e-05	0.012	0.013	1
AHDC1	0.449506	0.00203945	0.008	0.007	1
CCDC88A	0.450403	0.000792215	0.015	0.016	1
LRP5	0.451385	0.00217492	0.006	0.003	1
ZFP64	0.45228	0.00152469	0.009	0.007	1
SIK1	0.452311	0.00215005	0.006	0.005	1
MYO6	0.457702	0.000580603	0.012	0.012	1
LINC00926	0.459354	0.00142339	0.004	0.002	1
AC245060.5	0.464024	0.00266038	0.009	0.007	1
TUBG2	0.464172	0.00298386	0.009	0.006	1
BBS7	0.464263	0.000815389	0.011	0.012	1
YES1	0.466869	0.00384521	0.014	0.01	1
TMCC1	0.473617	0.00321479	0.011	0.008	1
LINC01572	0.475916	0.00110141	0.002	0.001	1
DKK1	0.475916	0.00110141	0.002	0.001	1
AL080317.3	0.475916	0.00110141	0.002	0.001	1
MIR200CHG	0.475916	0.00110141	0.002	0.001	1
B3GNT4	0.475916	0.00110141	0.002	0.001	1
MARVELD2	0.475916	0.00110141	0.002	0.001	1
AC022306.2	0.475916	0.00110141	0.002	0.001	1
AL928970.1	0.475916	0.00110141	0.002	0.001	1
AC010247.2	0.475916	0.00110141	0.002	0.001	1
C17orf113	0.475916	0.00110141	0.002	0.001	1
LINC00894	0.475916	0.00110141	0.002	0.001	1
HSPA4L	0.475916	0.00110141	0.002	0.001	1
AC090527.3	0.475916	0.00110141	0.002	0.001	1
AC104184.1	0.475916	0.00110141	0.002	0.001	1
DENND1A	0.476202	2.35518e-05	0.005	0.005	1
CXCL6	0.476808	0.000216704	0.003	0.003	1
KRTCAP3	0.477276	0.0033593	0.012	0.009	1
ALDOB	0.480379	0.00131619	0.003	0.002	1
BAMBI	0.480984	0.00247386	0.006	0.004	1
PRRT1	0.481246	0.000928664	0.002	0.001	1
FBXO15	0.481246	0.000928664	0.002	0.001	1
CAPN5	0.483766	0.00212965	0.007	0.005	1
FAM110B	0.484199	0.00148878	0.003	0.002	1
LINC01176	0.484199	0.00148878	0.003	0.002	1
TLCD1	0.484199	0.00148878	0.003	0.002	1
SCRN1	0.484951	0.00208878	0.006	0.004	1
CCDC24	0.484951	0.00208878	0.006	0.004	1
ZNF80	0.485226	0.00258006	0.006	0.004	1
LZTS1	0.486032	0.00161668	0.004	0.003	1
SCIMP	0.486032	0.00161668	0.004	0.003	1
YOD1	0.486491	0.00124872	0.006	0.005	1
KYNU	0.487348	0.00125092	0.004	0.002	1
AC092747.4	0.487699	0.0019781	0.008	0.005	1
ZDHHC14	0.487787	0.00289797	0.009	0.006	1
AL136040.1	0.489329	0.00129519	0.003	0.001	1
GALNT8	0.489329	0.00129519	0.003	0.001	1
PSKH1	0.489505	0.000109518	0.005	0.005	1
PAWR	0.490597	0.00268615	0.008	0.005	1
ZNHIT6	0.491006	0.00224397	0.023	0.022	1
EDN1	0.491488	0.000173877	0.004	0.005	1
CDK14	0.491488	0.000173877	0.004	0.005	1
C9orf3	0.493007	0.00283355	0.016	0.014	1
TMEM8B	0.49308	0.00202314	0.006	0.004	1
ARHGAP23	0.494747	0.00178911	0.004	0.003	1
CXCL1	0.495005	0.00415881	0.014	0.01	1
KCTD5	0.497449	0.00237306	0.023	0.022	1
ZNF250	0.498626	0.00036746	0.012	0.012	1
MANEA-DT	0.501548	0.00321326	0.017	0.015	1
S100A14	0.502848	0.00383016	0.02	0.018	1
PER2	0.503938	0.0017955	0.013	0.012	1
FBXL4	0.504439	0.000879712	0.013	0.012	1
NPEPL1	0.505134	0.00232766	0.014	0.012	1
KLHL21	0.506046	0.00250357	0.011	0.01	1
LIG3	0.507038	0.00227192	0.011	0.009	1
B9D1	0.507636	0.00193707	0.006	0.004	1
PTAFR	0.507689	0.00142339	0.004	0.002	1
ATXN7L2	0.507689	0.00142339	0.004	0.002	1
LIMCH1	0.509429	0.00146514	0.005	0.003	1
MET	0.509535	0.00189594	0.005	0.003	1
PLEKHS1	0.509535	0.00189594	0.005	0.003	1
SPAG4	0.510625	0.00021708	0.006	0.006	1
PTGS2	0.510857	0.00137398	0.009	0.007	1
FGB	0.511044	0.000561809	0.001	0.001	1
AP000350.7	0.511757	0.000821	0.001	0	1
TBC1D30	0.511757	0.000821	0.001	0	1
FRG1-DT	0.511757	0.000821	0.001	0	1
AC007262.2	0.511757	0.000821	0.001	0	1
B3GALT5-AS1	0.511757	0.000821	0.001	0	1
CNNM3-DT	0.511757	0.000821	0.001	0	1
AC009812.3	0.511757	0.000821	0.001	0	1
AC126614.1	0.511757	0.000821	0.001	0	1
CASC9	0.511757	0.000821	0.001	0	1
SBSPON	0.511757	0.000821	0.001	0	1
AP003472.2	0.511757	0.000821	0.001	0	1
AC021087.1	0.511757	0.000821	0.001	0	1
AC019077.1	0.511757	0.000821	0.001	0	1
SYT6	0.511757	0.000821	0.001	0	1
AC022087.1	0.511757	0.000821	0.001	0	1
FREM1	0.511757	0.000821	0.001	0	1
WFIKKN1	0.511757	0.000821	0.001	0	1
PROX2	0.511757	0.000821	0.001	0	1
GJB4	0.511757	0.000821	0.001	0	1
RAET1G	0.511757	0.000821	0.001	0	1
TMEM72	0.511757	0.000821	0.001	0	1
CCDC114	0.511757	0.000821	0.001	0	1
LINC02175	0.511757	0.000821	0.001	0	1
DNAJB13	0.511757	0.000821	0.001	0	1
TNFRSF17	0.511757	0.000821	0.001	0	1
PIK3C2G	0.511757	0.000821	0.001	0	1
SLC25A21-AS1	0.511757	0.000821	0.001	0	1
PLCB4	0.511757	0.000821	0.001	0	1
SEMA3A	0.511757	0.000821	0.001	0	1
WNT9A	0.511757	0.000821	0.001	0	1
AL356417.1	0.511757	0.000821	0.001	0	1
AC016907.2	0.511757	0.000821	0.001	0	1
HS6ST2	0.511757	0.000821	0.001	0	1
AL603832.1	0.511757	0.000821	0.001	0	1
AL121987.2	0.511757	0.000821	0.001	0	1
GPR137C	0.511757	0.000821	0.001	0	1
SAMD12	0.512079	0.00195759	0.006	0.005	1
SMIM25	0.514283	0.000281472	0.005	0.005	1
[truncated: 1,746 more rows]

## Sheet: Table S12-5
Marker genes of sub T cells cluster 4 (NK cells)
Gene_name	p_val	avg_logFC	pct.1	pct.2	p_val_adj
GNLY	0	1.83244	0.741	0.068	0
NKG7	0	1.52089	0.981	0.376	0
GZMB	0	1.16861	0.811	0.141	0
KLRD1	0	0.926545	0.756	0.138	0
PRF1	0	0.802793	0.687	0.154	0
FGFBP2	0	0.626704	0.409	0.01	0
KLRF1	0	0.471921	0.367	0.009	0
TYROBP	2.69248e-290	0.727913	0.501	0.095	4.66445e-286
FCGR3A	2.99284e-286	0.481877	0.354	0.019	5.1848e-282
GZMH	5.26236e-247	0.780854	0.666	0.209	9.11652e-243
CST7	9.48249e-218	0.618419	0.769	0.343	1.64275e-213
TRDC	6.0202e-212	0.447979	0.357	0.035	1.04294e-207
CMC1	2.99199e-202	0.754119	0.583	0.192	5.18333e-198
PLAC8	2.33382e-191	0.503242	0.492	0.158	4.04312e-187
CTSW	8.70919e-167	0.516513	0.603	0.217	1.50878e-162
PFN1	1.39705e-147	0.463493	0.973	0.871	2.42025e-143
SPON2	5.28986e-144	0.378491	0.349	0.118	9.16415e-140
CLIC3	4.57133e-138	0.450634	0.393	0.12	7.91937e-134
FCER1G	7.62034e-125	0.411288	0.286	0.067	1.32015e-120
GZMA	6.94486e-119	0.533623	0.762	0.412	1.20313e-114
IFITM2	6.20479e-104	0.405244	0.689	0.441	1.07492e-99
CCL4	3.79693e-96	0.669503	0.795	0.484	6.57779e-92
CCL5	5.00751e-95	0.409484	0.959	0.756	8.67501e-91
CD247	2.7236e-93	0.305581	0.428	0.189	4.71837e-89
CCL3	9.43257e-92	0.666397	0.337	0.111	1.6341e-87
HCST	1.48209e-84	0.374029	0.761	0.543	2.56757e-80
ACTB	4.58427e-82	0.38933	0.998	0.989	7.94179e-78
KLRB1	8.46329e-82	0.453804	0.681	0.378	1.46618e-77
ITGB2	3.11447e-73	0.289621	0.468	0.231	5.39551e-69
CYBA	1.56598e-70	0.343156	0.769	0.554	2.7129e-66
RAP1B	1.01683e-67	0.271327	0.471	0.252	1.76155e-63
HOPX	3.63998e-67	0.294948	0.392	0.165	6.3059e-63
MYL12A	3.02131e-61	0.297814	0.841	0.743	5.23411e-57
CFL1	8.92437e-61	0.276976	0.884	0.776	1.54606e-56
CDC42SE1	1.7609e-58	0.276318	0.293	0.145	3.05059e-54
HLA-C	2.43514e-56	0.266682	0.988	0.961	4.21864e-52
IFITM1	6.3015e-55	0.307065	0.506	0.312	1.09167e-50
C1orf56	5.99819e-52	0.305825	0.252	0.117	1.03913e-47
ARPC2	2.34401e-46	0.25759	0.646	0.453	4.06076e-42
ACTG1	2.9831e-42	0.267155	0.831	0.751	5.16793e-38
XCL2	3.74725e-36	0.29389	0.289	0.14	6.49174e-32
CD7	3.34291e-31	0.252447	0.507	0.359	5.79126e-27
INS	2.78801e-06	0.279065	0.466	0.399	0.0482995

## Sheet: Table S12-6
Marker genes of sub T cells cluster cluster 5 (CD4+ effector T)
Gene_name	p_val	avg_logFC	pct.1	pct.2	p_val_adj
MT-ND2	7.21379e-129	0.434134	1	0.963	1.24972e-124
MT-ND3	1.98357e-123	0.459776	1	0.918	3.43634e-119
MT-ATP6	6.30984e-114	0.42037	0.998	0.952	1.09312e-109
MT-CYB	8.71947e-112	0.377239	1	0.956	1.51056e-107
MT-ND4	3.50641e-110	0.376056	0.999	0.978	6.07451e-106
MT-CO3	3.08398e-109	0.379155	1	0.993	5.3427e-105
MT-CO2	1.53997e-106	0.385261	1	0.986	2.66784e-102
MT-ND1	2.68921e-102	0.364969	0.995	0.904	4.65878e-98
FTH1	4.28844e-18	0.266133	0.97	0.962	7.42929e-14

## Sheet: Table S12-7
Marker genes of sub T cells cluster cluster cluster 6 (CD4+ effector T)
Gene_name	p_val	avg_logFC	pct.1	pct.2	p_val_adj
MT-CO1	0	0.748616	1	0.998	0
MT-CO3	1.99302e-289	0.754668	1	0.993	3.45272e-285
MT-CYB	1.95243e-284	0.74309	1	0.957	3.38238e-280
MT-ND4	3.41154e-277	0.727065	1	0.978	5.91015e-273
MT-ND2	9.19568e-269	0.758635	0.999	0.964	1.59306e-264
MT-CO2	1.21623e-263	0.733816	1	0.986	2.107e-259
MT-ATP6	2.79607e-263	0.764633	0.999	0.952	4.84391e-259
MT-ND1	2.47841e-250	0.697185	0.996	0.906	4.2936e-246
MT-ND3	6.54615e-204	0.664223	1	0.92	1.13406e-199
MT-ND5	4.98662e-129	0.474687	0.681	0.515	8.63882e-125
MALAT1	2.30055e-126	0.518171	1	1	3.98547e-122
NEAT1	2.2706e-67	0.365568	0.526	0.473	3.93358e-63
JUN	4.25403e-37	0.424678	0.586	0.486	7.36969e-33
HSP90AA1	2.868e-27	0.38958	0.861	0.734	4.96853e-23
HSPA1A	3.96249e-26	0.440954	0.42	0.295	6.86462e-22
HSPA1B	1.94021e-15	0.321795	0.328	0.246	3.36121e-11
PPY	7.94198e-12	0.981436	0.095	0.119	1.37587e-07
IGLC2	4.86575e-10	0.404316	0.141	0.159	8.42943e-06

## Sheet: Table S12-8
Marker genes of sub T cells cluster cluster cluster 7 (Treg)
Gene_name	p_val	avg_logFC	pct.1	pct.2	p_val_adj
TNFRSF4	3.36022e-270	0.93738	0.464	0.038	5.82124e-266
IL32	6.74387e-239	0.785956	0.964	0.892	1.16831e-234
BATF	1.14022e-215	0.625716	0.559	0.122	1.97531e-211
IL2RA	1.39616e-215	0.512212	0.345	0.017	2.41871e-211
TNFRSF18	1.29855e-211	0.619663	0.434	0.047	2.24961e-207
TIGIT	4.51472e-178	0.524019	0.466	0.087	7.8213e-174
LINC01943	1.40094e-168	0.477954	0.344	0.04	2.42699e-164
LAIR2	4.87765e-160	0.430444	0.346	0.033	8.45004e-156
CARD16	3.79567e-152	0.524025	0.546	0.192	6.57562e-148
GAPDH	1.2141e-146	0.635853	0.918	0.818	2.10331e-142
SAT1	1.20821e-145	0.708517	0.716	0.369	2.09311e-141
S100A4	7.36739e-126	0.594156	0.937	0.82	1.27633e-121
PMAIP1	8.27524e-125	0.483205	0.407	0.088	1.4336e-120
CORO1B	3.52744e-117	0.415292	0.478	0.14	6.11094e-113
CTLA4	3.0851e-115	0.31078	0.287	0.035	5.34462e-111
ICA1	2.1566e-109	0.267565	0.239	0.022	3.7361e-105
DNPH1	5.5822e-108	0.307874	0.35	0.071	9.6706e-104
PKM	7.51922e-105	0.42278	0.504	0.225	1.30263e-100
LTB	2.49998e-103	0.637576	0.667	0.326	4.33096e-99
ACTB	6.80875e-99	0.56564	0.996	0.989	1.17955e-94
RGS1	7.01674e-93	0.679027	0.821	0.553	1.21558e-88
DUSP4	1.81151e-90	0.371116	0.367	0.085	3.13825e-86
CALM3	9.61917e-85	0.342987	0.487	0.198	1.66643e-80
HIST1H4C	8.84701e-84	0.674709	0.199	0.117	1.53266e-79
TUBB	8.03855e-83	0.529598	0.358	0.23	1.3926e-78
TUBA1B	1.6104e-81	0.683774	0.396	0.293	2.78986e-77
H2AFZ	7.34646e-80	0.43002	0.462	0.294	1.2727e-75
TRAC	1.03113e-79	0.4746	0.795	0.534	1.78633e-75
PTTG1	3.65965e-77	0.30898	0.306	0.08	6.33998e-73
MYL6	1.0095e-74	0.347864	0.934	0.83	1.74886e-70
PFN1	4.57409e-74	0.452647	0.934	0.876	7.92415e-70
GLRX	5.28942e-74	0.303187	0.371	0.134	9.1634e-70
BIRC3	9.19997e-73	0.398132	0.47	0.184	1.5938e-68
ENO1	3.1602e-72	0.385217	0.589	0.334	5.47473e-68
SOD1	2.33611e-69	0.364539	0.631	0.376	4.04708e-65
STMN1	1.6413e-64	0.555923	0.226	0.098	2.84339e-60
CD27	2.13927e-64	0.313209	0.381	0.158	3.70607e-60
CD74	3.2375e-62	0.453884	0.744	0.52	5.60865e-58
PMCH	1.07097e-60	0.460499	0.106	0.005	1.85534e-56
TMSB10	1.16307e-59	0.336668	0.996	0.994	2.01491e-55
UGP2	3.82663e-58	0.287193	0.404	0.184	6.62926e-54
TYMP	2.63222e-57	0.253207	0.301	0.091	4.56005e-53
ACTG1	1.44179e-55	0.411653	0.836	0.752	2.49776e-51
HMGB2	1.32504e-53	0.443403	0.416	0.35	2.29551e-49
JPT1	5.2997e-53	0.276159	0.381	0.173	9.18119e-49
HLA-A	8.1846e-53	0.31392	0.981	0.97	1.4179e-48
CREM	1.37438e-52	0.362454	0.473	0.212	2.38098e-48
COX8A	4.81627e-51	0.281799	0.569	0.317	8.34371e-47
HMGN2	8.95664e-50	0.378537	0.449	0.333	1.55165e-45
PCLAF	3.50404e-49	0.25916	0.146	0.027	6.07039e-45
IFI6	5.55841e-49	0.328132	0.375	0.164	9.62939e-45
SPOCK2	2.84149e-48	0.264824	0.442	0.207	4.9226e-44
COX17	2.91474e-48	0.259063	0.406	0.18	5.04949e-44
UBE2C	5.7772e-48	0.267944	0.124	0.018	1.00084e-43
ARPC1B	4.90367e-46	0.269388	0.489	0.255	8.49512e-42
CTSC	9.55973e-46	0.279339	0.418	0.227	1.65613e-41
H3F3A	1.823e-44	0.295265	0.794	0.619	3.15817e-40
ARID5B	6.45908e-44	0.271026	0.387	0.171	1.11897e-39
TPI1	2.64889e-43	0.291195	0.516	0.309	4.58894e-39
SUMO2	2.46979e-42	0.26339	0.651	0.421	4.27867e-38
UCP2	6.83223e-42	0.261343	0.399	0.191	1.18362e-37
OAZ1	8.28762e-42	0.272755	0.803	0.608	1.43575e-37
RAN	1.76422e-37	0.263856	0.501	0.334	3.05633e-33
LDHA	1.88379e-34	0.265542	0.507	0.334	3.26348e-30
SUB1	7.18164e-34	0.273799	0.668	0.48	1.24415e-29
UBC	3.84076e-32	0.312065	0.844	0.763	6.65374e-28
HLA-DRB1	5.12046e-30	0.314239	0.472	0.307	8.87069e-26
LGALS1	9.23914e-29	0.341249	0.621	0.484	1.60059e-24
RPS27L	9.41013e-29	0.25125	0.549	0.359	1.63021e-24
HSPA8	3.10762e-27	0.305085	0.624	0.473	5.38364e-23
HLA-DRA	1.80147e-24	0.258244	0.46	0.292	3.12088e-20
HSP90AB1	2.44985e-24	0.282734	0.578	0.431	4.24413e-20
HSPB1	6.20883e-23	0.282279	0.477	0.341	1.07562e-18
HMGB1	8.07758e-22	0.256704	0.655	0.606	1.39936e-17
ISG15	2.07393e-21	0.255481	0.368	0.22	3.59288e-17
NFKBIA	2.49219e-19	0.27082	0.585	0.437	4.31746e-15
HSP90AA1	4.5068e-19	0.34541	0.802	0.738	7.80758e-15
HSPA1A	7.8926e-18	0.456933	0.42	0.295	1.36731e-13
HSPA1B	1.06387e-17	0.47291	0.337	0.246	1.84304e-13
DNAJB1	7.78113e-12	0.363781	0.454	0.382	1.348e-07
JUN	4.08512e-06	0.258237	0.491	0.492	0.0707706

## Sheet: Table S12-9
Marker genes of sub T cells cluster cluster cluster 8 (ILC2)
Gene_name	p_val	avg_logFC	pct.1	pct.2	p_val_adj
MT2A	0	3.20703	0.997	0.557	0
MT1X	0	2.95695	0.992	0.237	0
MT1E	0	2.33412	0.868	0.168	0
MT1F	2.74937e-228	1.02486	0.521	0.089	4.76301e-224
MT1G	2.47628e-109	0.900262	0.238	0.049	4.28991e-105
HSPE1	3.23603e-86	0.722525	0.605	0.36	5.6061e-82
HSP90AA1	1.77871e-78	0.886903	0.905	0.737	3.08144e-74
HSP90AB1	6.33491e-76	0.646237	0.683	0.433	1.09746e-71
DNAJB1	2.22842e-65	0.917926	0.686	0.378	3.86052e-61
UBB	2.20882e-64	0.548465	0.874	0.753	3.82656e-60
DNAJA1	1.03244e-52	0.570652	0.501	0.231	1.78859e-48
HSPA1A	1.23672e-52	0.965625	0.613	0.294	2.1425e-48
HSPD1	4.67739e-49	0.442041	0.345	0.168	8.10311e-45
UBC	1.09135e-46	0.521205	0.871	0.764	1.89066e-42
H3F3B	1.92345e-44	0.425468	0.95	0.857	3.33218e-40
HSPA8	1.04298e-37	0.411767	0.563	0.48	1.80686e-33
HSPH1	2.10935e-37	0.394213	0.361	0.124	3.65423e-33
YPEL5	3.17833e-36	0.383155	0.431	0.211	5.50615e-32
HSPA1B	7.48159e-33	0.760864	0.471	0.245	1.29611e-28
ZFP36	1.06184e-32	0.482511	0.683	0.478	1.83953e-28
DNAJB6	7.61345e-32	0.276754	0.339	0.19	1.31895e-27
EIF1	9.46776e-31	0.330275	0.989	0.957	1.64019e-26
PTMA	1.5278e-30	0.305885	1	0.984	2.64677e-26
RGCC	1.73247e-29	0.434595	0.515	0.252	3.00133e-25
CREM	9.82323e-29	0.417893	0.457	0.221	1.70178e-24
PPP1R15A	1.41355e-25	0.359104	0.409	0.209	2.44883e-21
FTH1	1.47417e-25	0.353056	0.994	0.962	2.55386e-21
MT-ND3	4.17452e-24	0.332666	0.989	0.923	7.23194e-20
ZFAND2A	7.62319e-23	0.281296	0.207	0.062	1.32064e-18
DUSP1	3.98145e-22	0.417811	0.678	0.5	6.89747e-18
BTG2	3.10424e-21	0.250645	0.272	0.147	5.37779e-17
TNFAIP3	8.82846e-21	0.330072	0.468	0.284	1.52944e-16
FOS	1.447e-20	0.419982	0.619	0.461	2.50679e-16
BTG1	1.88814e-19	0.316304	0.989	0.947	3.27102e-15
TSC22D3	1.18228e-18	0.312811	0.846	0.738	2.04818e-14
CXCR4	2.13378e-17	0.333105	0.975	0.9	3.69656e-13
HSPA6	1.0541e-16	0.614176	0.207	0.072	1.82613e-12
FOSB	4.44734e-16	0.2704	0.353	0.197	7.70457e-12
HSPB1	3.9407e-15	0.291165	0.471	0.345	6.82688e-11
DUSP2	3.88005e-14	0.325875	0.479	0.346	6.7218e-10
JUNB	2.90097e-11	0.269107	0.661	0.518	5.02564e-07
PRSS2	3.56727e-11	0.262095	0.3	0.193	6.17994e-07
JUN	5.16236e-11	0.382265	0.613	0.489	8.94327e-07
NFKBIA	1.12272e-09	0.259365	0.515	0.443	1.94501e-05
IGKC	1.05101e-06	0.278304	0.471	0.447	0.0182076

## Sheet: Table S12-10
Marker genes of sub T cells cluster cluster cluster cluster 9 (mast cell)
Gene_name	p_val	avg_logFC	pct.1	pct.2	p_val_adj
TPSB2	0	3.60233	0.994	0.006	0
TPSAB1	0	3.29076	0.966	0.003	0
CPA3	1.98788e-285	1.53124	0.785	0.001	3.44381e-281
MS4A2	6.74285e-214	0.986395	0.621	0.001	1.16813e-209
HPGDS	1.15835e-209	1.08128	0.638	0.002	2.00672e-205
LAPTM4A	1.54074e-189	0.845522	0.672	0.18	2.66917e-185
KIT	2.29497e-181	0.764803	0.565	0.002	3.9758e-177
SLC18A2	1.13535e-180	0.643548	0.525	0	1.96688e-176
GATA2	4.39474e-177	0.703767	0.525	0.001	7.61345e-173
LTC4S	8.6542e-153	0.815856	0.61	0.019	1.49925e-148
RGS13	1.34877e-121	0.551719	0.407	0.002	2.33662e-117
CD63	3.66487e-117	0.836447	0.814	0.387	6.34902e-113
FTH1	3.95607e-115	1.10232	0.994	0.962	6.85349e-111
RHEX	4.3147e-113	0.509748	0.362	0.001	7.47479e-109
CLU	5.407e-105	0.727226	0.605	0.092	9.36709e-101
VWA5A	3.24144e-104	0.567225	0.418	0.009	5.61547e-100
AL157895.1	1.55655e-101	0.356778	0.316	0	2.69657e-97
CD9	1.11845e-99	0.718611	0.548	0.08	1.93761e-95
RGS2	2.17477e-87	1.06222	0.661	0.19	3.76757e-83
IL1RL1	7.73393e-85	0.388562	0.35	0.005	1.33983e-80
FCER1G	4.07022e-67	0.687789	0.565	0.078	7.05126e-63
AREG	1.33112e-66	1.08478	0.559	0.102	2.30603e-62
HPGD	5.66695e-60	0.735208	0.356	0.041	9.81743e-56
FTL	5.84399e-57	0.682308	0.972	0.93	1.01241e-52
CTSG	6.72611e-52	1.27031	0.175	0.001	1.16523e-47
GLUL	1.99268e-48	0.508737	0.48	0.142	3.45213e-44
TMEM176B	8.15308e-46	0.339771	0.26	0.035	1.41244e-41
CST3	4.9494e-45	0.520221	0.554	0.232	8.57434e-41
CAPG	6.56212e-43	0.514879	0.531	0.149	1.13682e-38
CPM	2.33433e-42	0.265614	0.22	0.008	4.04399e-38
TYROBP	4.35524e-37	0.52561	0.52	0.121	7.54502e-33
ASAH1	1.67098e-35	0.336727	0.316	0.073	2.89481e-31
SLC26A2	2.90573e-35	0.29232	0.192	0.011	5.03388e-31
LMNA	4.91611e-35	0.586238	0.339	0.125	8.51667e-31
SAMSN1	1.11283e-33	0.462875	0.452	0.221	1.92786e-29
S100A6	2.24344e-31	0.485503	0.96	0.835	3.88654e-27
TSC22D1	4.57359e-31	0.323792	0.299	0.044	7.92329e-27
ALOX5AP	1.2775e-30	0.49574	0.582	0.347	2.21315e-26
MT-ND4	1.4752e-30	0.562045	0.994	0.979	2.55563e-26
NSMCE1	6.32012e-30	0.276189	0.277	0.093	1.0949e-25
LMO4	2.60809e-26	0.286313	0.266	0.045	4.51825e-22
FOSB	2.96215e-25	0.495996	0.362	0.199	5.13163e-21
NDUFA4	1.63715e-24	0.341748	0.582	0.463	2.8362e-20
FOXP1	1.93901e-24	0.358923	0.39	0.151	3.35914e-20
H3F3B	2.17087e-24	0.431606	0.944	0.859	3.76082e-20
BHLHE40	3.10134e-23	0.27688	0.254	0.068	5.37276e-19
CTSD	8.64513e-23	0.322106	0.418	0.221	1.49768e-18
EGR1	9.18468e-23	0.298143	0.232	0.089	1.59115e-18
NPC2	8.75065e-21	0.302619	0.373	0.177	1.51596e-16
SRGN	1.06524e-20	0.482378	0.938	0.855	1.84542e-16
MT-CO2	1.54326e-20	0.429736	1	0.987	2.67355e-16
VIM	2.3697e-19	0.441767	0.791	0.558	4.10527e-15
PTMA	3.26137e-19	0.341222	0.994	0.984	5.65e-15
PLIN2	9.77394e-19	0.322475	0.339	0.129	1.69324e-14
SDCBP	2.2772e-18	0.309605	0.339	0.181	3.94502e-14
CD83	2.29415e-18	0.267377	0.141	0.03	3.97439e-14
RGS1	9.1009e-18	0.545938	0.797	0.565	1.57664e-13
PPP1R15A	4.73198e-17	0.369261	0.367	0.212	8.19768e-13
GADD45B	9.20144e-17	0.366528	0.282	0.167	1.59406e-12
SAT1	1.09666e-16	0.44174	0.61	0.386	1.89986e-12
SQSTM1	8.79753e-16	0.257019	0.311	0.14	1.52408e-11
SELENOK	1.32859e-14	0.304759	0.384	0.239	2.30165e-10
JUN	6.86446e-13	0.321889	0.429	0.493	1.1892e-08
CD69	7.86261e-13	0.481832	0.588	0.526	1.36212e-08
MT-ND3	1.4005e-12	0.363152	0.972	0.924	2.42623e-08
MT-ATP6	5.4271e-11	0.296024	0.977	0.955	9.4019e-07
NEAT1	5.8051e-11	0.332992	0.638	0.474	1.00568e-06
NFKBIA	5.81086e-11	0.424348	0.593	0.443	1.00667e-06
MT-ND2	1.02036e-10	0.35194	0.994	0.965	1.76767e-06
MT-ND4L	1.1801e-09	0.260977	0.435	0.225	2.04441e-05
ID2	8.71904e-09	0.369773	0.605	0.46	0.000151049
FOS	9.60075e-09	0.359541	0.497	0.465	0.000166323
ANXA1	1.05156e-08	0.318061	0.531	0.437	0.000182172
HSPA1B	1.13361e-07	0.405048	0.362	0.249	0.00196386
HSPA1A	4.33753e-07	0.46134	0.412	0.301	0.00751434
HSP90AB1	1.1855e-06	0.269593	0.542	0.438	0.0205376
