# Supplementary material for: Single-cell analysis of pancreatic ductal adenocarcinoma identifies a novel fibroblast subtype associated with poor prognosis but better immunotherapy response
Source: Cell Discov. 2021 May 25;7:36. doi: 10.1038/s41421-021-00271-4 (PMC8149399; doi:10.1038/s41421-021-00271-4)
Supplement: Supplementary file 26 — Table S13 [file 41421_2021_271_MOESM26_ESM.xlsx]

## Sheet: Table S13
Supplementary Table 13. General statistics of the sub T cells
Cluster	cell type	Normal	Public	Moderate	Loose	Dense	Normal %	Public %	Moderate %	Loose %	Dense %
0	CD4+	6	482	459	1534	320	12	14.21	14.46	29.82	22.81
1	CD8	10	875	348	1234	169	20	25.8	10.96	23.98	12.05
2	CD8	17	632	327	924	199	34	18.64	10.3	17.96	14.18
3	CD8	2	363	714	313	203	4	10.7	22.5	6.08	14.47
4	TNK	6	390	109	457	67	12	11.5	3.43	8.88	4.78
5	CD4/CD8	0	173	421	252	134	0	5.1	13.26	4.9	9.55
6	CD4/CD9	2	225	280	195	45	4	6.64	8.82	3.79	3.21
7	Treg	2	189	237	208	106	4	5.57	7.47	4.04	7.56
8	Unknown	4	2	194	6	151	8	0.06	6.11	0.12	10.76
9	Mast	1	60	85	22	9	2	1.77	2.68	0.43	0.64
Total		50	3391	3174	5145	1403	100	100	100	100	100
