# Supplementary material for: Single-cell analysis of pancreatic ductal adenocarcinoma identifies a novel fibroblast subtype associated with poor prognosis but better immunotherapy response
Source: Cell Discov. 2021 May 25;7:36. doi: 10.1038/s41421-021-00271-4 (PMC8149399; doi:10.1038/s41421-021-00271-4)
Supplement: Supplementary file 27 — Table S14 [file 41421_2021_271_MOESM27_ESM.xlsx]

## Sheet: Table S14-1
Marker genes of GSEA from CD8+ T cells in loose- and dense-type of PDACs
gene_name	p_val	avg_logFC	pct.1	pct.2	p_val_adj
INS	0	1.63407	0.834	0.167	0
RPS26	1.11666e-297	0.981796	0.823	0.436	1.93451e-293
MT-ND3	1.75352e-258	1.018	0.988	0.867	3.03779e-254
MALAT1	2.33807e-181	-0.589125	1	1	4.05047e-177
RPS29	3.03142e-163	0.563715	1	0.998	5.25164e-159
MT-CO2	4.85865e-140	0.673956	0.989	0.981	8.41713e-136
MT-ND4L	1.25545e-128	0.568935	0.513	0.171	2.17495e-124
IGKC	1.79946e-126	0.588012	0.685	0.374	3.11738e-122
RPS17	1.11039e-122	0.558038	0.844	0.668	1.92364e-118
SPARC	1.43746e-120	-0.494899	0.173	0.7	2.49026e-116
TPT1	2.15196e-120	-0.510847	0.993	0.996	3.72806e-116
IGHG4	3.98877e-117	0.358673	0.28	0.002	6.91014e-113
COL3A1	3.14443e-102	-0.450574	0.168	0.653	5.4474e-98
IGFBP7	5.37754e-102	0.426096	0.468	0.278	9.31606e-98
DNAJB1	1.19816e-98	0.862347	0.664	0.41	2.07569e-94
RPS3A	5.35382e-98	-0.434671	0.988	0.995	9.27496e-94
RPL17	2.75848e-95	0.462919	0.602	0.465	4.77879e-91
EEF1A1	4.955e-91	-0.372272	1	1	8.58404e-87
COL1A1	2.54852e-81	-0.364614	0.252	0.684	4.41505e-77
PLA2G2A	1.09967e-80	-0.338199	0.016	0.357	1.90506e-76
TIMP1	1.51214e-79	-0.378681	0.377	0.793	2.61962e-75
COL1A2	3.41717e-74	-0.318463	0.249	0.656	5.91991e-70
ATP5ME	9.51589e-74	0.22104	0.371	0.342	1.64853e-69
MT-ND5	3.6861e-73	0.399615	0.665	0.533	6.3858e-69
HLA-B	3.07421e-72	-0.353822	0.991	0.995	5.32577e-68
CDC42	7.55058e-66	0.257386	0.405	0.343	1.30806e-61
RPL13A	1.7262e-65	-0.309334	1	1	2.99047e-61
HSPB1	2.12119e-64	0.360212	0.375	0.318	3.67475e-60
RPL10	6.09351e-64	-0.307823	1	1	1.05564e-59
LDHB	2.22813e-63	-0.317143	0.187	0.558	3.86002e-59
EEF1B2	2.06477e-62	-0.311097	0.406	0.775	3.57701e-58
HLA-DRB1	2.2062e-62	-0.42953	0.189	0.568	3.82202e-58
CTSW	2.76083e-62	-0.303041	0.032	0.333	4.78286e-58
UQCRB	3.30698e-62	-0.308445	0.392	0.762	5.72902e-58
CRIP1	5.65385e-61	0.506345	0.492	0.306	9.79474e-57
CD53	2.76963e-60	-0.294044	0.236	0.603	4.79811e-56
HLA-DPB1	4.24212e-60	-0.342333	0.221	0.592	7.34905e-56
MT-ND4	6.55386e-60	0.408659	0.989	0.965	1.13539e-55
PSMB9	7.19567e-60	-0.308543	0.238	0.604	1.24658e-55
SLC25A6	1.42464e-57	-0.280995	0.28	0.638	2.46805e-53
PPDPF	2.16618e-57	0.245961	0.51	0.47	3.75269e-53
IFITM1	1.34086e-56	0.307154	0.452	0.352	2.3229e-52
GIMAP7	7.67707e-55	-0.310897	0.193	0.539	1.32998e-50
GZMK	2.3879e-54	-0.516066	0.396	0.741	4.1368e-50
COX7A2	2.94451e-54	0.0441874	0.389	0.527	5.10107e-50
RPL36A	9.55917e-54	0.322985	0.695	0.607	1.65603e-49
RPL7	4.31981e-53	-0.293447	0.991	0.99	7.48363e-49
HLA-F	5.19807e-53	-0.232229	0.161	0.469	9.00514e-49
IL7R	8.15217e-53	-0.449818	0.212	0.562	1.41228e-48
RPS19	1.27853e-52	-0.360953	1	1	2.21492e-48
SPCS2	2.24444e-52	-0.0721554	0.172	0.347	3.88826e-48
SRPX	2.87464e-52	-0.0248817	0.004	0.032	4.98002e-48
SSR4	1.89901e-51	-0.15029	0.338	0.633	3.28985e-47
BTF3	2.69088e-51	-0.286544	0.422	0.758	4.66168e-47
MT1X	3.12939e-51	0.142585	0.235	0.334	5.42136e-47
CORO1A	3.85911e-51	-0.292997	0.424	0.759	6.68552e-47
CD48	3.21093e-50	-0.279245	0.233	0.569	5.56262e-46
UQCR11	3.79929e-50	0.106979	0.389	0.459	6.58189e-46
FKBP5	4.61206e-50	-0.240331	0.072	0.345	7.98993e-46
NPM1	8.03614e-50	-0.230264	0.363	0.685	1.39218e-45
RPL13	1.55187e-49	-0.256653	1	1	2.68847e-45
HSPA8	3.57752e-49	0.165205	0.438	0.556	6.19769e-45
HNRNPA2B1	6.9957e-49	-0.214694	0.249	0.555	1.21194e-44
MT-ATP6	7.19683e-49	0.412211	0.984	0.936	1.24678e-44
FTH1	7.98231e-49	0.411555	0.989	0.931	1.38285e-44
RARRES3	8.67934e-49	-0.272546	0.31	0.643	1.50361e-44
MT2A	1.76621e-48	0.190262	0.503	0.688	3.05978e-44
GPR171	2.31742e-48	-0.281894	0.135	0.443	4.0147e-44
PABPC1	3.1359e-48	0.098543	0.433	0.527	5.43263e-44
UQCRQ	8.3021e-48	0.077502	0.261	0.313	1.43826e-43
C6orf48	2.22611e-47	-0.258441	0.098	0.391	3.85651e-43
ATP6V0E1	5.12661e-47	-0.110588	0.285	0.528	8.88134e-43
NDUFA4	5.61226e-47	-0.00869092	0.384	0.569	9.72267e-43
CCND3	6.37987e-47	-0.228757	0.123	0.408	1.10525e-42
EIF3E	2.42417e-46	-0.220609	0.222	0.523	4.19963e-42
RPS12	2.46656e-46	-0.283123	0.998	0.999	4.27307e-42
H3F3B	6.66429e-46	0.395375	0.928	0.855	1.15452e-41
COX4I1	6.68878e-46	-0.157298	0.452	0.738	1.15876e-41
EIF3K	7.78076e-46	-0.162572	0.282	0.56	1.34794e-41
HSP90AB1	1.32782e-45	0.285527	0.49	0.443	2.30032e-41
SKP1	2.82721e-45	-0.00523246	0.401	0.575	4.89787e-41
SSR2	3.06283e-45	-0.205377	0.257	0.557	5.30604e-41
RPS10	3.28326e-45	0.321561	0.846	0.766	5.68792e-41
OST4	5.04317e-45	0.00244723	0.518	0.714	8.73679e-41
SAP18	7.87767e-45	0.00607412	0.284	0.41	1.36473e-40
GIMAP4	9.1931e-45	-0.245483	0.128	0.414	1.59261e-40
CD37	1.13967e-44	-0.18395	0.257	0.539	1.97436e-40
GMFG	1.3773e-44	-0.185843	0.336	0.628	2.38604e-40
MT-ND1	2.14188e-44	0.359989	0.961	0.892	3.71059e-40
HLA-DPA1	2.43637e-44	-0.259584	0.179	0.482	4.22076e-40
SNRPD2	5.61599e-44	-0.168796	0.329	0.612	9.72914e-40
MIF	5.80292e-44	0.167788	0.345	0.31	1.0053e-39
RBM8A	7.8227e-44	0.0621454	0.261	0.316	1.35521e-39
CRABP2	9.49777e-44	-0.198187	0.009	0.21	1.64539e-39
YBX1	1.20911e-43	-0.204717	0.235	0.523	2.09466e-39
LAMTOR4	1.21525e-43	0.0314326	0.275	0.372	2.1053e-39
RPS3	1.35271e-43	-0.243786	1	0.998	2.34344e-39
UBL5	1.43451e-43	0.0686969	0.434	0.539	2.48514e-39
COX5B	1.619e-43	-0.029786	0.266	0.423	2.80476e-39
LYAR	1.93355e-43	-0.300832	0.163	0.467	3.34968e-39
ATP5MF	2.25118e-43	-0.0179648	0.242	0.38	3.89994e-39
GPSM3	2.46344e-43	-0.203561	0.163	0.435	4.26766e-39
EDF1	3.71367e-43	-0.134365	0.312	0.568	6.43356e-39
NOP53	3.97858e-43	-0.220485	0.306	0.608	6.8925e-39
ARPC3	5.22295e-43	-0.178668	0.335	0.62	9.04823e-39
PSME1	8.80016e-43	-0.15189	0.35	0.624	1.52454e-38
HSPA1A	1.53329e-42	0.656109	0.436	0.249	2.65626e-38
RPS27	2.35191e-42	0.270138	1	1	4.07445e-38
RAN	4.24633e-42	-0.161234	0.207	0.46	7.35634e-38
HINT1	5.6389e-42	-0.173549	0.389	0.671	9.76884e-38
DCN	6.13776e-42	-0.210772	0.11	0.368	1.06331e-37
TMA7	6.77856e-42	0.276232	0.811	0.771	1.17432e-37
RAC2	9.97729e-42	-0.194411	0.249	0.531	1.72847e-37
DAD1	2.4483e-41	-0.106412	0.217	0.427	4.24144e-37
PPY	2.73731e-41	-0.183265	0	0.164	4.74211e-37
SLC25A3	2.779e-41	-0.190969	0.138	0.389	4.81434e-37
PPIB	4.16248e-41	-0.211425	0.238	0.526	7.21109e-37
EIF3F	4.99498e-41	-0.216105	0.196	0.482	8.65331e-37
ATP5PO	6.57285e-41	-0.176586	0.138	0.382	1.13868e-36
NDUFA1	6.6596e-41	0.0489101	0.294	0.373	1.15371e-36
COX6C	7.04986e-41	-0.0399199	0.345	0.531	1.22132e-36
COX6A1	8.97898e-41	-0.0514447	0.266	0.447	1.55552e-36
ATP5F1D	9.79542e-41	-0.162491	0.21	0.462	1.69696e-36
HSPA1B	1.16975e-40	0.628411	0.38	0.224	2.02648e-36
B2M	1.2139e-40	-0.203685	1	1	2.10297e-36
MGP	1.70978e-40	-0.0385703	0.278	0.447	2.96203e-36
ENO1	1.87035e-40	-0.221508	0.2	0.483	3.2402e-36
MT1E	2.11587e-40	0.0285613	0.13	0.233	3.66553e-36
IGLC2	2.66514e-40	0.280136	0.264	0.083	4.61709e-36
SEC61G	4.08987e-40	-0.0594175	0.285	0.469	7.08528e-36
CD3E	6.58103e-40	-0.139397	0.41	0.672	1.1401e-35
RPS2	1.02054e-39	-0.235765	1	0.999	1.76799e-35
PAXX	2.21777e-39	-0.10287	0.201	0.402	3.84207e-35
SUMO2	2.61916e-39	-0.0980907	0.31	0.531	4.53744e-35
COX6B1	3.68485e-39	-0.00448755	0.396	0.561	6.38363e-35
PTMA	3.8113e-39	0.334861	0.989	0.968	6.6027e-35
HNRNPH1	3.92887e-39	0.242633	0.336	0.25	6.80637e-35
TRIR	4.74937e-39	-0.203652	0.245	0.526	8.22781e-35
ZFAS1	5.24398e-39	-0.0574996	0.296	0.486	9.08466e-35
LTB	6.55289e-39	-0.29388	0.131	0.403	1.13522e-34
ADIRF	6.5982e-39	0.18022	0.149	0.015	1.14307e-34
HNRNPF	6.75214e-39	-0.174579	0.128	0.361	1.16974e-34
DDX5	7.1676e-39	-0.0341629	0.524	0.73	1.24171e-34
ITM2B	7.75472e-39	-0.100408	0.464	0.705	1.34343e-34
EIF3G	7.9986e-39	-0.181588	0.158	0.406	1.38568e-34
ANAPC16	9.19132e-39	-0.142444	0.245	0.486	1.5923e-34
TOMM7	9.40699e-39	0.113464	0.608	0.705	1.62967e-34
RPS4Y1	1.27315e-38	-0.209431	0.38	0.668	2.20561e-34
ISG20	3.00793e-38	-0.24337	0.228	0.516	5.21095e-34
LINC01871	3.91183e-38	0.228534	0.32	0.258	6.77685e-34
SARAF	4.35055e-38	-0.185595	0.336	0.61	7.5369e-34
ATP5MG	5.67636e-38	-0.0604481	0.492	0.716	9.83373e-34
GYPC	5.87551e-38	-0.166953	0.151	0.382	1.01787e-33
EEF2	6.74842e-38	-0.129888	0.335	0.58	1.1691e-33
UQCRH	1.1222e-37	-0.111054	0.252	0.467	1.9441e-33
ARL6IP4	1.41231e-37	-0.183724	0.165	0.413	2.44668e-33
ATP5MD	1.93425e-37	0.047315	0.294	0.363	3.35089e-33
RPS20	2.39291e-37	-0.254002	0.986	0.995	4.14548e-33
S100A10	2.74721e-37	-0.167612	0.427	0.694	4.75927e-33
CTRB2	2.84638e-37	0.307569	0.245	0.093	4.93107e-33
SH3D19	3.57099e-37	-0.0158247	0.004	0.023	6.18638e-33
PCBP2	3.83856e-37	-0.061294	0.212	0.37	6.64992e-33
EIF4A2	3.91648e-37	-0.00718385	0.329	0.475	6.78491e-33
UBXN1	4.74139e-37	-0.145854	0.163	0.381	8.21398e-33
HLA-A	5.67551e-37	-0.251453	0.989	0.991	9.83225e-33
PTPRC	5.89089e-37	0.0431263	0.436	0.567	1.02054e-32
NDUFB10	7.98012e-37	-0.0832382	0.149	0.305	1.38248e-32
CD99	8.25623e-37	-0.100909	0.38	0.609	1.43031e-32
YWHAZ	1.06186e-36	0.0671142	0.317	0.375	1.83956e-32
VIM	1.12171e-36	-0.222937	0.436	0.714	1.94326e-32
CAPZB	1.32063e-36	-0.191859	0.177	0.43	2.28786e-32
CUTA	1.49424e-36	-0.0930244	0.24	0.435	2.58862e-32
CHCHD2	1.57688e-36	-0.109066	0.37	0.606	2.73179e-32
PSMA3	1.81083e-36	-0.117249	0.081	0.242	3.13708e-32
ALOX5AP	2.97744e-36	-0.23646	0.256	0.537	5.15812e-32
CD74	3.50801e-36	-0.257513	0.427	0.709	6.07728e-32
ATP5MC2	3.76496e-36	-0.128296	0.424	0.671	6.52241e-32
HLA-DRA	4.05913e-36	-0.319137	0.217	0.503	7.03204e-32
UCP2	4.09594e-36	-0.199107	0.065	0.285	7.0958e-32
CLIC1	5.15366e-36	-0.16884	0.375	0.638	8.92821e-32
CALM2	5.92421e-36	-0.00106729	0.434	0.603	1.02631e-31
CYTIP	7.25161e-36	-0.123055	0.317	0.554	1.25627e-31
PSMB3	7.2934e-36	-0.151391	0.142	0.356	1.26351e-31
SELENOK	7.82426e-36	0.0438724	0.198	0.259	1.35548e-31
SNU13	8.82389e-36	-0.0434995	0.2	0.335	1.52865e-31
RPS11	8.89327e-36	-0.246604	0.961	0.971	1.54067e-31
RPL28	1.13644e-35	-0.212661	1	1	1.96877e-31
PGK1	1.26407e-35	-0.120304	0.17	0.368	2.18987e-31
KRT17	1.41261e-35	0.149822	0.128	0.009	2.4472e-31
TRMT112	1.55679e-35	-0.0959758	0.261	0.464	2.69698e-31
HMGB1	1.57439e-35	-0.193569	0.476	0.743	2.72748e-31
PRDX5	1.62076e-35	-0.058436	0.168	0.31	2.80781e-31
MYL12B	1.71212e-35	-0.170117	0.455	0.718	2.96607e-31
PSMB1	2.31888e-35	-0.138751	0.158	0.365	4.01723e-31
POLR2L	2.48227e-35	0.04085	0.312	0.405	4.30028e-31
EIF3H	2.628e-35	-0.15224	0.17	0.393	4.55275e-31
DBI	2.77324e-35	-0.0989552	0.182	0.367	4.80435e-31
N4BP2L2	2.77721e-35	-0.217257	0.163	0.42	4.81124e-31
ATP5MPL	3.00494e-35	0.00194169	0.315	0.442	5.20576e-31
IFITM2	3.11306e-35	-0.0426523	0.366	0.554	5.39307e-31
PSMA7	3.77333e-35	-0.0573121	0.298	0.477	6.53692e-31
RPS27L	4.32324e-35	-0.243786	0.203	0.472	7.48958e-31
RPSA	5.39428e-35	-0.258854	0.939	0.951	9.34506e-31
DDX24	6.35674e-35	0.103679	0.338	0.374	1.10124e-30
PIK3IP1	7.00683e-35	-0.150249	0.161	0.38	1.21386e-30
LUM	7.60711e-35	-0.141772	0.261	0.495	1.31786e-30
PRR13	8.23179e-35	-0.0893179	0.186	0.361	1.42607e-30
NDUFB9	8.91654e-35	-0.146482	0.14	0.348	1.5447e-30
HSPE1	1.1571e-34	0.106866	0.331	0.415	2.00456e-30
IGHA1	1.22506e-34	0.0991986	0.245	0.255	2.12229e-30
SRSF5	2.95347e-34	-0.121454	0.305	0.532	5.1166e-30
IGHG1	3.88292e-34	0.120918	0.103	0.004	6.72677e-30
CYBA	4.84166e-34	0.143387	0.548	0.601	8.3877e-30
COMMD6	5.3464e-34	-0.0341821	0.433	0.61	9.2621e-30
H3F3A	5.39673e-34	-0.0135075	0.531	0.715	9.3493e-30
SON	6.53632e-34	0.0677599	0.38	0.445	1.13235e-29
SF1	6.84002e-34	-0.0758731	0.124	0.262	1.18496e-29
CD2	7.47104e-34	-0.184333	0.459	0.721	1.29428e-29
ARL6IP5	7.57321e-34	-0.187078	0.182	0.429	1.31198e-29
RACK1	9.81356e-34	-0.255553	0.905	0.945	1.7001e-29
OAZ1	9.84408e-34	-0.0694908	0.517	0.728	1.70539e-29
GTF3A	1.21869e-33	-0.150833	0.14	0.349	2.11126e-29
MT-CO3	1.89571e-33	0.297223	0.991	0.991	3.28413e-29
UBE2D3	2.03158e-33	-0.10244	0.214	0.405	3.51951e-29
NDUFS5	2.10073e-33	-0.0201287	0.333	0.486	3.6393e-29
SF3B5	2.13074e-33	-0.060264	0.207	0.36	3.69129e-29
GNG5	2.49465e-33	-0.042249	0.152	0.261	4.32172e-29
ARPC2	2.5174e-33	-0.179472	0.326	0.585	4.36115e-29
PPP1R18	2.6305e-33	-0.175258	0.102	0.316	4.55708e-29
TMEM59	3.97708e-33	-0.137706	0.2	0.417	6.88989e-29
EID1	4.13634e-33	-0.155086	0.138	0.348	7.16579e-29
ERP29	4.97497e-33	-0.15565	0.186	0.412	8.61865e-29
CYTOR	7.97321e-33	0.122995	0.308	0.322	1.38128e-28
GSTP1	8.43784e-33	-0.101953	0.256	0.457	1.46177e-28
FKBP11	1.14601e-32	-0.145914	0.124	0.324	1.98535e-28
S100A2	1.36061e-32	0.135898	0.123	0.01	2.35713e-28
SERPINE2	1.39494e-32	-0.142371	0.009	0.158	2.41659e-28
REEP5	2.82006e-32	-0.110083	0.116	0.28	4.88547e-28
EIF3M	3.50322e-32	-0.17584	0.098	0.311	6.06897e-28
SNRPB2	3.79113e-32	-0.0166756	0.191	0.303	6.56775e-28
MORF4L1	4.17936e-32	-0.0103459	0.245	0.357	7.24032e-28
ARHGDIB	4.4044e-32	-0.22636	0.539	0.794	7.63018e-28
EFEMP1	4.85069e-32	-0.151322	0.012	0.17	8.40334e-28
ICAM3	4.87145e-32	-0.15276	0.123	0.326	8.4393e-28
NEDD8	4.94166e-32	-0.0431278	0.305	0.461	8.56093e-28
VAMP2	5.56286e-32	-0.0945544	0.207	0.385	9.63709e-28
S100A11	5.75643e-32	-0.109047	0.382	0.61	9.97243e-28
BLOC1S1	7.5853e-32	-0.0164894	0.165	0.259	1.31408e-27
SERP1	8.17396e-32	-0.0444972	0.245	0.391	1.41606e-27
HIGD2A	8.67417e-32	-0.105636	0.2	0.386	1.50271e-27
RPS27A	9.77282e-32	-0.209718	1	1	1.69304e-27
SNRPF	1.29357e-31	-0.0739221	0.149	0.289	2.24099e-27
MFAP5	1.78068e-31	-0.157149	0.012	0.172	3.08485e-27
PSMB8	2.00121e-31	-0.167872	0.144	0.362	3.4669e-27
CD63	2.04595e-31	-0.107578	0.312	0.525	3.5444e-27
POLR2F	2.3754e-31	-0.0526232	0.074	0.166	4.11514e-27
TRAPPC1	2.38875e-31	-0.139443	0.17	0.377	4.13827e-27
DYNLRB1	2.43781e-31	-0.0793539	0.142	0.287	4.22327e-27
WDR83OS	2.64198e-31	-0.0315932	0.194	0.307	4.57696e-27
MMP11	3.09322e-31	0.118566	0.1	0.005	5.35869e-27
BRK1	3.73082e-31	-0.105691	0.186	0.365	6.46328e-27
LDHA	3.77208e-31	-0.130801	0.221	0.431	6.53476e-27
POMP	4.35185e-31	-0.100686	0.201	0.384	7.53914e-27
SEC61B	6.03946e-31	-0.131337	0.238	0.454	1.04628e-26
ETS1	6.4125e-31	-0.0457066	0.193	0.325	1.1109e-26
COPS9	7.27733e-31	-0.0259476	0.221	0.333	1.26072e-26
SOD1	8.41433e-31	0.00560526	0.306	0.421	1.4577e-26
SRP14	8.63048e-31	-0.0177159	0.497	0.669	1.49514e-26
CCNI	1.12486e-30	-0.134794	0.242	0.46	1.9487e-26
ATP5F1A	1.13237e-30	-0.165759	0.107	0.314	1.96171e-26
TPM3	1.17527e-30	-0.0678937	0.198	0.348	2.03604e-26
RABAC1	1.1768e-30	-0.077865	0.214	0.378	2.0387e-26
RPL9	1.54304e-30	-0.220583	0.993	0.992	2.67317e-26
TXN	1.54914e-30	-0.186677	0.186	0.423	2.68372e-26
NDUFB11	1.93062e-30	-0.0940687	0.205	0.38	3.34461e-26
VPS28	2.02677e-30	-0.105228	0.152	0.323	3.51118e-26
NDUFB2	2.12375e-30	-0.0140871	0.222	0.326	3.67919e-26
TMBIM6	2.24392e-30	-0.126821	0.194	0.395	3.88737e-26
RMND5B	2.48065e-30	-0.0197045	0.002	0.023	4.29747e-26
ITGB2	2.70721e-30	-0.104616	0.203	0.389	4.68997e-26
RPL10A	2.85016e-30	-0.206666	0.993	0.987	4.93761e-26
ATP6V1G1	2.89926e-30	-0.0588634	0.242	0.394	5.02267e-26
PCBP1	2.99508e-30	-0.0390884	0.186	0.307	5.18868e-26
CD44	3.01367e-30	0.0638834	0.361	0.436	5.22088e-26
TUBA4A	3.04986e-30	-0.0776992	0.245	0.427	5.28358e-26
PARK7	3.2659e-30	-0.048634	0.2	0.335	5.65785e-26
RPL7A	4.17932e-30	-0.215385	0.947	0.975	7.24025e-26
PTGES3	4.39274e-30	-0.0386491	0.219	0.341	7.60998e-26
HNRNPDL	5.33702e-30	0.00235179	0.292	0.406	9.24585e-26
RPL30	5.75416e-30	-0.206978	1	0.996	9.96851e-26
S1PR4	6.24081e-30	-0.178151	0.042	0.227	1.08116e-25
SERPINH1	7.17216e-30	-0.147362	0.054	0.224	1.2425e-25
GZMA	8.67274e-30	-0.284142	0.489	0.743	1.50247e-25
ATP5MC3	8.90757e-30	-0.100886	0.196	0.378	1.54315e-25
SSU72	1.79775e-29	-0.0458809	0.149	0.259	3.11442e-25
TBCA	1.92962e-29	-0.112579	0.196	0.385	3.34287e-25
PEX16	2.02309e-29	-0.0539918	0.025	0.093	3.5048e-25
ELOB	2.54653e-29	-0.00903648	0.338	0.467	4.41161e-25
KRT10	2.5535e-29	-0.0516129	0.224	0.361	4.42369e-25
IFI16	2.7187e-29	-0.151046	0.144	0.347	4.70988e-25
C11orf58	2.75045e-29	-0.132912	0.135	0.321	4.76488e-25
CCDC80	2.8796e-29	-0.153653	0.019	0.178	4.98862e-25
HCST	2.93123e-29	-0.0696757	0.56	0.762	5.07806e-25
ERH	3.04391e-29	-0.114458	0.163	0.34	5.27326e-25
RAP1A	3.21165e-29	-0.123455	0.088	0.253	5.56387e-25
NCL	3.54625e-29	0.00377319	0.207	0.293	6.14352e-25
LY6E	3.78565e-29	-0.157022	0.259	0.488	6.55826e-25
LAPTM5	4.47999e-29	-0.0136162	0.354	0.496	7.76113e-25
NDUFB4	4.61216e-29	-0.0401403	0.191	0.308	7.99011e-25
PDIA3	6.08039e-29	-0.135778	0.147	0.337	1.05337e-24
AC026979.2	6.11204e-29	0.170776	0.214	0.129	1.05885e-24
EIF3L	6.37852e-29	-0.168502	0.102	0.304	1.10501e-24
RTRAF	7.154e-29	-0.140887	0.128	0.318	1.23936e-24
FOS	7.57481e-29	0.323698	0.564	0.51	1.31226e-24
MRPS21	7.85771e-29	-0.066791	0.166	0.301	1.36127e-24
SUB1	9.94218e-29	-0.0574375	0.396	0.575	1.72238e-24
LIMD2	1.00372e-28	-0.13349	0.18	0.377	1.73885e-24
ATP5F1C	1.03106e-28	-0.14065	0.075	0.248	1.7862e-24
TAF7	1.03521e-28	-0.141482	0.124	0.313	1.7934e-24
TNFAIP8	1.36808e-28	-0.143834	0.096	0.278	2.37005e-24
TPI1	1.50726e-28	-0.143916	0.208	0.42	2.61117e-24
SYNE2	1.72383e-28	-0.17177	0.065	0.254	2.98637e-24
UXT	1.80759e-28	-0.137915	0.193	0.396	3.13147e-24
HMGN1	2.05996e-28	-0.0968515	0.24	0.423	3.56868e-24
IKZF1	2.1257e-28	-0.126441	0.156	0.34	3.68257e-24
HLA-C	2.47304e-28	-0.179849	0.995	0.984	4.28429e-24
CIB1	2.57194e-28	-0.0393574	0.27	0.413	4.45563e-24
CLTA	2.75772e-28	-0.111356	0.082	0.231	4.77748e-24
MZT2B	3.23958e-28	-0.151008	0.152	0.355	5.61225e-24
FAM207A	3.49564e-28	-0.0245557	0.025	0.064	6.05584e-24
YWHAB	3.81546e-28	-0.129068	0.205	0.408	6.6099e-24
SNRPD1	4.01485e-28	-0.0958715	0.102	0.244	6.95532e-24
EMP3	4.41291e-28	-0.10279	0.312	0.512	7.64493e-24
PPIA	4.45973e-28	-0.100845	0.515	0.725	7.72603e-24
HNRNPC	6.68289e-28	-0.10511	0.268	0.463	1.15774e-23
MRPL41	7.46015e-28	-0.0574375	0.107	0.21	1.2924e-23
HNRNPK	7.64698e-28	-0.134716	0.226	0.434	1.32476e-23
C4orf3	7.87335e-28	-0.095103	0.214	0.387	1.36398e-23
C19orf53	8.15699e-28	-0.0867983	0.24	0.414	1.41312e-23
CTSC	9.59931e-28	-0.11672	0.17	0.352	1.66298e-23
UQCR10	1.03832e-27	-0.0596638	0.228	0.375	1.79879e-23
MATK	1.1649e-27	-0.0842301	0.049	0.16	2.01807e-23
FXYD5	1.25536e-27	-0.0653246	0.313	0.49	2.17479e-23
STK4	1.31237e-27	-0.120937	0.207	0.399	2.27355e-23
TOB1	1.35575e-27	0.235833	0.214	0.088	2.3487e-23
TPM2	1.38929e-27	-0.0494666	0.109	0.213	2.4068e-23
UBC	1.44344e-27	0.292055	0.839	0.797	2.50062e-23
TRA2B	1.68176e-27	0.072096	0.24	0.258	2.91349e-23
PRMT2	1.7514e-27	-0.138861	0.095	0.27	3.03413e-23
HNRNPA3	1.89494e-27	-0.0998843	0.179	0.346	3.2828e-23
CD3G	2.15022e-27	-0.0360956	0.261	0.396	3.72504e-23
GZMM	2.16005e-27	-0.138916	0.175	0.374	3.74208e-23
COTL1	2.26806e-27	-0.194413	0.27	0.506	3.92919e-23
RHOH	2.27724e-27	-0.0903026	0.142	0.296	3.9451e-23
RPL3	2.5158e-27	-0.210939	1	0.995	4.35838e-23
RCN3	2.75382e-27	-0.142396	0.019	0.167	4.77071e-23
SPCS1	2.77112e-27	-0.102742	0.208	0.389	4.80069e-23
TIPIN	3.49115e-27	-0.0173292	0.002	0.021	6.04808e-23
MBD6	3.49115e-27	-0.0173292	0.002	0.021	6.04808e-23
EIF5B	3.50986e-27	0.0959479	0.198	0.187	6.08048e-23
EIF3D	4.38185e-27	-0.133017	0.102	0.274	7.59112e-23
AGL	5.02658e-27	-0.0134758	0.009	0.03	8.70805e-23
CALM1	6.19186e-27	-0.00916268	0.476	0.628	1.07268e-22
NAP1L1	6.20913e-27	-0.10649	0.285	0.481	1.07567e-22
UBE2D2	6.58968e-27	-0.112938	0.13	0.295	1.1416e-22
DNAJA1	6.74811e-27	0.232718	0.308	0.261	1.16904e-22
RGS10	7.00975e-27	-0.135603	0.156	0.347	1.21437e-22
PET100	7.332e-27	0.0159422	0.161	0.216	1.2702e-22
CYCS	7.63317e-27	-0.0335026	0.198	0.316	1.32237e-22
ATP5PF	7.90613e-27	-0.104545	0.184	0.358	1.36966e-22
RHOA	8.02954e-27	-0.113278	0.24	0.434	1.39104e-22
COX7A2L	8.64765e-27	-0.0848024	0.126	0.265	1.49812e-22
CELF2	9.55443e-27	-0.159673	0.144	0.346	1.65521e-22
NDUFA3	9.804e-27	0.00820476	0.25	0.338	1.69844e-22
SNRPE	1.03764e-26	-0.12001	0.121	0.289	1.79761e-22
NDUFB1	1.37084e-26	0.0710318	0.226	0.244	2.37484e-22
ANXA2	1.37915e-26	-0.146997	0.235	0.447	2.38924e-22
REG1A	1.56072e-26	0.210476	0.268	0.197	2.70379e-22
CNBP	1.61574e-26	-0.156193	0.194	0.407	2.79911e-22
GUK1	1.69361e-26	-0.0781525	0.322	0.505	2.93401e-22
ARF6	1.70403e-26	-0.0179498	0.2	0.295	2.95206e-22
EVL	1.74731e-26	-0.0020153	0.342	0.463	3.02704e-22
ARPC5	2.16302e-26	-0.11982	0.161	0.338	3.74722e-22
IL2RG	2.278e-26	-0.132328	0.203	0.4	3.94641e-22
PPP1R15A	2.3634e-26	0.156625	0.259	0.226	4.09435e-22
JTB	2.38986e-26	-0.127107	0.159	0.342	4.14019e-22
COPE	2.41367e-26	-0.100585	0.18	0.348	4.18144e-22
SF3B6	2.42226e-26	-0.078284	0.131	0.264	4.19633e-22
KLRG1	2.48119e-26	-0.146319	0.075	0.244	4.29842e-22
LSM7	2.59086e-26	-0.0524572	0.168	0.285	4.4884e-22
ETFB	2.77072e-26	-0.103424	0.053	0.182	4.79999e-22
ACAP1	3.32921e-26	-0.0979658	0.228	0.406	5.76753e-22
TMEM230	3.78728e-26	-0.0970496	0.116	0.258	6.56108e-22
AC007952.4	3.80019e-26	-0.159384	0.065	0.236	6.58345e-22
SPON2	4.77332e-26	-0.16975	0.047	0.221	8.26929e-22
RPL18	5.14672e-26	-0.181974	0.995	0.989	8.91618e-22
SEPT7	5.47023e-26	-0.0377325	0.266	0.402	9.47663e-22
APRT	5.66522e-26	-0.135305	0.231	0.435	9.81443e-22
BTN3A2	6.27411e-26	-0.149658	0.095	0.274	1.08693e-21
AES	6.3041e-26	-0.134399	0.112	0.289	1.09212e-21
NNMT	7.26901e-26	-0.117292	0.082	0.233	1.25928e-21
NDUFB7	8.12749e-26	-0.0723183	0.131	0.26	1.40801e-21
CSTB	8.64162e-26	-0.0506928	0.186	0.308	1.49707e-21
BAX	9.0366e-26	-0.18111	0.156	0.369	1.5655e-21
COX7B	9.8952e-26	-0.0747988	0.217	0.369	1.71424e-21
UBB	1.1042e-25	0.224903	0.785	0.819	1.91292e-21
PSME2	1.1593e-25	-0.177505	0.175	0.387	2.00836e-21
TUBA1B	1.49858e-25	-0.27734	0.203	0.433	2.59613e-21
SEM1	1.51418e-25	-0.0461801	0.221	0.347	2.62317e-21
PCSK7	1.71873e-25	-0.129018	0.079	0.237	2.97753e-21
RPS9	1.73667e-25	-0.183607	0.984	0.981	3.00861e-21
LCK	1.75634e-25	-0.109231	0.198	0.373	3.04269e-21
POLR2G	1.82737e-25	-0.0973924	0.107	0.25	3.16573e-21
SRSF7	1.94012e-25	0.0832029	0.413	0.482	3.36107e-21
COX7C	2.15187e-25	0.118046	0.692	0.752	3.7279e-21
RAP1B	2.16782e-25	-0.165015	0.159	0.368	3.75553e-21
ARPC5L	2.53975e-25	-0.11241	0.117	0.275	4.39986e-21
UQCRC2	2.68921e-25	-0.0715421	0.086	0.193	4.65879e-21
NEAT1	2.70713e-25	-0.0822559	0.35	0.542	4.68983e-21
CMPK1	3.16466e-25	-0.0349524	0.121	0.206	5.48245e-21
NDUFA12	3.29438e-25	-0.0726793	0.088	0.199	5.70719e-21
RPL22L1	3.3249e-25	-0.107876	0.142	0.301	5.76006e-21
TMEM50A	3.38278e-25	-0.0911819	0.147	0.297	5.86032e-21
RHOC	3.51176e-25	-0.010268	0.152	0.225	6.08377e-21
CHMP4A	3.63445e-25	-0.025976	0.175	0.269	6.29631e-21
COX17	3.72528e-25	0.053334	0.175	0.194	6.45367e-21
PSMA4	3.91728e-25	-0.132414	0.098	0.266	6.78629e-21
SLA	3.92625e-25	-0.163525	0.121	0.314	6.80183e-21
RPL18A	3.98563e-25	-0.17706	0.998	0.998	6.90471e-21
PRDX6	4.65987e-25	-0.126531	0.144	0.321	8.07277e-21
MRPL57	5.14554e-25	-0.0386045	0.14	0.238	8.91414e-21
MCL1	5.28672e-25	-0.0120706	0.249	0.37	9.15871e-21
UFC1	5.61155e-25	-0.0874474	0.123	0.261	9.72145e-21
PSMA5	5.71179e-25	-0.14026	0.07	0.235	9.89511e-21
SH3GLB1	5.73587e-25	-0.0292257	0.075	0.138	9.93681e-21
SF3B2	6.33281e-25	-0.0710755	0.124	0.243	1.0971e-20
C9orf16	7.06669e-25	-0.088695	0.198	0.357	1.22423e-20
PPP1CA	7.84394e-25	-0.15244	0.161	0.359	1.35888e-20
ATP5IF1	1.00537e-24	-0.0772688	0.207	0.357	1.7417e-20
ELF1	1.03508e-24	0.0031814	0.229	0.323	1.79318e-20
CIRBP	1.22693e-24	-0.0640427	0.385	0.559	2.12553e-20
SRRM1	1.3249e-24	0.051856	0.219	0.251	2.29526e-20
POLR1D	1.32561e-24	-0.125985	0.095	0.255	2.29648e-20
TMEM258	1.40866e-24	0.0343983	0.294	0.357	2.44036e-20
CAPS	1.44981e-24	-0.0153455	0.002	0.019	2.51165e-20
FAM49B	1.4996e-24	-0.105699	0.11	0.26	2.59791e-20
CAP1	1.51086e-24	-0.116654	0.172	0.346	2.61741e-20
PYCARD	1.60513e-24	-0.13839	0.037	0.189	2.78072e-20
PLAC8	1.66007e-24	-0.173078	0.046	0.21	2.87591e-20
RBM39	1.78644e-24	-0.00162178	0.285	0.386	3.09482e-20
ATRAID	1.85e-24	-0.0457396	0.112	0.206	3.20494e-20
WDR1	2.1571e-24	-0.0969196	0.084	0.218	3.73695e-20
GIMAP2	2.17547e-24	-0.121905	0.082	0.234	3.76879e-20
COX5A	2.20174e-24	-0.148146	0.105	0.288	3.8143e-20
SRI	2.22935e-24	-0.150242	0.109	0.292	3.86213e-20
FKBP1A	2.4846e-24	-0.0686551	0.133	0.257	4.30432e-20
CLEC2B	2.62511e-24	-0.0404294	0.266	0.401	4.54773e-20
ATF4	2.63489e-24	-0.00617697	0.182	0.259	4.56468e-20
AIP	2.80102e-24	-0.136601	0.06	0.217	4.85248e-20
TSPO	2.91929e-24	-0.0597721	0.191	0.322	5.05737e-20
HMGN2	3.49001e-24	-0.173173	0.24	0.456	6.04609e-20
C12orf75	3.55754e-24	-0.0135718	0.124	0.2	6.16308e-20
NDUFC1	3.60029e-24	-0.00348254	0.088	0.134	6.23715e-20
RAC1	3.74269e-24	-0.0324419	0.187	0.291	6.48384e-20
GSTK1	3.78622e-24	-0.174735	0.235	0.456	6.55924e-20
MPHOSPH8	3.80106e-24	-0.152023	0.137	0.327	6.58496e-20
SRSF2	3.83075e-24	-0.00906586	0.264	0.377	6.63639e-20
SNRPB	3.88597e-24	-0.0842224	0.182	0.329	6.73205e-20
FN1	4.06435e-24	-0.0104591	0.194	0.282	7.04107e-20
TRAC	4.13272e-24	-0.155639	0.471	0.688	7.15952e-20
HMGB2	4.24786e-24	-0.24416	0.252	0.483	7.35899e-20
ATP5F1B	4.53631e-24	-0.107944	0.163	0.326	7.8587e-20
MDH1	4.83396e-24	-0.0813446	0.088	0.204	8.37435e-20
FYB1	4.87907e-24	-0.0847487	0.266	0.433	8.45251e-20
LITAF	5.00491e-24	-0.138452	0.123	0.299	8.67051e-20
SPOCK2	5.21196e-24	-0.154629	0.095	0.274	9.02919e-20
RPS28	5.286e-24	0.192392	1	0.998	9.15746e-20
RBM3	5.93645e-24	-0.128753	0.191	0.378	1.02843e-19
PRDX1	6.07787e-24	-0.0728394	0.198	0.338	1.05293e-19
RARRES2	6.88292e-24	0.0320775	0.144	0.176	1.1924e-19
PIH1D1	7.44861e-24	-0.0387155	0.03	0.084	1.2904e-19
CD8A	7.71311e-24	-0.102501	0.252	0.435	1.33622e-19
NSA2	8.64859e-24	-0.0733562	0.095	0.207	1.49828e-19
RPL38	8.69871e-24	0.24039	0.984	0.963	1.50696e-19
IFITM3	9.29107e-24	0.0548398	0.354	0.418	1.60959e-19
SNHG9	9.94271e-24	0.132214	0.161	0.087	1.72247e-19
ATP5PB	1.10124e-23	-0.165595	0.082	0.265	1.90779e-19
GSTO1	1.13365e-23	-0.111038	0.079	0.222	1.96393e-19
GIMAP1	1.27614e-23	-0.129991	0.072	0.227	2.21079e-19
RBX1	1.42775e-23	-0.0807549	0.18	0.325	2.47344e-19
UBE2L3	1.47282e-23	-0.120072	0.133	0.299	2.55151e-19
RPS23	1.57322e-23	-0.179867	0.996	0.996	2.72544e-19
PRDX2	1.62567e-23	-0.124494	0.11	0.273	2.81631e-19
VAMP8	1.65442e-23	-0.0832164	0.219	0.373	2.86612e-19
RTN4	1.6961e-23	-0.124831	0.074	0.226	2.93833e-19
ATP6V0B	1.88104e-23	-0.0402715	0.107	0.188	3.25872e-19
UBXN4	1.90654e-23	-0.029786	0.123	0.201	3.3029e-19
CKLF	2.25534e-23	-0.00477131	0.254	0.361	3.90715e-19
NDUFC2	2.42631e-23	-0.0824409	0.088	0.206	4.20333e-19
PTP4A2	2.42661e-23	-0.0851723	0.145	0.288	4.20386e-19
EIF6	2.48496e-23	-0.100288	0.07	0.2	4.30494e-19
UBE2L6	2.49735e-23	-0.155795	0.082	0.257	4.3264e-19
GNB2	2.64458e-23	-0.0757961	0.07	0.177	4.58147e-19
NOP10	2.65598e-23	-0.117899	0.144	0.309	4.60123e-19
TAGLN2	2.91798e-23	-0.0192858	0.235	0.344	5.0551e-19
GLIPR1	3.04523e-23	-0.0767251	0.116	0.24	5.27556e-19
AC114760.2	3.05721e-23	0.123753	0.168	0.14	5.29631e-19
SFRP4	3.42469e-23	-0.122128	0.037	0.173	5.93293e-19
CST3	3.73336e-23	0.0648674	0.243	0.275	6.46767e-19
PTPN7	3.74886e-23	-0.0875341	0.116	0.252	6.49452e-19
TWF2	3.95765e-23	-0.10766	0.035	0.159	6.85624e-19
MT-CYB	4.16411e-23	0.24694	0.981	0.946	7.21391e-19
GGNBP2	4.20199e-23	-0.128612	0.053	0.199	7.27952e-19
HNRNPA0	4.37087e-23	-0.0209061	0.194	0.287	7.5721e-19
SS18L2	4.50637e-23	-0.0634799	0.074	0.169	7.80684e-19
LSM8	4.53616e-23	-0.0688035	0.165	0.294	7.85844e-19
FBL	4.77331e-23	-0.1084	0.075	0.212	8.26929e-19
DHX36	4.83882e-23	-0.0921558	0.072	0.195	8.38277e-19
OSTC	4.91458e-23	-0.154904	0.082	0.258	8.51401e-19
ECH1	5.10559e-23	-0.107129	0.131	0.284	8.84493e-19
KLF2	6.21942e-23	-0.151024	0.096	0.262	1.07745e-18
PGAM1	6.41186e-23	-0.111445	0.103	0.252	1.11079e-18
CFD	7.52132e-23	-0.117706	0.009	0.126	1.30299e-18
CST7	8.16334e-23	-0.0221454	0.457	0.609	1.41422e-18
PRPF38B	8.27571e-23	-0.0400243	0.159	0.261	1.43368e-18
GTF2A2	8.44828e-23	-0.0791906	0.075	0.184	1.46358e-18
MZT2A	8.66551e-23	-0.118913	0.166	0.338	1.50121e-18
JUN	8.71454e-23	0.329486	0.557	0.527	1.50971e-18
ZNHIT3	9.35861e-23	-0.103764	0.047	0.17	1.62129e-18
FOSB	9.4098e-23	0.201202	0.296	0.241	1.63015e-18
RNF167	9.92082e-23	-0.0607947	0.081	0.177	1.71868e-18
GABARAPL2	1.00822e-22	-0.0941757	0.186	0.34	1.74665e-18
LEPROTL1	1.02051e-22	-0.0588226	0.317	0.474	1.76792e-18
IL32	1.07862e-22	-0.261034	0.942	0.943	1.86861e-18
MRFAP1	1.27815e-22	-0.144449	0.095	0.265	2.21427e-18
HSP90AA1	1.3382e-22	0.445851	0.841	0.791	2.3183e-18
LSP1	1.41832e-22	-0.0265549	0.329	0.461	2.45709e-18
ARPC4	1.42946e-22	-0.0552214	0.184	0.305	2.47639e-18
SET	1.59399e-22	0.0770338	0.207	0.2	2.76144e-18
TUBB	1.80105e-22	-0.208027	0.154	0.355	3.12014e-18
GBP2	1.92832e-22	-0.121192	0.046	0.184	3.34063e-18
RGCC	2.11092e-22	0.283533	0.313	0.233	3.65695e-18
MEAF6	2.22877e-22	-0.0576307	0.116	0.212	3.86112e-18
RPL27A	2.24503e-22	-0.162872	1	0.999	3.88929e-18
SELENOF	2.57144e-22	-0.0894553	0.138	0.279	4.45475e-18
RPS6	2.59413e-22	-0.175263	0.996	1	4.49408e-18
GRAP	2.62714e-22	-0.00682754	0.002	0.012	4.55126e-18
GCC2	2.6775e-22	-0.109745	0.086	0.225	4.63851e-18
NDUFAB1	2.68978e-22	-0.101078	0.065	0.191	4.65978e-18
ACTA2	2.99515e-22	0.00804568	0.168	0.231	5.1888e-18
ATP6V1E1	3.03698e-22	-0.0725994	0.068	0.17	5.26127e-18
SP100	3.05838e-22	-0.109114	0.128	0.281	5.29833e-18
HNRNPA1	3.41773e-22	-0.0453036	0.587	0.751	5.92088e-18
EWSR1	3.448e-22	-0.0773006	0.06	0.162	5.97331e-18
MDH2	3.56696e-22	-0.119888	0.1	0.253	6.1794e-18
SNRPG	3.59893e-22	-0.0698419	0.198	0.334	6.23479e-18
ISCU	3.62346e-22	-0.0642646	0.161	0.285	6.27728e-18
VAMP5	3.75927e-22	-0.132484	0.089	0.249	6.51257e-18
STK17B	3.89814e-22	0.107708	0.275	0.275	6.75314e-18
BCLAF1	4.10541e-22	-0.0484894	0.091	0.178	7.11221e-18
IMP3	4.25656e-22	-0.126624	0.042	0.184	7.37406e-18
RPS19BP1	4.32057e-22	-0.0806897	0.119	0.243	7.48495e-18
SFRP2	4.5356e-22	-0.123364	0.124	0.287	7.85747e-18
FUS	4.95023e-22	-0.06966	0.238	0.387	8.57578e-18
GPX4	5.02236e-22	0.0277397	0.266	0.326	8.70074e-18
NDUFS7	5.1348e-22	-0.0620928	0.133	0.243	8.89553e-18
PSMD13	5.27768e-22	-0.0679272	0.061	0.155	9.14305e-18
SSR3	5.49462e-22	-0.119172	0.077	0.222	9.51889e-18
COX8A	5.92083e-22	-0.0739632	0.268	0.422	1.02573e-17
PRKAR1A	6.46976e-22	0.0334913	0.114	0.123	1.12082e-17
FAM133B	7.09583e-22	0.0566619	0.142	0.155	1.22928e-17
AURKAIP1	7.28901e-22	-0.107082	0.088	0.226	1.26275e-17
CFLAR	8.42774e-22	-0.073042	0.166	0.297	1.46002e-17
VAPA	8.43794e-22	-0.0517583	0.117	0.221	1.46179e-17
C4orf48	9.05342e-22	0.038837	0.11	0.115	1.56841e-17
ANKRD12	9.20769e-22	-0.134836	0.124	0.295	1.59514e-17
LAMTOR1	9.70808e-22	-0.106745	0.075	0.209	1.68183e-17
HSP90B1	1.0236e-21	-0.0993551	0.151	0.301	1.77329e-17
REX1BD	1.04349e-21	-0.0693521	0.179	0.308	1.80775e-17
ATP5F1E	1.05515e-21	0.241817	0.939	0.894	1.82794e-17
PFDN6	1.09159e-21	-0.0365763	0.058	0.121	1.89108e-17
PLIN2	1.11494e-21	-0.132135	0.06	0.211	1.93152e-17
APEX1	1.12985e-21	-0.0893142	0.044	0.151	1.95735e-17
FKBP8	1.20025e-21	-0.095421	0.131	0.271	2.07931e-17
SRSF3	1.2423e-21	-0.0406595	0.284	0.418	2.15216e-17
HP1BP3	1.26563e-21	-0.0162685	0.098	0.157	2.19258e-17
PRSS2	1.30679e-21	0.210401	0.196	0.091	2.26389e-17
BST2	1.3554e-21	-0.134865	0.102	0.265	2.3481e-17
ANP32B	1.39437e-21	-0.143859	0.131	0.308	2.41561e-17
NKG7	1.40221e-21	-0.400128	0.525	0.724	2.42919e-17
SUMO1	1.5147e-21	-0.107753	0.112	0.258	2.62406e-17
TECR	1.53615e-21	-0.0304791	0.126	0.202	2.66123e-17
RPL19	1.68735e-21	-0.181066	0.996	0.997	2.92316e-17
RPL14	1.76063e-21	-0.179466	0.993	0.987	3.05011e-17
RPS21	1.77896e-21	0.226903	0.954	0.92	3.08188e-17
NDUFB8	1.94146e-21	-0.0932311	0.156	0.301	3.36339e-17
GADD45GIP1	1.95753e-21	-0.0777677	0.135	0.259	3.39122e-17
UGP2	2.05477e-21	-0.138663	0.072	0.228	3.55968e-17
NDUFB5	2.1814e-21	-0.129486	0.051	0.196	3.77906e-17
NDUFA5	2.28005e-21	-0.0310702	0.088	0.151	3.94996e-17
NSMCE1	2.43428e-21	-0.0369425	0.061	0.125	4.21715e-17
ITPA	2.46785e-21	-0.0452423	0.053	0.119	4.2753e-17
SMDT1	2.52791e-21	-0.0545734	0.173	0.287	4.37934e-17
RSL24D1	2.84976e-21	-0.0531635	0.186	0.305	4.93692e-17
TERF2IP	2.86016e-21	-0.0927107	0.168	0.32	4.95494e-17
ITM2A	2.87856e-21	-0.0786732	0.238	0.394	4.98682e-17
CCNL1	2.96728e-21	-0.056946	0.194	0.317	5.14052e-17
DYNLL1	3.07293e-21	0.0616566	0.319	0.375	5.32355e-17
IGFBP4	3.20945e-21	-0.083076	0.072	0.185	5.56005e-17
NUDT22	3.91576e-21	-0.0490718	0.032	0.097	6.78366e-17
ZNHIT1	4.41647e-21	-0.0595156	0.119	0.228	7.65109e-17
NUCB2	4.43187e-21	-0.14286	0.075	0.234	7.67778e-17
CXCR3	4.50493e-21	-0.095165	0.07	0.192	7.80434e-17
TRAM1	4.5861e-21	-0.013165	0.124	0.183	7.94496e-17
MRPL33	4.63788e-21	-0.0106385	0.172	0.243	8.03466e-17
DRAP1	4.97443e-21	-0.0197971	0.215	0.305	8.61771e-17
PARP8	4.9829e-21	-0.15689	0.119	0.301	8.63237e-17
NDUFA11	6.61924e-21	-0.0654915	0.166	0.287	1.14672e-16
DPP7	6.81406e-21	-0.0436581	0.102	0.185	1.18047e-16
SEPT1	6.9667e-21	-0.0746565	0.172	0.304	1.20691e-16
IER2	7.26273e-21	0.0778229	0.273	0.306	1.2582e-16
TOMM20	7.79273e-21	-0.102867	0.112	0.253	1.35001e-16
RPL6	7.92455e-21	-0.163616	0.988	0.979	1.37285e-16
ANXA1	8.12029e-21	-0.048695	0.354	0.52	1.40676e-16
SRA1	8.4526e-21	-0.0452734	0.025	0.082	1.46433e-16
SP110	8.91512e-21	-0.0404384	0.103	0.187	1.54446e-16
CCT7	9.51656e-21	-0.0875408	0.054	0.162	1.64865e-16
KRT19	9.5607e-21	0.142154	0.126	0.028	1.6563e-16
OPTN	1.05883e-20	-0.0125968	0.089	0.14	1.83431e-16
LAG3	1.20454e-20	-0.119998	0.061	0.198	2.08675e-16
CAMLG	1.23005e-20	-0.0586917	0.065	0.151	2.13093e-16
AKAP13	1.2432e-20	-0.0643822	0.147	0.263	2.15371e-16
PAIP2	1.26187e-20	-0.0937783	0.131	0.269	2.18606e-16
PLP2	1.3647e-20	-0.105596	0.189	0.353	2.36421e-16
XBP1	1.70314e-20	-0.0943385	0.114	0.247	2.95052e-16
GNS	1.79764e-20	-0.0215748	0.005	0.031	3.11424e-16
TPM1	1.80026e-20	-0.0934951	0.058	0.173	3.11877e-16
ESD	1.83026e-20	-0.0816627	0.077	0.187	3.17074e-16
TMBIM4	2.02463e-20	-0.0995078	0.128	0.268	3.50747e-16
PCOLCE	2.06547e-20	-0.125103	0.033	0.165	3.57822e-16
UBE2N	2.16933e-20	-0.0762226	0.105	0.218	3.75815e-16
SERPINB1	2.22754e-20	-0.0539823	0.063	0.144	3.85899e-16
GPR183	2.24716e-20	0.129147	0.221	0.195	3.89298e-16
PKM	2.39335e-20	-0.0591304	0.172	0.29	4.14624e-16
NUTF2	2.53076e-20	-0.0385498	0.058	0.122	4.38429e-16
PFDN4	2.54449e-20	-0.0456238	0.067	0.141	4.40808e-16
IGHM	2.96915e-20	0.125036	0.131	0.03	5.14376e-16
CALR	3.01407e-20	-0.0844281	0.198	0.347	5.22157e-16
CASP1	3.07461e-20	-0.121976	0.044	0.177	5.32646e-16
CALM3	3.08448e-20	-0.130277	0.123	0.284	5.34356e-16
CTSD	3.29095e-20	-0.0660442	0.189	0.317	5.70123e-16
MYH9	3.39476e-20	-0.103	0.117	0.258	5.88108e-16
LAT	3.41348e-20	-0.03877	0.154	0.246	5.91351e-16
TMED2	3.54937e-20	-0.0114565	0.144	0.206	6.14892e-16
RPL36AL	4.00364e-20	-0.161947	0.615	0.807	6.93591e-16
ERAP2	4.16805e-20	-0.12984	0.033	0.167	7.22072e-16
ANXA6	4.48937e-20	-0.10872	0.116	0.262	7.77738e-16
EEF1E1	4.70877e-20	-0.0651122	0.023	0.099	8.15748e-16
RAB7A	5.09921e-20	-0.0974767	0.082	0.208	8.83387e-16
H2AFZ	5.27141e-20	-0.1239	0.205	0.38	9.13218e-16
TRAF3IP3	5.43691e-20	-0.0854256	0.112	0.238	9.4189e-16
SNRPD3	5.67843e-20	-0.086253	0.112	0.236	9.83732e-16
RNF149	5.97091e-20	-0.0985678	0.051	0.168	1.0344e-15
AP2S1	6.10682e-20	-0.121764	0.093	0.242	1.05795e-15
CBX3	6.60231e-20	-0.00892218	0.14	0.2	1.14378e-15
CACYBP	7.04549e-20	-0.00663909	0.123	0.199	1.22056e-15
RIPOR2	7.08187e-20	-0.113248	0.053	0.181	1.22686e-15
RPS7	7.14308e-20	-0.152187	0.993	0.985	1.23747e-15
SRRM2	7.45432e-20	-0.0606847	0.133	0.24	1.29139e-15
PPIG	7.59131e-20	-0.131513	0.089	0.243	1.31512e-15
SYF2	7.5971e-20	-0.00447015	0.198	0.268	1.31612e-15
MCUB	7.59758e-20	-0.129352	0.06	0.203	1.3162e-15
SLC38A2	7.82341e-20	0.0928227	0.149	0.105	1.35533e-15
IFI27L2	8.14681e-20	-0.0988794	0.1	0.234	1.41135e-15
MYL9	8.48783e-20	0.115222	0.154	0.085	1.47043e-15
SERBP1	8.5779e-20	-0.0719706	0.159	0.282	1.48604e-15
AKNA	8.62572e-20	-0.0885685	0.089	0.21	1.49432e-15
MRPL14	8.9375e-20	-0.0311202	0.053	0.109	1.54833e-15
ACTG1	9.75313e-20	-0.292989	0.699	0.838	1.68963e-15
HBB	1.00912e-19	0.353546	0.098	0.014	1.7482e-15
CTSS	1.03632e-19	-0.0852754	0.084	0.2	1.79533e-15
TRAPPC2L	1.11021e-19	-0.0814199	0.049	0.149	1.92332e-15
TMEM177	1.11641e-19	-0.00508689	0.004	0.012	1.93406e-15
DNAJA2	1.12258e-19	-0.0374504	0.053	0.109	1.94475e-15
BSG	1.16301e-19	-0.0529808	0.152	0.255	2.0148e-15
PPP1CB	1.2074e-19	0.105797	0.212	0.165	2.09171e-15
MYDGF	1.23792e-19	-0.0825735	0.103	0.221	2.14458e-15
LAPTM4A	1.46072e-19	-0.0849132	0.109	0.229	2.53055e-15
ATM	1.5179e-19	-0.105528	0.053	0.174	2.62961e-15
IKZF3	1.56611e-19	-0.0888701	0.086	0.206	2.71313e-15
PSMB2	1.61097e-19	-0.0895306	0.089	0.21	2.79085e-15
DAZAP2	1.66894e-19	-0.0961081	0.173	0.321	2.89127e-15
BUD31	1.78168e-19	-0.0721891	0.107	0.217	3.08659e-15
CELA3A	1.82203e-19	0.128169	0.128	0.063	3.15648e-15
NUDC	1.93676e-19	-0.060192	0.093	0.188	3.35524e-15
TMED9	1.94099e-19	-0.0812104	0.11	0.229	3.36257e-15
RFXANK	2.1449e-19	-0.0464198	0.04	0.104	3.71582e-15
GNAS	2.15005e-19	-0.0268414	0.161	0.247	3.72474e-15
BCAS2	2.21331e-19	-0.0248138	0.079	0.134	3.83433e-15
LAMTOR5	2.3015e-19	-0.0429016	0.152	0.252	3.98711e-15
AP2M1	2.35699e-19	-0.076556	0.102	0.212	4.08325e-15
CPNE1	2.42588e-19	-0.0870248	0.063	0.173	4.2026e-15
C3	2.43905e-19	-0.101302	0.028	0.139	4.2254e-15
ARHGDIA	2.6802e-19	-0.1429	0.105	0.27	4.64318e-15
CHMP5	2.72098e-19	-0.0504333	0.079	0.158	4.71382e-15
NDUFS6	2.83745e-19	-0.0841601	0.128	0.253	4.9156e-15
DDIT4	2.89709e-19	0.0896237	0.391	0.449	5.01892e-15
PRDX4	3.08931e-19	-0.10782	0.03	0.144	5.35192e-15
FAM50A	3.23474e-19	-0.0502261	0.07	0.146	5.60387e-15
CLK1	3.26411e-19	0.0312281	0.203	0.246	5.65474e-15
RBCK1	3.30159e-19	-0.0716242	0.082	0.183	5.71967e-15
PPA1	3.40453e-19	-0.111526	0.04	0.164	5.898e-15
MYL12A	3.47339e-19	-0.207063	0.692	0.854	6.01731e-15
WIPF1	3.59268e-19	-0.0257395	0.186	0.273	6.22396e-15
CSDE1	3.68735e-19	-0.0131921	0.119	0.174	6.38796e-15
PIN1	3.91337e-19	-0.0744542	0.093	0.199	6.77952e-15
SSBP1	4.02346e-19	-0.106	0.145	0.294	6.97023e-15
TALDO1	4.05194e-19	-0.118413	0.054	0.189	7.01958e-15
SRP9	4.10217e-19	-0.0899152	0.123	0.252	7.1066e-15
LSM6	4.16388e-19	-0.0675509	0.082	0.18	7.21351e-15
RWDD1	4.16836e-19	-0.0355277	0.173	0.268	7.22127e-15
TXNL1	4.5093e-19	-0.105592	0.03	0.145	7.81191e-15
PPP1R2	4.53958e-19	-0.035536	0.201	0.306	7.86437e-15
UBE2I	4.72436e-19	-0.116826	0.1	0.246	8.18448e-15
GABPB1-AS1	4.7919e-19	-0.11827	0.033	0.156	8.30149e-15
PNISR	4.82683e-19	-0.0922088	0.173	0.32	8.36201e-15
TAGLN	4.8341e-19	-0.0509229	0.179	0.291	8.3746e-15
MAF1	4.94434e-19	-0.0776461	0.063	0.164	8.56558e-15
HSPH1	5.00419e-19	0.133161	0.147	0.107	8.66926e-15
CCNH	5.11003e-19	0.0439256	0.189	0.221	8.85262e-15
PNRC1	5.26379e-19	-0.0543991	0.299	0.437	9.11899e-15
FAM96B	5.34422e-19	-0.0673329	0.126	0.236	9.25832e-15
MAGOH	6.02431e-19	-0.0925096	0.109	0.236	1.04365e-14
MRPS5	6.71547e-19	-0.0329167	0.053	0.108	1.16339e-14
STAT1	6.80996e-19	-0.116315	0.06	0.19	1.17976e-14
RBM12	6.8164e-19	-0.0224181	0.007	0.035	1.18087e-14
SLFN5	6.92048e-19	-0.109706	0.056	0.181	1.1989e-14
CNIH1	7.03928e-19	-0.0521605	0.046	0.117	1.21948e-14
RPL8	7.14318e-19	-0.148486	0.982	0.975	1.23748e-14
SYNGR2	7.30207e-19	0.0181641	0.063	0.073	1.26501e-14
CD151	7.55909e-19	0.0160309	0.07	0.088	1.30954e-14
POLR3GL	7.76304e-19	-0.103304	0.098	0.233	1.34487e-14
DECR1	8.38613e-19	-0.118659	0.039	0.166	1.45281e-14
RSBN1L	8.5937e-19	-0.0478841	0.103	0.187	1.48877e-14
VPS37A	9.19614e-19	-0.0192163	0.005	0.028	1.59314e-14
TMEM173	9.59155e-19	-0.114992	0.072	0.208	1.66164e-14
RPS24	9.74868e-19	-0.156501	0.996	0.994	1.68886e-14
HNRNPU	9.85257e-19	-0.0552289	0.179	0.291	1.70686e-14
SELENOH	1.08492e-18	-0.024846	0.175	0.257	1.87951e-14
ZSCAN2	1.16358e-18	-0.00482634	0.002	0.01	2.01579e-14
JAK1	1.1705e-18	-0.0692067	0.114	0.225	2.02778e-14
GNG2	1.27298e-18	-0.00226614	0.119	0.165	2.20532e-14
BUB3	1.32427e-18	-0.103813	0.13	0.271	2.29417e-14
NAA20	1.34608e-18	-0.0646043	0.025	0.099	2.33194e-14
TMEM219	1.3581e-18	-0.0740064	0.091	0.196	2.35277e-14
P4HB	1.40017e-18	-0.108609	0.114	0.257	2.42565e-14
HERPUD1	1.40107e-18	0.0147723	0.266	0.342	2.42721e-14
XRCC5	1.44522e-18	-0.0784141	0.103	0.217	2.50369e-14
HNRNPD	1.50468e-18	-0.0775243	0.065	0.166	2.6067e-14
CLPS	1.5048e-18	0.00335491	0.058	0.084	2.60692e-14
IGHG2	1.53344e-18	0.0607642	0.056	0.002	2.65653e-14
GHITM	1.62692e-18	-0.070155	0.121	0.229	2.81847e-14
AAK1	1.62987e-18	0.113508	0.208	0.142	2.82359e-14
ATP6AP2	1.64634e-18	-0.0461483	0.093	0.172	2.85211e-14
PDCD4	1.69986e-18	-0.0703197	0.179	0.306	2.94483e-14
MINOS1	1.85825e-18	0.013866	0.217	0.269	3.21922e-14
ABHD14B	1.93182e-18	-0.0710183	0.058	0.149	3.34668e-14
RARRES1	2.22952e-18	-0.101262	0.016	0.12	3.86243e-14
KIAA1551	2.25743e-18	-0.101966	0.124	0.263	3.91077e-14
PSMC6	2.2988e-18	-0.0542665	0.04	0.112	3.98243e-14
FIBP	2.45464e-18	-0.0970598	0.03	0.137	4.25241e-14
RPS4X	2.48612e-18	-0.15862	0.995	0.995	4.30695e-14
MRPL28	2.5199e-18	-0.0702631	0.028	0.11	4.36548e-14
KDELR2	2.73683e-18	-0.108691	0.082	0.217	4.74128e-14
CTSB	2.88412e-18	-0.0699027	0.077	0.174	4.99645e-14
GTF3C6	2.91593e-18	-0.0999822	0.047	0.163	5.05155e-14
POLR2B	3.03563e-18	-0.0385498	0.058	0.121	5.25893e-14
EAPP	3.13809e-18	-0.0872905	0.051	0.155	5.43642e-14
CLPP	3.19455e-18	-0.101555	0.072	0.196	5.53424e-14
RNPS1	3.45778e-18	-0.0639344	0.084	0.177	5.99025e-14
EIF4A1	3.65269e-18	0.0473722	0.179	0.182	6.32792e-14
EIF5A	3.77453e-18	-0.129658	0.065	0.208	6.53899e-14
CMTM3	3.83815e-18	-0.0627302	0.074	0.163	6.64922e-14
GLRX	3.92034e-18	-0.126654	0.046	0.178	6.7916e-14
EIF4B	4.00072e-18	-0.095181	0.096	0.221	6.93084e-14
BGN	4.06692e-18	-0.0366235	0.124	0.208	7.04553e-14
MAPK1	4.09332e-18	-0.12346	0.039	0.166	7.09127e-14
ATP1B3	4.16674e-18	-0.0737458	0.067	0.167	7.21847e-14
ROMO1	4.20615e-18	0.0672736	0.193	0.192	7.28674e-14
C12orf57	4.2574e-18	-0.0786092	0.228	0.372	7.37552e-14
LSM3	4.41313e-18	-0.0882117	0.102	0.223	7.64531e-14
SMAP2	4.79217e-18	-0.121831	0.075	0.215	8.30196e-14
STK17A	4.79736e-18	-0.0766535	0.235	0.377	8.31094e-14
RASSF7	5.02429e-18	-0.030762	0.039	0.087	8.70408e-14
TMEM256	5.05541e-18	-0.0621657	0.082	0.172	8.75799e-14
PRRC2C	5.10751e-18	-0.0414038	0.173	0.274	8.84825e-14
NDUFS8	5.19053e-18	-0.106431	0.089	0.222	8.99208e-14
THBS1	5.31376e-18	-0.108044	0.032	0.147	9.20556e-14
MEA1	5.37885e-18	-0.0521605	0.049	0.119	9.31832e-14
COX14	5.38093e-18	-0.0400712	0.133	0.219	9.32192e-14
KMT2E	5.49475e-18	-0.0513929	0.166	0.271	9.5191e-14
GLRX3	5.55365e-18	-0.0405639	0.04	0.096	9.62114e-14
CD3D	5.55526e-18	0.0300841	0.687	0.798	9.62393e-14
PHPT1	5.59371e-18	-0.0876001	0.13	0.257	9.69055e-14
RER1	5.73203e-18	-0.0611355	0.086	0.176	9.93017e-14
CD47	5.96595e-18	-0.0511731	0.107	0.195	1.03354e-13
ZNRD1	6.31684e-18	-0.0834625	0.068	0.174	1.09433e-13
FYN	6.46626e-18	-0.104163	0.154	0.302	1.12021e-13
CMTM7	6.58156e-18	-0.0839024	0.089	0.202	1.14019e-13
PIM1	6.61681e-18	-0.0902558	0.06	0.17	1.1463e-13
COMP	6.6989e-18	-0.0779118	0.012	0.096	1.16052e-13
PDCD6	6.89262e-18	-0.0725577	0.06	0.155	1.19408e-13
FAM111A	7.08286e-18	-0.0689076	0.011	0.085	1.22703e-13
AC245297.3	7.42674e-18	0.0144886	0.158	0.198	1.28661e-13
RPL11	7.50093e-18	-0.150212	0.998	0.999	1.29946e-13
ACTR3	7.57924e-18	-0.0849075	0.149	0.282	1.31303e-13
SNRNP70	8.08164e-18	-0.0529454	0.091	0.178	1.40006e-13
PYHIN1	8.19819e-18	-0.0734791	0.093	0.2	1.42025e-13
NCAPH	8.68445e-18	-0.0101693	0.002	0.014	1.50449e-13
NME1	9.36951e-18	-0.109405	0.046	0.167	1.62317e-13
SNX3	9.39063e-18	-0.0682358	0.156	0.273	1.62683e-13
POLR2K	9.52652e-18	-0.0312985	0.131	0.203	1.65038e-13
NUCKS1	9.66543e-18	-0.0638882	0.156	0.273	1.67444e-13
RPS18	9.93138e-18	-0.156193	1	1	1.72051e-13
CHMP2A	1.02818e-17	-0.061595	0.116	0.214	1.78122e-13
RNH1	1.03022e-17	-0.039774	0.095	0.17	1.78475e-13
SCAND1	1.07349e-17	0.0278802	0.163	0.189	1.85971e-13
HSD17B10	1.10442e-17	-0.0912431	0.051	0.159	1.9133e-13
RORA	1.13474e-17	-0.116783	0.088	0.224	1.96582e-13
RPL32	1.14483e-17	-0.148636	1	0.999	1.9833e-13
WAS	1.14818e-17	-0.0855595	0.061	0.168	1.98912e-13
CCDC12	1.15402e-17	-0.0439513	0.11	0.193	1.99923e-13
RPL5	1.19264e-17	-0.166404	0.932	0.934	2.06612e-13
TAP1	1.19858e-17	-0.127752	0.067	0.207	2.07642e-13
TUFM	1.30026e-17	-0.0546925	0.102	0.191	2.25258e-13
COA1	1.35371e-17	-0.056442	0.04	0.114	2.34516e-13
PCMT1	1.37501e-17	-0.0602241	0.061	0.144	2.38207e-13
SEC11A	1.4016e-17	-0.108644	0.137	0.281	2.42813e-13
LSM5	1.40772e-17	-0.0476505	0.109	0.195	2.43874e-13
SERPINF1	1.5059e-17	-0.092903	0.07	0.185	2.60882e-13
GYG1	1.57482e-17	-0.119837	0.063	0.196	2.72823e-13
SELENOW	1.59843e-17	-0.00248779	0.207	0.269	2.76913e-13
BCAP31	1.66349e-17	-0.0538282	0.105	0.193	2.88183e-13
ADI1	1.72531e-17	-0.0236247	0.035	0.075	2.98893e-13
TXN2	1.80433e-17	-0.0709295	0.037	0.123	3.12582e-13
ATP6V1F	1.8133e-17	-0.0575956	0.151	0.255	3.14137e-13
MTDH	1.8314e-17	-0.0335983	0.144	0.225	3.17272e-13
CALD1	1.83835e-17	0.0272153	0.119	0.136	3.18476e-13
PSMB5	1.89749e-17	-0.0403647	0.046	0.106	3.28721e-13
POLR2E	1.97037e-17	-0.0404895	0.082	0.151	3.41347e-13
CD69	2.11932e-17	-0.0285253	0.511	0.66	3.67151e-13
EVI2B	2.18301e-17	-0.0817537	0.152	0.282	3.78184e-13
SF3B1	2.24876e-17	-0.0443812	0.123	0.208	3.89575e-13
H2AFY	2.41765e-17	-0.0624688	0.065	0.149	4.18834e-13
PSMD4	2.4257e-17	-0.110603	0.07	0.2	4.20227e-13
SH2D2A	2.52404e-17	-0.0787294	0.051	0.148	4.37265e-13
ARPC1B	2.57911e-17	-0.0357616	0.196	0.291	4.46804e-13
RAB11A	2.60166e-17	-0.0575802	0.086	0.172	4.50712e-13
SRSF11	2.68191e-17	-0.0734929	0.147	0.267	4.64614e-13
LAMP1	2.74456e-17	-0.0511679	0.091	0.172	4.75468e-13
LMAN2	2.75241e-17	-0.116214	0.077	0.212	4.76827e-13
TTC16	2.86898e-17	-0.00977002	0.002	0.013	4.97022e-13
MIR22HG	2.86898e-17	-0.00977002	0.002	0.013	4.97022e-13
SEC13	2.87425e-17	-0.0794773	0.019	0.106	4.97935e-13
MMADHC	2.964e-17	-0.0773278	0.051	0.146	5.13484e-13
TBC1D10C	3.04774e-17	-0.0667512	0.177	0.297	5.2799e-13
GADD45B	3.08694e-17	0.0422287	0.159	0.189	5.34781e-13
ATP5PD	3.11669e-17	-0.0911233	0.128	0.258	5.39935e-13
HLA-E	3.18101e-17	-0.0816411	0.609	0.772	5.51078e-13
IGFBP6	3.19349e-17	-0.104258	0.032	0.142	5.5324e-13
ANAPC11	3.22364e-17	-0.0419996	0.145	0.234	5.58463e-13
EIF1AX	3.33438e-17	-0.0140108	0.112	0.167	5.77648e-13
PRMT1	3.34615e-17	-0.0136093	0.082	0.125	5.79687e-13
TRIM22	3.37347e-17	-0.124502	0.093	0.238	5.8442e-13
CASP4	3.40134e-17	-0.127122	0.112	0.263	5.89248e-13
DDT	3.45842e-17	-0.0829352	0.098	0.212	5.99136e-13
PSMG2	3.60543e-17	-0.102602	0.056	0.175	6.24605e-13
LRRFIP1	3.79866e-17	-0.0743233	0.152	0.272	6.5808e-13
ARF1	3.84814e-17	-0.0291291	0.207	0.296	6.66652e-13
TMEM14B	3.86388e-17	-0.0889854	0.096	0.214	6.69379e-13
ABRACL	3.99448e-17	-0.0796205	0.201	0.339	6.92004e-13
ATP5MC1	3.99455e-17	-0.106928	0.082	0.213	6.92016e-13
SSB	4.03697e-17	-0.0895975	0.105	0.226	6.99365e-13
MSN	4.15828e-17	-0.0822204	0.119	0.237	7.20381e-13
NPC2	4.19588e-17	0.0135799	0.182	0.232	7.26894e-13
ID2	4.23504e-17	0.149264	0.541	0.581	7.33679e-13
TNFRSF14	4.43344e-17	-0.0905077	0.061	0.172	7.6805e-13
HSPA6	4.49315e-17	0.337335	0.126	0.036	7.78393e-13
RPLP0	4.5023e-17	-0.188839	0.869	0.907	7.79978e-13
H1FX	4.95258e-17	0.133102	0.137	0.06	8.57985e-13
ID3	5.0805e-17	0.0745492	0.096	0.074	8.80145e-13
PSMA1	5.11045e-17	-0.0968858	0.137	0.272	8.85335e-13
KRTCAP2	5.32826e-17	0.0547473	0.221	0.224	9.23068e-13
DOK2	5.39127e-17	-0.0314255	0.098	0.169	9.33983e-13
CHST12	5.48253e-17	-0.113477	0.074	0.206	9.49794e-13
RSL1D1	5.63772e-17	-0.0837248	0.074	0.184	9.76678e-13
CCT4	5.66074e-17	-0.0409191	0.121	0.201	9.80667e-13
CD7	5.76495e-17	-0.0929131	0.28	0.436	9.9872e-13
STAU1	5.77654e-17	-0.0112448	0.046	0.079	1.00073e-12
DENND2D	5.81262e-17	-0.129122	0.068	0.207	1.00698e-12
TRAPPC4	5.92105e-17	-0.0523625	0.044	0.115	1.02576e-12
CD247	5.94269e-17	-0.0738953	0.147	0.265	1.02951e-12
AKIRIN2	6.01695e-17	-0.0913685	0.061	0.173	1.04238e-12
UBL7	6.141e-17	-0.0400474	0.009	0.054	1.06387e-12
TXNIP	6.48858e-17	-0.257334	0.704	0.828	1.12408e-12
HSPB11	6.5546e-17	-0.0775547	0.098	0.206	1.13552e-12
CHCHD10	6.72397e-17	-0.0653589	0.095	0.193	1.16486e-12
COPS3	6.86218e-17	-0.0454069	0.035	0.092	1.1888e-12
CLNS1A	7.13859e-17	-0.102513	0.042	0.157	1.23669e-12
HCLS1	7.3001e-17	-0.112294	0.103	0.241	1.26467e-12
ERGIC3	7.40217e-17	-0.091316	0.079	0.194	1.28235e-12
NDUFB3	7.43036e-17	-0.0632978	0.117	0.218	1.28724e-12
TSTD1	8.23813e-17	-0.0937973	0.11	0.236	1.42717e-12
MRPL54	8.26549e-17	-0.0845662	0.093	0.205	1.43191e-12
ARGLU1	8.40267e-17	-0.00660295	0.193	0.257	1.45568e-12
AHNAK	8.53362e-17	-0.0397762	0.089	0.162	1.47836e-12
RPL29	8.62038e-17	-0.137174	0.982	0.972	1.49339e-12
MRPS34	9.54028e-17	-0.100768	0.06	0.177	1.65276e-12
CD52	9.77277e-17	0.251752	0.881	0.775	1.69304e-12
MCTS1	1.08053e-16	-0.0785719	0.065	0.164	1.87192e-12
SPN	1.11446e-16	-0.0531243	0.065	0.142	1.9307e-12
SHISA5	1.17752e-16	-0.0418451	0.095	0.167	2.03993e-12
NOSIP	1.17966e-16	-0.105803	0.056	0.176	2.04365e-12
COMMD3	1.22479e-16	-0.0876335	0.016	0.108	2.12183e-12
MRPL51	1.32838e-16	-0.110976	0.096	0.231	2.30128e-12
RBM4	1.41604e-16	-0.044592	0.042	0.103	2.45316e-12
PSMD7	1.42714e-16	-0.0923801	0.054	0.163	2.47239e-12
SH3BGRL	1.43993e-16	-0.0903649	0.121	0.246	2.49453e-12
CLEC2D	1.52658e-16	-0.0373871	0.166	0.261	2.64465e-12
C19orf66	1.61551e-16	-0.0838243	0.056	0.157	2.79871e-12
VDAC3	1.64612e-16	-0.110662	0.047	0.169	2.85173e-12
CCNDBP1	1.6846e-16	-0.105768	0.072	0.197	2.91839e-12
CLIC3	1.7105e-16	-0.161774	0.067	0.204	2.96327e-12
TMEM204	1.78545e-16	-0.0396542	0.018	0.072	3.09312e-12
MT-ND2	1.83704e-16	0.194715	0.984	0.951	3.18249e-12
TMEM179B	1.88135e-16	-0.0639711	0.054	0.138	3.25925e-12
SUPT4H1	2.02201e-16	-0.0702457	0.098	0.199	3.50292e-12
TRBC2	2.16092e-16	-0.0385837	0.403	0.537	3.74358e-12
VMP1	2.21032e-16	0.0571884	0.138	0.13	3.82916e-12
MGST3	2.30226e-16	-0.0295003	0.142	0.219	3.98843e-12
ANXA2R	2.33189e-16	-0.0890602	0.075	0.187	4.03976e-12
ARID5A	2.40778e-16	-0.0836302	0.095	0.208	4.17124e-12
CCNC	2.41215e-16	-0.0286588	0.023	0.061	4.17881e-12
EHD1	2.50342e-16	-0.0532421	0.047	0.118	4.33692e-12
RPS13	2.52124e-16	-0.159535	0.977	0.986	4.3678e-12
SMIM26	2.59985e-16	-0.0384365	0.135	0.217	4.50398e-12
CD27	2.65878e-16	-0.0994942	0.133	0.267	4.60607e-12
PIGBOS1	2.66176e-16	-0.0339115	0.011	0.051	4.61124e-12
NENF	2.67055e-16	-0.0539918	0.07	0.151	4.62645e-12
TMCO1	2.71071e-16	-0.0272188	0.13	0.203	4.69603e-12
SRSF10	2.72122e-16	-0.0465608	0.081	0.158	4.71424e-12
CCDC124	3.06337e-16	-0.0565188	0.03	0.098	5.30698e-12
CD81	3.06746e-16	0.0237059	0.068	0.073	5.31407e-12
NUP35	3.12177e-16	-0.00897098	0.002	0.013	5.40815e-12
TAPBP	3.16212e-16	-0.0994768	0.123	0.254	5.47806e-12
COPS6	3.18082e-16	-0.083076	0.082	0.191	5.51046e-12
EIF4G2	3.22387e-16	-0.0461898	0.142	0.234	5.58504e-12
SH3KBP1	3.26737e-16	-0.0787728	0.098	0.207	5.66039e-12
RAD23A	3.30013e-16	-0.0337339	0.095	0.161	5.71715e-12
EZR	3.44539e-16	0.0370864	0.158	0.179	5.9688e-12
NOB1	3.52747e-16	-0.0336398	0.028	0.074	6.11099e-12
TRMT13	3.54128e-16	-0.0348649	0.011	0.052	6.13491e-12
IDH3B	3.70268e-16	-0.0225174	0.061	0.11	6.41453e-12
PYM1	3.81468e-16	-0.0497119	0.026	0.088	6.60855e-12
PDIA6	3.84608e-16	-0.0834812	0.109	0.225	6.66295e-12
ROCK1	3.93377e-16	-0.0824704	0.063	0.165	6.81487e-12
PSMC3	3.99216e-16	-0.0671984	0.049	0.134	6.91602e-12
SIGIRR	4.06746e-16	-0.0836683	0.089	0.201	7.04647e-12
SNHG8	4.09428e-16	0.000724682	0.2	0.262	7.09293e-12
ERP44	4.10587e-16	-0.0745048	0.04	0.129	7.11302e-12
C1S	4.21126e-16	-0.0509553	0.044	0.111	7.29558e-12
SEPT9	4.33029e-16	-0.0346603	0.135	0.215	7.5018e-12
CEBPB	4.44566e-16	-0.0495221	0.126	0.219	7.70166e-12
IGBP1	4.64163e-16	-0.083195	0.06	0.162	8.04116e-12
BUD23	4.69783e-16	-0.026864	0.074	0.13	8.13852e-12
TOP1	4.77309e-16	-0.0268668	0.063	0.115	8.26891e-12
RCSD1	4.80568e-16	-0.025722	0.084	0.138	8.32536e-12
CAPZA1	4.8791e-16	0.00882496	0.177	0.225	8.45255e-12
STMP1	5.00275e-16	-0.0412912	0.105	0.182	8.66677e-12
APOE	5.10261e-16	-0.0102917	0.131	0.189	8.83976e-12
HLA-DRB5	5.13846e-16	0.0913131	0.082	0.019	8.90186e-12
GSDMD	5.15435e-16	-0.0998074	0.072	0.191	8.9294e-12
SIT1	5.19924e-16	-0.125202	0.095	0.236	9.00717e-12
TXNDC9	5.36462e-16	-0.0709436	0.023	0.102	9.29366e-12
LSM2	5.37486e-16	-0.0527545	0.096	0.18	9.3114e-12
IDH2	5.49648e-16	-0.0804041	0.093	0.204	9.5221e-12
TAF1D	5.50133e-16	-0.036194	0.149	0.231	9.5305e-12
SIVA1	5.72386e-16	-0.0711859	0.086	0.187	9.91601e-12
MIDN	5.81312e-16	0.0167469	0.06	0.07	1.00706e-11
NDUFV2	6.01374e-16	-0.0395836	0.131	0.21	1.04182e-11
PSENEN	6.46245e-16	-0.038369	0.06	0.121	1.11956e-11
PRELID1	6.62527e-16	-0.0849417	0.142	0.267	1.14776e-11
YWHAQ	6.66942e-16	-0.063156	0.165	0.278	1.15541e-11
FIS1	6.67932e-16	-0.0811073	0.124	0.24	1.15713e-11
SURF2	6.69039e-16	-0.0267495	0.033	0.074	1.15904e-11
PPP2R5C	7.09951e-16	-0.0704324	0.287	0.428	1.22992e-11
SNRPA	7.37236e-16	-0.0483201	0.053	0.119	1.27719e-11
CAST	7.37975e-16	-0.0585678	0.072	0.155	1.27847e-11
ZNF831	7.92212e-16	-0.0231391	0.075	0.127	1.37243e-11
OXA1L	7.93694e-16	-0.0835484	0.025	0.117	1.375e-11
SEC62	8.39483e-16	0.0600025	0.254	0.265	1.45432e-11
NUCB1	8.61333e-16	-0.0454782	0.068	0.137	1.49217e-11
COPZ1	8.61545e-16	-0.0835164	0.053	0.153	1.49254e-11
SLC25A5	8.90173e-16	-0.117844	0.137	0.282	1.54214e-11
SYTL1	9.04698e-16	-0.0820041	0.037	0.13	1.5673e-11
RPL21	9.62387e-16	-0.143913	1	0.999	1.66724e-11
NUDT5	9.84929e-16	-0.0913879	0.037	0.139	1.70629e-11
NACA	1.03653e-15	-0.151391	0.732	0.875	1.79569e-11
NDUFAF3	1.06039e-15	-0.0688182	0.088	0.184	1.83702e-11
SLC38A1	1.10267e-15	-0.0691864	0.088	0.186	1.91027e-11
ALKBH7	1.10288e-15	-0.104992	0.056	0.174	1.91063e-11
PI16	1.15251e-15	-0.0619806	0	0.062	1.99661e-11
SEPT6	1.21681e-15	-0.0670236	0.105	0.208	2.108e-11
LCP1	1.27019e-15	-0.104495	0.186	0.332	2.20048e-11
COL6A1	1.32513e-15	-0.0584639	0.039	0.114	2.29565e-11
ANGPTL4	1.32619e-15	-0.0723293	0.002	0.073	2.29749e-11
BIN1	1.3385e-15	-0.0980647	0.084	0.204	2.31881e-11
SELENOT	1.35932e-15	-0.0636254	0.123	0.22	2.35488e-11
PRF1	1.37373e-15	-0.138014	0.131	0.282	2.37985e-11
PDHB	1.52988e-15	-0.0746039	0.021	0.103	2.65036e-11
NECAP2	1.56497e-15	-0.0658628	0.047	0.129	2.71115e-11
KDELR1	1.61584e-15	-0.0722685	0.047	0.135	2.79928e-11
ARF4	1.63129e-15	-0.0720436	0.105	0.208	2.82605e-11
EBAG9	1.76744e-15	-0.040814	0.009	0.055	3.06191e-11
CD164	1.77068e-15	-0.0282667	0.128	0.194	3.06752e-11
TMED10	1.78535e-15	-0.0550728	0.114	0.205	3.09295e-11
MRPS6	1.80311e-15	-0.0741981	0.072	0.168	3.12371e-11
POLR2J3.1	1.86257e-15	-0.0507074	0.077	0.158	3.22671e-11
FAM104A	1.90623e-15	-0.0638684	0.026	0.099	3.30236e-11
SLC25A38	1.98966e-15	-0.0218906	0.028	0.061	3.44689e-11
USP22	2.02954e-15	-0.0139793	0.018	0.042	3.51597e-11
ZC3HAV1	2.06428e-15	-0.0527545	0.091	0.174	3.57616e-11
ITGB7	2.08611e-15	-0.0647685	0.035	0.113	3.61398e-11
HAX1	2.12626e-15	-0.0342608	0.096	0.163	3.68353e-11
CCM2	2.2098e-15	-0.0559819	0.037	0.106	3.82826e-11
SPP1	2.21883e-15	0.0797297	0.182	0.157	3.8439e-11
PARVB	2.22095e-15	-0.0262752	0.005	0.035	3.84758e-11
MYO1F	2.25134e-15	-0.127532	0.075	0.211	3.90023e-11
RAB2A	2.33172e-15	-0.0461048	0.095	0.174	4.03948e-11
OLFML3	2.48289e-15	-0.0734768	0.009	0.085	4.30135e-11
PSMB7	2.48644e-15	-0.091688	0.103	0.223	4.30751e-11
PUF60	2.53323e-15	-0.0746493	0.068	0.164	4.38857e-11
EIF2S2	2.58485e-15	0.00130797	0.151	0.199	4.478e-11
REXO2	2.63593e-15	-0.0409023	0.051	0.111	4.56648e-11
NDUFA6	2.6912e-15	-0.023905	0.126	0.189	4.66223e-11
TNRC6B	2.72789e-15	-0.0196638	0.119	0.179	4.7258e-11
CCDC85B	2.80676e-15	-0.0672411	0.144	0.252	4.86242e-11
LUC7L3	2.82831e-15	-0.0720811	0.079	0.176	4.89976e-11
PARP1	2.96561e-15	-0.046421	0.061	0.13	5.13763e-11
LRCH4	3.16345e-15	-0.0633376	0.03	0.104	5.48036e-11
BTF3L4	3.24871e-15	-0.00195742	0.075	0.103	5.62807e-11
NDUFB6	3.31898e-15	-0.0397959	0.072	0.136	5.74981e-11
FGFR1OP2	3.53374e-15	-0.0369831	0.081	0.144	6.12185e-11
CSK	3.65755e-15	-0.0560798	0.04	0.112	6.33634e-11
RNF213	3.71161e-15	0.0156817	0.198	0.244	6.42999e-11
PSAP	3.74964e-15	-0.0600829	0.173	0.28	6.49588e-11
MANF	3.79714e-15	-0.104228	0.075	0.197	6.57816e-11
SURF1	3.81276e-15	-0.0477936	0.053	0.117	6.60523e-11
RCN2	3.86275e-15	-0.0418214	0.047	0.108	6.69182e-11
NKTR	3.86985e-15	-0.0707116	0.117	0.223	6.70413e-11
TMEM147	3.9536e-15	-0.0227851	0.088	0.138	6.84922e-11
GNAI2	3.97755e-15	-0.0284583	0.091	0.148	6.89071e-11
LPAR6	4.09948e-15	-0.0236832	0.028	0.066	7.10193e-11
SELPLG	4.11446e-15	-0.0822631	0.063	0.164	7.1279e-11
SCP2	4.22416e-15	-0.0546028	0.124	0.216	7.31793e-11
TYMP	4.35843e-15	0.0554333	0.093	0.071	7.55054e-11
MED10	4.5859e-15	-0.0719629	0.089	0.187	7.94461e-11
SRP54	4.65357e-15	-0.0318762	0.04	0.088	8.06185e-11
NDUFAF8	4.79289e-15	-0.0488596	0.096	0.175	8.3032e-11
APMAP	4.84025e-15	-0.0598164	0.07	0.153	8.38524e-11
LOX	4.87562e-15	-0.0693184	0.002	0.071	8.44652e-11
RHOG	4.90898e-15	-0.0986635	0.11	0.236	8.50432e-11
PODNL1	4.94611e-15	-0.00282112	0.002	0.008	8.56863e-11
NDFIP1	4.9921e-15	-0.0532241	0.088	0.17	8.64832e-11
SCAF11	5.01035e-15	-0.0254782	0.128	0.194	8.67993e-11
RNF7	5.09571e-15	-0.0558624	0.124	0.217	8.82781e-11
ZBTB16	5.09915e-15	-0.086187	0.009	0.091	8.83377e-11
OTUB1	5.30313e-15	-0.0164021	0.086	0.131	9.18714e-11
MRPL20	5.35772e-15	-0.0626883	0.126	0.226	9.28171e-11
FLNA	5.49981e-15	-0.0539823	0.063	0.14	9.52787e-11
CMC1	5.75241e-15	-0.223073	0.229	0.403	9.96548e-11
ATOX1	5.88196e-15	-0.0816028	0.054	0.152	1.01899e-10
XRCC6	6.36998e-15	-0.0775354	0.107	0.214	1.10353e-10
HCFC1R1	6.45476e-15	-0.00185153	0.053	0.072	1.11822e-10
EXOSC8	6.46739e-15	-0.0512347	0.026	0.087	1.12041e-10
C8orf59	6.67398e-15	-0.113096	0.093	0.225	1.1562e-10
NSD3	6.77741e-15	-0.081305	0.067	0.167	1.17412e-10
POLE4	6.81435e-15	-0.0244896	0.089	0.145	1.18052e-10
IRF3	7.09064e-15	-0.0836419	0.065	0.166	1.22838e-10
PDE4DIP	7.39595e-15	0.00881475	0.03	0.04	1.28127e-10
PHF11	7.4474e-15	-0.0764048	0.042	0.132	1.29019e-10
EIF4E2	7.69028e-15	-0.0578011	0.037	0.108	1.33226e-10
SPRY1	7.89833e-15	0.119423	0.1	0.027	1.36831e-10
CNPY2	8.04524e-15	-0.0587988	0.056	0.134	1.39376e-10
MAT2B	8.05976e-15	-0.0513985	0.051	0.119	1.39627e-10
MRPL9	8.06165e-15	-0.0376301	0.049	0.105	1.3966e-10
SNHG7	8.08141e-15	-0.0433725	0.093	0.169	1.40002e-10
TRAT1	8.30776e-15	-0.0809099	0.084	0.192	1.43924e-10
MVB12A	8.50247e-15	-0.0139154	0.023	0.047	1.47297e-10
RUNX3	8.58188e-15	0.00221353	0.172	0.224	1.48673e-10
PLA2G16	8.79152e-15	-0.0157575	0.077	0.123	1.52304e-10
SYTL3	8.89644e-15	-0.0677855	0.095	0.191	1.54122e-10
GLIPR2	9.00073e-15	-0.0782554	0.086	0.189	1.55929e-10
DGUOK	9.14931e-15	-0.0813251	0.082	0.187	1.58503e-10
VCP	9.43794e-15	-0.0791336	0.04	0.131	1.63503e-10
DNAJC19	9.46485e-15	-0.0259513	0.077	0.128	1.63969e-10
HSPD1	9.64023e-15	0.026826	0.144	0.17	1.67007e-10
MBNL1	9.92773e-15	-0.0188432	0.154	0.217	1.71988e-10
GPATCH8	1.00774e-14	-0.108032	0.049	0.164	1.74582e-10
APOM	1.11113e-14	-0.00777122	0.002	0.011	1.92493e-10
CARD16	1.11383e-14	-0.054882	0.144	0.242	1.92959e-10
PLEKHJ1	1.14368e-14	-0.0536302	0.068	0.143	1.98132e-10
EIF3I	1.22057e-14	-0.113648	0.091	0.223	2.11451e-10
COMT	1.24225e-14	-0.0265421	0.044	0.087	2.15207e-10
RFNG	1.32363e-14	-0.00835266	0.009	0.024	2.29306e-10
GDI2	1.32509e-14	-0.101309	0.086	0.207	2.29558e-10
FBLN1	1.38956e-14	-0.0805193	0.026	0.113	2.40728e-10
CHMP1B	1.42406e-14	-0.105531	0.082	0.204	2.46704e-10
LINC00623	1.42572e-14	-0.0499881	0.112	0.195	2.46992e-10
C1orf123	1.47484e-14	-0.0515641	0.028	0.09	2.555e-10
CDC42SE2	1.52335e-14	-0.00433792	0.21	0.272	2.63905e-10
FDPS	1.53016e-14	-0.0769846	0.049	0.14	2.65084e-10
ANP32A	1.53143e-14	-0.0847838	0.074	0.178	2.65304e-10
ENSA	1.57705e-14	-0.0844121	0.117	0.232	2.73208e-10
TNFSF8	1.62198e-14	-0.0782652	0.018	0.1	2.80992e-10
PPP4C	1.66848e-14	-0.0836683	0.096	0.205	2.89048e-10
TGFBI	1.78948e-14	-0.0775445	0.058	0.152	3.1001e-10
PFDN1	1.79227e-14	0.00817581	0.077	0.096	3.10492e-10
CITED2	1.86017e-14	0.0406351	0.212	0.271	3.22255e-10
AC016831.5	1.94756e-14	0.0840432	0.149	0.12	3.37396e-10
YPEL5	2.01606e-14	0.0334945	0.215	0.261	3.49262e-10
TNFAIP3	2.0555e-14	0.0849317	0.313	0.353	3.56095e-10
TSC22D3	2.0902e-14	0.207931	0.783	0.768	3.62107e-10
PDCD5	2.12518e-14	-0.0496572	0.06	0.129	3.68166e-10
SSR1	2.17301e-14	-0.0708938	0.056	0.144	3.76452e-10
COL6A2	2.22819e-14	-0.00569276	0.081	0.115	3.86012e-10
EIF4E	2.23139e-14	0.0182533	0.089	0.101	3.86566e-10
ZBTB8OS	2.33372e-14	-0.0680228	0.035	0.115	4.04294e-10
NDUFA13	2.40628e-14	0.0437409	0.21	0.226	4.16865e-10
ZC3H13	2.42238e-14	-0.08526	0.053	0.152	4.19652e-10
MBP	2.47313e-14	-0.082876	0.081	0.185	4.28445e-10
PIAS1	2.63575e-14	-0.0543559	0.018	0.079	4.56617e-10
DEK	2.68216e-14	-0.0735495	0.126	0.234	4.64657e-10
AC058791.1	2.68485e-14	0.118026	0.159	0.112	4.65124e-10
KXD1	2.72264e-14	-0.0440024	0.049	0.11	4.7167e-10
ANXA7	2.74266e-14	-0.0266266	0.086	0.139	4.75138e-10
ANXA11	2.76551e-14	-0.0750102	0.095	0.195	4.79096e-10
CREM	2.81445e-14	0.140127	0.205	0.159	4.87575e-10
MRPS18B	2.81524e-14	-0.0930672	0.035	0.135	4.87713e-10
TP53TG1	2.88985e-14	-0.0556824	0.026	0.091	5.00638e-10
TCP1	2.91689e-14	-0.0368464	0.093	0.161	5.05322e-10
SELENOM	2.99057e-14	-0.0379719	0.154	0.24	5.18087e-10
COA4	3.08016e-14	-0.0485041	0.037	0.099	5.33607e-10
PPCS	3.11954e-14	-0.0733322	0.047	0.135	5.4043e-10
CNOT4	3.19686e-14	0.00407333	0.067	0.089	5.53824e-10
ST13	3.2589e-14	-0.0497312	0.137	0.224	5.64572e-10
BIN2	3.29085e-14	-0.0795929	0.131	0.246	5.70106e-10
RPN2	3.41031e-14	-0.102549	0.07	0.187	5.90803e-10
CRBN	3.51973e-14	-0.0719861	0.035	0.118	6.09758e-10
FAM216A	3.64579e-14	-0.00737098	0.002	0.011	6.31596e-10
SLC10A7	3.64579e-14	-0.00737098	0.002	0.011	6.31596e-10
PFDN2	3.75439e-14	-0.066362	0.102	0.199	6.5041e-10
LSM4	3.81531e-14	-0.0552761	0.088	0.17	6.60964e-10
C1orf43	3.86562e-14	-0.0615653	0.054	0.132	6.69681e-10
IL16	3.9161e-14	-0.0543453	0.077	0.161	6.78425e-10
METTL23	3.96208e-14	-0.0895954	0.072	0.179	6.86391e-10
MRPL11	3.96345e-14	-0.026706	0.067	0.115	6.86629e-10
NME3	3.98861e-14	0.00217058	0.107	0.139	6.90986e-10
PTPN2	4.06289e-14	-0.0309517	0.06	0.11	7.03855e-10
SHKBP1	4.12452e-14	-0.0526284	0.032	0.096	7.14531e-10
URM1	4.17249e-14	-0.0488392	0.042	0.104	7.22842e-10
FBLN2	4.22064e-14	-0.0145688	0.007	0.027	7.31184e-10
POP5	4.30716e-14	-0.0278596	0.047	0.091	7.46172e-10
PTBP1	4.31844e-14	-0.0196703	0.067	0.11	7.48127e-10
HPRT1	4.34674e-14	-0.0582914	0.033	0.103	7.53029e-10
TOMM22	4.4183e-14	-0.0582427	0.082	0.164	7.65427e-10
ISG15	4.6674e-14	0.0379757	0.193	0.242	8.0858e-10
KARS	4.69001e-14	-0.0681479	0.065	0.151	8.12498e-10
PIGP	4.7103e-14	-0.0374006	0.03	0.077	8.16013e-10
ADA	4.85104e-14	-0.0674879	0.032	0.11	8.40394e-10
FAM162A	4.86308e-14	-0.0656152	0.063	0.149	8.4248e-10
SPPL2A	4.92845e-14	-0.041895	0.028	0.081	8.53804e-10
SAMD3	5.02215e-14	-0.0141065	0.103	0.15	8.70037e-10
ADH5	5.75149e-14	-0.0978172	0.04	0.146	9.96388e-10
VPS29	5.81945e-14	-0.0629413	0.1	0.193	1.00816e-09
TATDN1	5.90425e-14	-0.0518063	0.037	0.101	1.02285e-09
DDX17	5.97554e-14	-0.0300033	0.142	0.214	1.0352e-09
CD8B	6.1226e-14	-0.10176	0.238	0.384	1.06068e-09
JPT1	6.35386e-14	-0.0659713	0.137	0.241	1.10074e-09
AKAP9	6.40586e-14	-0.000119228	0.138	0.185	1.10975e-09
RNASET2	6.45405e-14	-0.0486155	0.103	0.183	1.1181e-09
TM4SF1	6.68857e-14	0.073541	0.065	0.023	1.15873e-09
RAB1A	6.7473e-14	-0.067449	0.065	0.151	1.1689e-09
PTMS	6.8819e-14	-0.0449008	0.07	0.14	1.19222e-09
SEPT2	7.03872e-14	-0.046348	0.051	0.115	1.21939e-09
C9orf78	7.22037e-14	0.0056695	0.156	0.193	1.25086e-09
SNW1	7.29414e-14	-0.0803943	0.049	0.142	1.26364e-09
STUB1	7.35632e-14	-0.0795883	0.068	0.166	1.27441e-09
OCIAD1	7.49404e-14	-0.0653589	0.103	0.197	1.29827e-09
CSTF3	7.50565e-14	-0.00828184	0.032	0.053	1.30028e-09
KIF5B	7.5174e-14	-0.0807758	0.061	0.159	1.30231e-09
CTHRC1	7.53361e-14	-0.0515496	0.089	0.167	1.30512e-09
DNAJB6	7.58978e-14	0.0520973	0.193	0.202	1.31485e-09
ADRM1	7.79098e-14	-0.0966122	0.054	0.162	1.34971e-09
APOBEC3C	8.50295e-14	0.0255664	0.137	0.171	1.47305e-09
PGLS	8.52596e-14	-0.088516	0.061	0.165	1.47704e-09
IQGAP1	8.56712e-14	-0.0113803	0.133	0.185	1.48417e-09
IGHG3	8.61248e-14	0.0770985	0.075	0.012	1.49203e-09
HMOX2	8.64835e-14	-0.102818	0.07	0.187	1.49824e-09
NAP1L4	8.76274e-14	-0.112343	0.065	0.185	1.51806e-09
RANBP1	9.5708e-14	-0.0541337	0.123	0.211	1.65805e-09
PSMB4	9.6856e-14	-0.0830923	0.06	0.159	1.67793e-09
CCT8	9.76123e-14	-0.0923851	0.065	0.172	1.69104e-09
ARHGAP15	9.96854e-14	-0.105958	0.079	0.2	1.72695e-09
CABIN1	1.01472e-13	-0.0516024	0.035	0.1	1.75789e-09
YIPF3	1.04114e-13	-0.0631771	0.035	0.109	1.80367e-09
MRPL55	1.051e-13	-0.0433123	0.079	0.145	1.82075e-09
TOX4	1.05626e-13	-0.0771076	0.046	0.135	1.82986e-09
LEF1	1.0796e-13	-0.0679485	0.004	0.071	1.87031e-09
DDX6	1.08727e-13	-0.0516277	0.081	0.157	1.88358e-09
PSMD8	1.11187e-13	-0.0734223	0.131	0.238	1.92621e-09
VDAC2	1.12215e-13	-0.0957711	0.077	0.19	1.94402e-09
UPP1	1.17376e-13	-0.0497495	0.065	0.138	2.03342e-09
COX20	1.17415e-13	0.0233985	0.086	0.094	2.03409e-09
KBTBD6	1.19455e-13	-0.00697058	0.002	0.011	2.06944e-09
ANAPC2	1.28636e-13	-0.0161436	0.005	0.028	2.22849e-09
FBXO32	1.29451e-13	-0.0633187	0.033	0.108	2.24261e-09
LBH	1.30274e-13	-0.0789099	0.093	0.197	2.25687e-09
KRR1	1.3079e-13	-0.0471235	0.046	0.108	2.26581e-09
TSC22D4	1.34135e-13	-0.0481721	0.065	0.134	2.32376e-09
TAOK3	1.34417e-13	-0.0329766	0.061	0.117	2.32864e-09
BRD2	1.37942e-13	0.0208751	0.149	0.174	2.3897e-09
HAUS2	1.40156e-13	-0.000953517	0.014	0.025	2.42806e-09
SNHG25	1.42234e-13	0.0143262	0.086	0.105	2.46406e-09
DDX21	1.55699e-13	-0.015566	0.098	0.147	2.69734e-09
OGT	1.62493e-13	-0.0490423	0.067	0.136	2.81503e-09
HIKESHI	1.69801e-13	-0.0934246	0.028	0.124	2.94164e-09
DSTN	1.82295e-13	-0.037636	0.151	0.231	3.15808e-09
ANXA5	1.86466e-13	-0.067176	0.124	0.225	3.23033e-09
SBDS	1.92393e-13	-0.074528	0.061	0.152	3.33301e-09
CCT3	1.96367e-13	-0.0795488	0.079	0.178	3.40186e-09
POGK	1.98331e-13	-0.0117109	0.005	0.021	3.43589e-09
PTRHD1	2.00069e-13	-0.0568626	0.037	0.107	3.46599e-09
GTF2B	2.00955e-13	-0.0514387	0.049	0.116	3.48134e-09
SLC35C2	2.01552e-13	-0.0383297	0.016	0.064	3.49168e-09
MRPS7	2.02197e-13	-0.0774914	0.037	0.124	3.50286e-09
PRKCSH	2.0911e-13	-0.0830715	0.039	0.131	3.62262e-09
LGALS1	2.0971e-13	0.0109828	0.566	0.654	3.63302e-09
SNF8	2.13645e-13	-0.0537586	0.051	0.12	3.70119e-09
RPA2	2.23427e-13	-0.0891525	0.051	0.151	3.87066e-09
LMNA	2.25866e-13	0.0509716	0.117	0.104	3.91291e-09
ITGA4	2.27331e-13	-0.0622397	0.026	0.098	3.93828e-09
DDX18	2.29065e-13	0.0445433	0.196	0.208	3.96832e-09
ENY2	2.29856e-13	-0.0758805	0.135	0.244	3.98203e-09
RHOB	2.30095e-13	0.102435	0.121	0.072	3.98617e-09
SUMF2	2.46291e-13	0.00927587	0.068	0.083	4.26674e-09
EMC3	2.47014e-13	-0.0431273	0.044	0.101	4.27927e-09
TOR1A	2.5026e-13	-0.0469669	0.025	0.081	4.3355e-09
ERICH1	2.51987e-13	-0.0433123	0.075	0.143	4.36542e-09
RPL12	2.54397e-13	-0.146031	0.993	0.988	4.40717e-09
AP3S1	2.5513e-13	-0.103428	0.081	0.199	4.41988e-09
PDCD10	2.61268e-13	-0.0627571	0.063	0.144	4.5262e-09
NIFK	2.62127e-13	-0.069267	0.042	0.123	4.54109e-09
KLRD1	2.66135e-13	-0.177464	0.128	0.27	4.61052e-09
PLD3	2.70227e-13	-0.023567	0.046	0.085	4.6814e-09
MT1F	2.71479e-13	-0.0337664	0.074	0.131	4.70311e-09
RBM25	2.73362e-13	-0.0123083	0.158	0.214	4.73572e-09
MRPS16	2.82146e-13	-0.054627	0.032	0.097	4.8879e-09
MRPS36	2.89851e-13	-0.0597077	0.047	0.122	5.02137e-09
ICAM2	2.96102e-13	-0.0744804	0.021	0.101	5.12967e-09
THOC7	3.02524e-13	-0.0694472	0.068	0.157	5.24093e-09
PDLIM2	3.13495e-13	-0.0791007	0.075	0.173	5.43098e-09
NRDC	3.1941e-13	-0.0441177	0.032	0.087	5.53346e-09
NUDT16L1	3.24189e-13	-0.0584639	0.042	0.113	5.61624e-09
PPP2R1A	3.27657e-13	-0.0696541	0.049	0.132	5.67633e-09
ZFP36	3.29943e-13	0.0827666	0.538	0.603	5.71593e-09
NFU1	3.35391e-13	-0.0343931	0.03	0.074	5.81031e-09
PHB	3.3907e-13	-0.0843306	0.065	0.165	5.87404e-09
COL5A1	3.42435e-13	-0.0459511	0.032	0.089	5.93235e-09
SKAP1	3.49486e-13	-0.0807791	0.079	0.179	6.0545e-09
GFER	3.53162e-13	-0.0560816	0.007	0.066	6.11817e-09
PBDC1	3.78068e-13	-0.0632389	0.037	0.112	6.54965e-09
SDHC	3.80551e-13	-0.0493271	0.089	0.163	6.59266e-09
SNX17	3.83166e-13	-0.0758027	0.065	0.158	6.63797e-09
RAD51B	3.90809e-13	-0.00657002	0.002	0.01	6.77037e-09
ZBTB38	3.91307e-13	-0.0956747	0.074	0.183	6.779e-09
RSRC2	3.91413e-13	-0.0130119	0.149	0.208	6.78084e-09
GOLPH3	4.226e-13	-0.0146373	0.033	0.062	7.32111e-09
ATRX	4.25958e-13	-0.0576606	0.1	0.187	7.3793e-09
TMEM109	4.27716e-13	-0.0618601	0.042	0.117	7.40975e-09
BLOC1S4	4.40146e-13	-0.0861193	0.033	0.126	7.62508e-09
DNAJC15	4.43759e-13	-0.0718271	0.079	0.174	7.68769e-09
GZMH	4.46663e-13	-0.245392	0.24	0.405	7.73799e-09
ZFP36L1	4.50723e-13	0.0399456	0.186	0.204	7.80833e-09
MRPL16	4.5299e-13	-0.0352114	0.042	0.092	7.84759e-09
NCOR1	4.63761e-13	-0.0716319	0.11	0.211	8.03419e-09
DGCR6L	4.68968e-13	-0.0473248	0.067	0.132	8.1244e-09
KLRB1	4.77194e-13	-0.436847	0.266	0.412	8.26691e-09
FLYWCH2	4.82661e-13	-0.0301214	0.018	0.055	8.36162e-09
ZMAT2	4.82999e-13	-0.0652816	0.075	0.162	8.36748e-09
ILF2	4.83802e-13	-0.0737208	0.065	0.155	8.38138e-09
PTPN6	4.9419e-13	-0.0758061	0.056	0.147	8.56135e-09
STN1	5.0005e-13	-0.00855736	0.042	0.068	8.66287e-09
OCIAD2	5.06569e-13	-0.0548802	0.187	0.289	8.77581e-09
MRPL12	5.067e-13	-0.04281	0.032	0.087	8.77807e-09
UBALD2	5.06952e-13	-0.025722	0.082	0.134	8.78244e-09
ARL14EP	5.10753e-13	-0.0458452	0.025	0.079	8.84829e-09
DYNLT1	5.14682e-13	-0.0717604	0.088	0.183	8.91635e-09
CCNG1	5.29639e-13	-0.0720777	0.03	0.11	9.17547e-09
GRAP2	5.40619e-13	-0.0374973	0.077	0.138	9.36568e-09
TPST2	5.5091e-13	-0.0725363	0.025	0.104	9.54397e-09
EIF5	5.56058e-13	0.00908642	0.163	0.201	9.63315e-09
UQCRFS1	5.62744e-13	-0.0999972	0.075	0.19	9.74898e-09
CSNK2B	5.70357e-13	-0.0725297	0.121	0.223	9.88086e-09
NCR3	5.7329e-13	-0.0735942	0.007	0.077	9.93168e-09
DIP2A	5.74715e-13	-0.0775017	0.03	0.114	9.95637e-09
PBX2	6.01919e-13	-0.0134758	0.011	0.03	1.04276e-08
PMPCB	6.07487e-13	-0.0604072	0.032	0.101	1.05241e-08
MRPS2	6.27228e-13	-0.0233642	0.016	0.047	1.08661e-08
ARF5	6.28959e-13	-0.0333337	0.096	0.153	1.08961e-08
RNASEH2C	6.4594e-13	-0.100422	0.044	0.148	1.11903e-08
GPBP1L1	6.59772e-13	0.00282888	0.047	0.063	1.14299e-08
PSMC2	6.61264e-13	-0.0653037	0.032	0.106	1.14557e-08
HLA-DQB1	6.91005e-13	-0.0843738	0.051	0.146	1.1971e-08
U2SURP	7.00081e-13	-0.0462204	0.105	0.18	1.21282e-08
CHURC1	7.15298e-13	-0.0574918	0.133	0.224	1.23918e-08
TUBA1A	7.16463e-13	0.00413196	0.186	0.244	1.2412e-08
MTRNR2L12	7.23264e-13	0.0900713	0.112	0.058	1.25298e-08
ADGRE5	7.25778e-13	-0.0311202	0.156	0.233	1.25734e-08
PCNA	7.48066e-13	-0.120759	0.039	0.14	1.29595e-08
GOLGA4	7.50092e-13	-0.093334	0.032	0.127	1.29946e-08
TNFRSF25	7.60884e-13	-0.0248391	0.021	0.056	1.31816e-08
M6PR	7.69031e-13	-0.039625	0.067	0.126	1.33227e-08
ZFAND6	7.7252e-13	-0.0390884	0.088	0.151	1.33831e-08
ZFP36L2	7.94023e-13	0.0568756	0.667	0.778	1.37556e-08
C14orf119	8.08521e-13	-0.0618668	0.039	0.111	1.40068e-08
ACAT1	8.2541e-13	-0.0273436	0.025	0.061	1.42994e-08
C19orf24	8.3069e-13	-0.0879625	0.082	0.189	1.43909e-08
ZNF101	8.4102e-13	-0.0750878	0.016	0.093	1.45698e-08
SH3BP1	8.41301e-13	-0.022377	0.023	0.056	1.45747e-08
SCML4	8.62587e-13	-0.105463	0.06	0.17	1.49435e-08
DPY30	9.23007e-13	-0.0545899	0.086	0.163	1.59902e-08
TPM4	9.25038e-13	-0.0578315	0.095	0.179	1.60254e-08
SMCHD1	9.27584e-13	-0.101588	0.086	0.201	1.60695e-08
PSMB6	9.59678e-13	-0.0639219	0.114	0.207	1.66255e-08
CAPN2	9.62132e-13	-0.0711424	0.058	0.144	1.6668e-08
APH1A	9.64126e-13	-0.0764001	0.047	0.136	1.67025e-08
TFG	9.69557e-13	-0.0434032	0.026	0.079	1.67966e-08
CYR61	9.79017e-13	-0.0846989	0.04	0.133	1.69605e-08
PIN4	1.01393e-12	-0.0320757	0.086	0.142	1.75653e-08
CYC1	1.04532e-12	-0.0436542	0.051	0.108	1.81091e-08
LSM1	1.05681e-12	-0.0792647	0.04	0.129	1.83082e-08
SORL1	1.05851e-12	-0.0894522	0.039	0.134	1.83377e-08
SDHB	1.06274e-12	-0.0614266	0.047	0.123	1.84109e-08
RHBDD2	1.07311e-12	-0.0127711	0.056	0.089	1.85906e-08
PBXIP1	1.09058e-12	-0.0808578	0.081	0.181	1.88931e-08
FAAP20	1.12274e-12	-0.0562094	0.086	0.167	1.94503e-08
EMC7	1.13787e-12	-0.0527038	0.061	0.132	1.97125e-08
HNRNPR	1.16004e-12	-0.0857548	0.07	0.171	2.00966e-08
TGOLN2	1.16871e-12	-0.0773371	0.053	0.143	2.02468e-08
PLEKHF1	1.17316e-12	-0.0928893	0.033	0.128	2.03237e-08
SLBP	1.19256e-12	-0.0569896	0.051	0.123	2.066e-08
RHOF	1.24013e-12	-0.0401072	0.105	0.177	2.1484e-08
RBM42	1.25315e-12	-0.0267909	0.039	0.079	2.17096e-08
METTL26	1.2837e-12	-0.0618108	0.095	0.183	2.22388e-08
TMEM243	1.29955e-12	-0.0966245	0.074	0.184	2.25133e-08
SQSTM1	1.34246e-12	-0.000884573	0.116	0.153	2.32567e-08
DARS	1.35313e-12	-0.0923698	0.049	0.151	2.34417e-08
RASGRP2	1.375e-12	-0.0618803	0.023	0.091	2.38205e-08
PRSS23	1.38859e-12	-0.00147521	0.042	0.06	2.40559e-08
SLC3A2	1.42171e-12	-0.0402751	0.112	0.182	2.46298e-08
COPS4	1.4541e-12	-0.0419237	0.023	0.072	2.51909e-08
PAPOLA	1.46635e-12	0.0247789	0.156	0.173	2.54031e-08
COL5A2	1.50527e-12	-0.0357383	0.033	0.082	2.60773e-08
UBAC2	1.50988e-12	0.00333232	0.07	0.09	2.61571e-08
NDUFA2	1.54948e-12	-0.0670109	0.13	0.229	2.68432e-08
PEBP1	1.60598e-12	-0.0915548	0.161	0.287	2.78221e-08
LSM14A	1.62416e-12	-0.0269028	0.079	0.13	2.8137e-08
MCRIP1	1.66226e-12	-0.0540478	0.088	0.165	2.8797e-08
ZNF394	1.67223e-12	-0.0487117	0.047	0.113	2.89697e-08
HMGA1	1.67913e-12	-0.0487193	0.065	0.132	2.90892e-08
ELMOD3	1.69514e-12	-0.0274468	0.005	0.036	2.93666e-08
FNIP1	1.77666e-12	-0.0567029	0.065	0.14	3.07788e-08
PPHLN1	1.86701e-12	-0.0602375	0.079	0.16	3.23442e-08
C19orf70	1.87461e-12	-0.0866884	0.102	0.21	3.24758e-08
RASSF5	1.88296e-12	-0.0137842	0.075	0.11	3.26203e-08
RBPJ	1.89397e-12	-0.104026	0.074	0.186	3.28112e-08
CBLB	1.92471e-12	-0.0935905	0.051	0.153	3.33437e-08
LRPAP1	1.96427e-12	-0.0459414	0.058	0.121	3.40289e-08
OGA	1.9987e-12	-0.0841043	0.072	0.172	3.46254e-08
VSIR	2.10188e-12	-0.095851	0.075	0.185	3.6413e-08
CTGF	2.15297e-12	-0.0193687	0.088	0.137	3.7298e-08
AC013264.1	2.15615e-12	-0.0525752	0.011	0.066	3.73532e-08
RGL4	2.15965e-12	-0.0480378	0.063	0.13	3.74137e-08
GPKOW	2.26028e-12	-0.038135	0.016	0.06	3.91571e-08
CANX	2.32096e-12	-0.0156831	0.081	0.121	4.02083e-08
RNMT	2.37617e-12	-0.0426894	0.058	0.119	4.11648e-08
EIF3A	2.40589e-12	-0.0711843	0.067	0.155	4.16797e-08
MRPS33	2.41379e-12	-0.0465392	0.07	0.137	4.18164e-08
TUT4	2.46365e-12	-0.0419045	0.026	0.077	4.26802e-08
DUT	2.50272e-12	-0.116145	0.095	0.218	4.33571e-08
CCDC59	2.50607e-12	0.00106947	0.123	0.157	4.34151e-08
AGA	2.53984e-12	-0.0193759	0.026	0.057	4.40002e-08
MRPL10	2.57646e-12	-0.0583418	0.068	0.146	4.46345e-08
PROCR	2.64015e-12	-0.0200999	0.002	0.023	4.5738e-08
ABI3	2.65751e-12	-0.0952859	0.067	0.173	4.60386e-08
CCT5	2.79205e-12	-0.0671157	0.046	0.124	4.83694e-08
RSF1	2.81896e-12	-0.0764907	0.067	0.16	4.88357e-08
TIMM8B	2.84249e-12	-0.0668854	0.054	0.136	4.92434e-08
MOB1A	2.86986e-12	-0.0501727	0.093	0.167	4.97175e-08
RPN1	2.87935e-12	-0.0604835	0.035	0.106	4.98819e-08
SLIRP	2.92198e-12	0.0189431	0.13	0.148	5.06204e-08
DCTN2	2.97984e-12	-0.0434505	0.053	0.112	5.16228e-08
MYCBP2	3.07424e-12	-0.0876961	0.054	0.152	5.32582e-08
RBM17	3.10737e-12	-0.0308638	0.068	0.121	5.38321e-08
EMB	3.13036e-12	-0.0676896	0.135	0.234	5.42304e-08
S100A6	3.14652e-12	0.215099	0.853	0.793	5.45104e-08
ERGIC2	3.1496e-12	-0.0405737	0.035	0.087	5.45636e-08
ACTN4	3.17426e-12	-0.0116406	0.079	0.114	5.49909e-08
NDUFA9	3.20151e-12	-0.0405541	0.044	0.1	5.54629e-08
ARID5B	3.22902e-12	-0.0121056	0.138	0.199	5.59395e-08
CHFR	3.27087e-12	-0.0186441	0.014	0.038	5.66645e-08
AUP1	3.37235e-12	-0.0305322	0.074	0.125	5.84226e-08
APOBEC3G	3.41279e-12	-0.0838765	0.182	0.304	5.91232e-08
MTIF3	3.43744e-12	-0.0437073	0.065	0.13	5.95501e-08
MRPL43	3.50142e-12	-0.0735838	0.058	0.145	6.06585e-08
MTCH1	3.53335e-12	-0.0478738	0.063	0.128	6.12117e-08
FBXO22	3.56229e-12	-0.0253697	0.011	0.04	6.17132e-08
PA2G4	3.67347e-12	-0.063858	0.133	0.23	6.36392e-08
RNF5	3.68339e-12	-0.0522599	0.035	0.097	6.38111e-08
SRPK2	3.75896e-12	-0.0490058	0.042	0.104	6.51202e-08
NSD1	3.78424e-12	-0.0448801	0.03	0.084	6.55582e-08
KEAP1	3.79118e-12	-0.0271399	0.011	0.043	6.56784e-08
CHST11	3.8359e-12	-0.0895252	0.056	0.155	6.64531e-08
DCK	3.88329e-12	-0.0401666	0.065	0.123	6.72742e-08
C1R	3.9094e-12	-0.051681	0.044	0.109	6.77264e-08
ARFGAP2	3.91622e-12	-0.0411543	0.026	0.076	6.78446e-08
SMARCA2	4.01045e-12	-0.038548	0.06	0.117	6.94771e-08
VPS51	4.09101e-12	-0.0558831	0.035	0.102	7.08727e-08
LINC00239	4.13248e-12	-0.038901	0.025	0.075	7.1591e-08
KLF6	4.15524e-12	0.0757991	0.464	0.503	7.19853e-08
NADK2	4.16214e-12	-0.00576841	0.002	0.009	7.21049e-08
EVI2A	4.24306e-12	-0.0519627	0.149	0.237	7.35068e-08
FAM204A	4.40308e-12	-0.0260929	0.051	0.095	7.62789e-08
BANF1	4.42213e-12	-0.0137747	0.152	0.205	7.6609e-08
SNX6	4.46259e-12	-0.0577279	0.075	0.153	7.73099e-08
STOM	4.51037e-12	-0.026165	0.103	0.157	7.81377e-08
SDHD	4.70407e-12	-0.0817249	0.046	0.137	8.14932e-08
EEF1D	4.75592e-12	-0.156131	0.848	0.917	8.23916e-08
KIAA1143	4.77743e-12	-0.0396485	0.032	0.082	8.27642e-08
APBB1IP	4.80075e-12	-0.064592	0.075	0.161	8.31681e-08
CPB1	4.99615e-12	0.0881806	0.091	0.056	8.65534e-08
CTRB1	5.13074e-12	0.0678334	0.082	0.047	8.8885e-08
IFNGR1	5.15009e-12	-0.0661408	0.065	0.149	8.92202e-08
TAX1BP1	5.20806e-12	-0.0187874	0.121	0.175	9.02245e-08
ANKRD44	5.47072e-12	-0.0694096	0.079	0.168	9.47748e-08
SSNA1	5.53137e-12	-0.0729783	0.091	0.185	9.58255e-08
ADD3	5.75557e-12	-0.056652	0.042	0.111	9.97094e-08
CORO1B	5.85002e-12	-0.0216011	0.119	0.179	1.01346e-07
B4GALT3	5.89957e-12	-0.0251022	0.03	0.063	1.02204e-07
APOBEC3H	6.04358e-12	-0.0884855	0.053	0.149	1.04699e-07
RINL	6.07614e-12	-0.0383374	0.028	0.076	1.05263e-07
SMIM7	6.19665e-12	-0.0503697	0.061	0.13	1.07351e-07
RPL7L1	6.41029e-12	-0.0740047	0.03	0.11	1.11052e-07
ARRB2	6.47615e-12	-0.0536568	0.088	0.164	1.12193e-07
SAT1	6.50634e-12	0.0162252	0.298	0.36	1.12716e-07
PSMC4	6.90391e-12	-0.0587612	0.046	0.117	1.19603e-07
LAMTOR2	6.98567e-12	-0.0792084	0.077	0.174	1.2102e-07
SAAL1	7.00603e-12	-0.019936	0.004	0.025	1.21372e-07
LIMA1	7.09828e-12	-0.0333643	0.016	0.056	1.22971e-07
PCNP	7.19717e-12	-0.0488347	0.121	0.198	1.24684e-07
TMEM126B	7.21824e-12	-0.0622964	0.042	0.116	1.25049e-07
NOP58	7.24849e-12	-0.0414042	0.068	0.13	1.25573e-07
EMG1	7.28691e-12	-0.054627	0.037	0.102	1.26239e-07
UBE2B	7.42891e-12	0.01318	0.133	0.153	1.28698e-07
NFKBIB	7.71856e-12	-0.0415715	0.014	0.06	1.33716e-07
JUND	7.73363e-12	0.123373	0.247	0.194	1.33977e-07
ARL4C	8.07444e-12	-0.0509633	0.135	0.221	1.39882e-07
CCDC28A	8.08539e-12	-0.0536708	0.026	0.088	1.40071e-07
EIF1B	8.27901e-12	-0.0635545	0.105	0.193	1.43426e-07
SRSF9	8.3403e-12	-0.0692206	0.084	0.175	1.44487e-07
LYSMD2	8.43312e-12	-0.0587419	0.04	0.11	1.46095e-07
TRA2A	8.82085e-12	0.0524158	0.13	0.115	1.52812e-07
PSMC1	8.89808e-12	-0.0367293	0.058	0.11	1.5415e-07
MED6	8.91875e-12	-0.0402063	0.033	0.084	1.54508e-07
ARID4B	8.91955e-12	-0.0318515	0.135	0.203	1.54522e-07
DPP4	9.10863e-12	-0.0492779	0.005	0.057	1.57798e-07
DPM3	9.39714e-12	-0.0118531	0.086	0.125	1.62796e-07
COPS5	9.41785e-12	-0.0483977	0.032	0.089	1.63155e-07
ANXA4	9.63444e-12	-0.0272539	0.03	0.068	1.66907e-07
ASNA1	9.78978e-12	-0.0718236	0.03	0.108	1.69598e-07
SNRNP35	9.92025e-12	-0.0411898	0.014	0.06	1.71858e-07
HBA2	1.00067e-11	0.0571359	0.049	0.005	1.73357e-07
NDUFV1	1.02011e-11	-0.0608538	0.058	0.134	1.76723e-07
MLLT3	1.0252e-11	-0.0107749	0.035	0.062	1.77605e-07
VPS13C	1.0268e-11	-0.021861	0.044	0.081	1.77883e-07
TPGS2	1.04149e-11	-0.0464937	0.018	0.069	1.80427e-07
YIPF4	1.05497e-11	-0.0567461	0.046	0.115	1.82763e-07
MOB2	1.07127e-11	-0.0376058	0.04	0.089	1.85586e-07
ARL16	1.07674e-11	-0.014276	0.042	0.07	1.86535e-07
RTF1	1.10369e-11	0.0073619	0.145	0.174	1.91203e-07
EIF2S3	1.11907e-11	-0.0387264	0.054	0.111	1.93868e-07
ATF7IP	1.12951e-11	-0.0246303	0.075	0.121	1.95676e-07
MRPL2	1.18246e-11	-0.0407848	0.023	0.072	2.0485e-07
CALCOCO2	1.1837e-11	-0.0302728	0.032	0.072	2.05064e-07
ARHGAP30	1.1971e-11	-0.0617065	0.056	0.132	2.07386e-07
CD84	1.20051e-11	-0.0817562	0.04	0.129	2.07977e-07
BAD	1.20315e-11	-0.029105	0.044	0.087	2.08434e-07
SIRT2	1.21828e-11	-0.0215277	0.037	0.072	2.11055e-07
TBCB	1.23223e-11	-0.0567433	0.116	0.2	2.13472e-07
TMED3	1.24917e-11	-0.0514792	0.049	0.114	2.16406e-07
ATXN7L3B	1.29144e-11	-0.00888155	0.025	0.042	2.23729e-07
FAM200B	1.30242e-11	-0.0186795	0.058	0.096	2.25631e-07
SYNCRIP	1.33496e-11	-0.055307	0.039	0.105	2.31269e-07
NDUFS4	1.38056e-11	-0.0616383	0.054	0.13	2.39168e-07
RAB27A	1.40683e-11	-0.0390884	0.074	0.134	2.43718e-07
DHRS7	1.50513e-11	-0.100782	0.131	0.255	2.60748e-07
PYURF	1.52466e-11	-0.0951397	0.095	0.206	2.64132e-07
UBQLN1	1.52466e-11	-0.0293796	0.037	0.077	2.64133e-07
SMIM29	1.53698e-11	-0.031254	0.035	0.078	2.66266e-07
POLR2I	1.62126e-11	-0.0401295	0.088	0.154	2.80868e-07
FBXW5	1.6481e-11	-0.0407131	0.061	0.118	2.85517e-07
RPL41	1.66608e-11	0.134652	1	0.999	2.88631e-07
SPOP	1.71212e-11	-0.049952	0.025	0.083	2.96607e-07
SAR1A	1.72906e-11	-0.0195987	0.088	0.134	2.99542e-07
NDUFAF1	1.78614e-11	-0.0272309	0.005	0.035	3.09431e-07
SFPQ	1.81315e-11	-0.0427965	0.114	0.185	3.14111e-07
SHARPIN	1.81953e-11	-0.0324659	0.049	0.095	3.15215e-07
METTL5	1.8481e-11	-0.0686812	0.044	0.123	3.20165e-07
C1QBP	1.85404e-11	-0.0622818	0.098	0.186	3.21194e-07
SQOR	1.86424e-11	-0.0724093	0.025	0.102	3.22962e-07
FLT3LG	1.89638e-11	-0.0050934	0.06	0.082	3.28528e-07
PRSS1	1.9004e-11	0.0757096	0.105	0.078	3.29225e-07
AIMP1	1.90229e-11	-0.0215912	0.098	0.147	3.29553e-07
FOXP1	1.91111e-11	0.00890725	0.123	0.15	3.31081e-07
PEF1	1.93285e-11	-0.0281207	0.039	0.08	3.34847e-07
SLC25A20	1.94973e-11	-0.0137167	0.012	0.032	3.37772e-07
UBE2V2	1.98816e-11	-0.0663084	0.046	0.123	3.44429e-07
PHB2	1.99093e-11	-0.0855099	0.065	0.163	3.44909e-07
RTF2	2.03879e-11	-0.0487503	0.063	0.131	3.53201e-07
MAD1L1	2.05508e-11	-0.0569806	0.037	0.104	3.56023e-07
CDC37	2.08458e-11	-0.0397496	0.133	0.206	3.61132e-07
HDAC1	2.12442e-11	-0.0378062	0.051	0.102	3.68035e-07
TRADD	2.1362e-11	-0.0938389	0.065	0.168	3.70076e-07
TMEM30A	2.14914e-11	-0.0110137	0.03	0.051	3.72317e-07
SUCLG1	2.18812e-11	-0.0740336	0.046	0.13	3.7907e-07
C1D	2.21322e-11	-0.0543778	0.06	0.129	3.83418e-07
TAP2	2.24943e-11	-0.0508237	0.03	0.089	3.89692e-07
RNF115	2.28602e-11	-0.0551436	0.054	0.124	3.9603e-07
SLAMF6	2.30079e-11	-0.0586529	0.058	0.133	3.98588e-07
ACADVL	2.30829e-11	-0.0389095	0.065	0.123	3.99888e-07
DEGS1	2.31122e-11	-0.0560798	0.044	0.113	4.00395e-07
IKBIP	2.32637e-11	-0.0632501	0.009	0.072	4.03021e-07
RNPEPL1	2.3398e-11	-0.0330889	0.058	0.107	4.05347e-07
RPAIN	2.40707e-11	-0.0440348	0.044	0.103	4.17001e-07
RNASEH2B	2.42337e-11	-0.0563116	0.06	0.131	4.19825e-07
FNTA	2.47344e-11	-0.0784528	0.037	0.122	4.28499e-07
TRIAP1	2.50504e-11	-0.0700506	0.019	0.093	4.33973e-07
EIF2AK2	2.55474e-11	-0.032464	0.023	0.064	4.42583e-07
BATF	2.58756e-11	-0.0788679	0.072	0.165	4.48269e-07
CSTF2T	2.61131e-11	-0.0429125	0.012	0.059	4.52383e-07
MAPRE1	2.70355e-11	-0.0343876	0.061	0.113	4.68363e-07
DRG1	2.74116e-11	-0.05809	0.019	0.083	4.74878e-07
NT5C	2.75752e-11	-0.0555913	0.068	0.141	4.77713e-07
IK	2.76135e-11	-0.0478627	0.1	0.172	4.78376e-07
HAPLN3	2.77735e-11	-0.018035	0.005	0.027	4.81148e-07
DPM1	2.79515e-11	-0.0507546	0.051	0.114	4.84231e-07
PHIP	2.82376e-11	-0.0649798	0.053	0.13	4.89188e-07
DBNL	2.8758e-11	-0.0745234	0.061	0.15	4.98203e-07
RECK	2.93179e-11	-0.0143284	0.007	0.025	5.07903e-07
FAM129A	2.98081e-11	-0.0890585	0.051	0.146	5.16395e-07
SPSB3	3.02111e-11	-0.0371678	0.091	0.151	5.23378e-07
TADA3	3.11547e-11	-0.066579	0.028	0.101	5.39723e-07
CISD3	3.29842e-11	-0.0432623	0.056	0.115	5.71418e-07
GIMAP6	3.33299e-11	-0.0423942	0.042	0.098	5.77408e-07
HSD17B11	3.35736e-11	-0.0793157	0.081	0.178	5.81629e-07
PARL	3.37111e-11	-0.018867	0.047	0.079	5.84011e-07
PRKACB	3.42829e-11	-0.0074249	0.075	0.107	5.93917e-07
BPTF	3.46086e-11	-0.0712247	0.054	0.138	5.99559e-07
TANK	3.4835e-11	-0.0731229	0.06	0.146	6.03481e-07
TC2N	3.60053e-11	-0.0736287	0.075	0.166	6.23756e-07
STARD3NL	3.64536e-11	-0.0145714	0.037	0.067	6.31522e-07
THRAP3	3.66505e-11	-0.0668294	0.082	0.169	6.34933e-07
KHSRP	3.66962e-11	-0.0127813	0.012	0.032	6.35724e-07
AL662844.4	3.70363e-11	-0.0760674	0.019	0.095	6.41617e-07
RNFT1	3.76814e-11	-0.00998913	0.018	0.035	6.52793e-07
NDUFS3	3.80704e-11	-0.0898993	0.046	0.141	6.59532e-07
HNRNPUL1	3.98105e-11	-0.0404425	0.103	0.173	6.89677e-07
HOPX	3.99259e-11	-0.109129	0.109	0.226	6.91676e-07
RPP25L	4.0196e-11	-0.0549978	0.016	0.075	6.96356e-07
GPR108	4.05177e-11	-0.0309882	0.046	0.091	7.01929e-07
ELOC	4.05727e-11	-0.0539737	0.114	0.195	7.02881e-07
SH3BP5	4.07153e-11	-0.0353276	0.032	0.074	7.05352e-07
MAX	4.12943e-11	-0.0449193	0.049	0.108	7.15383e-07
CXCR6	4.13779e-11	-0.120526	0.093	0.209	7.16831e-07
VKORC1	4.1912e-11	-0.0549887	0.06	0.132	7.26084e-07
RMDN3	4.22719e-11	-0.0129317	0.012	0.031	7.32319e-07
MRPL37	4.2342e-11	-0.0458911	0.021	0.073	7.33534e-07
DNAJC8	4.25092e-11	-0.0387506	0.112	0.181	7.3643e-07
FLOT1	4.32942e-11	-0.0529506	0.037	0.1	7.50029e-07
NAA38	4.3376e-11	-0.026779	0.116	0.178	7.51446e-07
LEPROT	4.46584e-11	-0.032377	0.037	0.08	7.73662e-07
MAZ	4.50612e-11	-0.0189817	0.056	0.092	7.8064e-07
TMEM107	4.50796e-11	-0.0156976	0.072	0.129	7.8096e-07
PDAP1	4.5327e-11	-0.0578132	0.082	0.16	7.85245e-07
RASA1	4.58709e-11	-0.0288655	0.009	0.042	7.94667e-07
CARHSP1	4.74404e-11	-0.0724366	0.058	0.142	8.21858e-07
SELENOS	4.7465e-11	-0.0551334	0.079	0.157	8.22284e-07
IFI35	4.78287e-11	-0.0707313	0.03	0.107	8.28584e-07
WASF2	4.95001e-11	-0.0601567	0.068	0.145	8.57539e-07
ODF2L	4.9609e-11	-0.0755656	0.103	0.202	8.59426e-07
TIAL1	4.98483e-11	-0.0599206	0.049	0.121	8.63572e-07
DUSP1	5.02651e-11	0.152229	0.606	0.619	8.70792e-07
PSPC1	5.06577e-11	-0.038713	0.028	0.076	8.77594e-07
TCF25	5.18083e-11	0.00115751	0.165	0.21	8.97528e-07
UQCRC1	5.18789e-11	-0.0756981	0.03	0.111	8.98751e-07
FABP4	5.29318e-11	-0.0575009	0.004	0.057	9.1699e-07
MPC1	5.31408e-11	-0.0243116	0.042	0.084	9.20612e-07
PNPLA2	5.49829e-11	0.00887566	0.044	0.05	9.52525e-07
FAM122B	5.52554e-11	-0.0255877	0.012	0.042	9.57245e-07
RPL23A	5.56588e-11	-0.0969526	0.996	0.998	9.64233e-07
RGS14	5.58062e-11	-0.0673939	0.037	0.113	9.66787e-07
RSRP1	5.72145e-11	-0.0390884	0.161	0.242	9.91184e-07
NONO	5.8043e-11	-0.0433392	0.077	0.139	1.00554e-06
C12orf10	5.91418e-11	-0.0417038	0.032	0.083	1.02457e-06
TNFSF9	6.05526e-11	0.0869836	0.075	0.019	1.04901e-06
SLC2A3	6.09815e-11	-0.0419769	0.098	0.168	1.05644e-06
STAT4	6.26018e-11	-0.0361556	0.089	0.153	1.08451e-06
ATP6V0D1	6.26075e-11	-0.0485041	0.04	0.099	1.08461e-06
WSB1	6.26462e-11	-0.010657	0.11	0.152	1.08528e-06
ETFA	6.30631e-11	-0.075929	0.051	0.137	1.09251e-06
CHCHD5	6.34285e-11	-0.0505294	0.063	0.133	1.09884e-06
ME2	6.35211e-11	-0.0146876	0.025	0.048	1.10044e-06
TRG-AS1	6.38604e-11	-0.0616478	0.04	0.112	1.10632e-06
CYTH2	6.63642e-11	0.00171824	0.039	0.053	1.14969e-06
PPP3CC	6.67906e-11	-0.0221887	0.053	0.09	1.15708e-06
TSPAN14	6.7276e-11	-0.0516356	0.058	0.127	1.16549e-06
IRAK4	6.77863e-11	-0.0198624	0.039	0.072	1.17433e-06
EMC4	7.00856e-11	-0.0542795	0.067	0.136	1.21416e-06
FDX1	7.24453e-11	-0.0529938	0.054	0.121	1.25504e-06
MAP2K2	7.26881e-11	-0.05053	0.025	0.082	1.25925e-06
ATP6V0E2	7.4149e-11	-0.0753362	0.037	0.119	1.28456e-06
GOSR2	7.54955e-11	-0.0182132	0.032	0.063	1.30788e-06
CDC42SE1	7.75716e-11	-0.0166832	0.123	0.178	1.34385e-06
EPSTI1	7.86337e-11	-0.0410868	0.047	0.107	1.36225e-06
MAP1LC3B	7.90015e-11	-0.0368049	0.147	0.221	1.36862e-06
RPL4	8.03258e-11	-0.136607	0.748	0.86	1.39156e-06
NAA10	8.04454e-11	-0.0509725	0.079	0.152	1.39364e-06
SDAD1	8.2868e-11	-0.0723936	0.021	0.096	1.43561e-06
PPP1R14B	8.32797e-11	0.111959	0.14	0.087	1.44274e-06
AKR1A1	8.353e-11	-0.0679472	0.03	0.104	1.44707e-06
LINC02273	8.3995e-11	-0.0564801	0.021	0.085	1.45513e-06
ESF1	8.46579e-11	-0.0674604	0.018	0.087	1.46661e-06
GOT2	8.46928e-11	-0.0242017	0.009	0.038	1.46722e-06
CISD2	8.48483e-11	-0.0272452	0.042	0.084	1.46991e-06
PRKCB	8.72009e-11	-0.0697978	0.035	0.112	1.51067e-06
FAM96A	8.79853e-11	-0.0742447	0.03	0.109	1.52426e-06
TAF9	8.80822e-11	-0.0513585	0.046	0.108	1.52594e-06
CTNNBL1	8.91604e-11	-0.0287645	0.032	0.071	1.54462e-06
BTG2	8.94916e-11	0.0264607	0.135	0.167	1.55035e-06
BABAM1	9.03104e-11	-0.0224564	0.056	0.095	1.56454e-06
MIEN1	9.19473e-11	-0.068463	0.065	0.147	1.59289e-06
DCXR	9.20931e-11	-0.0574676	0.047	0.117	1.59542e-06
GLOD4	9.30699e-11	-0.0702099	0.025	0.099	1.61234e-06
RGS19	9.31796e-11	-0.0578547	0.054	0.125	1.61424e-06
PSMB8-AS1	9.43745e-11	-0.0794417	0.079	0.174	1.63494e-06
CHCHD1	9.47756e-11	-0.0449578	0.042	0.102	1.64189e-06
DCTD	9.82735e-11	-0.0307676	0.028	0.066	1.70249e-06
RPF1	1.01008e-10	-0.0438286	0.051	0.109	1.74986e-06
DPT	1.02225e-10	-0.0252736	0.005	0.033	1.77095e-06
CCAR1	1.05013e-10	-0.0335727	0.049	0.096	1.81924e-06
GPR65	1.05567e-10	-0.103288	0.07	0.176	1.82885e-06
NDUFS2	1.05855e-10	-0.0346489	0.042	0.089	1.83384e-06
S100A13	1.08589e-10	-0.0143776	0.047	0.081	1.8812e-06
PYGB	1.08823e-10	-0.00773787	0.005	0.017	1.88524e-06
RPUSD3	1.10352e-10	-0.0216533	0.019	0.047	1.91173e-06
CTRC	1.10674e-10	0.0724446	0.077	0.036	1.91732e-06
AOAH	1.14284e-10	-0.0328349	0.044	0.091	1.97986e-06
FUCA2	1.14936e-10	-0.0191246	0.009	0.033	1.99115e-06
ZCRB1	1.16169e-10	-0.0675926	0.056	0.136	2.01251e-06
PARP11	1.16508e-10	-0.0131433	0.007	0.024	2.01839e-06
A2M	1.16703e-10	-0.00303299	0.026	0.041	2.02176e-06
MPLKIP	1.1676e-10	-0.0846882	0.037	0.124	2.02274e-06
PPWD1	1.17231e-10	-0.0292137	0.023	0.059	2.03091e-06
DAP3	1.1749e-10	-0.063799	0.049	0.124	2.0354e-06
BCL2A1	1.17821e-10	-0.0507455	0.033	0.095	2.04113e-06
SCRN2	1.20706e-10	-0.0571884	0.019	0.081	2.09112e-06
ZNF292	1.2193e-10	-0.0601185	0.035	0.104	2.11232e-06
SRM	1.22638e-10	-0.0606374	0.053	0.125	2.12458e-06
RNF181	1.25163e-10	-0.0342603	0.128	0.195	2.16833e-06
SLC9A3R1	1.27032e-10	-0.0419243	0.074	0.135	2.20071e-06
ELN	1.27882e-10	-0.0473063	0.011	0.061	2.21543e-06
FBLN5	1.3088e-10	-0.0639766	0.016	0.082	2.26736e-06
RBBP4	1.34393e-10	-0.0439704	0.06	0.118	2.32823e-06
COPB1	1.34451e-10	-0.00674704	0.054	0.076	2.32924e-06
ASAH1	1.36223e-10	-0.0178032	0.051	0.087	2.35993e-06
ZNF428	1.36586e-10	-0.0611371	0.074	0.151	2.36622e-06
IDH3G	1.37197e-10	-0.0534153	0.063	0.132	2.3768e-06
SRP19	1.3782e-10	-0.0947595	0.081	0.187	2.3876e-06
RNF145	1.37992e-10	0.0357231	0.077	0.067	2.39057e-06
PNKP	1.42054e-10	-0.0458224	0.028	0.082	2.46095e-06
DDX11	1.42558e-10	-0.0045648	0.002	0.008	2.46968e-06
ZNF646	1.42558e-10	-0.0045648	0.002	0.008	2.46968e-06
ZNF480	1.43393e-10	-0.0313503	0.026	0.066	2.48414e-06
TPR	1.44684e-10	-0.0539449	0.079	0.153	2.50651e-06
RSBN1	1.45461e-10	-0.028936	0.074	0.124	2.51997e-06
PPP1CC	1.47961e-10	-0.0698927	0.068	0.153	2.56327e-06
NAAA	1.51508e-10	-0.0147866	0.033	0.06	2.62473e-06
IGLC3	1.52429e-10	0.0786946	0.088	0.026	2.64069e-06
ECHS1	1.5335e-10	-0.0313899	0.07	0.121	2.65664e-06
KAT8	1.53919e-10	-0.0383192	0.011	0.052	2.6665e-06
MKRN1	1.5646e-10	-0.0403817	0.044	0.095	2.71051e-06
USP8	1.61685e-10	-0.0441009	0.037	0.091	2.80103e-06
PPM1D	1.62955e-10	-0.0197726	0.004	0.027	2.82303e-06
TUBA1C	1.66306e-10	-0.0939435	0.046	0.137	2.88108e-06
MED4	1.70398e-10	-0.059836	0.091	0.171	2.95197e-06
GTF2H5	1.70654e-10	-0.0741981	0.075	0.166	2.95642e-06
MRPS25	1.72031e-10	-0.0102439	0.026	0.05	2.98027e-06
F8A1	1.74552e-10	-0.0431678	0.039	0.092	3.02393e-06
CELF1	1.77276e-10	-0.0456674	0.046	0.105	3.07112e-06
PPP1R7	1.78078e-10	-0.0613469	0.075	0.153	3.08502e-06
ADAM12	1.79506e-10	-0.0171697	0.004	0.023	3.10976e-06
SNHG15	1.80154e-10	-0.0230881	0.049	0.089	3.12099e-06
GHDC	1.84128e-10	-0.012748	0.007	0.023	3.18984e-06
NUDT1	1.84559e-10	-0.0524942	0.042	0.105	3.19731e-06
EXOSC1	1.86108e-10	-0.0511595	0.06	0.125	3.22413e-06
GCHFR	1.86543e-10	-0.0437288	0.091	0.161	3.23167e-06
PPIE	1.8667e-10	-0.034294	0.046	0.092	3.23387e-06
CCT6A	1.87551e-10	-0.0651824	0.044	0.119	3.24914e-06
SDHA	1.88575e-10	-0.0714137	0.046	0.127	3.26688e-06
IST1	1.90593e-10	-0.0134603	0.047	0.075	3.30182e-06
VASP	1.98976e-10	-0.0616383	0.054	0.128	3.44707e-06
PPP2CB	1.98995e-10	0.0026045	0.016	0.022	3.44739e-06
LARP7	2.01001e-10	-0.0440302	0.079	0.142	3.48214e-06
PRPF31	2.049e-10	-0.0507844	0.035	0.095	3.54968e-06
ZNF706	2.06036e-10	-0.0752359	0.11	0.208	3.56937e-06
GRHPR	2.09813e-10	-0.0483357	0.04	0.098	3.6348e-06
DDIT3	2.10442e-10	-0.0112004	0.039	0.068	3.64569e-06
EGR1	2.1826e-10	0.0599819	0.117	0.104	3.78113e-06
TRIM69	2.20353e-10	-0.0495517	0.014	0.068	3.8174e-06
KHDRBS1	2.2651e-10	-0.0793157	0.082	0.177	3.92405e-06
C3orf38	2.26599e-10	-0.0377625	0.021	0.066	3.92559e-06
LAMTOR3	2.27683e-10	-0.0291798	0.019	0.055	3.94438e-06
GNA13	2.29447e-10	-0.0109654	0.035	0.057	3.97495e-06
ADAR	2.30512e-10	-0.0839262	0.061	0.154	3.99338e-06
SRP72	2.34942e-10	-0.0608572	0.068	0.145	4.07014e-06
PRADC1	2.36126e-10	-0.0162236	0.011	0.032	4.09064e-06
PRDM1	2.38566e-10	0.0162387	0.152	0.185	4.13291e-06
ACTR2	2.41143e-10	-0.0849056	0.109	0.213	4.17757e-06
TRAPPC3	2.4225e-10	-0.056537	0.049	0.117	4.19673e-06
ORMDL1	2.43146e-10	-0.0845864	0.077	0.174	4.21226e-06
COMTD1	2.47713e-10	-0.00172324	0.054	0.076	4.29137e-06
SCAMP2	2.50844e-10	-0.0675825	0.032	0.106	4.34562e-06
CNN3	2.54906e-10	-0.0315269	0.026	0.066	4.416e-06
DDX3X	2.56255e-10	-0.0780267	0.119	0.22	4.43936e-06
BAG1	2.68205e-10	-0.021875	0.058	0.094	4.64638e-06
CPA1	2.69422e-10	0.0665066	0.07	0.034	4.66746e-06
MOB4	2.72382e-10	-0.019457	0.074	0.11	4.71874e-06
PPP2CA	2.73793e-10	-0.0537586	0.053	0.12	4.74319e-06
CNN2	2.76663e-10	-0.0924187	0.1	0.206	4.79291e-06
CSNK2A1	2.76737e-10	-0.00619997	0.037	0.057	4.7942e-06
ZFAND5	2.78133e-10	0.0280275	0.11	0.114	4.81838e-06
RAB11B	2.79213e-10	-0.0425041	0.061	0.121	4.83709e-06
DDX49	2.82871e-10	-0.0163031	0.012	0.036	4.90046e-06
ADO	2.84556e-10	-0.0167739	0.004	0.022	4.92964e-06
ORMDL2	2.89865e-10	-0.0612096	0.056	0.13	5.02161e-06
TMEM106B	2.94857e-10	-0.0246724	0.026	0.059	5.10811e-06
HLA-DMA	2.95596e-10	-0.0550859	0.075	0.149	5.12091e-06
MTPN	2.96695e-10	-0.0541181	0.054	0.122	5.13995e-06
RAB8A	2.9839e-10	-0.0697691	0.032	0.107	5.16931e-06
EMC10	3.00848e-10	-0.0480378	0.067	0.13	5.2119e-06
ACTR10	3.01828e-10	-0.05034	0.039	0.1	5.22886e-06
AQP3	3.03904e-10	-0.0400217	0.03	0.081	5.26484e-06
HSPA5	3.11853e-10	-0.0544909	0.184	0.278	5.40254e-06
GABARAP	3.13469e-10	0.0402806	0.079	0.061	5.43053e-06
DDX50	3.14717e-10	-0.0310929	0.019	0.058	5.45215e-06
NFE2L2	3.1483e-10	-0.0463207	0.035	0.091	5.45412e-06
PRDX3	3.15826e-10	-0.067353	0.033	0.107	5.47137e-06
SUMO3	3.17504e-10	-0.0380229	0.07	0.13	5.50045e-06
CWF19L2	3.19292e-10	0.0832161	0.123	0.067	5.53142e-06
METTL9	3.22869e-10	-0.069458	0.109	0.2	5.59339e-06
SPAG7	3.29653e-10	-0.0416269	0.054	0.111	5.71092e-06
TMEM9B	3.30432e-10	-0.0534458	0.054	0.119	5.7244e-06
NDUFA10	3.33781e-10	-0.0629097	0.061	0.138	5.78241e-06
DHX30	3.41505e-10	-0.0202361	0.021	0.051	5.91624e-06
SS18	3.43789e-10	-0.0262812	0.018	0.051	5.9558e-06
RNF166	3.46399e-10	-0.0343378	0.082	0.14	6.00102e-06
ACYP1	3.54977e-10	-0.0160904	0.047	0.077	6.14962e-06
TRAPPC6A	3.59052e-10	-0.052838	0.079	0.15	6.22022e-06
OAT	3.6212e-10	-0.026832	0.042	0.081	6.27337e-06
STK16	3.63634e-10	-0.0349785	0.032	0.078	6.2996e-06
SNHG21	3.65482e-10	-0.0189843	0.004	0.026	6.33162e-06
S100A4	3.70643e-10	-0.0188078	0.872	0.769	6.42102e-06
MACF1	3.74566e-10	-0.0517119	0.067	0.136	6.48897e-06
SNX1	3.76425e-10	-0.00649741	0.03	0.049	6.52119e-06
WDR83	3.89372e-10	-0.0199073	0.011	0.034	6.74549e-06
SNRNP200	3.89769e-10	-0.0491058	0.049	0.111	6.75235e-06
ETHE1	3.90101e-10	-0.0494682	0.053	0.114	6.75811e-06
CCS	3.96307e-10	-0.0284589	0.037	0.077	6.86562e-06
YIF1A	3.97668e-10	-0.0601264	0.044	0.114	6.8892e-06
MRTO4	3.98742e-10	-0.0248601	0.014	0.045	6.90781e-06
CDC26	3.98986e-10	-0.0728681	0.056	0.14	6.91203e-06
ITGB1	4.03542e-10	-0.00745496	0.096	0.136	6.99096e-06
SMC4	4.09093e-10	-0.0790753	0.025	0.098	7.08713e-06
EXOSC3	4.14895e-10	-0.047832	0.016	0.068	7.18765e-06
TPRKB	4.15222e-10	-0.0541097	0.044	0.108	7.1933e-06
MRPS12	4.15457e-10	-0.081073	0.04	0.126	7.19737e-06
GGA1	4.17463e-10	-0.0734536	0.049	0.13	7.23212e-06
RRP7A	4.1844e-10	-0.0175983	0.04	0.07	7.24905e-06
CCDC57	4.19459e-10	-0.0409263	0.047	0.1	7.2667e-06
THY1	4.20039e-10	-0.0503697	0.061	0.127	7.27675e-06
PPP1R8	4.22947e-10	-0.0379423	0.016	0.058	7.32713e-06
PCED1B	4.2651e-10	-0.0282532	0.037	0.076	7.38886e-06
LPXN	4.2719e-10	-0.00369129	0.067	0.091	7.40065e-06
ILF3	4.35109e-10	-0.0212742	0.072	0.111	7.53782e-06
DCTN3	4.38652e-10	-0.0628689	0.109	0.194	7.59922e-06
TIMM17B	4.39419e-10	-0.0156605	0.067	0.099	7.6125e-06
NDUFA4L2	4.43264e-10	0.0459585	0.044	0.005	7.67911e-06
PSIP1	4.46409e-10	-0.0220779	0.089	0.136	7.73359e-06
HADHB	4.52642e-10	-0.075335	0.032	0.111	7.84157e-06
LPP	4.59547e-10	-0.0177513	0.037	0.067	7.96119e-06
ATG4B	4.59772e-10	-0.0388991	0.023	0.068	7.96509e-06
ITGAL	4.6787e-10	-0.0264582	0.04	0.081	8.10537e-06
ABT1	4.89771e-10	-0.0694757	0.026	0.1	8.4848e-06
SPTAN1	4.98535e-10	-0.0257411	0.032	0.068	8.63662e-06
SYPL1	5.22537e-10	-0.0261356	0.06	0.1	9.05243e-06
RPL24	5.28731e-10	-0.10908	0.958	0.97	9.15974e-06
SLC25A45	5.2894e-10	-0.0111584	0.028	0.049	9.16335e-06
JAML	5.30308e-10	-0.016478	0.107	0.157	9.18705e-06
MAPK1IP1L	5.44447e-10	-0.014228	0.074	0.112	9.43199e-06
ANKRD11	5.72404e-10	-0.0735389	0.088	0.178	9.91633e-06
DMKN	5.79511e-10	0.166376	0.039	0.007	1.00394e-05
N4BP2L1	6.00162e-10	-0.0411613	0.025	0.073	1.03972e-05
MED11	6.00973e-10	-0.0321315	0.03	0.071	1.04113e-05
NEPRO	6.03354e-10	-0.0311618	0.007	0.041	1.04525e-05
NUPR1	6.04137e-10	0.0182604	0.06	0.061	1.04661e-05
DDOST	6.0499e-10	-0.068784	0.075	0.159	1.04809e-05
MFAP4	6.07948e-10	-0.0392816	0.005	0.047	1.05321e-05
RBMX	6.30535e-10	-0.0128095	0.163	0.213	1.09234e-05
THYN1	6.35393e-10	-0.0692045	0.039	0.115	1.10075e-05
PUS7L	6.40155e-10	-0.0212492	0.033	0.066	1.10901e-05
SDHAF2	6.49735e-10	-0.0645959	0.065	0.143	1.1256e-05
JMJD1C	6.7272e-10	-0.0380126	0.065	0.121	1.16542e-05
ZNF207	6.77236e-10	-0.0427447	0.089	0.154	1.17324e-05
COMMD8	6.82252e-10	-0.039632	0.056	0.112	1.18193e-05
PIP4K2A	6.91641e-10	-0.0301853	0.165	0.235	1.1982e-05
FGD3	6.94376e-10	-0.0280839	0.035	0.075	1.20294e-05
EMC6	7.07827e-10	-0.0542598	0.035	0.098	1.22624e-05
CTNNB1	7.11802e-10	0.0275189	0.081	0.082	1.23313e-05
TCEA1	7.17321e-10	-0.00301375	0.102	0.13	1.24269e-05
IQGAP2	7.30494e-10	-0.0836595	0.056	0.147	1.26551e-05
HSBP1	7.49348e-10	-0.0117183	0.095	0.13	1.29817e-05
NBEAL1	7.50878e-10	-0.0510288	0.03	0.088	1.30082e-05
LSG1	7.60452e-10	-0.0295413	0.002	0.032	1.31741e-05
GSPT1	7.65567e-10	-0.03227	0.046	0.091	1.32627e-05
MGMT	7.68194e-10	-0.0740336	0.049	0.132	1.33082e-05
MRPS23	7.69428e-10	-0.0296149	0.04	0.082	1.33296e-05
AC011603.2	7.8727e-10	-0.0471022	0.012	0.063	1.36387e-05
CHERP	7.878e-10	-0.024761	0.009	0.037	1.36479e-05
LDLRAP1	7.92426e-10	-0.048631	0.026	0.083	1.3728e-05
SZRD1	8.01593e-10	-0.00360796	0.056	0.074	1.38868e-05
CD2BP2	8.07175e-10	-0.0616478	0.042	0.113	1.39835e-05
PTGIS	8.11388e-10	-0.0369456	0	0.037	1.40565e-05
BICDL1	8.15058e-10	-0.0229197	0.005	0.03	1.41201e-05
BCL11B	8.26247e-10	-0.0499089	0.068	0.136	1.43139e-05
NLRC5	8.29882e-10	-0.0616577	0.025	0.09	1.43769e-05
CDK11B	8.38169e-10	0.0190223	0.06	0.06	1.45204e-05
OGFR	8.38905e-10	-0.0441347	0.03	0.082	1.45332e-05
KMT2E-AS1	8.39195e-10	0.0538555	0.119	0.098	1.45382e-05
EMD	8.41397e-10	-0.0493068	0.033	0.091	1.45764e-05
MAPKAPK5-AS1	8.58418e-10	-0.0402254	0.019	0.066	1.48712e-05
KIF2A	8.85431e-10	-0.0353654	0.039	0.084	1.53392e-05
CNTRL	9.20306e-10	-0.0390884	0.032	0.078	1.59434e-05
LSM10	9.22507e-10	-0.0540208	0.061	0.129	1.59815e-05
DOCK8	9.30459e-10	-0.0802753	0.072	0.163	1.61193e-05
IGHA2	9.37049e-10	0.0360097	0.123	0.117	1.62334e-05
VPS72	9.37888e-10	-0.0310929	0.019	0.057	1.6248e-05
VPS4B	9.39818e-10	-0.0150443	0.049	0.079	1.62814e-05
COA5	9.61581e-10	-0.0295189	0.035	0.073	1.66584e-05
MAEA	9.62294e-10	-0.0463169	0.016	0.066	1.66708e-05
MED28	9.92047e-10	-0.0675398	0.065	0.146	1.71862e-05
PVT1	9.98434e-10	-0.0400441	0.012	0.056	1.72969e-05
OSTF1	1.00192e-09	-0.0407553	0.131	0.2	1.73573e-05
UNC50	1.00341e-09	-0.0627123	0.016	0.08	1.73832e-05
GNL3	1.00556e-09	-0.0270446	0.03	0.067	1.74202e-05
BBX	1.00844e-09	-0.0594043	0.079	0.155	1.74702e-05
CERCAM	1.01193e-09	-0.0461881	0.009	0.057	1.75307e-05
GRAMD1A	1.02131e-09	-0.0437617	0.03	0.082	1.76932e-05
TGFB1	1.04435e-09	0.0577825	0.077	0.036	1.80923e-05
TBRG1	1.04869e-09	-0.0282532	0.037	0.076	1.81674e-05
LINC00861	1.0511e-09	0.0208751	0.121	0.136	1.82093e-05
XAB2	1.0536e-09	-0.0335651	0.019	0.059	1.82526e-05
PSMC5	1.06763e-09	-0.0869784	0.105	0.209	1.84957e-05
GBP1	1.07382e-09	-0.0807688	0.03	0.107	1.86028e-05
MAGEH1	1.07909e-09	-0.0279151	0.011	0.044	1.86942e-05
DAXX	1.09523e-09	-0.0456916	0.023	0.074	1.89738e-05
TFCP2	1.09553e-09	-0.0216796	0.002	0.025	1.8979e-05
SETD5	1.11339e-09	-0.000460592	0.044	0.061	1.92884e-05
SNRPC	1.11412e-09	-0.0732857	0.082	0.171	1.93011e-05
UFD1	1.12649e-09	-0.0662595	0.033	0.106	1.95154e-05
DTX2	1.12855e-09	-0.0155856	0.004	0.021	1.9551e-05
WDR75	1.12855e-09	-0.0155856	0.004	0.021	1.9551e-05
NTMT1	1.12962e-09	-0.0309342	0.044	0.086	1.95695e-05
PNKD	1.13257e-09	-0.0259092	0.075	0.122	1.96207e-05
A2M-AS1	1.17667e-09	-0.0344641	0.009	0.047	2.03846e-05
TTR	1.18849e-09	0.0438336	0.039	0.004	2.05895e-05
SSBP4	1.19252e-09	-0.0573462	0.037	0.102	2.06592e-05
ACAA2	1.23037e-09	-0.0640761	0.051	0.125	2.1315e-05
PSTPIP1	1.23302e-09	-0.0558591	0.06	0.128	2.13608e-05
XPC	1.24621e-09	-0.00969093	0.046	0.07	2.15894e-05
SDF4	1.25256e-09	-0.0594158	0.053	0.123	2.16993e-05
UTRN	1.25292e-09	-0.0259303	0.053	0.095	2.17055e-05
BIN3	1.25753e-09	-0.0357749	0	0.036	2.17855e-05
FKBP14	1.29731e-09	-0.00614424	0.005	0.015	2.24746e-05
C1orf162	1.31819e-09	-0.0628284	0.028	0.095	2.28362e-05
TRIM56	1.3217e-09	-0.0571002	0.032	0.096	2.28972e-05
MESD	1.33277e-09	-0.0482603	0.06	0.123	2.30888e-05
LRRC41	1.35258e-09	-0.0274468	0.007	0.037	2.34321e-05
CYTH4	1.37798e-09	-0.0685432	0.032	0.105	2.38721e-05
NOP56	1.41556e-09	-0.0699373	0.058	0.138	2.45231e-05
USP14	1.41672e-09	-0.0230881	0.025	0.054	2.45432e-05
MRPS26	1.43831e-09	-0.0451109	0.051	0.109	2.49172e-05
PXN	1.44037e-09	-0.0618944	0.012	0.073	2.4953e-05
MPC2	1.47851e-09	-0.0836419	0.072	0.166	2.56138e-05
MSRB3	1.48567e-09	-0.00376159	0.002	0.007	2.57378e-05
PTGER4	1.4954e-09	-0.0663216	0.102	0.188	2.59063e-05
IFI27	1.5012e-09	0.0694233	0.109	0.084	2.60069e-05
DNMT1	1.51021e-09	-0.0307293	0.056	0.104	2.61628e-05
CEBPZ	1.51579e-09	0.0181635	0.075	0.079	2.62595e-05
TMEM60	1.52092e-09	-0.0578163	0.009	0.065	2.63484e-05
SPG11	1.52251e-09	-0.0331627	0.016	0.054	2.63759e-05
TDG	1.52881e-09	-0.0363114	0.039	0.086	2.6485e-05
AC245014.3	1.5298e-09	0.0371322	0.074	0.083	2.65022e-05
LETMD1	1.54489e-09	-0.0619573	0.023	0.089	2.67638e-05
DDB2	1.54499e-09	-0.0487683	0.032	0.088	2.67654e-05
FABP5	1.58685e-09	0.0172324	0.142	0.174	2.74906e-05
FAM32A	1.60309e-09	-0.0398264	0.042	0.093	2.7772e-05
FKBP3	1.61237e-09	-0.0760462	0.049	0.131	2.79328e-05
CAPZA2	1.61265e-09	-0.0330596	0.107	0.163	2.79376e-05
PANK2	1.64948e-09	-0.034345	0.021	0.063	2.85756e-05
PPP1R10	1.66825e-09	-0.0657472	0.067	0.147	2.89008e-05
RBM22	1.67616e-09	-0.0428351	0.033	0.082	2.90377e-05
PLAUR	1.68904e-09	-0.0166155	0.023	0.049	2.9261e-05
SERTAD1	1.70131e-09	0.0464942	0.103	0.09	2.94736e-05
VRK3	1.70405e-09	-0.0473063	0.011	0.06	2.95209e-05
DCP2	1.7128e-09	-0.0302429	0.03	0.069	2.96726e-05
PHF5A	1.74708e-09	-0.0541944	0.019	0.078	3.02665e-05
MRPL50	1.74745e-09	-0.0475991	0.037	0.094	3.02729e-05
YAF2	1.76981e-09	0.0358282	0.093	0.086	3.06603e-05
TKFC	1.78361e-09	-0.0151891	0.004	0.021	3.08992e-05
NR3C1	1.79696e-09	-0.0320404	0.058	0.108	3.11305e-05
HEBP2	1.80799e-09	-0.0212883	0.026	0.057	3.13215e-05
METAP2	1.81436e-09	-0.0099662	0.077	0.111	3.14319e-05
DHPS	1.85918e-09	-0.0552533	0.04	0.107	3.22085e-05
C21orf91	1.89562e-09	-0.0124607	0.028	0.049	3.28397e-05
CLDND1	1.90156e-09	0.0765449	0.156	0.118	3.29427e-05
MAGED1	1.9124e-09	-0.0270917	0.019	0.055	3.31305e-05
TGFBR2	1.92526e-09	-0.0708838	0.037	0.113	3.33533e-05
TRIM33	1.92607e-09	-0.0422794	0.028	0.078	3.33673e-05
KNOP1	1.99419e-09	-0.0398544	0.011	0.054	3.45473e-05
TPD52	2.00987e-09	-0.0666687	0.039	0.112	3.48189e-05
ZNF277	2.03525e-09	-0.047832	0.016	0.068	3.52586e-05
WDR61	2.09874e-09	-0.0619573	0.025	0.091	3.63585e-05
LST1	2.10173e-09	-0.0413457	0.021	0.07	3.64103e-05
CWC15	2.1238e-09	-0.0334466	0.082	0.136	3.67928e-05
KPNB1	2.22929e-09	-0.0585273	0.067	0.139	3.86201e-05
SELL	2.28303e-09	-0.0713977	0.016	0.079	3.95511e-05
ANKRD54	2.28849e-09	-0.000695969	0.023	0.034	3.96459e-05
ZFAND2A	2.29104e-09	0.0885769	0.089	0.055	3.969e-05
DDX27	2.32417e-09	0.0269656	0.081	0.074	4.0264e-05
CCT2	2.33027e-09	-0.0421551	0.063	0.119	4.03695e-05
SERPINE1	2.34839e-09	-0.012723	0.018	0.037	4.06834e-05
TMEM11	2.3889e-09	-0.0236903	0.026	0.056	4.13853e-05
FNBP1	2.39786e-09	-0.0143072	0.151	0.204	4.15405e-05
ZNF253	2.39868e-09	-0.00574544	0.005	0.015	4.15548e-05
FBXL3	2.42832e-09	-0.0277802	0.016	0.049	4.20682e-05
CCDC167	2.43492e-09	-0.0481889	0.081	0.149	4.21825e-05
HSPA4	2.46289e-09	-0.00980121	0.023	0.042	4.26671e-05
ERI3	2.46385e-09	-0.0256344	0.016	0.046	4.26837e-05
DR1	2.50477e-09	-0.0483502	0.054	0.115	4.33926e-05
RPL36	2.51699e-09	0.126039	0.989	0.996	4.36043e-05
SMC3	2.52036e-09	-0.0639617	0.042	0.114	4.36627e-05
MDM4	2.53007e-09	0.0153917	0.112	0.127	4.38309e-05
VIRMA	2.543e-09	-0.0249313	0.007	0.035	4.4055e-05
WDR54	2.54943e-09	-0.0485564	0.019	0.072	4.41664e-05
WTAP	2.56468e-09	0.0121962	0.124	0.148	4.44305e-05
NSFL1C	2.59287e-09	-0.0294865	0.03	0.068	4.49189e-05
MRPL1	2.62015e-09	-0.0376444	0.054	0.108	4.53914e-05
QRICH1	2.67963e-09	-0.0290419	0.009	0.041	4.6422e-05
ZNF75A	2.69893e-09	-0.0605415	0.014	0.075	4.67562e-05
RANGRF	2.70105e-09	-0.032155	0.033	0.074	4.67929e-05
CAMTA1	2.70851e-09	0.000595091	0.084	0.105	4.69222e-05
TMX4	2.72427e-09	-0.0203963	0.053	0.089	4.71953e-05
STRAP	2.72451e-09	-0.0452024	0.065	0.124	4.71993e-05
SMIM20	2.75616e-09	-0.0349507	0.026	0.07	4.77477e-05
PDIA4	2.78637e-09	-0.0174963	0.063	0.099	4.82712e-05
ATXN10	2.78655e-09	-0.0615821	0.03	0.097	4.82742e-05
BROX	2.85108e-09	-0.00437494	0.051	0.07	4.93922e-05
[truncated: 13,914 more rows]

## Sheet: Table S14-2
The GSEA analysis of CD8+ T cells in loose- and dense-type of PDACs
	NAME	GS<br> follow link to MSigDB	GS DETAILS	SIZE	ES	NES	NOM p-val	FDR q-val	FWER p-val	RANK AT MAX	LEADING EDGE
NABA_MATRISOME	NABA_MATRISOME	Details ...	597	0.192363	5.39966	0	0	0	6168	tags=57%, list=39%, signal=90%
NABA_MATRISOME_ASSOCIATED	NABA_MATRISOME_ASSOCIATED	Details ...	426	0.222634	5.27313	0	0	0	6748	tags=64%, list=42%, signal=108%
NABA_SECRETED_FACTORS	NABA_SECRETED_FACTORS	Details ...	179	0.274588	4.19309	0	0	0	6168	tags=66%, list=39%, signal=106%
REACTOME_GPCR_LIGAND_BINDING	REACTOME_GPCR_LIGAND_BINDING	Details ...	196	0.232998	3.77035	0	0	0	7053	tags=67%, list=44%, signal=119%
REACTOME_AMYLOID_FIBER_FORMATION	REACTOME_AMYLOID_FIBER_FORMATION	Details ...	89	0.315699	3.448	0	0	0	3764	tags=55%, list=24%, signal=72%
REACTOME_KERATINIZATION	REACTOME_KERATINIZATION	Details ...	41	0.447199	3.42678	0	0	0	3768	tags=68%, list=24%, signal=89%
REACTOME_FORMATION_OF_THE_CORNIFIED_ENVELOPE	REACTOME_FORMATION_OF_THE_CORNIFIED_ENVELOPE	Details ...	39	0.456547	3.3505	0	0	0	3768	tags=69%, list=24%, signal=90%
REACTOME_DNA_METHYLATION	REACTOME_DNA_METHYLATION	Details ...	53	0.388225	3.3399	0	0	0	4650	tags=68%, list=29%, signal=96%
REACTOME_SIGNALING_BY_GPCR	REACTOME_SIGNALING_BY_GPCR	Details ...	456	0.132598	3.23183	0	0	0	8243	tags=65%, list=52%, signal=130%
REACTOME_SIRT1_NEGATIVELY_REGULATES_RRNA_EXPRESSION	REACTOME_SIRT1_NEGATIVELY_REGULATES_RRNA_EXPRESSION	Details ...	57	0.358092	3.18787	0	0	0	4650	tags=65%, list=29%, signal=91%
REACTOME_BINDING_AND_UPTAKE_OF_LIGANDS_BY_SCAVENGER_RECEPTORS	REACTOME_BINDING_AND_UPTAKE_OF_LIGANDS_BY_SCAVENGER_RECEPTORS	Details ...	61	0.343067	3.18335	0	0	0	4734	tags=64%, list=30%, signal=91%
REACTOME_RHO_GTPASES_ACTIVATE_PKNS	REACTOME_RHO_GTPASES_ACTIVATE_PKNS	Details ...	81	0.295741	3.12062	0	9.8739e-05	0.002	3764	tags=53%, list=24%, signal=69%
REACTOME_ACTIVATED_PKN1_STIMULATES_TRANSCRIPTION_OF_AR_ANDROGEN_RECEPTOR_REGULATED_GENES_KLK2_AND_KLK3	REACTOME_ACTIVATED_PKN1_STIMULATES_TRANSCRIPTION_OF_AR_ANDROGEN_RECEPTOR_REGULATED_GENES_KLK2_AND_KLK3	Details ...	54	0.357046	3.07713	0	9.11437e-05	0.002	4650	tags=65%, list=29%, signal=91%
REACTOME_CONDENSATION_OF_PROPHASE_CHROMOSOMES	REACTOME_CONDENSATION_OF_PROPHASE_CHROMOSOMES	Details ...	62	0.321844	3.0766	0	8.46334e-05	0.002	4650	tags=61%, list=29%, signal=86%
KEGG_NEUROACTIVE_LIGAND_RECEPTOR_INTERACTION	KEGG_NEUROACTIVE_LIGAND_RECEPTOR_INTERACTION	Details ...	92	0.27039	3.06236	0	7.89912e-05	0.002	7482	tags=74%, list=47%, signal=139%
REACTOME_SCAVENGING_OF_HEME_FROM_PLASMA	REACTOME_SCAVENGING_OF_HEME_FROM_PLASMA	Details ...	36	0.426786	3.05059	0	7.40542e-05	0.002	5599	tags=78%, list=35%, signal=120%
NABA_ECM_REGULATORS	NABA_ECM_REGULATORS	Details ...	155	0.206938	3.04173	0	0.00010336	0.003	6901	tags=64%, list=43%, signal=112%
REACTOME_DISEASES_ASSOCIATED_WITH_O_GLYCOSYLATION_OF_PROTEINS	REACTOME_DISEASES_ASSOCIATED_WITH_O_GLYCOSYLATION_OF_PROTEINS	Details ...	50	0.349146	2.99812	0	9.76179e-05	0.003	7190	tags=80%, list=45%, signal=145%
KEGG_MATURITY_ONSET_DIABETES_OF_THE_YOUNG	KEGG_MATURITY_ONSET_DIABETES_OF_THE_YOUNG	Details ...	11	0.742956	2.96559	0	9.24801e-05	0.003	4097	tags=100%, list=26%, signal=135%
REACTOME_PRC2_METHYLATES_HISTONES_AND_DNA	REACTOME_PRC2_METHYLATES_HISTONES_AND_DNA	Details ...	62	0.305652	2.89017	0	0.000206187	0.007	4650	tags=60%, list=29%, signal=84%
REACTOME_DEPURINATION	REACTOME_DEPURINATION	Details ...	48	0.35459	2.85235	0	0.000253139	0.009	4650	tags=65%, list=29%, signal=91%
REACTOME_CELL_CELL_JUNCTION_ORGANIZATION	REACTOME_CELL_CELL_JUNCTION_ORGANIZATION	Details ...	43	0.373447	2.85203	0	0.000241632	0.009	7764	tags=86%, list=49%, signal=168%
REACTOME_CLASS_B_2_SECRETIN_FAMILY_RECEPTORS	REACTOME_CLASS_B_2_SECRETIN_FAMILY_RECEPTORS	Details ...	54	0.316994	2.83975	0	0.000231127	0.009	7053	tags=76%, list=44%, signal=136%
REACTOME_ATTENUATION_PHASE	REACTOME_ATTENUATION_PHASE	Details ...	26	0.465749	2.83369	0	0.000246991	0.01	1780	tags=58%, list=11%, signal=65%
REACTOME_ACTIVATION_OF_MATRIX_METALLOPROTEINASES	REACTOME_ACTIVATION_OF_MATRIX_METALLOPROTEINASES	Details ...	21	0.508811	2.77181	0	0.000378251	0.016	5552	tags=86%, list=35%, signal=131%
NABA_ECM_AFFILIATED	NABA_ECM_AFFILIATED	Details ...	92	0.242366	2.7016	0	0.000545364	0.024	2564	tags=40%, list=16%, signal=48%
REACTOME_CLASS_A_1_RHODOPSIN_LIKE_RECEPTORS	REACTOME_CLASS_A_1_RHODOPSIN_LIKE_RECEPTORS	Details ...	139	0.193897	2.69919	0	0.000547496	0.025	7014	tags=63%, list=44%, signal=112%
REACTOME_CREATION_OF_C4_AND_C2_ACTIVATORS	REACTOME_CREATION_OF_C4_AND_C2_ACTIVATORS	Details ...	36	0.371104	2.65219	0	0.000774575	0.037	5599	tags=72%, list=35%, signal=111%
BIOCARTA_AMI_PATHWAY	BIOCARTA_AMI_PATHWAY	Details ...	13	0.59543	2.6075	0	0.00115315	0.057	3996	tags=85%, list=25%, signal=113%
KEGG_SYSTEMIC_LUPUS_ERYTHEMATOSUS	KEGG_SYSTEMIC_LUPUS_ERYTHEMATOSUS	Details ...	106	0.211342	2.59366	0	0.00131039	0.066	2813	tags=39%, list=18%, signal=47%
PID_AP1_PATHWAY	PID_AP1_PATHWAY	Details ...	60	0.285789	2.55728	0	0.00166635	0.087	1303	tags=37%, list=8%, signal=40%
REACTOME_HSF1_DEPENDENT_TRANSACTIVATION	REACTOME_HSF1_DEPENDENT_TRANSACTIVATION	Details ...	34	0.359421	2.55168	0	0.00170507	0.091	1780	tags=47%, list=11%, signal=53%
REACTOME_BASE_EXCISION_REPAIR_AP_SITE_FORMATION	REACTOME_BASE_EXCISION_REPAIR_AP_SITE_FORMATION	Details ...	55	0.290509	2.53484	0	0.0018841	0.103	4650	tags=58%, list=29%, signal=82%
REACTOME_HDACS_DEACETYLATE_HISTONES	REACTOME_HDACS_DEACETYLATE_HISTONES	Details ...	84	0.241081	2.51476	0	0.00208569	0.114	2813	tags=42%, list=18%, signal=50%
REACTOME_COMPLEMENT_CASCADE	REACTOME_COMPLEMENT_CASCADE	Details ...	61	0.272036	2.49412	0.0040568	0.00244532	0.135	5599	tags=62%, list=35%, signal=96%
REACTOME_TIGHT_JUNCTION_INTERACTIONS	REACTOME_TIGHT_JUNCTION_INTERACTIONS	Details ...	19	0.469024	2.46892	0	0.00294442	0.167	5944	tags=84%, list=37%, signal=134%
REACTOME_CD22_MEDIATED_BCR_REGULATION	REACTOME_CD22_MEDIATED_BCR_REGULATION	Details ...	29	0.37286	2.44536	0	0.0034819	0.201	5599	tags=72%, list=35%, signal=112%
KEGG_BASAL_CELL_CARCINOMA	KEGG_BASAL_CELL_CARCINOMA	Details ...	39	0.32669	2.4431	0	0.0034377	0.204	7053	tags=77%, list=44%, signal=138%
REACTOME_ERCC6_CSB_AND_EHMT2_G9A_POSITIVELY_REGULATE_RRNA_EXPRESSION	REACTOME_ERCC6_CSB_AND_EHMT2_G9A_POSITIVELY_REGULATE_RRNA_EXPRESSION	Details ...	65	0.262605	2.43946	0	0.00345368	0.209	4650	tags=55%, list=29%, signal=78%
REACTOME_O_LINKED_GLYCOSYLATION	REACTOME_O_LINKED_GLYCOSYLATION	Details ...	80	0.234458	2.43739	0	0.00342494	0.212	7425	tags=70%, list=47%, signal=131%
REACTOME_DEGRADATION_OF_THE_EXTRACELLULAR_MATRIX	REACTOME_DEGRADATION_OF_THE_EXTRACELLULAR_MATRIX	Details ...	98	0.20868	2.39566	0	0.0044703	0.275	2544	tags=37%, list=16%, signal=43%
REACTOME_MEIOTIC_RECOMBINATION	REACTOME_MEIOTIC_RECOMBINATION	Details ...	71	0.241176	2.38974	0.00198413	0.00447453	0.28	8056	tags=75%, list=51%, signal=151%
REACTOME_NITRIC_OXIDE_STIMULATES_GUANYLATE_CYCLASE	REACTOME_NITRIC_OXIDE_STIMULATES_GUANYLATE_CYCLASE	Details ...	17	0.483264	2.36892	0.00205761	0.00501177	0.312	8229	tags=100%, list=52%, signal=207%
REACTOME_NON_INTEGRIN_MEMBRANE_ECM_INTERACTIONS	REACTOME_NON_INTEGRIN_MEMBRANE_ECM_INTERACTIONS	Details ...	50	0.28245	2.36182	0	0.00511071	0.321	4111	tags=54%, list=26%, signal=73%
REACTOME_FORMATION_OF_THE_BETA_CATENIN:TCF_TRANSACTIVATING_COMPLEX	REACTOME_FORMATION_OF_THE_BETA_CATENIN:TCF_TRANSACTIVATING_COMPLEX	Details ...	78	0.227719	2.32258	0	0.00672709	0.404	4757	tags=53%, list=30%, signal=75%
REACTOME_DNA_DAMAGE_TELOMERE_STRESS_INDUCED_SENESCENCE	REACTOME_DNA_DAMAGE_TELOMERE_STRESS_INDUCED_SENESCENCE	Details ...	70	0.237302	2.30924	0	0.00705031	0.431	4650	tags=53%, list=29%, signal=74%
REACTOME_HSF1_ACTIVATION	REACTOME_HSF1_ACTIVATION	Details ...	29	0.357818	2.29668	0	0.00763677	0.462	900	tags=41%, list=6%, signal=44%
KEGG_DILATED_CARDIOMYOPATHY	KEGG_DILATED_CARDIOMYOPATHY	Details ...	66	0.236563	2.27281	0	0.00885854	0.523	6858	tags=67%, list=43%, signal=117%
REACTOME_INITIAL_TRIGGERING_OF_COMPLEMENT	REACTOME_INITIAL_TRIGGERING_OF_COMPLEMENT	Details ...	42	0.291669	2.25159	0	0.0101054	0.576	5599	tags=64%, list=35%, signal=99%
REACTOME_CONSTITUTIVE_SIGNALING_BY_ABERRANT_PI3K_IN_CANCER	REACTOME_CONSTITUTIVE_SIGNALING_BY_ABERRANT_PI3K_IN_CANCER	Details ...	56	0.254234	2.24466	0	0.0103245	0.594	4776	tags=55%, list=30%, signal=79%
KEGG_ARRHYTHMOGENIC_RIGHT_VENTRICULAR_CARDIOMYOPATHY_ARVC	KEGG_ARRHYTHMOGENIC_RIGHT_VENTRICULAR_CARDIOMYOPATHY_ARVC	Details ...	56	0.259398	2.23628	0	0.0106982	0.609	6683	tags=68%, list=42%, signal=117%
REACTOME_SIGNALING_BY_NOTCH1_HD_DOMAIN_MUTANTS_IN_CANCER	REACTOME_SIGNALING_BY_NOTCH1_HD_DOMAIN_MUTANTS_IN_CANCER	Details ...	15	0.46553	2.22122	0	0.0115928	0.647	4267	tags=73%, list=27%, signal=100%
REACTOME_CELL_JUNCTION_ORGANIZATION	REACTOME_CELL_JUNCTION_ORGANIZATION	Details ...	69	0.22768	2.21906	0	0.0115839	0.654	8383	tags=75%, list=53%, signal=159%
REACTOME_O_GLYCOSYLATION_OF_TSR_DOMAIN_CONTAINING_PROTEINS	REACTOME_O_GLYCOSYLATION_OF_TSR_DOMAIN_CONTAINING_PROTEINS	Details ...	30	0.343268	2.19969	0.00199601	0.0129034	0.696	6746	tags=77%, list=42%, signal=133%
REACTOME_FCGR_ACTIVATION	REACTOME_FCGR_ACTIVATION	Details ...	39	0.292869	2.18454	0.00191939	0.0139596	0.73	4734	tags=59%, list=30%, signal=84%
REACTOME_TYPE_I_HEMIDESMOSOME_ASSEMBLY	REACTOME_TYPE_I_HEMIDESMOSOME_ASSEMBLY	Details ...	10	0.569952	2.18341	0	0.0137517	0.731	3665	tags=80%, list=23%, signal=104%
REACTOME_PRE_NOTCH_EXPRESSION_AND_PROCESSING	REACTOME_PRE_NOTCH_EXPRESSION_AND_PROCESSING	Details ...	96	0.191611	2.17855	0.00581395	0.0139777	0.744	3764	tags=43%, list=24%, signal=56%
REACTOME_COLLAGEN_DEGRADATION	REACTOME_COLLAGEN_DEGRADATION	Details ...	45	0.264633	2.16979	0.0019685	0.0145886	0.768	1104	tags=33%, list=7%, signal=36%
REACTOME_ESR_MEDIATED_SIGNALING	REACTOME_ESR_MEDIATED_SIGNALING	Details ...	196	0.132574	2.15751	0	0.015663	0.795	1731	tags=24%, list=11%, signal=27%
REACTOME_CGMP_EFFECTS	REACTOME_CGMP_EFFECTS	Details ...	13	0.483143	2.15486	0	0.0157439	0.801	8229	tags=100%, list=52%, signal=207%
REACTOME_ADHERENS_JUNCTIONS_INTERACTIONS	REACTOME_ADHERENS_JUNCTIONS_INTERACTIONS	Details ...	22	0.385018	2.13972	0.00203252	0.0173884	0.835	8346	tags=91%, list=52%, signal=191%
REACTOME_LAMININ_INTERACTIONS	REACTOME_LAMININ_INTERACTIONS	Details ...	25	0.363528	2.13303	0.0040568	0.017809	0.847	10135	tags=100%, list=64%, signal=275%
REACTOME_PEPTIDE_LIGAND_BINDING_RECEPTORS	REACTOME_PEPTIDE_LIGAND_BINDING_RECEPTORS	Details ...	86	0.193347	2.12687	0	0.0183728	0.857	8225	tags=71%, list=52%, signal=146%
REACTOME_POTASSIUM_CHANNELS	REACTOME_POTASSIUM_CHANNELS	Details ...	41	0.275127	2.10549	0	0.0208301	0.902	7663	tags=76%, list=48%, signal=145%
REACTOME_TRANSCRIPTIONAL_REGULATION_OF_GRANULOPOIESIS	REACTOME_TRANSCRIPTIONAL_REGULATION_OF_GRANULOPOIESIS	Details ...	77	0.202171	2.0943	0.00376648	0.0220665	0.919	4650	tags=49%, list=29%, signal=69%
REACTOME_RNA_POLYMERASE_I_PROMOTER_ESCAPE	REACTOME_RNA_POLYMERASE_I_PROMOTER_ESCAPE	Details ...	80	0.201886	2.093	0.00594059	0.0219093	0.92	3764	tags=44%, list=24%, signal=57%
REACTOME_MEIOTIC_SYNAPSIS	REACTOME_MEIOTIC_SYNAPSIS	Details ...	67	0.216059	2.08621	0.00188679	0.0225474	0.928	4650	tags=51%, list=29%, signal=71%
BIOCARTA_RACC_PATHWAY	BIOCARTA_RACC_PATHWAY	Details ...	10	0.537255	2.07695	0.00635593	0.0235001	0.936	5776	tags=90%, list=36%, signal=141%
REACTOME_SLC_MEDIATED_TRANSMEMBRANE_TRANSPORT	REACTOME_SLC_MEDIATED_TRANSMEMBRANE_TRANSPORT	Details ...	147	0.144446	2.06787	0.00410678	0.0244688	0.947	10927	tags=83%, list=69%, signal=263%
REACTOME_ACTIVATION_OF_HOX_GENES_DURING_DIFFERENTIATION	REACTOME_ACTIVATION_OF_HOX_GENES_DURING_DIFFERENTIATION	Details ...	106	0.17109	2.06743	0.00192678	0.0241778	0.947	4650	tags=46%, list=29%, signal=65%
REACTOME_G_ALPHA_S_SIGNALLING_EVENTS	REACTOME_G_ALPHA_S_SIGNALLING_EVENTS	Details ...	89	0.186471	2.05568	0	0.0256912	0.955	4736	tags=48%, list=30%, signal=68%
REACTOME_G_ALPHA_I_SIGNALLING_EVENTS	REACTOME_G_ALPHA_I_SIGNALLING_EVENTS	Details ...	232	0.117882	2.05126	0.00579151	0.026148	0.961	9261	tags=70%, list=58%, signal=165%
REACTOME_TRANSPORT_OF_INORGANIC_CATIONS_ANIONS_AND_AMINO_ACIDS_OLIGOPEPTIDES	REACTOME_TRANSPORT_OF_INORGANIC_CATIONS_ANIONS_AND_AMINO_ACIDS_OLIGOPEPTIDES	Details ...	61	0.221418	2.0441	0.00403226	0.0269338	0.964	10053	tags=85%, list=63%, signal=231%
KEGG_ECM_RECEPTOR_INTERACTION	KEGG_ECM_RECEPTOR_INTERACTION	Details ...	64	0.21742	2.03727	0.00392157	0.0276174	0.968	3266	tags=42%, list=21%, signal=53%
NABA_CORE_MATRISOME	NABA_CORE_MATRISOME	Details ...	171	0.133795	2.03362	0.00199601	0.0277648	0.972	5709	tags=49%, list=36%, signal=76%
REACTOME_ESTROGEN_DEPENDENT_GENE_EXPRESSION	REACTOME_ESTROGEN_DEPENDENT_GENE_EXPRESSION	Details ...	134	0.153632	2.02931	0.0100402	0.028257	0.977	1731	tags=26%, list=11%, signal=29%
REACTOME_REPRODUCTION	REACTOME_REPRODUCTION	Details ...	107	0.167645	2.00122	0.00191205	0.0331982	0.989	8056	tags=67%, list=51%, signal=135%
REACTOME_SIGNALING_BY_NUCLEAR_RECEPTORS	REACTOME_SIGNALING_BY_NUCLEAR_RECEPTORS	Details ...	229	0.115514	1.9973	0.00621118	0.0334949	0.991	1731	tags=22%, list=11%, signal=25%
REACTOME_NEURONAL_SYSTEM	REACTOME_NEURONAL_SYSTEM	Details ...	205	0.118885	1.97164	0.01222	0.0385076	0.997	7756	tags=60%, list=49%, signal=116%
PID_HNF3A_PATHWAY	PID_HNF3A_PATHWAY	Details ...	31	0.294889	1.96651	0.00813008	0.0391009	0.997	962	tags=35%, list=6%, signal=38%
NABA_BASEMENT_MEMBRANES	NABA_BASEMENT_MEMBRANES	Details ...	26	0.326246	1.96507	0.00208768	0.0389739	0.998	3996	tags=58%, list=25%, signal=77%
REACTOME_CELL_SURFACE_INTERACTIONS_AT_THE_VASCULAR_WALL	REACTOME_CELL_SURFACE_INTERACTIONS_AT_THE_VASCULAR_WALL	Details ...	128	0.147218	1.93889	0.00770713	0.0448474	0.999	4015	tags=40%, list=25%, signal=53%
KEGG_CYTOKINE_CYTOKINE_RECEPTOR_INTERACTION	KEGG_CYTOKINE_CYTOKINE_RECEPTOR_INTERACTION	Details ...	177	0.125511	1.93703	0.00397614	0.0448224	0.999	9081	tags=69%, list=57%, signal=160%
REACTOME_THE_CANONICAL_RETINOID_CYCLE_IN_RODS_TWILIGHT_VISION	REACTOME_THE_CANONICAL_RETINOID_CYCLE_IN_RODS_TWILIGHT_VISION	Details ...	14	0.419167	1.9324	0.00398406	0.0454677	0.999	8110	tags=93%, list=51%, signal=189%
BIOCARTA_INTRINSIC_PATHWAY	BIOCARTA_INTRINSIC_PATHWAY	Details ...	13	0.441459	1.90948	0.00395257	0.0513097	1	3996	tags=69%, list=25%, signal=92%
REACTOME_MUSCLE_CONTRACTION	REACTOME_MUSCLE_CONTRACTION	Details ...	119	0.149558	1.90139	0.0100604	0.0531763	1	4991	tags=46%, list=31%, signal=67%
REACTOME_TELOMERE_MAINTENANCE	REACTOME_TELOMERE_MAINTENANCE	Details ...	73	0.1918	1.89909	0.00410678	0.0532079	1	3718	tags=42%, list=23%, signal=55%
REACTOME_EXTRACELLULAR_MATRIX_ORGANIZATION	REACTOME_EXTRACELLULAR_MATRIX_ORGANIZATION	Details ...	231	0.110297	1.89057	0.0133588	0.0553387	1	4262	tags=38%, list=27%, signal=51%
REACTOME_VOLTAGE_GATED_POTASSIUM_CHANNELS	REACTOME_VOLTAGE_GATED_POTASSIUM_CHANNELS	Details ...	16	0.393717	1.88303	0.010142	0.0570918	1	7663	tags=88%, list=48%, signal=169%
REACTOME_FGFR2_LIGAND_BINDING_AND_ACTIVATION	REACTOME_FGFR2_LIGAND_BINDING_AND_ACTIVATION	Details ...	10	0.500711	1.87944	0.0107527	0.0574766	1	4766	tags=80%, list=30%, signal=114%
REACTOME_NEGATIVE_EPIGENETIC_REGULATION_OF_RRNA_EXPRESSION	REACTOME_NEGATIVE_EPIGENETIC_REGULATION_OF_RRNA_EXPRESSION	Details ...	98	0.16233	1.87466	0.0078125	0.0583945	1	3764	tags=40%, list=24%, signal=52%
REACTOME_CARDIAC_CONDUCTION	REACTOME_CARDIAC_CONDUCTION	Details ...	73	0.190354	1.87419	0.0131332	0.0579506	1	8536	tags=73%, list=54%, signal=156%
REACTOME_MEIOSIS	REACTOME_MEIOSIS	Details ...	98	0.157858	1.85495	0.0152381	0.0636753	1	8056	tags=66%, list=51%, signal=134%
REACTOME_ACTIVATED_NOTCH1_TRANSMITS_SIGNAL_TO_THE_NUCLEUS	REACTOME_ACTIVATED_NOTCH1_TRANSMITS_SIGNAL_TO_THE_NUCLEUS	Details ...	29	0.29055	1.85301	0.00811359	0.063681	1	2517	tags=45%, list=16%, signal=53%
REACTOME_PHASE_2_PLATEAU_PHASE	REACTOME_PHASE_2_PLATEAU_PHASE	Details ...	14	0.403755	1.84595	0.00833333	0.0657858	1	8355	tags=93%, list=53%, signal=195%
REACTOME_SENESCENCE_ASSOCIATED_SECRETORY_PHENOTYPE_SASP	REACTOME_SENESCENCE_ASSOCIATED_SECRETORY_PHENOTYPE_SASP	Details ...	98	0.161373	1.8439	0.0207469	0.0658106	1	2805	tags=34%, list=18%, signal=41%
REACTOME_TFAP2_AP_2_FAMILY_REGULATES_TRANSCRIPTION_OF_GROWTH_FACTORS_AND_THEIR_RECEPTORS	REACTOME_TFAP2_AP_2_FAMILY_REGULATES_TRANSCRIPTION_OF_GROWTH_FACTORS_AND_THEIR_RECEPTORS	Details ...	10	0.476442	1.83386	0.0135135	0.0690582	1	6743	tags=90%, list=42%, signal=156%
PID_UPA_UPAR_PATHWAY	PID_UPA_UPAR_PATHWAY	Details ...	33	0.269088	1.83227	0.0141414	0.0688435	1	3923	tags=52%, list=25%, signal=68%
REACTOME_BASE_EXCISION_REPAIR	REACTOME_BASE_EXCISION_REPAIR	Details ...	83	0.176823	1.83107	0.0147992	0.0686036	1	3718	tags=41%, list=23%, signal=53%
REACTOME_RHO_GTPASES_ACTIVATE_PAKS	REACTOME_RHO_GTPASES_ACTIVATE_PAKS	Details ...	21	0.32939	1.8202	0.0160321	0.0717905	1	1584	tags=43%, list=10%, signal=48%
REACTOME_NOTCH3_ACTIVATION_AND_TRANSMISSION_OF_SIGNAL_TO_THE_NUCLEUS	REACTOME_NOTCH3_ACTIVATION_AND_TRANSMISSION_OF_SIGNAL_TO_THE_NUCLEUS		24	0.31268	1.81333	0.0186722	0.0736752	1	2324	tags=46%, list=15%, signal=54%
PID_ERBB_NETWORK_PATHWAY	PID_ERBB_NETWORK_PATHWAY		10	0.468838	1.81318	0.00785855	0.0730338	1	8455	tags=100%, list=53%, signal=213%
REACTOME_TP53_REGULATES_TRANSCRIPTION_OF_ADDITIONAL_CELL_CYCLE_GENES_WHOSE_EXACT_ROLE_IN_THE_P53_PATHWAY_REMAIN_UNCERTAIN	REACTOME_TP53_REGULATES_TRANSCRIPTION_OF_ADDITIONAL_CELL_CYCLE_GENES_WHOSE_EXACT_ROLE_IN_THE_P53_PATHWAY_REMAIN_UNCERTAIN		20	0.331666	1.79908	0.0177515	0.0782612	1	2684	tags=50%, list=17%, signal=60%
REACTOME_TRANSCRIPTIONAL_REGULATION_OF_PLURIPOTENT_STEM_CELLS	REACTOME_TRANSCRIPTIONAL_REGULATION_OF_PLURIPOTENT_STEM_CELLS		18	0.340352	1.79392	0.0132827	0.0795605	1	6965	tags=78%, list=44%, signal=138%
PID_INTEGRIN4_PATHWAY	PID_INTEGRIN4_PATHWAY		10	0.469889	1.78149	0.0226337	0.08393	1	3665	tags=70%, list=23%, signal=91%
NABA_ECM_GLYCOPROTEINS	NABA_ECM_GLYCOPROTEINS		121	0.138046	1.77904	0.011194	0.0841473	1	5709	tags=50%, list=36%, signal=77%
REACTOME_CELL_CELL_COMMUNICATION	REACTOME_CELL_CELL_COMMUNICATION		97	0.155253	1.77858	0.0181087	0.0835583	1	3777	tags=39%, list=24%, signal=51%
PID_WNT_SIGNALING_PATHWAY	PID_WNT_SIGNALING_PATHWAY		21	0.318985	1.77441	0.0217822	0.0846891	1	7053	tags=76%, list=44%, signal=137%
REACTOME_NUCLEOSOME_ASSEMBLY	REACTOME_NUCLEOSOME_ASSEMBLY		67	0.186082	1.77149	0.006	0.0851933	1	4650	tags=48%, list=29%, signal=67%
REACTOME_O2_CO2_EXCHANGE_IN_ERYTHROCYTES	REACTOME_O2_CO2_EXCHANGE_IN_ERYTHROCYTES		10	0.459248	1.76349	0.00860215	0.0880227	1	652	tags=50%, list=4%, signal=52%
REACTOME_MET_ACTIVATES_PTK2_SIGNALING	REACTOME_MET_ACTIVATES_PTK2_SIGNALING		25	0.290049	1.7598	0.0193798	0.0891219	1	3665	tags=52%, list=23%, signal=67%
BIOCARTA_NUCLEARRS_PATHWAY	BIOCARTA_NUCLEARRS_PATHWAY		19	0.337181	1.75366	0.0141414	0.0912704	1	5527	tags=68%, list=35%, signal=105%
KEGG_LEUKOCYTE_TRANSENDOTHELIAL_MIGRATION	KEGG_LEUKOCYTE_TRANSENDOTHELIAL_MIGRATION		94	0.15015	1.7523	0.019802	0.0910994	1	2025	tags=28%, list=13%, signal=32%
PID_ATF2_PATHWAY	PID_ATF2_PATHWAY		50	0.206206	1.75008	0.0258964	0.0913483	1	547	tags=24%, list=3%, signal=25%
REACTOME_COLLAGEN_CHAIN_TRIMERIZATION	REACTOME_COLLAGEN_CHAIN_TRIMERIZATION		30	0.267103	1.74626	0.0244898	0.0924246	1	4243	tags=53%, list=27%, signal=73%
BIOCARTA_HES_PATHWAY	BIOCARTA_HES_PATHWAY		10	0.437683	1.74345	0.0282828	0.0930297	1	2586	tags=60%, list=16%, signal=72%
NABA_COLLAGENS	NABA_COLLAGENS		30	0.267103	1.74284	0.0264228	0.0925769	1	4243	tags=53%, list=27%, signal=73%
REACTOME_SMOOTH_MUSCLE_CONTRACTION	REACTOME_SMOOTH_MUSCLE_CONTRACTION		34	0.250718	1.74159	0.0254902	0.0923829	1	1634	tags=35%, list=10%, signal=39%
PID_DELTA_NP63_PATHWAY	PID_DELTA_NP63_PATHWAY		43	0.223241	1.72475	0.0214008	0.100143	1	2747	tags=40%, list=17%, signal=48%
REACTOME_ACYL_CHAIN_REMODELLING_OF_PI	REACTOME_ACYL_CHAIN_REMODELLING_OF_PI		10	0.440205	1.72403	0.0349794	0.0996656	1	4137	tags=70%, list=26%, signal=95%
REACTOME_SIGNALING_BY_NOTCH3	REACTOME_SIGNALING_BY_NOTCH3		45	0.218695	1.7228	0.0238569	0.0994992	1	2540	tags=38%, list=16%, signal=45%
REACTOME_PHASE_0_RAPID_DEPOLARISATION	REACTOME_PHASE_0_RAPID_DEPOLARISATION		19	0.32027	1.72037	0.0241449	0.0999498	1	8308	tags=84%, list=52%, signal=176%
BIOCARTA_EXTRINSIC_PATHWAY	BIOCARTA_EXTRINSIC_PATHWAY		10	0.450582	1.71643	0.04	0.101218	1	3972	tags=70%, list=25%, signal=93%
REACTOME_EGFR_DOWNREGULATION	REACTOME_EGFR_DOWNREGULATION		27	0.279354	1.71594	0.021645	0.1007	1	2044	tags=41%, list=13%, signal=47%
REACTOME_DEADENYLATION_OF_MRNA	REACTOME_DEADENYLATION_OF_MRNA		24	0.29002	1.70884	0.0425926	0.103344	1	2684	tags=46%, list=17%, signal=55%
REACTOME_ROLE_OF_PHOSPHOLIPIDS_IN_PHAGOCYTOSIS	REACTOME_ROLE_OF_PHOSPHOLIPIDS_IN_PHAGOCYTOSIS		51	0.202612	1.70348	0.0392157	0.105432	1	5833	tags=57%, list=37%, signal=89%
REACTOME_ANCHORING_FIBRIL_FORMATION	REACTOME_ANCHORING_FIBRIL_FORMATION		10	0.449072	1.7033	0.017341	0.104708	1	3996	tags=70%, list=25%, signal=93%
REACTOME_PROTEIN_PROTEIN_INTERACTIONS_AT_SYNAPSES	REACTOME_PROTEIN_PROTEIN_INTERACTIONS_AT_SYNAPSES		47	0.207655	1.70217	0.0160643	0.10454	1	4491	tags=49%, list=28%, signal=68%
PID_FRA_PATHWAY	PID_FRA_PATHWAY		36	0.239913	1.70006	0.023622	0.104914	1	2378	tags=39%, list=15%, signal=46%
KEGG_HYPERTROPHIC_CARDIOMYOPATHY_HCM	KEGG_HYPERTROPHIC_CARDIOMYOPATHY_HCM		60	0.186284	1.6994	0.02407	0.104509	1	6858	tags=62%, list=43%, signal=108%
REACTOME_NOREPINEPHRINE_NEUROTRANSMITTER_RELEASE_CYCLE	REACTOME_NOREPINEPHRINE_NEUROTRANSMITTER_RELEASE_CYCLE		11	0.410355	1.68391	0.0243902	0.112122	1	5046	tags=73%, list=32%, signal=106%
BIOCARTA_INFLAM_PATHWAY	BIOCARTA_INFLAM_PATHWAY		20	0.315641	1.681	0.0374753	0.112911	1	552	tags=35%, list=3%, signal=36%
REACTOME_INTERACTION_BETWEEN_L1_AND_ANKYRINS	REACTOME_INTERACTION_BETWEEN_L1_AND_ANKYRINS		15	0.355171	1.67493	0.0273109	0.115625	1	7082	tags=80%, list=45%, signal=144%
REACTOME_CHEMOKINE_RECEPTORS_BIND_CHEMOKINES	REACTOME_CHEMOKINE_RECEPTORS_BIND_CHEMOKINES		36	0.232423	1.67485	0.0339623	0.114824	1	729	tags=28%, list=5%, signal=29%
REACTOME_VISUAL_PHOTOTRANSDUCTION	REACTOME_VISUAL_PHOTOTRANSDUCTION		60	0.181135	1.66631	0.0337302	0.118746	1	10387	tags=83%, list=65%, signal=239%
PID_NCADHERIN_PATHWAY	PID_NCADHERIN_PATHWAY		31	0.247853	1.64724	0.0303688	0.129323	1	5815	tags=61%, list=37%, signal=96%
REACTOME_TRIGLYCERIDE_CATABOLISM	REACTOME_TRIGLYCERIDE_CATABOLISM		17	0.33645	1.64469	0.0335968	0.129919	1	2139	tags=47%, list=13%, signal=54%
REACTOME_RUNX1_REGULATES_GENES_INVOLVED_IN_MEGAKARYOCYTE_DIFFERENTIATION_AND_PLATELET_FUNCTION	REACTOME_RUNX1_REGULATES_GENES_INVOLVED_IN_MEGAKARYOCYTE_DIFFERENTIATION_AND_PLATELET_FUNCTION		82	0.153704	1.63731	0.0346821	0.133885	1	2805	tags=33%, list=18%, signal=40%
REACTOME_HDMS_DEMETHYLATE_HISTONES	REACTOME_HDMS_DEMETHYLATE_HISTONES		42	0.213299	1.63589	0.0376238	0.133784	1	10631	tags=88%, list=67%, signal=265%
REACTOME_STIMULI_SENSING_CHANNELS	REACTOME_STIMULI_SENSING_CHANNELS		64	0.173092	1.62942	0.0411765	0.136865	1	7449	tags=64%, list=47%, signal=120%
BIOCARTA_ALK_PATHWAY	BIOCARTA_ALK_PATHWAY		30	0.245001	1.61911	0.0461847	0.143063	1	4594	tags=53%, list=29%, signal=75%
KEGG_PROXIMAL_TUBULE_BICARBONATE_RECLAMATION	KEGG_PROXIMAL_TUBULE_BICARBONATE_RECLAMATION		16	0.334295	1.61206	0.0518962	0.146797	1	652	tags=38%, list=4%, signal=39%
REACTOME_NEUROTRANSMITTER_RELEASE_CYCLE	REACTOME_NEUROTRANSMITTER_RELEASE_CYCLE		26	0.266873	1.60761	0.0524194	0.149019	1	7387	tags=73%, list=46%, signal=136%
REACTOME_REGULATION_OF_FZD_BY_UBIQUITINATION	REACTOME_REGULATION_OF_FZD_BY_UBIQUITINATION		15	0.346678	1.59874	0.0425963	0.154216	1	7217	tags=80%, list=45%, signal=146%
REACTOME_EPHA_MEDIATED_GROWTH_CONE_COLLAPSE	REACTOME_EPHA_MEDIATED_GROWTH_CONE_COLLAPSE		21	0.287434	1.59825	0.0421053	0.15348	1	3766	tags=52%, list=24%, signal=69%
REACTOME_METABOLISM_OF_FAT_SOLUBLE_VITAMINS	REACTOME_METABOLISM_OF_FAT_SOLUBLE_VITAMINS		33	0.228786	1.59605	0.0333333	0.153991	1	1670	tags=33%, list=10%, signal=37%
PID_INTEGRIN1_PATHWAY	PID_INTEGRIN1_PATHWAY		61	0.175693	1.59563	0.0405904	0.153243	1	3996	tags=43%, list=25%, signal=57%
REACTOME_REGULATION_OF_INSULIN_LIKE_GROWTH_FACTOR_IGF_TRANSPORT_AND_UPTAKE_BY_INSULIN_LIKE_GROWTH_FACTOR_BINDING_PROTEINS_IGFBPS	REACTOME_REGULATION_OF_INSULIN_LIKE_GROWTH_FACTOR_IGF_TRANSPORT_AND_UPTAKE_BY_INSULIN_LIKE_GROWTH_FACTOR_BINDING_PROTEINS_IGFBPS		87	0.146606	1.59392	0.0509804	0.153398	1	2617	tags=31%, list=16%, signal=37%
REACTOME_AMINO_ACID_TRANSPORT_ACROSS_THE_PLASMA_MEMBRANE	REACTOME_AMINO_ACID_TRANSPORT_ACROSS_THE_PLASMA_MEMBRANE		21	0.284623	1.59298	0.0626223	0.15299	1	9872	tags=90%, list=62%, signal=238%
KEGG_AXON_GUIDANCE	KEGG_AXON_GUIDANCE		98	0.14058	1.58549	0.0528455	0.157272	1	9141	tags=71%, list=57%, signal=167%
REACTOME_OXIDATIVE_STRESS_INDUCED_SENESCENCE	REACTOME_OXIDATIVE_STRESS_INDUCED_SENESCENCE		112	0.127654	1.58295	0.0459082	0.158077	1	2102	tags=26%, list=13%, signal=30%
REACTOME_RMTS_METHYLATE_HISTONE_ARGININES	REACTOME_RMTS_METHYLATE_HISTONE_ARGININES		68	0.162069	1.58288	0.0462428	0.15708	1	2813	tags=34%, list=18%, signal=41%
REACTOME_INTERLEUKIN_4_AND_INTERLEUKIN_13_SIGNALING	REACTOME_INTERLEUKIN_4_AND_INTERLEUKIN_13_SIGNALING		99	0.133455	1.57966	0.0407332	0.158319	1	621	tags=17%, list=4%, signal=18%
REACTOME_ROLE_OF_LAT2_NTAL_LAB_ON_CALCIUM_MOBILIZATION	REACTOME_ROLE_OF_LAT2_NTAL_LAB_ON_CALCIUM_MOBILIZATION		38	0.218713	1.57226	0.0511811	0.162698	1	5739	tags=58%, list=36%, signal=90%
REACTOME_NOTCH2_ACTIVATION_AND_TRANSMISSION_OF_SIGNAL_TO_THE_NUCLEUS	REACTOME_NOTCH2_ACTIVATION_AND_TRANSMISSION_OF_SIGNAL_TO_THE_NUCLEUS		21	0.282819	1.56602	0.0516605	0.166387	1	2324	tags=43%, list=15%, signal=50%
REACTOME_GLUTAMATE_NEUROTRANSMITTER_RELEASE_CYCLE	REACTOME_GLUTAMATE_NEUROTRANSMITTER_RELEASE_CYCLE		16	0.323954	1.56496	0.0479167	0.166121	1	6783	tags=75%, list=43%, signal=131%
WNT_SIGNALING	WNT_SIGNALING		74	0.154487	1.56364	0.0476191	0.165938	1	7228	tags=61%, list=45%, signal=111%
REACTOME_TRANSCRIPTIONAL_REGULATION_BY_SMALL_RNAS	REACTOME_TRANSCRIPTIONAL_REGULATION_BY_SMALL_RNAS		96	0.13697	1.55656	0.055336	0.170277	1	2805	tags=31%, list=18%, signal=38%
REACTOME_RNA_POLYMERASE_I_TRANSCRIPTION	REACTOME_RNA_POLYMERASE_I_TRANSCRIPTION		100	0.131974	1.556	0.0481696	0.16969	1	1731	tags=24%, list=11%, signal=27%
KEGG_CALCIUM_SIGNALING_PATHWAY	KEGG_CALCIUM_SIGNALING_PATHWAY		103	0.127495	1.55567	0.0475248	0.168856	1	7870	tags=62%, list=49%, signal=122%
KEGG_VASCULAR_SMOOTH_MUSCLE_CONTRACTION	KEGG_VASCULAR_SMOOTH_MUSCLE_CONTRACTION		84	0.143473	1.55061	0.0511811	0.171663	1	6252	tags=54%, list=39%, signal=88%
REACTOME_RESOLUTION_OF_D_LOOP_STRUCTURES	REACTOME_RESOLUTION_OF_D_LOOP_STRUCTURES		33	0.224918	1.55008	0.0499002	0.171063	1	9928	tags=85%, list=62%, signal=225%
KEGG_DRUG_METABOLISM_CYTOCHROME_P450	KEGG_DRUG_METABOLISM_CYTOCHROME_P450		32	0.229446	1.54342	0.047817	0.175364	1	6300	tags=63%, list=40%, signal=103%
REACTOME_INTEGRIN_CELL_SURFACE_INTERACTIONS	REACTOME_INTEGRIN_CELL_SURFACE_INTERACTIONS		73	0.150975	1.54279	0.065764	0.17476	1	2185	tags=29%, list=14%, signal=33%
REACTOME_REGULATION_OF_GENE_EXPRESSION_IN_BETA_CELLS	REACTOME_REGULATION_OF_GENE_EXPRESSION_IN_BETA_CELLS		11	0.383128	1.53686	0.0596421	0.178553	1	2586	tags=55%, list=16%, signal=65%
KEGG_ARACHIDONIC_ACID_METABOLISM	KEGG_ARACHIDONIC_ACID_METABOLISM		33	0.225244	1.52638	0.0736196	0.186062	1	4137	tags=48%, list=26%, signal=65%
REACTOME_PI_3K_CASCADE:FGFR4	REACTOME_PI_3K_CASCADE:FGFR4		12	0.358214	1.52268	0.0545455	0.188095	1	6237	tags=75%, list=39%, signal=123%
BIOCARTA_DREAM_PATHWAY	BIOCARTA_DREAM_PATHWAY		10	0.384341	1.51855	0.060241	0.190477	1	252	tags=40%, list=2%, signal=41%
REACTOME_DNA_DOUBLE_STRAND_BREAK_RESPONSE	REACTOME_DNA_DOUBLE_STRAND_BREAK_RESPONSE		69	0.155643	1.51748	0.0609037	0.190302	1	1684	tags=26%, list=11%, signal=29%
REACTOME_ACYL_CHAIN_REMODELLING_OF_PC	REACTOME_ACYL_CHAIN_REMODELLING_OF_PC		18	0.295819	1.51728	0.0571956	0.189334	1	4137	tags=56%, list=26%, signal=75%
REACTOME_REGULATION_OF_INSULIN_SECRETION	REACTOME_REGULATION_OF_INSULIN_SECRETION		61	0.165011	1.51631	0.0557692	0.189026	1	6252	tags=56%, list=39%, signal=91%
REACTOME_ASSEMBLY_OF_COLLAGEN_FIBRILS_AND_OTHER_MULTIMERIC_STRUCTURES	REACTOME_ASSEMBLY_OF_COLLAGEN_FIBRILS_AND_OTHER_MULTIMERIC_STRUCTURES		47	0.188001	1.51559	0.0636943	0.188473	1	1756	tags=30%, list=11%, signal=33%
REACTOME_SEROTONIN_NEUROTRANSMITTER_RELEASE_CYCLE	REACTOME_SEROTONIN_NEUROTRANSMITTER_RELEASE_CYCLE		10	0.388636	1.4981	0.0653465	0.202714	1	4957	tags=70%, list=31%, signal=102%
REACTOME_INTERLEUKIN_10_SIGNALING	REACTOME_INTERLEUKIN_10_SIGNALING		40	0.194762	1.49284	0.0653061	0.206426	1	2079	tags=33%, list=13%, signal=37%
BIOCARTA_BTG2_PATHWAY	BIOCARTA_BTG2_PATHWAY		11	0.363848	1.49282	0.0809249	0.205273	1	4339	tags=64%, list=27%, signal=87%
REACTOME_DOPAMINE_NEUROTRANSMITTER_RELEASE_CYCLE	REACTOME_DOPAMINE_NEUROTRANSMITTER_RELEASE_CYCLE		14	0.331541	1.49153	0.0606654	0.205296	1	4957	tags=64%, list=31%, signal=93%
BIOCARTA_CARDIACEGF_PATHWAY	BIOCARTA_CARDIACEGF_PATHWAY		16	0.317958	1.48961	0.0580645	0.20589	1	3895	tags=56%, list=24%, signal=74%
REACTOME_TRIGLYCERIDE_METABOLISM	REACTOME_TRIGLYCERIDE_METABOLISM		25	0.245461	1.48826	0.0790021	0.205942	1	2464	tags=40%, list=15%, signal=47%
REACTOME_ACETYLCHOLINE_NEUROTRANSMITTER_RELEASE_CYCLE	REACTOME_ACETYLCHOLINE_NEUROTRANSMITTER_RELEASE_CYCLE		10	0.388636	1.48136	0.0772443	0.211313	1	4957	tags=70%, list=31%, signal=102%
KEGG_OLFACTORY_TRANSDUCTION	KEGG_OLFACTORY_TRANSDUCTION		23	0.26009	1.48026	0.0623742	0.211114	1	7627	tags=74%, list=48%, signal=142%
REACTOME_POSITIVE_EPIGENETIC_REGULATION_OF_RRNA_EXPRESSION	REACTOME_POSITIVE_EPIGENETIC_REGULATION_OF_RRNA_EXPRESSION		95	0.126388	1.46547	0.0810277	0.223999	1	3862	tags=37%, list=24%, signal=48%
REACTOME_SEMAPHORIN_INTERACTIONS	REACTOME_SEMAPHORIN_INTERACTIONS		57	0.163246	1.46277	0.0934959	0.22544	1	1598	tags=26%, list=10%, signal=29%
PID_A6B1_A6B4_INTEGRIN_PATHWAY	PID_A6B1_A6B4_INTEGRIN_PATHWAY		40	0.195084	1.45956	0.0770713	0.227168	1	3665	tags=43%, list=23%, signal=55%
BIOCARTA_AGR_PATHWAY	BIOCARTA_AGR_PATHWAY		26	0.236931	1.45285	0.0742188	0.232724	1	1743	tags=35%, list=11%, signal=39%
REACTOME_ANTIMICROBIAL_PEPTIDES	REACTOME_ANTIMICROBIAL_PEPTIDES		28	0.226406	1.4502	0.0833333	0.234021	1	949	tags=29%, list=6%, signal=30%
REACTOME_NETRIN_1_SIGNALING	REACTOME_NETRIN_1_SIGNALING		36	0.201347	1.44482	0.0744275	0.238347	1	6526	tags=61%, list=41%, signal=103%
REACTOME_GAP_JUNCTION_ASSEMBLY	REACTOME_GAP_JUNCTION_ASSEMBLY		16	0.297924	1.42954	0.0735294	0.253096	1	3219	tags=50%, list=20%, signal=63%
REACTOME_HS_GAG_BIOSYNTHESIS	REACTOME_HS_GAG_BIOSYNTHESIS		20	0.263196	1.42756	0.0998043	0.253875	1	10932	tags=95%, list=69%, signal=303%
REACTOME_PLASMA_LIPOPROTEIN_REMODELING	REACTOME_PLASMA_LIPOPROTEIN_REMODELING		17	0.278285	1.41621	0.10856	0.264701	1	10551	tags=94%, list=66%, signal=279%
REACTOME_SCAVENGING_BY_CLASS_A_RECEPTORS	REACTOME_SCAVENGING_BY_CLASS_A_RECEPTORS		16	0.298525	1.4134	0.0931677	0.266301	1	2215	tags=44%, list=14%, signal=51%
BIOCARTA_P53HYPOXIA_PATHWAY	BIOCARTA_P53HYPOXIA_PATHWAY		21	0.262597	1.40998	0.106029	0.268672	1	1130	tags=33%, list=7%, signal=36%
REACTOME_MYOGENESIS	REACTOME_MYOGENESIS		21	0.246654	1.39895	0.109162	0.279633	1	6687	tags=67%, list=42%, signal=115%
PID_TAP63_PATHWAY	PID_TAP63_PATHWAY		52	0.165755	1.3984	0.107943	0.278853	1	1960	tags=29%, list=12%, signal=33%
PID_NFAT_TFPATHWAY	PID_NFAT_TFPATHWAY		41	0.181395	1.39488	0.118712	0.281381	1	1001	tags=24%, list=6%, signal=26%
REACTOME_SEMA3A_PAK_DEPENDENT_AXON_REPULSION	REACTOME_SEMA3A_PAK_DEPENDENT_AXON_REPULSION		15	0.299786	1.39082	0.126789	0.284543	1	1598	tags=40%, list=10%, signal=44%
REACTOME_FCERI_MEDIATED_MAPK_ACTIVATION	REACTOME_FCERI_MEDIATED_MAPK_ACTIVATION		55	0.157497	1.38937	0.110454	0.284908	1	4734	tags=45%, list=30%, signal=64%
REACTOME_ADENYLATE_CYCLASE_INHIBITORY_PATHWAY	REACTOME_ADENYLATE_CYCLASE_INHIBITORY_PATHWAY		11	0.338879	1.38004	0.106157	0.294544	1	4736	tags=64%, list=30%, signal=91%
REACTOME_RHO_GTPASES_ACTIVATE_CIT	REACTOME_RHO_GTPASES_ACTIVATE_CIT		19	0.263075	1.38003	0.123711	0.293056	1	3355	tags=47%, list=21%, signal=60%
REACTOME_TP53_REGULATES_TRANSCRIPTION_OF_CELL_CYCLE_GENES	REACTOME_TP53_REGULATES_TRANSCRIPTION_OF_CELL_CYCLE_GENES		47	0.165749	1.37806	0.104603	0.293943	1	2109	tags=30%, list=13%, signal=34%
REACTOME_GAMMA_CARBOXYLATION_HYPUSINE_FORMATION_AND_ARYLSULFATASE_ACTIVATION	REACTOME_GAMMA_CARBOXYLATION_HYPUSINE_FORMATION_AND_ARYLSULFATASE_ACTIVATION		34	0.195453	1.37699	0.113281	0.29368	1	9531	tags=79%, list=60%, signal=198%
REACTOME_RHO_GTPASES_ACTIVATE_ROCKS	REACTOME_RHO_GTPASES_ACTIVATE_ROCKS		19	0.269126	1.37673	0.122137	0.292498	1	1584	tags=37%, list=10%, signal=41%
KEGG_HEDGEHOG_SIGNALING_PATHWAY	KEGG_HEDGEHOG_SIGNALING_PATHWAY		35	0.197871	1.37662	0.119284	0.291172	1	5495	tags=54%, list=35%, signal=83%
REACTOME_PI3K_AKT_SIGNALING_IN_CANCER	REACTOME_PI3K_AKT_SIGNALING_IN_CANCER		82	0.127253	1.36585	0.128459	0.302549	1	4776	tags=43%, list=30%, signal=61%
REACTOME_PI_3K_CASCADE:FGFR3	REACTOME_PI_3K_CASCADE:FGFR3		11	0.335449	1.36239	0.113978	0.30532	1	6237	tags=73%, list=39%, signal=120%
PID_AVB3_OPN_PATHWAY	PID_AVB3_OPN_PATHWAY		30	0.207202	1.36184	0.126812	0.304541	1	421	tags=23%, list=3%, signal=24%
REACTOME_ADRENALINE_NORADRENALINE_INHIBITS_INSULIN_SECRETION	REACTOME_ADRENALINE_NORADRENALINE_INHIBITS_INSULIN_SECRETION		22	0.246365	1.36075	0.130268	0.304478	1	4040	tags=50%, list=25%, signal=67%
KEGG_TIGHT_JUNCTION	KEGG_TIGHT_JUNCTION		103	0.112799	1.3547	0.124731	0.310619	1	3777	tags=35%, list=24%, signal=46%
REACTOME_CHAPERONE_MEDIATED_AUTOPHAGY	REACTOME_CHAPERONE_MEDIATED_AUTOPHAGY		13	0.30373	1.35407	0.12743	0.309874	1	66	tags=31%, list=0%, signal=31%
REACTOME_WNT_LIGAND_BIOGENESIS_AND_TRAFFICKING	REACTOME_WNT_LIGAND_BIOGENESIS_AND_TRAFFICKING		17	0.277245	1.35255	0.12426	0.310148	1	3080	tags=47%, list=19%, signal=58%
KEGG_ALPHA_LINOLENIC_ACID_METABOLISM	KEGG_ALPHA_LINOLENIC_ACID_METABOLISM		10	0.351858	1.34955	0.134653	0.312277	1	8724	tags=90%, list=55%, signal=199%
REACTOME_EPIGENETIC_REGULATION_OF_GENE_EXPRESSION	REACTOME_EPIGENETIC_REGULATION_OF_GENE_EXPRESSION		136	0.0978633	1.3488	0.131959	0.311637	1	1731	tags=21%, list=11%, signal=23%
REACTOME_FOXO_MEDIATED_TRANSCRIPTION_OF_CELL_CYCLE_GENES	REACTOME_FOXO_MEDIATED_TRANSCRIPTION_OF_CELL_CYCLE_GENES		15	0.289326	1.33807	0.155242	0.323454	1	2825	tags=47%, list=18%, signal=57%
PID_NECTIN_PATHWAY	PID_NECTIN_PATHWAY		29	0.209825	1.3368	0.139847	0.323479	1	7091	tags=66%, list=45%, signal=118%
REACTOME_TRANSCRIPTIONAL_REGULATION_BY_THE_AP_2_TFAP2_FAMILY_OF_TRANSCRIPTION_FACTORS	REACTOME_TRANSCRIPTIONAL_REGULATION_BY_THE_AP_2_TFAP2_FAMILY_OF_TRANSCRIPTION_FACTORS		30	0.209871	1.33674	0.156015	0.322028	1	6743	tags=63%, list=42%, signal=110%
BIOCARTA_P53_PATHWAY	BIOCARTA_P53_PATHWAY		16	0.281106	1.33564	0.145098	0.321904	1	503	tags=31%, list=3%, signal=32%
REACTOME_MET_PROMOTES_CELL_MOTILITY	REACTOME_MET_PROMOTES_CELL_MOTILITY		36	0.186682	1.32753	0.150101	0.330745	1	3665	tags=42%, list=23%, signal=54%
PID_TCR_CALCIUM_PATHWAY	PID_TCR_CALCIUM_PATHWAY		26	0.221891	1.32296	0.14375	0.334982	1	758	tags=27%, list=5%, signal=28%
REACTOME_RESPONSE_TO_METAL_IONS	REACTOME_RESPONSE_TO_METAL_IONS		11	0.332441	1.32242	0.13963	0.334083	1	499	tags=36%, list=3%, signal=38%
REACTOME_MITOTIC_PROPHASE	REACTOME_MITOTIC_PROPHASE		131	0.0980587	1.31515	0.135193	0.342263	1	1731	tags=21%, list=11%, signal=23%
REACTOME_PI_3K_CASCADE:FGFR2	REACTOME_PI_3K_CASCADE:FGFR2		13	0.300497	1.31355	0.173824	0.342851	1	6237	tags=69%, list=39%, signal=114%
PID_HNF3B_PATHWAY	PID_HNF3B_PATHWAY		29	0.205214	1.31012	0.147638	0.345657	1	2775	tags=38%, list=17%, signal=46%
REACTOME_CARBOXYTERMINAL_POST_TRANSLATIONAL_MODIFICATIONS_OF_TUBULIN	REACTOME_CARBOXYTERMINAL_POST_TRANSLATIONAL_MODIFICATIONS_OF_TUBULIN		23	0.220374	1.30969	0.135827	0.344665	1	8258	tags=74%, list=52%, signal=153%
BIOCARTA_NO1_PATHWAY	BIOCARTA_NO1_PATHWAY		21	0.236941	1.30753	0.153996	0.345885	1	9872	tags=86%, list=62%, signal=226%
REACTOME_FORMATION_OF_FIBRIN_CLOT_CLOTTING_CASCADE	REACTOME_FORMATION_OF_FIBRIN_CLOT_CLOTTING_CASCADE		23	0.22889	1.30547	0.160396	0.34701	1	3972	tags=48%, list=25%, signal=64%
REACTOME_PLASMA_LIPOPROTEIN_CLEARANCE	REACTOME_PLASMA_LIPOPROTEIN_CLEARANCE		29	0.199966	1.30046	0.150407	0.35216	1	3407	tags=41%, list=21%, signal=53%
REACTOME_PHASE_I_FUNCTIONALIZATION_OF_COMPOUNDS	REACTOME_PHASE_I_FUNCTIONALIZATION_OF_COMPOUNDS		61	0.140639	1.30028	0.164969	0.350817	1	10290	tags=79%, list=65%, signal=222%
REACTOME_DEFECTIVE_B4GALT7_CAUSES_EDS_PROGEROID_TYPE	REACTOME_DEFECTIVE_B4GALT7_CAUSES_EDS_PROGEROID_TYPE		15	0.278917	1.29715	0.179048	0.353464	1	869	tags=33%, list=5%, signal=35%
REACTOME_PRE_NOTCH_PROCESSING_IN_GOLGI	REACTOME_PRE_NOTCH_PROCESSING_IN_GOLGI		17	0.258936	1.29703	0.158416	0.352045	1	3371	tags=47%, list=21%, signal=60%
REACTOME_ARACHIDONIC_ACID_METABOLISM	REACTOME_ARACHIDONIC_ACID_METABOLISM		38	0.176153	1.29597	0.138728	0.35193	1	4321	tags=45%, list=27%, signal=61%
PID_SYNDECAN_1_PATHWAY	PID_SYNDECAN_1_PATHWAY		39	0.179915	1.29377	0.148	0.353325	1	3263	tags=38%, list=21%, signal=48%
REACTOME_BASIGIN_INTERACTIONS	REACTOME_BASIGIN_INTERACTIONS		20	0.237078	1.28931	0.167702	0.357913	1	2596	tags=40%, list=16%, signal=48%
REACTOME_REGULATION_OF_BETA_CELL_DEVELOPMENT	REACTOME_REGULATION_OF_BETA_CELL_DEVELOPMENT		25	0.213798	1.27793	0.165289	0.372011	1	2967	tags=40%, list=19%, signal=49%
REACTOME_RUNX2_REGULATES_OSTEOBLAST_DIFFERENTIATION	REACTOME_RUNX2_REGULATES_OSTEOBLAST_DIFFERENTIATION		23	0.222533	1.27506	0.183908	0.374367	1	4073	tags=48%, list=26%, signal=64%
REACTOME_P130CAS_LINKAGE_TO_MAPK_SIGNALING_FOR_INTEGRINS	REACTOME_P130CAS_LINKAGE_TO_MAPK_SIGNALING_FOR_INTEGRINS		13	0.292078	1.27017	0.184891	0.37971	1	3923	tags=54%, list=25%, signal=71%
REACTOME_TERMINATION_OF_O_GLYCAN_BIOSYNTHESIS	REACTOME_TERMINATION_OF_O_GLYCAN_BIOSYNTHESIS		13	0.291324	1.26959	0.176938	0.378901	1	3935	tags=54%, list=25%, signal=71%
BIOCARTA_TOB1_PATHWAY	BIOCARTA_TOB1_PATHWAY		19	0.237044	1.26778	0.207661	0.379772	1	419	tags=26%, list=3%, signal=27%
REACTOME_EXTRA_NUCLEAR_ESTROGEN_SIGNALING	REACTOME_EXTRA_NUCLEAR_ESTROGEN_SIGNALING		66	0.137028	1.26721	0.201183	0.379021	1	1685	tags=24%, list=11%, signal=27%
PID_IL12_STAT4_PATHWAY	PID_IL12_STAT4_PATHWAY		33	0.18611	1.26308	0.19596	0.383247	1	419	tags=21%, list=3%, signal=22%
PID_CIRCADIAN_PATHWAY	PID_CIRCADIAN_PATHWAY		15	0.269959	1.25752	0.171779	0.389586	1	10558	tags=93%, list=66%, signal=277%
KEGG_STEROID_HORMONE_BIOSYNTHESIS	KEGG_STEROID_HORMONE_BIOSYNTHESIS		20	0.234271	1.25324	0.208494	0.394162	1	9005	tags=80%, list=57%, signal=184%
REACTOME_DISEASES_OF_GLYCOSYLATION	REACTOME_DISEASES_OF_GLYCOSYLATION		118	0.0970077	1.25316	0.203156	0.392646	1	3456	tags=31%, list=22%, signal=40%
PID_RXR_VDR_PATHWAY	PID_RXR_VDR_PATHWAY		24	0.21414	1.25276	0.178161	0.39171	1	11845	tags=96%, list=74%, signal=374%
REACTOME_NEUREXINS_AND_NEUROLIGINS	REACTOME_NEUREXINS_AND_NEUROLIGINS		32	0.189098	1.25111	0.20122	0.392575	1	9924	tags=81%, list=62%, signal=215%
REACTOME_SURFACTANT_METABOLISM	REACTOME_SURFACTANT_METABOLISM		16	0.258639	1.25059	0.185687	0.39167	1	2849	tags=44%, list=18%, signal=53%
REACTOME_ACYL_CHAIN_REMODELLING_OF_PS	REACTOME_ACYL_CHAIN_REMODELLING_OF_PS		14	0.27848	1.24739	0.208015	0.394857	1	6937	tags=71%, list=44%, signal=127%
REACTOME_DECTIN_2_FAMILY	REACTOME_DECTIN_2_FAMILY		14	0.279361	1.24718	0.201536	0.393538	1	2377	tags=43%, list=15%, signal=50%
PID_AVB3_INTEGRIN_PATHWAY	PID_AVB3_INTEGRIN_PATHWAY		66	0.128547	1.24697	0.207819	0.392239	1	614	tags=17%, list=4%, signal=17%
REACTOME_THE_ACTIVATION_OF_ARYLSULFATASES	REACTOME_THE_ACTIVATION_OF_ARYLSULFATASES		11	0.310223	1.24551	0.189796	0.392845	1	9531	tags=91%, list=60%, signal=227%
REACTOME_COMMON_PATHWAY_OF_FIBRIN_CLOT_FORMATION	REACTOME_COMMON_PATHWAY_OF_FIBRIN_CLOT_FORMATION		13	0.288996	1.24423	0.203883	0.393174	1	3972	tags=54%, list=25%, signal=72%
REACTOME_DOWNSTREAM_SIGNALING_OF_ACTIVATED_FGFR4	REACTOME_DOWNSTREAM_SIGNALING_OF_ACTIVATED_FGFR4		19	0.23981	1.24393	0.206061	0.392088	1	6237	tags=63%, list=39%, signal=104%
BIOCARTA_MTA3_PATHWAY	BIOCARTA_MTA3_PATHWAY		15	0.265392	1.24026	0.218	0.395922	1	1084	tags=33%, list=7%, signal=36%
PID_PS1_PATHWAY	PID_PS1_PATHWAY		40	0.162817	1.23839	0.195833	0.397097	1	2586	tags=33%, list=16%, signal=39%
KEGG_COMPLEMENT_AND_COAGULATION_CASCADES	KEGG_COMPLEMENT_AND_COAGULATION_CASCADES		47	0.155012	1.23744	0.196498	0.396887	1	3972	tags=40%, list=25%, signal=54%
REACTOME_CHROMOSOME_MAINTENANCE	REACTOME_CHROMOSOME_MAINTENANCE		100	0.101974	1.23314	0.206383	0.401448	1	1728	tags=21%, list=11%, signal=23%
REACTOME_NUCLEAR_RECEPTOR_TRANSCRIPTION_PATHWAY	REACTOME_NUCLEAR_RECEPTOR_TRANSCRIPTION_PATHWAY		42	0.159546	1.2313	0.210526	0.40234	1	6938	tags=60%, list=44%, signal=105%
KEGG_NOTCH_SIGNALING_PATHWAY	KEGG_NOTCH_SIGNALING_PATHWAY		45	0.153289	1.23074	0.217742	0.401521	1	2517	tags=31%, list=16%, signal=37%
PID_INTEGRIN_A9B1_PATHWAY	PID_INTEGRIN_A9B1_PATHWAY		20	0.229246	1.22875	0.196998	0.402777	1	3516	tags=45%, list=22%, signal=58%
REACTOME_NONHOMOLOGOUS_END_JOINING_NHEJ	REACTOME_NONHOMOLOGOUS_END_JOINING_NHEJ		64	0.130444	1.22338	0.209213	0.409081	1	1661	tags=23%, list=10%, signal=26%
REACTOME_HYALURONAN_METABOLISM	REACTOME_HYALURONAN_METABOLISM		16	0.252863	1.22024	0.227273	0.412036	1	7913	tags=75%, list=50%, signal=149%
REACTOME_ACYL_CHAIN_REMODELLING_OF_PE	REACTOME_ACYL_CHAIN_REMODELLING_OF_PE		16	0.251703	1.21922	0.232604	0.411842	1	6937	tags=69%, list=44%, signal=122%
PID_REG_GR_PATHWAY	PID_REG_GR_PATHWAY		74	0.121626	1.21766	0.216162	0.412662	1	1083	tags=19%, list=7%, signal=20%
BIOCARTA_AHSP_PATHWAY	BIOCARTA_AHSP_PATHWAY		10	0.318181	1.21516	0.230769	0.414646	1	1304	tags=40%, list=8%, signal=44%
REACTOME_FRS_MEDIATED_FGFR4_SIGNALING	REACTOME_FRS_MEDIATED_FGFR4_SIGNALING		14	0.271435	1.21482	0.206413	0.413551	1	4776	tags=57%, list=30%, signal=82%
KEGG_RETINOL_METABOLISM	KEGG_RETINOL_METABOLISM		20	0.223463	1.21456	0.214141	0.412397	1	5199	tags=55%, list=33%, signal=82%
REACTOME_SIGNALING_BY_EGFR_IN_CANCER	REACTOME_SIGNALING_BY_EGFR_IN_CANCER		22	0.212511	1.21266	0.211538	0.413517	1	1685	tags=32%, list=11%, signal=36%
REACTOME_ABC_TRANSPORTERS_IN_LIPID_HOMEOSTASIS	REACTOME_ABC_TRANSPORTERS_IN_LIPID_HOMEOSTASIS		15	0.25799	1.20593	0.237705	0.421956	1	11809	tags=100%, list=74%, signal=388%
REACTOME_INTEGRATION_OF_ENERGY_METABOLISM	REACTOME_INTEGRATION_OF_ENERGY_METABOLISM		85	0.11173	1.20395	0.232143	0.423167	1	10398	tags=76%, list=65%, signal=220%
KEGG_MAPK_SIGNALING_PATHWAY	KEGG_MAPK_SIGNALING_PATHWAY		217	0.0702097	1.18947	0.236735	0.443633	1	2050	tags=20%, list=13%, signal=22%
PID_FGF_PATHWAY	PID_FGF_PATHWAY		47	0.14701	1.18851	0.264479	0.443456	1	4776	tags=45%, list=30%, signal=64%
REACTOME_SHC_MEDIATED_CASCADE:FGFR4	REACTOME_SHC_MEDIATED_CASCADE:FGFR4		12	0.283315	1.18659	0.253259	0.444783	1	4776	tags=58%, list=30%, signal=83%
REACTOME_TRYPTOPHAN_CATABOLISM	REACTOME_TRYPTOPHAN_CATABOLISM		11	0.296106	1.18652	0.246377	0.443279	1	8309	tags=82%, list=52%, signal=171%
REACTOME_PKA_ACTIVATION_IN_GLUCAGON_SIGNALLING	REACTOME_PKA_ACTIVATION_IN_GLUCAGON_SIGNALLING		14	0.259043	1.18372	0.237705	0.445865	1	7246	tags=71%, list=46%, signal=131%
REACTOME_DEFECTIVE_EXT2_CAUSES_EXOSTOSES_2	REACTOME_DEFECTIVE_EXT2_CAUSES_EXOSTOSES_2		12	0.278865	1.18358	0.242754	0.444448	1	869	tags=33%, list=5%, signal=35%
REACTOME_SIGNALING_BY_NOTCH2	REACTOME_SIGNALING_BY_NOTCH2		31	0.1768	1.18048	0.257606	0.447594	1	2324	tags=32%, list=15%, signal=38%
KEGG_TASTE_TRANSDUCTION	KEGG_TASTE_TRANSDUCTION		16	0.252017	1.17932	0.244898	0.447707	1	6932	tags=69%, list=44%, signal=122%
KEGG_ALDOSTERONE_REGULATED_SODIUM_REABSORPTION	KEGG_ALDOSTERONE_REGULATED_SODIUM_REABSORPTION		30	0.178803	1.17512	0.223849	0.452586	1	872	tags=23%, list=5%, signal=25%
REACTOME_SIGNALING_BY_BMP	REACTOME_SIGNALING_BY_BMP		21	0.212251	1.16896	0.261663	0.460237	1	11022	tags=90%, list=69%, signal=294%
PID_INTEGRIN3_PATHWAY	PID_INTEGRIN3_PATHWAY		36	0.165832	1.16463	0.265263	0.465556	1	3996	tags=42%, list=25%, signal=56%
REACTOME_METALLOPROTEASE_DUBS	REACTOME_METALLOPROTEASE_DUBS		35	0.166251	1.16159	0.288499	0.468772	1	3724	tags=40%, list=23%, signal=52%
REACTOME_CYTOCHROME_P450_ARRANGED_BY_SUBSTRATE_TYPE	REACTOME_CYTOCHROME_P450_ARRANGED_BY_SUBSTRATE_TYPE		30	0.174542	1.15913	0.243011	0.471061	1	11547	tags=90%, list=73%, signal=328%
REACTOME_G_ALPHA_Q_SIGNALLING_EVENTS	REACTOME_G_ALPHA_Q_SIGNALLING_EVENTS		124	0.0893696	1.15894	0.235887	0.469672	1	10778	tags=77%, list=68%, signal=236%
REACTOME_NCAM1_INTERACTIONS	REACTOME_NCAM1_INTERACTIONS		26	0.18756	1.15818	0.27907	0.469169	1	6811	tags=62%, list=43%, signal=107%
REACTOME_RUNX3_REGULATES_P14_ARF	REACTOME_RUNX3_REGULATES_P14_ARF		10	0.295478	1.1551	0.272201	0.472415	1	1665	tags=40%, list=10%, signal=45%
REACTOME_TRP_CHANNELS	REACTOME_TRP_CHANNELS		17	0.231667	1.14812	0.266272	0.481778	1	10356	tags=88%, list=65%, signal=252%
REACTOME_GENE_SILENCING_BY_RNA	REACTOME_GENE_SILENCING_BY_RNA		116	0.0915529	1.14556	0.266094	0.484406	1	2805	tags=27%, list=18%, signal=32%
KEGG_RENIN_ANGIOTENSIN_SYSTEM	KEGG_RENIN_ANGIOTENSIN_SYSTEM		10	0.296384	1.14529	0.273408	0.483163	1	8015	tags=80%, list=50%, signal=161%
BIOCARTA_PPARA_PATHWAY	BIOCARTA_PPARA_PATHWAY		47	0.138947	1.14331	0.262473	0.484584	1	503	tags=17%, list=3%, signal=18%
REACTOME_GLUCAGON_LIKE_PEPTIDE_1_GLP1_REGULATES_INSULIN_SECRETION	REACTOME_GLUCAGON_LIKE_PEPTIDE_1_GLP1_REGULATES_INSULIN_SECRETION		32	0.172756	1.14287	0.303609	0.483617	1	2228	tags=31%, list=14%, signal=36%
REACTOME_ANTIGEN_ACTIVATES_B_CELL_RECEPTOR_BCR_LEADING_TO_GENERATION_OF_SECOND_MESSENGERS	REACTOME_ANTIGEN_ACTIVATES_B_CELL_RECEPTOR_BCR_LEADING_TO_GENERATION_OF_SECOND_MESSENGERS		54	0.134799	1.13961	0.284314	0.487223	1	5817	tags=50%, list=37%, signal=79%
BIOCARTA_TH1TH2_PATHWAY	BIOCARTA_TH1TH2_PATHWAY		18	0.220827	1.13704	0.285714	0.489722	1	2677	tags=39%, list=17%, signal=47%
REACTOME_GLUCAGON_SIGNALING_IN_METABOLIC_REGULATION	REACTOME_GLUCAGON_SIGNALING_IN_METABOLIC_REGULATION		26	0.184226	1.13477	0.294118	0.491751	1	6252	tags=58%, list=39%, signal=95%
REACTOME_AFLATOXIN_ACTIVATION_AND_DETOXIFICATION	REACTOME_AFLATOXIN_ACTIVATION_AND_DETOXIFICATION		14	0.255646	1.12973	0.299256	0.498306	1	5027	tags=57%, list=32%, signal=83%
BIOCARTA_CYTOKINE_PATHWAY	BIOCARTA_CYTOKINE_PATHWAY		14	0.251179	1.12953	0.289796	0.496981	1	552	tags=29%, list=3%, signal=30%
REACTOME_GLUCAGON_TYPE_LIGAND_RECEPTORS	REACTOME_GLUCAGON_TYPE_LIGAND_RECEPTORS		21	0.204531	1.12934	0.300203	0.495606	1	10387	tags=86%, list=65%, signal=247%
REACTOME_GLYCEROPHOSPHOLIPID_BIOSYNTHESIS	REACTOME_GLYCEROPHOSPHOLIPID_BIOSYNTHESIS		100	0.0994289	1.12907	0.300813	0.49437	1	4314	tags=37%, list=27%, signal=50%
PID_INTEGRIN_A4B1_PATHWAY	PID_INTEGRIN_A4B1_PATHWAY		32	0.167096	1.12872	0.305051	0.493258	1	329	tags=19%, list=2%, signal=19%
REACTOME_FCERI_MEDIATED_CAPLUS2_MOBILIZATION	REACTOME_FCERI_MEDIATED_CAPLUS2_MOBILIZATION		54	0.12877	1.12798	0.286902	0.492814	1	4734	tags=43%, list=30%, signal=60%
PID_WNT_CANONICAL_PATHWAY	PID_WNT_CANONICAL_PATHWAY		19	0.214199	1.12605	0.2751	0.494284	1	6644	tags=63%, list=42%, signal=108%
REACTOME_O_LINKED_GLYCOSYLATION_OF_MUCINS	REACTOME_O_LINKED_GLYCOSYLATION_OF_MUCINS		40	0.152112	1.12548	0.31087	0.493562	1	4347	tags=43%, list=27%, signal=58%
REACTOME_PLASMA_LIPOPROTEIN_ASSEMBLY_REMODELING_AND_CLEARANCE	REACTOME_PLASMA_LIPOPROTEIN_ASSEMBLY_REMODELING_AND_CLEARANCE		53	0.13053	1.12509	0.304519	0.492592	1	3633	tags=36%, list=23%, signal=46%
REACTOME_DOWNSTREAM_SIGNALING_OF_ACTIVATED_FGFR3	REACTOME_DOWNSTREAM_SIGNALING_OF_ACTIVATED_FGFR3		18	0.219303	1.11965	0.302041	0.499774	1	6237	tags=61%, list=39%, signal=100%
REACTOME_DOWNSTREAM_SIGNALING_OF_ACTIVATED_FGFR2	REACTOME_DOWNSTREAM_SIGNALING_OF_ACTIVATED_FGFR2		20	0.208206	1.11875	0.281746	0.499591	1	6237	tags=60%, list=39%, signal=99%
REACTOME_METABOLISM_OF_ANGIOTENSINOGEN_TO_ANGIOTENSINS	REACTOME_METABOLISM_OF_ANGIOTENSINOGEN_TO_ANGIOTENSINS		12	0.262427	1.11535	0.317328	0.50339	1	6434	tags=67%, list=40%, signal=112%
REACTOME_LONG_TERM_POTENTIATION	REACTOME_LONG_TERM_POTENTIATION		10	0.289221	1.1141	0.333996	0.503769	1	9720	tags=90%, list=61%, signal=231%
REACTOME_IL_6_TYPE_CYTOKINE_RECEPTOR_LIGAND_INTERACTIONS	REACTOME_IL_6_TYPE_CYTOKINE_RECEPTOR_LIGAND_INTERACTIONS		12	0.264304	1.11337	0.313373	0.503262	1	9056	tags=83%, list=57%, signal=193%
REACTOME_PI3K_EVENTS_IN_ERBB2_SIGNALING	REACTOME_PI3K_EVENTS_IN_ERBB2_SIGNALING		11	0.286924	1.11293	0.301556	0.502382	1	8455	tags=82%, list=53%, signal=174%
REACTOME_SYNTHESIS_OF_PA	REACTOME_SYNTHESIS_OF_PA		31	0.167614	1.11158	0.335984	0.502974	1	10682	tags=84%, list=67%, signal=255%
REACTOME_GABA_SYNTHESIS_RELEASE_REUPTAKE_AND_DEGRADATION	REACTOME_GABA_SYNTHESIS_RELEASE_REUPTAKE_AND_DEGRADATION		10	0.288573	1.11024	0.32	0.503463	1	4957	tags=60%, list=31%, signal=87%
REACTOME_SIGNALING_BY_NOTCH1	REACTOME_SIGNALING_BY_NOTCH1		70	0.112221	1.10991	0.328125	0.502378	1	2540	tags=27%, list=16%, signal=32%
BIOCARTA_TID_PATHWAY	BIOCARTA_TID_PATHWAY		18	0.216234	1.10811	0.330578	0.5037	1	2750	tags=39%, list=17%, signal=47%
REACTOME_BLOOD_GROUP_SYSTEMS_BIOSYNTHESIS	REACTOME_BLOOD_GROUP_SYSTEMS_BIOSYNTHESIS		12	0.262286	1.10561	0.342256	0.506154	1	10414	tags=92%, list=65%, signal=265%
KEGG_CIRCADIAN_RHYTHM_MAMMAL	KEGG_CIRCADIAN_RHYTHM_MAMMAL		13	0.25966	1.10244	0.312621	0.509746	1	10558	tags=92%, list=66%, signal=274%
KEGG_PPAR_SIGNALING_PATHWAY	KEGG_PPAR_SIGNALING_PATHWAY		51	0.131376	1.10209	0.314928	0.508633	1	3843	tags=37%, list=24%, signal=49%
REACTOME_RUNX2_REGULATES_BONE_DEVELOPMENT	REACTOME_RUNX2_REGULATES_BONE_DEVELOPMENT		29	0.171333	1.1016	0.324219	0.507769	1	8251	tags=69%, list=52%, signal=143%
REACTOME_AQUAPORIN_MEDIATED_TRANSPORT	REACTOME_AQUAPORIN_MEDIATED_TRANSPORT		33	0.157153	1.09892	0.322068	0.510417	1	4736	tags=45%, list=30%, signal=65%
BIOCARTA_41BB_PATHWAY	BIOCARTA_41BB_PATHWAY		18	0.21492	1.09822	0.333333	0.509958	1	1003	tags=28%, list=6%, signal=30%
REACTOME_FRS_MEDIATED_FGFR2_SIGNALING	REACTOME_FRS_MEDIATED_FGFR2_SIGNALING		15	0.23395	1.09631	0.321569	0.511505	1	4766	tags=53%, list=30%, signal=76%
KEGG_MELANOGENESIS	KEGG_MELANOGENESIS		76	0.106882	1.08996	0.332677	0.520429	1	9193	tags=68%, list=58%, signal=161%
REACTOME_G2_M_DNA_DAMAGE_CHECKPOINT	REACTOME_G2_M_DNA_DAMAGE_CHECKPOINT		89	0.0983412	1.08782	0.350598	0.522266	1	1661	tags=20%, list=10%, signal=22%
REACTOME_SIGNALING_BY_EGFR	REACTOME_SIGNALING_BY_EGFR		45	0.138531	1.0824	0.337278	0.529645	1	2044	tags=27%, list=13%, signal=31%
REACTOME_NOTCH4_ACTIVATION_AND_TRANSMISSION_OF_SIGNAL_TO_THE_NUCLEUS	REACTOME_NOTCH4_ACTIVATION_AND_TRANSMISSION_OF_SIGNAL_TO_THE_NUCLEUS		11	0.270366	1.07873	0.340594	0.534118	1	1486	tags=36%, list=9%, signal=40%
REACTOME_INWARDLY_RECTIFYING_KPLUS_CHANNELS	REACTOME_INWARDLY_RECTIFYING_KPLUS_CHANNELS		16	0.222342	1.07641	0.360324	0.536353	1	10387	tags=88%, list=65%, signal=252%
KEGG_GLYCOSPHINGOLIPID_BIOSYNTHESIS_LACTO_AND_NEOLACTO_SERIES	KEGG_GLYCOSPHINGOLIPID_BIOSYNTHESIS_LACTO_AND_NEOLACTO_SERIES		19	0.206387	1.07171	0.369295	0.542502	1	8443	tags=74%, list=53%, signal=157%
REACTOME_NEGATIVE_REGULATION_OF_THE_PI3K_AKT_NETWORK	REACTOME_NEGATIVE_REGULATION_OF_THE_PI3K_AKT_NETWORK		91	0.0959205	1.06899	0.349904	0.545428	1	4776	tags=40%, list=30%, signal=56%
REACTOME_ACTIVATION_OF_KAINATE_RECEPTORS_UPON_GLUTAMATE_BINDING	REACTOME_ACTIVATION_OF_KAINATE_RECEPTORS_UPON_GLUTAMATE_BINDING		21	0.194777	1.06632	0.362205	0.548342	1	10542	tags=86%, list=66%, signal=254%
REACTOME_PROCESSING_OF_DNA_DOUBLE_STRAND_BREAK_ENDS	REACTOME_PROCESSING_OF_DNA_DOUBLE_STRAND_BREAK_ENDS		90	0.0960875	1.05546	0.378788	0.56487	1	1661	tags=20%, list=10%, signal=22%
REACTOME_PRESYNAPTIC_FUNCTION_OF_KAINATE_RECEPTORS	REACTOME_PRESYNAPTIC_FUNCTION_OF_KAINATE_RECEPTORS		16	0.222342	1.05315	0.390196	0.567113	1	10387	tags=88%, list=65%, signal=252%
REACTOME_FRS_MEDIATED_FGFR3_SIGNALING	REACTOME_FRS_MEDIATED_FGFR3_SIGNALING		13	0.239053	1.03775	0.398095	0.592222	1	4766	tags=54%, list=30%, signal=77%
BIOCARTA_MCALPAIN_PATHWAY	BIOCARTA_MCALPAIN_PATHWAY		15	0.217833	1.03645	0.379921	0.592629	1	1840	tags=33%, list=12%, signal=38%
REACTOME_TRANSPORT_OF_BILE_SALTS_AND_ORGANIC_ACIDS_METAL_IONS_AND_AMINE_COMPOUNDS	REACTOME_TRANSPORT_OF_BILE_SALTS_AND_ORGANIC_ACIDS_METAL_IONS_AND_AMINE_COMPOUNDS		44	0.13081	1.03606	0.383984	0.59151	1	7687	tags=61%, list=48%, signal=118%
REACTOME_SHC_MEDIATED_CASCADE:FGFR2	REACTOME_SHC_MEDIATED_CASCADE:FGFR2		13	0.239053	1.03566	0.395626	0.590422	1	4766	tags=54%, list=30%, signal=77%
REACTOME_G_BETA:GAMMA_SIGNALLING_THROUGH_CDC42	REACTOME_G_BETA:GAMMA_SIGNALLING_THROUGH_CDC42		16	0.213098	1.03339	0.408284	0.59263	1	1584	tags=31%, list=10%, signal=35%
REACTOME_ENOS_ACTIVATION	REACTOME_ENOS_ACTIVATION		11	0.258731	1.03228	0.399202	0.592822	1	1671	tags=36%, list=11%, signal=41%
REACTOME_COBALAMIN_CBL_VITAMIN_B12_TRANSPORT_AND_METABOLISM	REACTOME_COBALAMIN_CBL_VITAMIN_B12_TRANSPORT_AND_METABOLISM		19	0.201465	1.03193	0.406883	0.591606	1	147	tags=21%, list=1%, signal=21%
REACTOME_HS_GAG_DEGRADATION	REACTOME_HS_GAG_DEGRADATION		19	0.191453	1.03117	0.398821	0.591203	1	12030	tags=95%, list=76%, signal=388%
REACTOME_BIOTIN_TRANSPORT_AND_METABOLISM	REACTOME_BIOTIN_TRANSPORT_AND_METABOLISM		11	0.25538	1.03031	0.388446	0.590926	1	10403	tags=91%, list=65%, signal=262%
REACTOME_SYNAPTIC_ADHESION_LIKE_MOLECULES	REACTOME_SYNAPTIC_ADHESION_LIKE_MOLECULES		12	0.246279	1.02594	0.423228	0.596851	1	2713	tags=42%, list=17%, signal=50%
BIOCARTA_ETS_PATHWAY	BIOCARTA_ETS_PATHWAY		17	0.205842	1.02298	0.40748	0.600299	1	2343	tags=35%, list=15%, signal=41%
KEGG_ABC_TRANSPORTERS	KEGG_ABC_TRANSPORTERS		31	0.157051	1.01949	0.407555	0.604733	1	11363	tags=87%, list=71%, signal=304%
REACTOME_GLYCOSAMINOGLYCAN_METABOLISM	REACTOME_GLYCOSAMINOGLYCAN_METABOLISM		99	0.0874269	1.01728	0.402778	0.606774	1	12599	tags=88%, list=79%, signal=420%
REACTOME_HATS_ACETYLATE_HISTONES	REACTOME_HATS_ACETYLATE_HISTONES		130	0.0776216	1.01309	0.450207	0.61245	1	2813	tags=25%, list=18%, signal=31%
BIOCARTA_RANKL_PATHWAY	BIOCARTA_RANKL_PATHWAY		12	0.243889	1.00795	0.429719	0.61992	1	2751	tags=42%, list=17%, signal=50%
REACTOME_GABA_RECEPTOR_ACTIVATION	REACTOME_GABA_RECEPTOR_ACTIVATION		26	0.166918	1.00528	0.428016	0.622759	1	5303	tags=50%, list=33%, signal=75%
REACTOME_PI_3K_CASCADE:FGFR1	REACTOME_PI_3K_CASCADE:FGFR1		11	0.244477	1.00429	0.437372	0.622678	1	6237	tags=64%, list=39%, signal=105%
REACTOME_A_TETRASACCHARIDE_LINKER_SEQUENCE_IS_REQUIRED_FOR_GAG_SYNTHESIS	REACTOME_A_TETRASACCHARIDE_LINKER_SEQUENCE_IS_REQUIRED_FOR_GAG_SYNTHESIS		21	0.183659	1.00219	0.457944	0.624788	1	869	tags=24%, list=5%, signal=25%
REACTOME_METAL_ION_SLC_TRANSPORTERS	REACTOME_METAL_ION_SLC_TRANSPORTERS		23	0.173366	0.998223	0.462891	0.630086	1	11772	tags=91%, list=74%, signal=350%
REACTOME_COLLAGEN_FORMATION	REACTOME_COLLAGEN_FORMATION		71	0.0999093	0.996865	0.428	0.630756	1	4243	tags=37%, list=27%, signal=50%
REACTOME_SHC_MEDIATED_CASCADE:FGFR3	REACTOME_SHC_MEDIATED_CASCADE:FGFR3		11	0.246021	0.987759	0.46888	0.645607	1	4766	tags=55%, list=30%, signal=78%
KEGG_PHENYLALANINE_METABOLISM	KEGG_PHENYLALANINE_METABOLISM		12	0.232619	0.982223	0.498054	0.653796	1	5582	tags=58%, list=35%, signal=90%
REACTOME_SHC1_EVENTS_IN_EGFR_SIGNALING	REACTOME_SHC1_EVENTS_IN_EGFR_SIGNALING		12	0.227541	0.975688	0.448141	0.663807	1	1685	tags=33%, list=11%, signal=37%
REACTOME_SYNTHESIS_OF_IP3_AND_IP4_IN_THE_CYTOSOL	REACTOME_SYNTHESIS_OF_IP3_AND_IP4_IN_THE_CYTOSOL		21	0.172142	0.97507	0.451677	0.663039	1	10144	tags=81%, list=64%, signal=223%
REACTOME_SYNTHESIS_OF_PC	REACTOME_SYNTHESIS_OF_PC		22	0.174309	0.970715	0.467871	0.66925	1	2292	tags=32%, list=14%, signal=37%
REACTOME_DEACTIVATION_OF_THE_BETA_CATENIN_TRANSACTIVATING_COMPLEX	REACTOME_DEACTIVATION_OF_THE_BETA_CATENIN_TRANSACTIVATING_COMPLEX		39	0.131666	0.969437	0.44664	0.669664	1	1173	tags=21%, list=7%, signal=22%
REACTOME_CELLULAR_HEXOSE_TRANSPORT	REACTOME_CELLULAR_HEXOSE_TRANSPORT		11	0.238085	0.968418	0.477137	0.66962	1	10678	tags=91%, list=67%, signal=276%
REACTOME_SYNTHESIS_OF_LEUKOTRIENES_LT_AND_EOXINS_EX	REACTOME_SYNTHESIS_OF_LEUKOTRIENES_LT_AND_EOXINS_EX		14	0.215544	0.968242	0.458753	0.668048	1	2255	tags=36%, list=14%, signal=42%
REACTOME_POST_TRANSLATIONAL_MODIFICATION:_SYNTHESIS_OF_GPI_ANCHORED_PROTEINS	REACTOME_POST_TRANSLATIONAL_MODIFICATION:_SYNTHESIS_OF_GPI_ANCHORED_PROTEINS		60	0.104759	0.966689	0.46875	0.668983	1	12128	tags=87%, list=76%, signal=363%
BIOCARTA_TALL1_PATHWAY	BIOCARTA_TALL1_PATHWAY		14	0.210637	0.963349	0.482759	0.673164	1	11425	tags=93%, list=72%, signal=329%
PID_INTEGRIN_CS_PATHWAY	PID_INTEGRIN_CS_PATHWAY		23	0.167187	0.961693	0.488798	0.674338	1	2877	tags=35%, list=18%, signal=42%
BIOCARTA_PS1_PATHWAY	BIOCARTA_PS1_PATHWAY		13	0.222205	0.961661	0.483101	0.672525	1	2586	tags=38%, list=16%, signal=46%
REACTOME_SHC1_EVENTS_IN_ERBB2_SIGNALING	REACTOME_SHC1_EVENTS_IN_ERBB2_SIGNALING		17	0.187067	0.961207	0.478958	0.671418	1	9193	tags=76%, list=58%, signal=181%
REACTOME_OTHER_SEMAPHORIN_INTERACTIONS	REACTOME_OTHER_SEMAPHORIN_INTERACTIONS		17	0.195993	0.958859	0.481876	0.673897	1	10923	tags=88%, list=69%, signal=281%
REACTOME_ECM_PROTEOGLYCANS	REACTOME_ECM_PROTEOGLYCANS		53	0.110995	0.956676	0.479371	0.675994	1	4243	tags=38%, list=27%, signal=51%
KEGG_NITROGEN_METABOLISM	KEGG_NITROGEN_METABOLISM		14	0.216676	0.956622	0.505071	0.674226	1	6783	tags=64%, list=43%, signal=112%
BIOCARTA_CFTR_PATHWAY	BIOCARTA_CFTR_PATHWAY		10	0.250192	0.956055	0.511719	0.673403	1	794	tags=30%, list=5%, signal=32%
REACTOME_SEMA3A_PLEXIN_REPULSION_SIGNALING_BY_INHIBITING_INTEGRIN_ADHESION	REACTOME_SEMA3A_PLEXIN_REPULSION_SIGNALING_BY_INHIBITING_INTEGRIN_ADHESION		13	0.217526	0.955255	0.484064	0.672968	1	8780	tags=77%, list=55%, signal=171%
REACTOME_GRB2:SOS_PROVIDES_LINKAGE_TO_MAPK_SIGNALING_FOR_INTEGRINS	REACTOME_GRB2:SOS_PROVIDES_LINKAGE_TO_MAPK_SIGNALING_FOR_INTEGRINS		13	0.215092	0.954134	0.497967	0.673127	1	3923	tags=46%, list=25%, signal=61%
REACTOME_ION_CHANNEL_TRANSPORT	REACTOME_ION_CHANNEL_TRANSPORT		121	0.0756625	0.953527	0.484127	0.672393	1	8009	tags=58%, list=50%, signal=116%
REACTOME_TP53_REGULATES_TRANSCRIPTION_OF_SEVERAL_ADDITIONAL_CELL_DEATH_GENES_WHOSE_SPECIFIC_ROLES_IN_P53_DEPENDENT_APOPTOSIS_REMAIN_UNCERTAIN	REACTOME_TP53_REGULATES_TRANSCRIPTION_OF_SEVERAL_ADDITIONAL_CELL_DEATH_GENES_WHOSE_SPECIFIC_ROLES_IN_P53_DEPENDENT_APOPTOSIS_REMAIN_UNCERTAIN		14	0.208404	0.952895	0.51797	0.671644	1	12597	tags=100%, list=79%, signal=480%
REACTOME_G_ALPHA_12_13_SIGNALLING_EVENTS	REACTOME_G_ALPHA_12_13_SIGNALLING_EVENTS		67	0.097939	0.952488	0.477228	0.67055	1	11746	tags=84%, list=74%, signal=318%
PID_EPHRINB_REV_PATHWAY	PID_EPHRINB_REV_PATHWAY		27	0.152294	0.95129	0.487395	0.670826	1	7598	tags=63%, list=48%, signal=120%
REACTOME_TP53_REGULATES_TRANSCRIPTION_OF_GENES_INVOLVED_IN_G1_CELL_CYCLE_ARREST	REACTOME_TP53_REGULATES_TRANSCRIPTION_OF_GENES_INVOLVED_IN_G1_CELL_CYCLE_ARREST		13	0.217454	0.951193	0.474308	0.669173	1	11229	tags=92%, list=71%, signal=313%
PID_LPA4_PATHWAY	PID_LPA4_PATHWAY		12	0.22732	0.950628	0.483083	0.668366	1	9644	tags=83%, list=61%, signal=211%
REACTOME_SIGNALING_BY_VEGF	REACTOME_SIGNALING_BY_VEGF		101	0.0826792	0.947265	0.491968	0.672582	1	1685	tags=19%, list=11%, signal=21%
REACTOME_RAS_ACTIVATION_UPON_CA2PLUS_INFLUX_THROUGH_NMDA_RECEPTOR	REACTOME_RAS_ACTIVATION_UPON_CA2PLUS_INFLUX_THROUGH_NMDA_RECEPTOR		12	0.22254	0.946444	0.515686	0.672282	1	9720	tags=83%, list=61%, signal=214%
KEGG_WNT_SIGNALING_PATHWAY	KEGG_WNT_SIGNALING_PATHWAY		124	0.0733183	0.942511	0.483559	0.677402	1	9235	tags=65%, list=58%, signal=154%
REACTOME_HEPARAN_SULFATE_HEPARIN_HS_GAG_METABOLISM	REACTOME_HEPARAN_SULFATE_HEPARIN_HS_GAG_METABOLISM		40	0.124687	0.938182	0.529167	0.683195	1	12340	tags=90%, list=78%, signal=400%
REACTOME_SIGNALING_BY_NOTCH1_IN_CANCER	REACTOME_SIGNALING_BY_NOTCH1_IN_CANCER		57	0.103829	0.937484	0.52	0.682701	1	2540	tags=26%, list=16%, signal=31%
REACTOME_DCC_MEDIATED_ATTRACTIVE_SIGNALING	REACTOME_DCC_MEDIATED_ATTRACTIVE_SIGNALING		11	0.233665	0.934821	0.517103	0.68559	1	3516	tags=45%, list=22%, signal=58%
REACTOME_GLUTATHIONE_SYNTHESIS_AND_RECYCLING	REACTOME_GLUTATHIONE_SYNTHESIS_AND_RECYCLING		10	0.246922	0.93437	0.519608	0.684592	1	846	tags=30%, list=5%, signal=32%
PID_INTEGRIN5_PATHWAY	PID_INTEGRIN5_PATHWAY		16	0.194314	0.934328	0.512658	0.682857	1	2877	tags=38%, list=18%, signal=46%
REACTOME_VASOPRESSIN_REGULATES_RENAL_WATER_HOMEOSTASIS_VIA_AQUAPORINS	REACTOME_VASOPRESSIN_REGULATES_RENAL_WATER_HOMEOSTASIS_VIA_AQUAPORINS		32	0.140063	0.930051	0.534749	0.688591	1	4736	tags=44%, list=30%, signal=62%
REACTOME_SIGNALING_BY_LIGAND_RESPONSIVE_EGFR_VARIANTS_IN_CANCER	REACTOME_SIGNALING_BY_LIGAND_RESPONSIVE_EGFR_VARIANTS_IN_CANCER		17	0.188354	0.928606	0.517442	0.68941	1	1685	tags=29%, list=11%, signal=33%
REACTOME_ASSEMBLY_OF_ACTIVE_LPL_AND_LIPC_LIPASE_COMPLEXES	REACTOME_ASSEMBLY_OF_ACTIVE_LPL_AND_LIPC_LIPASE_COMPLEXES		10	0.23696	0.927591	0.538462	0.689406	1	10551	tags=90%, list=66%, signal=267%
PID_BMP_PATHWAY	PID_BMP_PATHWAY		35	0.132363	0.925279	0.552795	0.691557	1	4262	tags=40%, list=27%, signal=55%
REACTOME_SIGNALING_BY_FGFR1	REACTOME_SIGNALING_BY_FGFR1		38	0.121739	0.9118	0.540797	0.713383	1	4766	tags=42%, list=30%, signal=60%
PID_LYSOPHOSPHOLIPID_PATHWAY	PID_LYSOPHOSPHOLIPID_PATHWAY		60	0.102669	0.910437	0.550201	0.713927	1	4736	tags=40%, list=30%, signal=57%
KEGG_METABOLISM_OF_XENOBIOTICS_BY_CYTOCHROME_P450	KEGG_METABOLISM_OF_XENOBIOTICS_BY_CYTOCHROME_P450		31	0.13702	0.908571	0.569745	0.715342	1	5522	tags=48%, list=35%, signal=74%
REACTOME_HOMOLOGY_DIRECTED_REPAIR	REACTOME_HOMOLOGY_DIRECTED_REPAIR		129	0.0674721	0.906618	0.54845	0.716973	1	1771	tags=18%, list=11%, signal=20%
REACTOME_TRANSMISSION_ACROSS_CHEMICAL_SYNAPSES	REACTOME_TRANSMISSION_ACROSS_CHEMICAL_SYNAPSES		140	0.0655951	0.901142	0.557344	0.725078	1	9193	tags=64%, list=58%, signal=151%
REACTOME_NOTCH3_INTRACELLULAR_DOMAIN_REGULATES_TRANSCRIPTION	REACTOME_NOTCH3_INTRACELLULAR_DOMAIN_REGULATES_TRANSCRIPTION		22	0.1587	0.900658	0.59	0.724067	1	2540	tags=32%, list=16%, signal=38%
REACTOME_IMPORT_OF_PALMITOYL_COA_INTO_THE_MITOCHONDRIAL_MATRIX	REACTOME_IMPORT_OF_PALMITOYL_COA_INTO_THE_MITOCHONDRIAL_MATRIX		12	0.209196	0.898483	0.579798	0.72612	1	12584	tags=100%, list=79%, signal=478%
REACTOME_METABOLISM_OF_VITAMINS_AND_COFACTORS	REACTOME_METABOLISM_OF_VITAMINS_AND_COFACTORS		163	0.0603064	0.895627	0.575203	0.729271	1	14277	tags=96%, list=90%, signal=922%
REACTOME_BIOSYNTHESIS_OF_SPECIALIZED_PRORESOLVING_MEDIATORS_SPMS	REACTOME_BIOSYNTHESIS_OF_SPECIALIZED_PRORESOLVING_MEDIATORS_SPMS		11	0.219611	0.894112	0.591182	0.730123	1	2293	tags=36%, list=14%, signal=42%
KEGG_TYPE_II_DIABETES_MELLITUS	KEGG_TYPE_II_DIABETES_MELLITUS		33	0.129276	0.889877	0.559072	0.735806	1	9518	tags=73%, list=60%, signal=181%
KEGG_GLYCINE_SERINE_AND_THREONINE_METABOLISM	KEGG_GLYCINE_SERINE_AND_THREONINE_METABOLISM		23	0.158246	0.889462	0.582809	0.734662	1	12704	tags=96%, list=80%, signal=474%
REACTOME_IRAK1_RECRUITS_IKK_COMPLEX	REACTOME_IRAK1_RECRUITS_IKK_COMPLEX		14	0.196861	0.887472	0.596774	0.736284	1	279	tags=21%, list=2%, signal=22%
REACTOME_GABA_B_RECEPTOR_ACTIVATION	REACTOME_GABA_B_RECEPTOR_ACTIVATION		23	0.149229	0.883051	0.593626	0.742363	1	7313	tags=61%, list=46%, signal=112%
BIOCARTA_SHH_PATHWAY	BIOCARTA_SHH_PATHWAY		14	0.192552	0.879708	0.613208	0.746335	1	10576	tags=86%, list=66%, signal=255%
REACTOME_REGULATION_OF_TLR_BY_ENDOGENOUS_LIGAND	REACTOME_REGULATION_OF_TLR_BY_ENDOGENOUS_LIGAND		14	0.19793	0.878141	0.628755	0.747219	1	4808	tags=50%, list=30%, signal=72%
BIOCARTA_CK1_PATHWAY	BIOCARTA_CK1_PATHWAY		12	0.20723	0.865879	0.606238	0.767089	1	682	tags=25%, list=4%, signal=26%
KEGG_GLYCOSAMINOGLYCAN_BIOSYNTHESIS_HEPARAN_SULFATE	KEGG_GLYCOSAMINOGLYCAN_BIOSYNTHESIS_HEPARAN_SULFATE		18	0.169009	0.862037	0.623701	0.771757	1	12340	tags=94%, list=78%, signal=420%
REACTOME_INOSITOL_PHOSPHATE_METABOLISM	REACTOME_INOSITOL_PHOSPHATE_METABOLISM		38	0.116857	0.861306	0.637295	0.771157	1	12799	tags=92%, list=80%, signal=470%
REACTOME_OLFACTORY_SIGNALING_PATHWAY	REACTOME_OLFACTORY_SIGNALING_PATHWAY		15	0.183698	0.85083	0.647727	0.787473	1	8747	tags=73%, list=55%, signal=163%
PID_IL27_PATHWAY	PID_IL27_PATHWAY		23	0.14773	0.848265	0.669291	0.789956	1	419	tags=17%, list=3%, signal=18%
REACTOME_TNFR1_INDUCED_PROAPOPTOTIC_SIGNALING	REACTOME_TNFR1_INDUCED_PROAPOPTOTIC_SIGNALING		12	0.204966	0.846193	0.65748	0.791489	1	718	tags=25%, list=5%, signal=26%
REACTOME_ESTROGEN_DEPENDENT_NUCLEAR_EVENTS_DOWNSTREAM_OF_ESR_MEMBRANE_SIGNALING	REACTOME_ESTROGEN_DEPENDENT_NUCLEAR_EVENTS_DOWNSTREAM_OF_ESR_MEMBRANE_SIGNALING		22	0.145658	0.845631	0.631683	0.790581	1	2024	tags=27%, list=13%, signal=31%
REACTOME_SIGNALING_BY_FGFR4	REACTOME_SIGNALING_BY_FGFR4		33	0.124268	0.84358	0.644135	0.792289	1	4776	tags=42%, list=30%, signal=60%
REACTOME_NEGATIVE_REGULATION_OF_NMDA_RECEPTOR_MEDIATED_NEURONAL_TRANSMISSION	REACTOME_NEGATIVE_REGULATION_OF_NMDA_RECEPTOR_MEDIATED_NEURONAL_TRANSMISSION		11	0.207364	0.843577	0.633603	0.790359	1	9720	tags=82%, list=61%, signal=210%
REACTOME_DISEASES_ASSOCIATED_WITH_GLYCOSAMINOGLYCAN_METABOLISM	REACTOME_DISEASES_ASSOCIATED_WITH_GLYCOSAMINOGLYCAN_METABOLISM		34	0.122052	0.838185	0.684512	0.79766	1	869	tags=18%, list=5%, signal=19%
BIOCARTA_EICOSANOID_PATHWAY	BIOCARTA_EICOSANOID_PATHWAY		19	0.161173	0.832984	0.639922	0.804566	1	4137	tags=42%, list=26%, signal=57%
REACTOME_THROMBOXANE_SIGNALLING_THROUGH_TP_RECEPTOR	REACTOME_THROMBOXANE_SIGNALLING_THROUGH_TP_RECEPTOR		18	0.164108	0.831957	0.669291	0.804442	1	10650	tags=83%, list=67%, signal=252%
REACTOME_SIGNALING_BY_FGFR3	REACTOME_SIGNALING_BY_FGFR3		33	0.124897	0.826822	0.660194	0.811221	1	4766	tags=42%, list=30%, signal=60%
REACTOME_INTRINSIC_PATHWAY_OF_FIBRIN_CLOT_FORMATION	REACTOME_INTRINSIC_PATHWAY_OF_FIBRIN_CLOT_FORMATION		12	0.196695	0.826289	0.689587	0.810188	1	8805	tags=75%, list=55%, signal=168%
BIOCARTA_PLCE_PATHWAY	BIOCARTA_PLCE_PATHWAY		10	0.211471	0.823858	0.660494	0.812279	1	6183	tags=60%, list=39%, signal=98%
REACTOME_METABOLISM_OF_NITRIC_OXIDE:_ENOS_ACTIVATION_AND_REGULATION	REACTOME_METABOLISM_OF_NITRIC_OXIDE:_ENOS_ACTIVATION_AND_REGULATION		14	0.180789	0.822327	0.668469	0.812915	1	1671	tags=29%, list=11%, signal=32%
REACTOME_NCAM_SIGNALING_FOR_NEURITE_OUT_GROWTH	REACTOME_NCAM_SIGNALING_FOR_NEURITE_OUT_GROWTH		45	0.1055	0.822195	0.651899	0.81119	1	6811	tags=53%, list=43%, signal=93%
REACTOME_PYRIMIDINE_SALVAGE	REACTOME_PYRIMIDINE_SALVAGE		10	0.214219	0.820012	0.696177	0.812908	1	1366	tags=30%, list=9%, signal=33%
REACTOME_PKA_MEDIATED_PHOSPHORYLATION_OF_CREB	REACTOME_PKA_MEDIATED_PHOSPHORYLATION_OF_CREB		16	0.1697	0.818758	0.685658	0.813018	1	7246	tags=63%, list=46%, signal=115%
REACTOME_DARPP_32_EVENTS	REACTOME_DARPP_32_EVENTS		22	0.148945	0.815843	0.686722	0.816088	1	2695	tags=32%, list=17%, signal=38%
REACTOME_NOTCH4_INTRACELLULAR_DOMAIN_REGULATES_TRANSCRIPTION	REACTOME_NOTCH4_INTRACELLULAR_DOMAIN_REGULATES_TRANSCRIPTION		19	0.156275	0.8114	0.684211	0.821606	1	2540	tags=32%, list=16%, signal=38%
REACTOME_PLATELET_HOMEOSTASIS	REACTOME_PLATELET_HOMEOSTASIS		67	0.0835638	0.810102	0.706	0.821705	1	4137	tags=34%, list=26%, signal=46%
REACTOME_SIGNALING_BY_HIPPO	REACTOME_SIGNALING_BY_HIPPO		19	0.156785	0.807723	0.714	0.823629	1	6719	tags=58%, list=42%, signal=100%
REACTOME_RET_SIGNALING	REACTOME_RET_SIGNALING		30	0.120662	0.806719	0.718623	0.823358	1	7099	tags=57%, list=45%, signal=102%
BIOCARTA_EFP_PATHWAY	BIOCARTA_EFP_PATHWAY		16	0.164958	0.798673	0.699411	0.83471	1	13288	tags=100%, list=84%, signal=606%
PID_VEGFR1_PATHWAY	PID_VEGFR1_PATHWAY		26	0.13036	0.793445	0.714286	0.841225	1	1600	tags=23%, list=10%, signal=26%
REACTOME_CA_DEPENDENT_EVENTS	REACTOME_CA_DEPENDENT_EVENTS		30	0.120811	0.790504	0.725296	0.843994	1	7627	tags=60%, list=48%, signal=115%
REACTOME_ACTIVATION_OF_THE_AP_1_FAMILY_OF_TRANSCRIPTION_FACTORS	REACTOME_ACTIVATION_OF_THE_AP_1_FAMILY_OF_TRANSCRIPTION_FACTORS		10	0.201862	0.786834	0.742747	0.848016	1	9518	tags=80%, list=60%, signal=199%
KEGG_GLYCOSAMINOGLYCAN_BIOSYNTHESIS_KERATAN_SULFATE	KEGG_GLYCOSAMINOGLYCAN_BIOSYNTHESIS_KERATAN_SULFATE		14	0.171888	0.786253	0.748503	0.846965	1	5222	tags=50%, list=33%, signal=74%
REACTOME_SYNTHESIS_OF_BILE_ACIDS_AND_BILE_SALTS_VIA_24_HYDROXYCHOLESTEROL	REACTOME_SYNTHESIS_OF_BILE_ACIDS_AND_BILE_SALTS_VIA_24_HYDROXYCHOLESTEROL		10	0.202585	0.785624	0.73444	0.84606	1	1551	tags=30%, list=10%, signal=33%
KEGG_ETHER_LIPID_METABOLISM	KEGG_ETHER_LIPID_METABOLISM		23	0.136907	0.780479	0.752874	0.852143	1	6817	tags=57%, list=43%, signal=99%
REACTOME_ACYL_CHAIN_REMODELLING_OF_PG	REACTOME_ACYL_CHAIN_REMODELLING_OF_PG		11	0.194608	0.77958	0.742857	0.851553	1	4137	tags=45%, list=26%, signal=61%
BIOCARTA_ATM_PATHWAY	BIOCARTA_ATM_PATHWAY		20	0.142606	0.778053	0.750462	0.852085	1	8075	tags=65%, list=51%, signal=132%
KEGG_TGF_BETA_SIGNALING_PATHWAY	KEGG_TGF_BETA_SIGNALING_PATHWAY		70	0.0779938	0.776129	0.760563	0.853124	1	2173	tags=21%, list=14%, signal=25%
REACTOME_ADP_SIGNALLING_THROUGH_P2Y_PURINOCEPTOR_1	REACTOME_ADP_SIGNALLING_THROUGH_P2Y_PURINOCEPTOR_1		21	0.140298	0.771544	0.754941	0.858274	1	10650	tags=81%, list=67%, signal=245%
REACTOME_G_PROTEIN_GATED_POTASSIUM_CHANNELS	REACTOME_G_PROTEIN_GATED_POTASSIUM_CHANNELS		12	0.180588	0.765839	0.760649	0.86517	1	10387	tags=83%, list=65%, signal=240%
REACTOME_CA2PLUS_PATHWAY	REACTOME_CA2PLUS_PATHWAY		51	0.090431	0.763938	0.763779	0.866105	1	10732	tags=76%, list=67%, signal=234%
REACTOME_ION_TRANSPORT_BY_P_TYPE_ATPASES	REACTOME_ION_TRANSPORT_BY_P_TYPE_ATPASES		39	0.103155	0.760936	0.746421	0.868872	1	9785	tags=72%, list=61%, signal=186%
REACTOME_DAG_AND_IP3_SIGNALING	REACTOME_DAG_AND_IP3_SIGNALING		34	0.111814	0.760915	0.790196	0.86692	1	9923	tags=74%, list=62%, signal=195%
REACTOME_GRB2_EVENTS_IN_ERBB2_SIGNALING	REACTOME_GRB2_EVENTS_IN_ERBB2_SIGNALING		11	0.187021	0.756384	0.756198	0.872003	1	8597	tags=73%, list=54%, signal=158%
REACTOME_GLUTAMATE_BINDING_ACTIVATION_OF_AMPA_RECEPTORS_AND_SYNAPTIC_PLASTICITY	REACTOME_GLUTAMATE_BINDING_ACTIVATION_OF_AMPA_RECEPTORS_AND_SYNAPTIC_PLASTICITY		18	0.148916	0.755265	0.767486	0.871728	1	2052	tags=28%, list=13%, signal=32%
KEGG_SMALL_CELL_LUNG_CANCER	KEGG_SMALL_CELL_LUNG_CANCER		75	0.0730429	0.749465	0.790514	0.878427	1	14329	tags=97%, list=90%, signal=974%
PID_PDGFRA_PATHWAY	PID_PDGFRA_PATHWAY		21	0.134361	0.74804	0.770916	0.878493	1	137	tags=14%, list=1%, signal=14%
BIOCARTA_DC_PATHWAY	BIOCARTA_DC_PATHWAY		12	0.183172	0.747895	0.801636	0.87673	1	9020	tags=75%, list=57%, signal=173%
REACTOME_SYNTHESIS_OF_PIPS_AT_THE_EARLY_ENDOSOME_MEMBRANE	REACTOME_SYNTHESIS_OF_PIPS_AT_THE_EARLY_ENDOSOME_MEMBRANE		16	0.154675	0.745234	0.788235	0.878729	1	12457	tags=94%, list=78%, signal=431%
REACTOME_ERYTHROPOIETIN_ACTIVATES_PHOSPHOINOSITIDE_3_KINASE_PI3K	REACTOME_ERYTHROPOIETIN_ACTIVATES_PHOSPHOINOSITIDE_3_KINASE_PI3K		11	0.179817	0.736305	0.792381	0.889882	1	10158	tags=82%, list=64%, signal=226%
REACTOME_G_PROTEIN_ACTIVATION	REACTOME_G_PROTEIN_ACTIVATION		19	0.136755	0.734923	0.801136	0.889854	1	10387	tags=79%, list=65%, signal=227%
KEGG_GLYCEROLIPID_METABOLISM	KEGG_GLYCEROLIPID_METABOLISM		40	0.09779	0.730937	0.804511	0.89347	1	10778	tags=78%, list=68%, signal=240%
BIOCARTA_TFF_PATHWAY	BIOCARTA_TFF_PATHWAY		22	0.127987	0.723895	0.824635	0.901258	1	3028	tags=32%, list=19%, signal=39%
PID_HIF2PATHWAY	PID_HIF2PATHWAY		32	0.105869	0.7168	0.811441	0.908785	1	804	tags=16%, list=5%, signal=16%
REACTOME_ZINC_TRANSPORTERS	REACTOME_ZINC_TRANSPORTERS		15	0.150977	0.71439	0.855691	0.909853	1	1842	tags=27%, list=12%, signal=30%
REACTOME_DOWNSTREAM_SIGNALING_OF_ACTIVATED_FGFR1	REACTOME_DOWNSTREAM_SIGNALING_OF_ACTIVATED_FGFR1		19	0.13442	0.712517	0.809524	0.910451	1	6237	tags=53%, list=39%, signal=86%
REACTOME_SHC_MEDIATED_CASCADE:FGFR1	REACTOME_SHC_MEDIATED_CASCADE:FGFR1		11	0.178165	0.708051	0.840777	0.914244	1	2952	tags=36%, list=19%, signal=45%
REACTOME_FRS_MEDIATED_FGFR1_SIGNALING	REACTOME_FRS_MEDIATED_FGFR1_SIGNALING		13	0.162072	0.706075	0.854651	0.914855	1	3542	tags=38%, list=22%, signal=49%
PID_RETINOIC_ACID_PATHWAY	PID_RETINOIC_ACID_PATHWAY		28	0.109394	0.706022	0.836777	0.912902	1	13036	tags=93%, list=82%, signal=513%
REACTOME_DISEASES_OF_IMMUNE_SYSTEM	REACTOME_DISEASES_OF_IMMUNE_SYSTEM		24	0.121299	0.705074	0.835644	0.912154	1	12657	tags=92%, list=80%, signal=448%
PID_EPHA_FWDPATHWAY	PID_EPHA_FWDPATHWAY		27	0.112235	0.704658	0.853503	0.910734	1	7645	tags=59%, list=48%, signal=114%
REACTOME_RUNX3_REGULATES_NOTCH_SIGNALING	REACTOME_RUNX3_REGULATES_NOTCH_SIGNALING		14	0.157577	0.699459	0.84466	0.915529	1	2040	tags=29%, list=13%, signal=33%
SIG_CD40PATHWAYMAP	SIG_CD40PATHWAYMAP		33	0.100036	0.699243	0.862136	0.91379	1	2750	tags=27%, list=17%, signal=33%
BIOCARTA_CALCINEURIN_PATHWAY	BIOCARTA_CALCINEURIN_PATHWAY		18	0.138793	0.696675	0.840081	0.915087	1	445	tags=17%, list=3%, signal=17%
REACTOME_DOWNREGULATION_OF_ERBB2:ERBB3_SIGNALING	REACTOME_DOWNREGULATION_OF_ERBB2:ERBB3_SIGNALING		12	0.163459	0.695543	0.860236	0.914484	1	52	tags=17%, list=0%, signal=17%
REACTOME_REGULATION_OF_TP53_ACTIVITY_THROUGH_METHYLATION	REACTOME_REGULATION_OF_TP53_ACTIVITY_THROUGH_METHYLATION		19	0.130774	0.688004	0.848907	0.921838	1	433	tags=16%, list=3%, signal=16%
REACTOME_INTERLEUKIN_7_SIGNALING	REACTOME_INTERLEUKIN_7_SIGNALING		28	0.106372	0.687872	0.876471	0.919996	1	6265	tags=50%, list=39%, signal=82%
REACTOME_SYNTHESIS_OF_BILE_ACIDS_AND_BILE_SALTS_VIA_27_HYDROXYCHOLESTEROL	REACTOME_SYNTHESIS_OF_BILE_ACIDS_AND_BILE_SALTS_VIA_27_HYDROXYCHOLESTEROL		10	0.175643	0.684635	0.875494	0.921924	1	11526	tags=90%, list=72%, signal=326%
REACTOME_OPIOID_SIGNALLING	REACTOME_OPIOID_SIGNALLING		72	0.0696558	0.683434	0.872763	0.921461	1	10387	tags=72%, list=65%, signal=207%
REACTOME_IRS_MEDIATED_SIGNALLING	REACTOME_IRS_MEDIATED_SIGNALLING		34	0.0968734	0.681542	0.878	0.921663	1	13436	tags=94%, list=84%, signal=604%
REACTOME_BILE_ACID_AND_BILE_SALT_METABOLISM	REACTOME_BILE_ACID_AND_BILE_SALT_METABOLISM		27	0.110936	0.677506	0.88755	0.924448	1	12380	tags=89%, list=78%, signal=400%
REACTOME_PROSTACYCLIN_SIGNALLING_THROUGH_PROSTACYCLIN_RECEPTOR	REACTOME_PROSTACYCLIN_SIGNALLING_THROUGH_PROSTACYCLIN_RECEPTOR		15	0.147257	0.676337	0.866803	0.923827	1	10387	tags=80%, list=65%, signal=230%
REACTOME_RA_BIOSYNTHESIS_PATHWAY	REACTOME_RA_BIOSYNTHESIS_PATHWAY		14	0.150594	0.675019	0.852174	0.923336	1	8970	tags=71%, list=56%, signal=164%
REACTOME_THROMBIN_SIGNALLING_THROUGH_PROTEINASE_ACTIVATED_RECEPTORS_PARS	REACTOME_THROMBIN_SIGNALLING_THROUGH_PROTEINASE_ACTIVATED_RECEPTORS_PARS		27	0.108551	0.66886	0.854545	0.928371	1	10650	tags=78%, list=67%, signal=235%
KEGG_DORSO_VENTRAL_AXIS_FORMATION	KEGG_DORSO_VENTRAL_AXIS_FORMATION		20	0.125247	0.665624	0.867076	0.930111	1	2782	tags=30%, list=17%, signal=36%
REACTOME_G_ALPHA_Z_SIGNALLING_EVENTS	REACTOME_G_ALPHA_Z_SIGNALLING_EVENTS		35	0.0920887	0.65987	0.892045	0.934307	1	3083	tags=29%, list=19%, signal=35%
REACTOME_YAP1_AND_WWTR1_TAZ_STIMULATED_GENE_EXPRESSION	REACTOME_YAP1_AND_WWTR1_TAZ_STIMULATED_GENE_EXPRESSION		11	0.16538	0.657756	0.877193	0.934709	1	11834	tags=91%, list=74%, signal=355%
KEGG_TYROSINE_METABOLISM	KEGG_TYROSINE_METABOLISM		27	0.103274	0.649126	0.904854	0.94171	1	13091	tags=93%, list=82%, signal=522%
REACTOME_ION_HOMEOSTASIS	REACTOME_ION_HOMEOSTASIS		35	0.0922272	0.644093	0.904573	0.944832	1	8536	tags=63%, list=54%, signal=135%
REACTOME_CRMPS_IN_SEMA3A_SIGNALING	REACTOME_CRMPS_IN_SEMA3A_SIGNALING		12	0.149616	0.637139	0.895582	0.949566	1	1598	tags=25%, list=10%, signal=28%
REACTOME_ERBB2_REGULATES_CELL_MOTILITY	REACTOME_ERBB2_REGULATES_CELL_MOTILITY		10	0.16865	0.632374	0.922764	0.952172	1	8455	tags=70%, list=53%, signal=149%
REACTOME_PKMTS_METHYLATE_HISTONE_LYSINES	REACTOME_PKMTS_METHYLATE_HISTONE_LYSINES		62	0.0680454	0.621226	0.915323	0.960056	1	11752	tags=81%, list=74%, signal=307%
REACTOME_SIGNALING_BY_FGFR4_IN_DISEASE	REACTOME_SIGNALING_BY_FGFR4_IN_DISEASE		11	0.153505	0.613171	0.91945	0.96489	1	6237	tags=55%, list=39%, signal=90%
REACTOME_INSULIN_RECEPTOR_SIGNALLING_CASCADE	REACTOME_INSULIN_RECEPTOR_SIGNALLING_CASCADE		40	0.0806928	0.607857	0.919694	0.967087	1	13436	tags=93%, list=84%, signal=593%
REACTOME_KERATAN_SULFATE_BIOSYNTHESIS	REACTOME_KERATAN_SULFATE_BIOSYNTHESIS		23	0.106673	0.607418	0.95	0.965424	1	5222	tags=43%, list=33%, signal=65%
REACTOME_G_PROTEIN_BETA:GAMMA_SIGNALLING	REACTOME_G_PROTEIN_BETA:GAMMA_SIGNALLING		28	0.0972896	0.602511	0.934911	0.967269	1	10387	tags=75%, list=65%, signal=216%
REACTOME_ADP_SIGNALLING_THROUGH_P2Y_PURINOCEPTOR_12	REACTOME_ADP_SIGNALLING_THROUGH_P2Y_PURINOCEPTOR_12		16	0.121147	0.601204	0.948133	0.966248	1	4040	tags=38%, list=25%, signal=50%
REACTOME_SIGNAL_AMPLIFICATION	REACTOME_SIGNAL_AMPLIFICATION		25	0.100086	0.597206	0.928131	0.967285	1	4137	tags=36%, list=26%, signal=49%
KEGG_GLYCOSPHINGOLIPID_BIOSYNTHESIS_GLOBO_SERIES	KEGG_GLYCOSPHINGOLIPID_BIOSYNTHESIS_GLOBO_SERIES		11	0.146712	0.590221	0.939834	0.970184	1	6345	tags=55%, list=40%, signal=91%
PID_AJDISS_2PATHWAY	PID_AJDISS_2PATHWAY		39	0.0804368	0.582938	0.944762	0.97299	1	3618	tags=31%, list=23%, signal=40%
REACTOME_SIGNALING_BY_TYPE_1_INSULIN_LIKE_GROWTH_FACTOR_1_RECEPTOR_IGF1R	REACTOME_SIGNALING_BY_TYPE_1_INSULIN_LIKE_GROWTH_FACTOR_1_RECEPTOR_IGF1R		38	0.0805141	0.577512	0.963178	0.974413	1	14632	tags=100%, list=92%, signal=1241%
REACTOME_N_GLYCAN_ANTENNAE_ELONGATION_IN_THE_MEDIAL_TRANS_GOLGI	REACTOME_N_GLYCAN_ANTENNAE_ELONGATION_IN_THE_MEDIAL_TRANS_GOLGI		19	0.109933	0.56877	0.951579	0.977695	1	8301	tags=63%, list=52%, signal=132%
REACTOME_SIGNALING_BY_EGFRVIII_IN_CANCER	REACTOME_SIGNALING_BY_EGFRVIII_IN_CANCER		13	0.124907	0.560434	0.964637	0.98035	1	1685	tags=23%, list=11%, signal=26%
REACTOME_HYALURONAN_UPTAKE_AND_DEGRADATION	REACTOME_HYALURONAN_UPTAKE_AND_DEGRADATION		11	0.139068	0.551786	0.976143	0.982629	1	7913	tags=64%, list=50%, signal=127%
PID_BETA_CATENIN_DEG_PATHWAY	PID_BETA_CATENIN_DEG_PATHWAY		15	0.115807	0.542213	0.968421	0.985004	1	6644	tags=53%, list=42%, signal=91%
REACTOME_DISASSEMBLY_OF_THE_DESTRUCTION_COMPLEX_AND_RECRUITMENT_OF_AXIN_TO_THE_MEMBRANE	REACTOME_DISASSEMBLY_OF_THE_DESTRUCTION_COMPLEX_AND_RECRUITMENT_OF_AXIN_TO_THE_MEMBRANE		26	0.0848817	0.506593	0.989919	0.995358	1	9054	tags=65%, list=57%, signal=151%
BIOCARTA_LONGEVITY_PATHWAY	BIOCARTA_LONGEVITY_PATHWAY		14	0.108417	0.495176	0.995935	0.996173	1	1685	tags=21%, list=11%, signal=24%
REACTOME_ENDOGENOUS_STEROLS	REACTOME_ENDOGENOUS_STEROLS		17	0.0978468	0.476451	0.991803	0.997708	1	11547	tags=82%, list=73%, signal=300%
REACTOME_SIGNALING_BY_RETINOIC_ACID	REACTOME_SIGNALING_BY_RETINOIC_ACID		33	0.068095	0.45924	0.996071	0.998016	1	2775	tags=24%, list=17%, signal=29%
KEGG_PRIMARY_BILE_ACID_BIOSYNTHESIS	KEGG_PRIMARY_BILE_ACID_BIOSYNTHESIS		10	0.102975	0.400801	1	0.999429	1	4726	tags=40%, list=30%, signal=57%
