# Supplementary material for: Single-cell analysis of pancreatic ductal adenocarcinoma identifies a novel fibroblast subtype associated with poor prognosis but better immunotherapy response
Source: Cell Discov. 2021 May 25;7:36. doi: 10.1038/s41421-021-00271-4 (PMC8149399; doi:10.1038/s41421-021-00271-4)
Supplement: Supplementary file 28 — Table S15 [file 41421_2021_271_MOESM28_ESM.xlsx]

## Sheet: Table S15-1
Supplementary Table 15. Go analysis of DEG between loose and dense groups of macrophage
The Go analysis of DEG between loose and dense groups of macrophage(Up)
Category	Term	Count	%	PValue	Genes	List Total	Pop Hits	Pop Total	Fold Enrichment	Bonferroni	Benjamini	FDR
GOTERM_CC_DIRECT	GO:0070062~extracellular exosome	109	38.5159	2.20108e-22	S100A4, SRP14, ATP1B1, RARRES2, S100A6, CAPZA1, IGHM, IQGAP1, CTNNB1, UQCR10, CD44, APOD, SLC2A3, CST3, ACTN1, SERPING1, MYH9, PPP1CB, KRT19, NME2, KRT18, KRT17, RPS17, CSTB, HSPB1, RPS10, ALDOA, FXYD3, IFITM3, CLU, ARF6, TIMP2, TAGLN2, TIMP3, ITGB1, RPS26, RPS28, REG1A, RPS29, DDX3X, RAC1, HLA-DRB5, IGKC, TUBB4B, FN1, SPP1, S100A16, LGALS1, SELENOP, S100A10, CD59, PLCG2, PTTG1IP, H3F3B, MARCKS, …	275	2811	18224	2.56967	7.94591e-20	7.94591e-20	3.02422e-19
GOTERM_CC_DIRECT	GO:0005925~focal adhesion	37	13.0742	2.09458e-18	YWHAZ, NRP1, HSPA1A, ARF6, HSPA1B, RPL38, CD151, ITGB1, TPM4, IQGAP1, CTNNB1, CDC42, EZR, CD44, RPS29, RPL31, RAC1, RHOB, AHNAK, ACTB, ADAM10, ACTN1, CD99, MMP14, MYH9, YWHAE, PPP1CB, CYBA, NME2, RPS17, CD59, CD81, HSPB1, MARCKS, RPS10, RPL37A, PLAU	275	391	18224	6.27099	7.56142e-16	3.78071e-16	2.87788e-15
GOTERM_MF_DIRECT	GO:0044822~poly(A) RNA binding	56	19.788	1.28737e-14	HSP90AB1, S100A4, RPL17, SRP14, RPL36A, METAP2, EIF5B, H1FX, SLIRP, CANX, RSRC2, BZW1, DDX17, SRRM2, SRRM1, AHNAK, HSP90AA1, HIST1H1C, KTN1, MBNL1, MYH9, NCL, EIF4G2, KRT18, RPS17, JUN, EIF2S2, CSTB, UBC, HSPB1, RPS10, RBM39, SPATS2L, ALDOA, HMGB1, YWHAZ, TRA2B, RPL35, RPL36, ZFP36L1, RPS26, RPS27, RPS28, EZR, DDX3X, RPL31, RPS21, S100A16, NUCKS1, LGALS1, MRPS21, YWHAE, NDUFV3, SON, RPL37A, HNRNP…	261	1129	16881	3.20813	5.4734e-12	5.4734e-12	1.81188e-11
GOTERM_BP_DIRECT	GO:0006413~translational initiation	20	7.06714	3.8758e-13	RPL17, RPL36A, RPL35, EIF5B, RPL36, RPL37, RPL38, RPS26, EIF4G2, RPS27, RPS28, RPS29, RPL41, RPS17, RPL31, EIF2S2, RPS10, RPL37A, EIF3J, RPS21	262	137	16792	9.35644	7.82134e-10	7.82134e-10	6.67066e-10
GOTERM_BP_DIRECT	GO:0006614~SRP-dependent cotranslational protein targeting to membrane	17	6.00707	1.13965e-12	SRP14, RPL17, RPL36A, RPL35, RPL36, RPL37, RPL38, RPS26, RPS27, RPS28, RPS29, RPL41, RPS17, RPL31, RPS10, RPL37A, RPS21	262	94	16792	11.591	2.2998e-09	1.1499e-09	1.96146e-09
GOTERM_CC_DIRECT	GO:0072562~blood microparticle	19	6.71378	1.49459e-11	ACTB, IGHG1, IGHG2, YWHAZ, IGHG3, IGHG4, F13A1, CLU, PRSS1, SERPING1, HSPA1A, HSPA1B, IGHM, TGFB1, HSPA6, IGHA1, IGKC, FN1, IGLC3	275	152	18224	8.28364	5.39548e-09	1.79849e-09	2.05353e-08
GOTERM_MF_DIRECT	GO:0098641~cadherin binding involved in cell-cell adhesion	24	8.48057	1.37884e-10	ARGLU1, HSP90AB1, ALDOA, YWHAZ, CALD1, CAPZA1, KTN1, H1FX, HSPA1A, HSPA1B, TAGLN2, MYH9, ITGB1, YWHAE, IQGAP1, CTNNB1, RPS26, EIF4G2, BZW1, KRT18, EZR, DDX3X, DNAJB1, AHNAK	261	290	16881	5.35268	5.86008e-08	2.93004e-08	1.94018e-07
GOTERM_BP_DIRECT	GO:0019083~viral transcription	16	5.65371	2.04407e-10	RPL17, RPL36A, RPL35, RPL36, RPL37, RPL38, RPS26, RPS27, RPS28, RPS29, RPL41, RPS17, RPL31, RPS10, RPL37A, RPS21	262	112	16792	9.15594	4.12493e-07	1.37498e-07	3.51809e-07
GOTERM_CC_DIRECT	GO:0005615~extracellular space	53	18.7279	2.36777e-10	S100A4, IGHG1, IGHG2, AEBP1, IGHG3, NRP1, IGHG4, IGFBP7, SPINK1, ANPEP, IGHM, MMP2, TGFB1, APOD, CELA3A, ACTA2, CTRB1, CTRB2, CST3, ACTN1, SERPING1, CTSK, CSTB, UBC, HSPB1, ALDOA, HMGB1, YWHAZ, CCL2, CLU, TIMP2, TIMP3, MIF, EZR, INS, PRSS2, IGHA1, HLA-DRB5, IGKC, FN1, SPP1, ACTB, LGALS1, SELENOP, AXL, CCL18, CCL13, S100B, CD59, IGFBP3, PLAU, CMTM6, IGLC3	275	1347	18224	2.60747	8.54763e-08	2.13691e-08	3.25324e-07
GOTERM_BP_DIRECT	GO:0000184~nuclear-transcribed mRNA catabolic process, nonsense-mediated decay	16	5.65371	4.8925e-10	RPL17, RPL36A, RPL35, RPL36, RPL37, RPL38, RPS26, RPS27, RPS28, RPS29, RPL41, RPS17, RPL31, RPS10, RPL37A, RPS21	262	119	16792	8.61736	9.87305e-07	2.46826e-07	8.42057e-07
GOTERM_CC_DIRECT	GO:0005840~ribosome	18	6.36042	5.60047e-10	RPL36A, RPL35, RPL36, MRPS21, RPL37, RPL38, CANX, MRPL23, RPS26, RPS27, RPS28, RPS29, RPL41, RPS17, RPL31, RPS10, RPL37A, RPS21	275	166	18224	7.18581	2.02177e-07	4.04354e-08	7.69487e-07
GOTERM_CC_DIRECT	GO:0005913~cell-cell adherens junction	24	8.48057	7.54858e-10	ARGLU1, HSP90AB1, ALDOA, YWHAZ, CALD1, CAPZA1, KTN1, H1FX, HSPA1A, HSPA1B, TAGLN2, MYH9, ITGB1, YWHAE, IQGAP1, CTNNB1, RPS26, EIF4G2, BZW1, KRT18, EZR, DDX3X, DNAJB1, AHNAK	275	323	18224	4.92402	2.72504e-07	4.54173e-08	1.03715e-06
GOTERM_BP_DIRECT	GO:0022617~extracellular matrix disassembly	13	4.59364	1.98328e-09	ADAM10, CTRB1, CTRB2, PRSS1, TIMP2, MMP14, MMP2, MMP11, CTSK, CD44, PRSS2, SPP1, FN1	262	76	16792	10.963	4.00226e-06	8.00452e-07	3.41347e-06
KEGG_PATHWAY	hsa03010:Ribosome	18	6.36042	3.35784e-09	RPL17, RPL36A, RPL35, RPL36, MRPS21, RPL37, RPL38, MRPL23, RPS26, RPS27, RPS28, RPS29, RPL41, RPS17, RPL31, RPS10, RPL37A, RPS21	148	136	6879	6.15173	6.5142e-07	6.5142e-07	4.1877e-06
GOTERM_CC_DIRECT	GO:0031012~extracellular matrix	22	7.77385	4.54056e-09	AEBP1, RARRES2, HSP90AA1, LGALS1, IGFBP7, CLU, LMNA, MYH9, TIMP2, MMP14, MMP2, CANX, TIMP3, TGFB1, MMP11, RPS17, PRSS2, RAC1, HSPB1, RPS10, FN1, TUBB4B	275	296	18224	4.92541	1.63914e-06	2.34163e-07	6.23859e-06
GOTERM_CC_DIRECT	GO:0005829~cytosol	90	31.8021	7.28586e-09	MEF2C, HSP90AB1, SRP14, RPL17, RPL36A, S100A6, NRP1, METAP2, CAPZA1, EIF5B, ANPEP, CD151, RNF213, IQGAP1, CTNNB1, CDC42, HSPH1, FOS, ISG15, SRRM1, RHOB, RHOC, SPRED1, AHNAK, RAP2B, SGK1, HSP90AA1, ACTA2, ACTN1, MYH9, PPP1CB, EIF4G2, NME2, HIF1A, RPL41, RPS17, JUN, EIF2S2, UBC, HSPB1, GNAS, RPS10, PTMS, DYNC1I2, ALDOA, ARL6IP1, YWHAZ, RBP1, POLR2L, CALD1, CLU, RPL35, RPL36, BEX3, RPL37, HSPA1A, AN…	275	3315	18224	1.79916	2.63019e-06	3.28774e-07	1.00105e-05
GOTERM_BP_DIRECT	GO:0006911~phagocytosis, engulfment	9	3.18021	5.00938e-08	IGHG1, IGHG2, IGHG3, IGHG4, IGHA1, IGKC, MYH9, IGHM, IGLC3	262	35	16792	16.4807	0.000101084	1.68481e-05	8.62174e-05
GOTERM_MF_DIRECT	GO:0003735~structural constituent of ribosome	18	6.36042	6.3603e-08	RPL17, RPL36A, RPL35, RPL36, MRPS21, RPL37, RPL38, MRPL23, RPS26, RPS27, RPS28, RPS29, RPL41, RPS17, RPL31, RPS10, RPL37A, RPS21	261	222	16881	5.24418	2.70309e-05	9.01038e-06	8.94961e-05
GOTERM_MF_DIRECT	GO:0005515~protein binding	178	62.8975	9.01189e-08	MORF4L1, S100A4, MEF2C, SRP14, RPL17, ATP1B1, RPL36A, RARRES2, S100A6, LMO4, CAPZA1, EIF5B, CBX3, IGHM, MMP2, TGFB1, IQGAP1, CTNNB1, DDX17, CD44, ISG15, APOD, SRRM1, SPRED1, S100A2, ARGLU1, CST3, ACTN1, SERPING1, TMSB10, MYH9, PPP1CB, NME4, HES1, NME2, KRT19, KRT18, HIF1A, KRT17, TAGLN, JUN, EIF2S2, HSPB1, RPS10, PMP22, ALDOA, ARL6IP1, HMGB1, SLC38A2, IFITM1, IFITM3, CLU, NINJ1, SOX4, BEX3, HSPA1…	261	8785	16881	1.3105	3.82998e-05	9.57508e-06	0.000126807
GOTERM_MF_DIRECT	GO:0034987~immunoglobulin receptor binding	8	2.82686	9.71571e-08	IGHG1, IGHG2, IGHG3, IGHG4, IGHA1, IGKC, IGHM, IGLC3	261	26	16881	19.901	4.12909e-05	8.25832e-06	0.00013671
GOTERM_BP_DIRECT	GO:0050871~positive regulation of B cell activation	8	2.82686	1.03357e-07	IGHG1, IGHG2, IGHG3, IGHG4, IGHA1, IGKC, IGHM, IGLC3	262	26	16792	19.7205	0.000208553	2.97959e-05	0.00017789
KEGG_PATHWAY	hsa04932:Non-alcoholic fatty liver disease (NAFLD)	17	6.00707	1.08211e-07	COX7A2, NDUFA3, COX7C, NDUFA13, NDUFA1, UQCRQ, NDUFB1, TGFB1, COX6C, NDUFV3, CDC42, UQCR10, UQCR11, INS, JUN, RAC1, COX6B1	148	151	6879	5.23282	2.09926e-05	1.04964e-05	0.000134954
GOTERM_BP_DIRECT	GO:0050853~B cell receptor signaling pathway	10	3.53357	1.33222e-07	IGHG1, MEF2C, IGHG2, IGHG3, IGHG4, PLCG2, IGHA1, IGKC, IGHM, IGLC3	262	54	16792	11.8688	0.000268805	3.36046e-05	0.00022929
GOTERM_BP_DIRECT	GO:0006910~phagocytosis, recognition	8	2.82686	1.81164e-07	IGHG1, IGHG2, IGHG3, IGHG4, IGHA1, IGKC, IGHM, IGLC3	262	28	16792	18.3119	0.000365523	4.06202e-05	0.000311805
GOTERM_BP_DIRECT	GO:0098609~cell-cell adhesion	19	6.71378	2.55005e-07	ARGLU1, HSP90AB1, ALDOA, YWHAZ, CALD1, CAPZA1, KTN1, H1FX, HSPA1A, TAGLN2, YWHAE, IQGAP1, RPS26, EIF4G2, BZW1, KRT18, DDX3X, DNAJB1, AHNAK	262	271	16792	4.49351	0.000514468	5.14587e-05	0.000438893
GOTERM_BP_DIRECT	GO:0006412~translation	18	6.36042	4.67744e-07	RPL17, RPL36A, RPL35, RPL36, MRPS21, RPL37, RPL38, MRPL23, RPS26, RPS27, RPS28, RPS29, RPL41, RPS17, RPL31, RPS10, RPL37A, RPS21	262	253	16792	4.55988	0.000943462	8.58061e-05	0.00080504
GOTERM_CC_DIRECT	GO:0001726~ruffle	11	3.88693	9.94965e-07	S100A6, NME2, EZR, S100B, ACTN1, ARF6, GNAS, MYH9, MYADM, ITGB1, IQGAP1	275	90	18224	8.09956	0.000359118	3.99084e-05	0.00136704
GOTERM_BP_DIRECT	GO:0006364~rRNA processing	16	5.65371	1.32905e-06	RPL17, RPL36A, RPL35, RPL36, RPL37, RPL38, RPS26, RPS27, RPS28, RPS29, RPL41, RPS17, RPL31, RPS10, RPL37A, RPS21	262	214	16792	4.7919	0.00267843	0.000223477	0.00228743
GOTERM_CC_DIRECT	GO:0005576~extracellular region	50	17.6678	1.43466e-06	MTRNR2L8, IGHG1, ALDOA, IGHG2, HMGB1, IGHG3, RARRES2, CCL2, IGHG4, MTRNR2L12, F13A1, IGFBP7, CLU, CAPZA1, PRSS1, TIMP2, MMP2, TIMP3, MDK, TGFB1, MIF, HSPH1, C1ORF56, ISG15, APOD, SPINT2, INS, CTRC, PRSS2, IGHA1, IGKC, FN1, SPP1, HSP90AA1, CTRB1, CTRB2, CST3, SELENOP, ACTN1, SERPING1, MMP11, C4ORF48, CCL13, CTSK, S100B, H3F3B, GNAS, IGFBP3, PLAU, IGLC3	275	1610	18224	2.05805	0.000517778	5.17898e-05	0.00197116
GOTERM_MF_DIRECT	GO:0004252~serine-type endopeptidase activity	17	6.00707	2.24586e-06	IGHG1, IGHG2, CELA3A, IGHG3, IGHG4, CTRB1, CTRB2, PRSS1, MMP14, MMP2, MMP11, CTSK, CTRC, PRSS2, IGKC, PLAU, IGLC3	261	255	16881	4.31188	0.000954037	0.000159069	0.00316012
KEGG_PATHWAY	hsa04260:Cardiac muscle contraction	11	3.88693	3.69283e-06	UQCR10, ATP1B1, COX7A2, UQCR11, COX7C, COX6B1, ATP1A1, TPM2, UQCRQ, TPM4, COX6C	148	75	6879	6.81703	0.000716154	0.000238775	0.00460539
GOTERM_BP_DIRECT	GO:0038096~Fc-gamma receptor signaling pathway involved in phagocytosis	12	4.24028	4.69948e-06	ACTB, IGHG1, HSP90AB1, CDC42, IGHG2, IGHG3, HSP90AA1, IGHG4, PLCG2, RAC1, IGKC, IGLC3	262	127	16792	6.0559	0.00943875	0.00072924	0.00808806
KEGG_PATHWAY	hsa05205:Proteoglycans in cancer	17	6.00707	4.87007e-06	ACTB, PPP1CB, TIMP3, ITGB1, MMP2, IQGAP1, TGFB1, CTNNB1, CDC42, CDKN1A, HIF1A, EZR, CD44, PLCG2, RAC1, PLAU, FN1	148	200	6879	3.95078	0.000944351	0.000236171	0.00607351
GOTERM_BP_DIRECT	GO:0030307~positive regulation of cell growth	10	3.53357	6.14574e-06	CDC42, CYBA, EIF4G2, ADAM10, DDX3X, KRT17, INS, PRSS2, H3F3B, MMP14	262	84	16792	7.62995	0.0123256	0.000885475	0.010577
GOTERM_CC_DIRECT	GO:0022627~cytosolic small ribosomal subunit	8	2.82686	6.99317e-06	RPS26, RPS27, RPS28, RPS29, DDX3X, RPS17, RPS10, RPS21	275	48	18224	11.0448	0.00252136	0.000229478	0.00960798
GOTERM_CC_DIRECT	GO:0042571~immunoglobulin complex, circulating	6	2.12014	7.24803e-06	IGHG1, IGHG2, IGHG3, IGHG4, IGKC, IGLC3	275	19	18224	20.9271	0.00261313	0.000218022	0.00995812
GOTERM_CC_DIRECT	GO:0022625~cytosolic large ribosomal subunit	9	3.18021	7.98529e-06	RPL17, RPL36A, RPL41, RPL31, RPL35, RPL36, RPL37A, RPL37, RPL38	275	68	18224	8.77091	0.00287855	0.000221722	0.010971
GOTERM_CC_DIRECT	GO:0048471~perinuclear region of cytoplasm	26	9.18728	8.1771e-06	S100A4, S100A6, CCL2, HSP90AA1, TRA2B, CLU, CST3, LMNA, HSPA1A, HSPA1B, SLIRP, SELENOM, ITGB1, MT1X, GABARAP, CTNNB1, CDKN1A, NME2, SET, EZR, KRT18, S100B, APOD, MT1E, GNAS, SPP1	275	621	18224	2.77455	0.00294759	0.000210831	0.0112345
GOTERM_BP_DIRECT	GO:0001525~angiogenesis	15	5.30035	1.07226e-05	NRP1, CCL2, ANPEP, MMP14, MYH9, RNF213, NCL, MMP2, TYMP, HIF1A, APOD, ID1, JUN, RHOB, FN1	262	223	16792	4.31109	0.0214058	0.00144151	0.0184532
GOTERM_BP_DIRECT	GO:0048010~vascular endothelial growth factor receptor signaling pathway	9	3.18021	1.55092e-05	ACTB, CDC42, CYBA, HSP90AA1, NRP1, CCL2, RAC1, AXL, HSPB1	262	72	16792	8.01145	0.0308131	0.0019542	0.0266899
GOTERM_BP_DIRECT	GO:0010941~regulation of cell death	5	1.76678	1.72737e-05	YWHAZ, JUN, JUND, HSPA1A, HSPA1B	262	11	16792	29.1325	0.034258	0.0020484	0.0297259
GOTERM_BP_DIRECT	GO:0042493~response to drug	17	6.00707	2.3089e-05	SRP14, HSP90AA1, LGALS1, CST3, ATP1A1, FOSB, TIMP2, MDK, TGFB1, CTNNB1, CYBA, FOS, CDKN1A, APOD, JUN, JUND, GNAS	262	304	16792	3.58407	0.0455252	0.00258521	0.0397314
GOTERM_BP_DIRECT	GO:0006958~complement activation, classical pathway	10	3.53357	2.36023e-05	IGHG1, IGHG2, IGHG3, IGHG4, CLU, IGHA1, SERPING1, IGKC, IGHM, IGLC3	262	99	16792	6.4739	0.0465134	0.0025037	0.0406145
KEGG_PATHWAY	hsa00190:Oxidative phosphorylation	13	4.59364	2.411e-05	NDUFV3, UQCR10, COX7A2, NDUFA3, UQCR11, COX7C, COX6B1, NDUFA13, UQCRQ, COX17, NDUFA1, NDUFB1, COX6C	148	133	6879	4.54313	0.00466646	0.00093504	0.0300644
GOTERM_MF_DIRECT	GO:0042826~histone deacetylase binding	10	3.53357	2.79345e-05	HSP90AB1, MEF2C, HES1, HSP90AA1, HIF1A, RBBP4, RAC1, HSPA1A, HSPA1B, YWHAE	261	102	16881	6.341	0.0118021	0.00169461	0.0392997
KEGG_PATHWAY	hsa04670:Leukocyte transendothelial migration	12	4.24028	3.08937e-05	ACTB, CDC42, CYBA, EZR, PLCG2, RAC1, ACTN1, CD99, MMP2, ITGB1, CTNNB1, MYL9	148	115	6879	4.85006	0.00597555	0.000998413	0.0385221
GOTERM_BP_DIRECT	GO:0002576~platelet degranulation	10	3.53357	3.2423e-05	ALDOA, RARRES2, F13A1, CLU, SELENOP, ACTN1, SERPING1, TIMP3, TGFB1, FN1	262	103	16792	6.22249	0.0633361	0.00326619	0.0557893
GOTERM_MF_DIRECT	GO:0044548~S100 protein binding	5	1.76678	3.52421e-05	S100A6, EZR, S100B, IQGAP1, AHNAK	261	13	16881	24.8762	0.0148666	0.00187052	0.049578
GOTERM_MF_DIRECT	GO:0008134~transcription factor binding	16	5.65371	3.60781e-05	HMGB1, YWHAZ, NUCKS1, LMO4, FOSB, RB1, CTNNB1, HES1, FOS, HIF1A, DDX3X, ID1, JUN, JUND, ID3, RUNX1	261	284	16881	3.64384	0.0152165	0.00170227	0.0507538
GOTERM_BP_DIRECT	GO:0070527~platelet aggregation	7	2.4735	3.79234e-05	ACTB, RAP2B, HSPB1, ACTN1, GNAS, MYH9, MYL9	262	41	16792	10.9425	0.0736758	0.0036377	0.0652507
GOTERM_BP_DIRECT	GO:1902600~hydrogen ion transmembrane transport	8	2.82686	4.31167e-05	C15ORF48, UQCR10, COX7A2, UQCR11, COX7C, COX6B1, UQCRQ, COX6C	262	61	16792	8.40546	0.0833333	0.00394725	0.074183
GOTERM_BP_DIRECT	GO:0045087~innate immune response	20	7.06714	4.53117e-05	IGHG1, HMGB1, IGHG2, IGHG3, IGHG4, CLU, CAPZA1, AXL, SERPING1, IGHM, MIF, MARCO, CYBA, DDX3X, S100B, IGHA1, UBC, IGKC, PPP1R14B, IGLC3	262	430	16792	2.981	0.0873848	0.0039678	0.0779581
GOTERM_MF_DIRECT	GO:0051082~unfolded protein binding	10	3.53357	5.08951e-05	HSP90AB1, PFDN1, HSP90AA1, HSPA6, HSPA1A, HSPA1B, DNAJB1, CANX, PET100, TUBB4B	261	110	16881	5.87983	0.0213987	0.00216076	0.071591
GOTERM_BP_DIRECT	GO:0009611~response to wounding	8	2.82686	5.3255e-05	ZFP36L1, NRP1, CCL2, RAC1, ID3, MDK, TGFB1, FN1	262	63	16792	8.13862	0.101898	0.00446797	0.0916187
GOTERM_BP_DIRECT	GO:0006928~movement of cell or subcellular component	9	3.18021	5.70228e-05	ACTB, SPINT2, CALD1, CAPZA1, RAC1, HSPB1, ARF6, TPM4, TUBB4B	262	86	16792	6.70726	0.108701	0.00459243	0.0980977
GOTERM_BP_DIRECT	GO:0048667~cell morphogenesis involved in neuron differentiation	4	1.41343	7.17169e-05	MEF2C, HES1, ID2, RB1	262	6	16792	42.7277	0.134744	0.00555107	0.123362
GOTERM_BP_DIRECT	GO:0043065~positive regulation of apoptotic process	16	5.65371	7.45501e-05	HMGB1, CLU, SOX4, ITGB1, TGFB1, CTNNB1, DDX3X, S100B, NUPR1, SQSTM1, GADD45G, RAC1, UBC, RHOB, ID3, IGFBP3	262	300	16792	3.41822	0.139677	0.00555664	0.128232
GOTERM_MF_DIRECT	GO:0023026~MHC class II protein complex binding	5	1.76678	8.64959e-05	HSP90AB1, ATP1B1, HSP90AA1, CD81, YWHAE	261	16	16881	20.2119	0.0360948	0.00333645	0.12164
GOTERM_CC_DIRECT	GO:0043209~myelin sheath	11	3.88693	0.000103165	ACTB, CDC42, ATP1B1, NME2, HSP90AA1, EZR, ARF6, ATP1A1, CANX, TUBB4B, MIF	275	152	18224	4.79579	0.0365594	0.00247988	0.141652
GOTERM_CC_DIRECT	GO:0042470~melanosome	9	3.18021	0.000142466	HSP90AB1, YWHAZ, HSP90AA1, RAC1, ATP1A1, MMP14, YWHAE, ITGB1, CANX	275	101	18224	5.90517	0.0501336	0.00320946	0.195567
GOTERM_CC_DIRECT	GO:0031093~platelet alpha granule lumen	7	2.4735	0.000170909	ALDOA, F13A1, CLU, ACTN1, SERPING1, TGFB1, FN1	275	55	18224	8.43425	0.0598385	0.00362304	0.234569
GOTERM_MF_DIRECT	GO:0003823~antigen binding	9	3.18021	0.000191508	IGHG1, IGHG2, IGHG3, IGHG4, IGHA1, IGKC, IGHM, TGFB1, IGLC3	261	103	16881	5.65149	0.0781741	0.00676029	0.269136
KEGG_PATHWAY	hsa05012:Parkinson's disease	12	4.24028	0.000211296	NDUFV3, UQCR10, COX7A2, NDUFA3, UQCR11, COX7C, COX6B1, NDUFA13, UQCRQ, NDUFA1, NDUFB1, COX6C	148	142	6879	3.92786	0.0401667	0.00583941	0.263197
KEGG_PATHWAY	hsa05010:Alzheimer's disease	13	4.59364	0.000233695	NDUFV3, UQCR10, COX7A2, NDUFA3, UQCR11, ADAM10, COX7C, COX6B1, NDUFA13, UQCRQ, NDUFA1, NDUFB1, COX6C	148	168	6879	3.59665	0.0443296	0.00565174	0.291061
GOTERM_BP_DIRECT	GO:0010628~positive regulation of gene expression	14	4.947	0.000241664	MEF2C, CDC42, EZR, HIF1A, DDX3X, TMED2, ID2, ACTA2, INS, ID1, HSPA1A, HSPA1B, TGFB1, FN1	262	262	16792	3.42474	0.385985	0.0172683	0.415118
GOTERM_CC_DIRECT	GO:0071944~cell periphery	6	2.12014	0.000280696	NME2, KRT19, KRT18, EZR, KRT17, CTNNB1	275	39	18224	10.1952	0.0963791	0.00561448	0.384979
GOTERM_CC_DIRECT	GO:0042383~sarcolemma	8	2.82686	0.000292223	ATP1B1, KRT19, SLC38A2, CD59, KRT8, ATP1A1, ITGB1, AHNAK	275	85	18224	6.23709	0.100133	0.00553766	0.400759
GOTERM_MF_DIRECT	GO:0044325~ion channel binding	9	3.18021	0.000361268	HSP90AB1, HSP90AA1, YWHAH, ID2, NPTN, ACTN1, S100A10, YWHAE, CTNNB1	261	113	16881	5.15136	0.142356	0.0117433	0.507144
GOTERM_BP_DIRECT	GO:0006986~response to unfolded protein	6	2.12014	0.000464176	HSP90AB1, HSPH1, HSP90AA1, HSPA6, HSPB1, DNAJB1	262	42	16792	9.15594	0.608169	0.0317914	0.795903
GOTERM_BP_DIRECT	GO:0007566~embryo implantation	6	2.12014	0.000464176	IGFBP7, CST3, H3F3B, VMP1, MMP2, SPP1	262	42	16792	9.15594	0.608169	0.0317914	0.795903
GOTERM_CC_DIRECT	GO:0015629~actin cytoskeleton	12	4.24028	0.000479469	ALDOA, NMT1, EZR, ACTA2, CALD1, CAPZA1, MARCKS, MYH9, IQGAP1, GABARAP, AHNAK, DSTN	275	218	18224	3.64784	0.158972	0.00861913	0.656768
GOTERM_CC_DIRECT	GO:0036464~cytoplasmic ribonucleoprotein granule	5	1.76678	0.000493004	ACTB, CDC42, RAC1, NCL, IQGAP1	275	25	18224	13.2538	0.163073	0.00844123	0.675249
KEGG_PATHWAY	hsa05130:Pathogenic Escherichia coli infection	7	2.4735	0.00070092	ACTB, CDC42, EZR, NCL, ITGB1, CTNNB1, TUBB4B	148	51	6879	6.37957	0.12718	0.0150004	0.870641
GOTERM_CC_DIRECT	GO:0005654~nucleoplasm	63	22.2615	0.00077153	HSP90AB1, MORF4L1, MEF2C, PTMA, CTNNB1, FOS, HSPH1, DDX17, ISG15, SRRM2, SRRM1, SPRED1, ARGLU1, SGK1, RBBP4, HSP90AA1, NDUFA13, RB1, MBNL1, PPP1CB, NCL, HES1, HIF1A, RPS17, GTF2I, JUN, UBC, RPS10, RBM39, KMT2E, HMGB1, YWHAZ, POLR2L, RBP1, TRA2B, SOX4, HSPA1A, HSPA1B, ANAPC11, MIF, ADIRF, RPS26, RPS27, C1ORF56, RPS28, SET, RPS29, SQSTM1, KRT8, RUNX1, RPS21, ACTB, LMNA, NDUFV3, CDKN1A, SON, ID2, ID…	275	2784	18224	1.49962	0.24318	0.0125851	1.05487
KEGG_PATHWAY	hsa05016:Huntington's disease	13	4.59364	0.000787291	NDUFV3, UQCR10, COX7A2, NDUFA3, UQCR11, POLR2L, COX7C, COX6B1, NDUFA13, UQCRQ, NDUFA1, NDUFB1, COX6C	148	192	6879	3.14707	0.141694	0.0151633	0.977442
GOTERM_MF_DIRECT	GO:0008137~NADH dehydrogenase (ubiquinone) activity	6	2.12014	0.000831595	NDUFV3, C15ORF48, NDUFA3, NDUFA13, NDUFA1, NDUFB1	261	48	16881	8.08477	0.297827	0.0249391	1.1638
GOTERM_BP_DIRECT	GO:0097284~hepatocyte apoptotic process	4	1.41343	0.00094596	KRT18, KRT8, ARF6, RB1	262	13	16792	19.7205	0.851897	0.0616776	1.61569
GOTERM_MF_DIRECT	GO:0002020~protease binding	8	2.82686	0.000952855	INS, CST3, UBC, CSTB, TIMP2, TIMP3, ITGB1, FN1	261	101	16881	5.12302	0.333127	0.0266489	1.33245
GOTERM_BP_DIRECT	GO:1900034~regulation of cellular response to heat	7	2.4735	0.00109376	HSP90AB1, HSPH1, HSP90AA1, HSPA1A, HSPA1B, DNAJB1, YWHAE	262	75	16792	5.98188	0.890126	0.0687611	1.8659
GOTERM_MF_DIRECT	GO:0004129~cytochrome-c oxidase activity	5	1.76678	0.00109946	C15ORF48, COX7A2, COX7C, COX6B1, COX6C	261	30	16881	10.7797	0.37345	0.0287977	1.53599
KEGG_PATHWAY	hsa04612:Antigen processing and presentation	8	2.82686	0.00112459	HSP90AB1, HSP90AA1, HSPA6, HLA-DRB5, HSPA1A, HSPA1B, HLA-DQA2, CANX	148	76	6879	4.8926	0.19611	0.0196492	1.39351
GOTERM_BP_DIRECT	GO:0071277~cellular response to calcium ion	6	2.12014	0.00114426	MEF2C, FOS, JUN, JUND, FOSB, IQGAP1	262	51	16792	7.54019	0.900782	0.0696562	1.95124
GOTERM_BP_DIRECT	GO:0009607~response to biotic stimulus	4	1.41343	0.00119018	IFITM1, IFITM2, IFITM3, CCL18	262	14	16792	18.3119	0.909572	0.0702359	2.02879
BIOCARTA	h_p53hypoxiaPathway:Hypoxia and p53 in the Cardiovascular system	6	2.12014	0.00119133	CDKN1A, HSP90AA1, HIF1A, HSPA1A, DNAJB1, IGFBP3	54	26	1625	6.94444	0.180508	0.180508	1.43944
KEGG_PATHWAY	hsa04915:Estrogen signaling pathway	9	3.18021	0.00119218	HSP90AB1, FOS, HSP90AA1, JUN, HSPA6, GNAS, HSPA1A, HSPA1B, MMP2	148	99	6879	4.22543	0.206595	0.0191004	1.4767
GOTERM_CC_DIRECT	GO:0005737~cytoplasm	103	36.3958	0.00123389	MEF2C, SRP14, S100A6, EIF5B, RNF213, IQGAP1, TGFB1, CTNNB1, CD44, SPRED1, ACTN1, TMSB10, MYH9, HES1, NME2, HIF1A, KRT18, TAGLN, KRT17, EIF2S2, CSTB, HSPB1, C12ORF57, RBP1, CLU, SOX4, HSPA1A, HSPA1B, MDK, ITGB1, RPS26, RPS28, C1ORF56, RPS29, DDX3X, RAC1, RUNX1, RPS21, CRIP1, S100A16, LGALS1, SELENOW, NMT1, S100B, ETS2, PTTG1IP, DNAJB1, HNRNPH1, MTRNR2L8, HSP90AB1, AEBP1, METAP2, MTRNR2L12, PTMA, H…	275	5222	18224	1.30711	0.35963	0.0191921	1.68206
GOTERM_MF_DIRECT	GO:0051022~Rho GDP-dissociation inhibitor binding	3	1.06007	0.00138919	CDC42, HSP90AA1, RAC1	261	4	16881	48.5086	0.446126	0.034157	1.9371
GOTERM_BP_DIRECT	GO:0070370~cellular heat acclimation	3	1.06007	0.00141453	HSPA6, HSPA1A, HSPA1B	262	4	16792	48.0687	0.942533	0.0805836	2.40687
GOTERM_BP_DIRECT	GO:0042026~protein refolding	4	1.41343	0.00147071	HSP90AA1, HSPA6, HSPA1A, HSPA1B	262	15	16792	17.0911	0.948701	0.0813587	2.50132
GOTERM_CC_DIRECT	GO:0009897~external side of plasma membrane	11	3.88693	0.00148127	IGHG1, IGHG2, IGHG3, IGHG4, IGHA1, HLA-DRB5, ANPEP, IGKC, IGHM, ITGB1, IGLC3	275	213	18224	3.42235	0.414409	0.0220505	2.01612
GOTERM_BP_DIRECT	GO:0048146~positive regulation of fibroblast proliferation	6	2.12014	0.00148343	S100A6, CDKN1A, JUN, TGFB1, FN1, MIF	262	54	16792	7.12129	0.950003	0.0798479	2.52269
GOTERM_MF_DIRECT	GO:0019904~protein domain specific binding	11	3.88693	0.00148797	RAP2B, YWHAZ, EZR, YWHAH, CBX3, ATP1A1, BHLHE40, ID3, MYH9, YWHAE, IQGAP1	261	208	16881	3.42048	0.468929	0.034548	2.0735
GOTERM_CC_DIRECT	GO:0043234~protein complex	16	5.65371	0.00150066	ACTB, MEF2C, HSP90AA1, RBBP4, ACTA2, CLU, ATP1A1, MYH9, CANX, IQGAP1, CTNNB1, CDKN1A, SET, ID2, H3F3B, SPATS2L	275	412	18224	2.57356	0.4185	0.0214523	2.04226
GOTERM_BP_DIRECT	GO:0009615~response to virus	8	2.82686	0.00165212	MEF2C, DDX3X, IFITM1, ACTA2, IFITM2, IFITM3, CLU, HSPB1	262	110	16792	4.66121	0.964447	0.0862354	2.80574
GOTERM_BP_DIRECT	GO:0070374~positive regulation of ERK1 and ERK2 cascade	10	3.53357	0.00169148	HMGB1, CCL13, NRP1, CCL2, CD44, JUN, NPTN, TGFB1, CCL18, MIF	262	175	16792	3.66238	0.967166	0.08598	2.87167
GOTERM_BP_DIRECT	GO:0031396~regulation of protein ubiquitination	4	1.41343	0.00178943	HSP90AB1, HSP90AA1, HSPA1A, HSPA1B	262	16	16792	16.0229	0.973064	0.0885099	3.03556
KEGG_PATHWAY	hsa04380:Osteoclast differentiation	10	3.53357	0.00187825	CYBA, FOS, CTSK, SQSTM1, JUN, PLCG2, JUND, RAC1, FOSB, TGFB1	148	131	6879	3.54807	0.30561	0.0276657	2.31737
GOTERM_MF_DIRECT	GO:0019899~enzyme binding	14	4.947	0.00203971	KMT2E, NME2, HIF1A, YWHAH, JUN, JUND, RAC1, HSPA6, CBX3, HSPA1A, HSPA1B, YWHAE, TGFB1, CTNNB1	261	333	16881	2.7192	0.58011	0.0446445	2.83215
GOTERM_BP_DIRECT	GO:0006508~proteolysis	18	6.36042	0.00215149	IGHG1, IGHG2, CELA3A, IGHG3, IGHG4, CTRB1, CTRB2, PRSS1, ANPEP, MMP14, MMP2, MMP11, CTSK, CTRC, PRSS2, IGKC, PLAU, IGLC3	262	500	16792	2.3073	0.987046	0.102964	3.63909
GOTERM_CC_DIRECT	GO:0016234~inclusion body	4	1.41343	0.00232063	HSP90AB1, SQSTM1, HSPA1A, HSPA1B	275	18	18224	14.7265	0.567738	0.0317438	3.14177
GOTERM_BP_DIRECT	GO:0006956~complement activation	7	2.4735	0.00235078	IGHG1, IGHG2, IGHG3, IGHG4, CLU, IGKC, IGLC3	262	87	16792	5.1568	0.991344	0.109383	3.96979
BIOCARTA	h_reckPathway:Inhibition of Matrix Metalloproteinases	4	1.41343	0.00239657	MMP14, TIMP2, TIMP3, MMP2	54	9	1625	13.3745	0.330154	0.181559	2.8763
GOTERM_MF_DIRECT	GO:0001102~RNA polymerase II activating transcription factor binding	5	1.76678	0.00268958	IFI27, JUN, BHLHE40, RB1, CTNNB1	261	38	16881	8.51028	0.681653	0.0556237	3.71872
GOTERM_CC_DIRECT	GO:0005884~actin filament	6	2.12014	0.00293326	EZR, RAC1, ACTN1, TPM2, IQGAP1, TPM4	275	65	18224	6.11715	0.653704	0.0385151	3.95576
GOTERM_BP_DIRECT	GO:0000028~ribosomal small subunit assembly	4	1.41343	0.00299161	RPS27, RPS28, RPS17, RPS10	262	19	16792	13.493	0.997633	0.134074	5.02594
GOTERM_BP_DIRECT	GO:0007179~transforming growth factor beta receptor signaling pathway	7	2.4735	0.00311325	FOS, CCL2, ID1, JUN, UBC, ITGB1, TGFB1	262	92	16792	4.87654	0.99815	0.13613	5.22517
GOTERM_BP_DIRECT	GO:0060337~type I interferon signaling pathway	6	2.12014	0.00315453	IFI27, ISG15, IFITM1, IFITM2, IFITM3, IFI6	262	64	16792	6.00859	0.998298	0.134897	5.2927
GOTERM_CC_DIRECT	GO:0031982~vesicle	8	2.82686	0.00324567	EZR, CD59, CD81, CST3, TAGLN2, DYNC1I2, AHNAK, MIF	275	128	18224	4.14182	0.690746	0.0410477	4.36841
GOTERM_BP_DIRECT	GO:0051726~regulation of cell cycle	8	2.82686	0.00325571	SON, RBBP4, JUN, GADD45G, JUND, ID3, RB1, ITGB1	262	124	16792	4.13494	0.998613	0.136049	5.45801
GOTERM_BP_DIRECT	GO:0001895~retina homeostasis	5	1.76678	0.00335864	ACTB, IGHG3, IGHA1, HSPB1, IGKC	262	40	16792	8.01145	0.998874	0.137215	5.6259
GOTERM_BP_DIRECT	GO:0060789~hair follicle placode formation	3	1.06007	0.0034642	CDC42, GNAS, CTNNB1	262	6	16792	32.0458	0.999091	0.138429	5.79779
GOTERM_BP_DIRECT	GO:1902895~positive regulation of pri-miRNA transcription from RNA polymerase II promoter	4	1.41343	0.00347947	FOS, HIF1A, JUN, TGFB1	262	20	16792	12.8183	0.999118	0.136307	5.82262
KEGG_PATHWAY	hsa05140:Leishmaniasis	7	2.4735	0.0039311	CYBA, FOS, JUN, HLA-DRB5, HLA-DQA2, ITGB1, TGFB1	148	71	6879	4.58251	0.534264	0.0531184	4.79361
KEGG_PATHWAY	hsa05164:Influenza A	11	3.88693	0.00396581	ACTB, CCL2, JUN, PRSS2, HSPA6, PRSS1, HLA-DRB5, HSPA1A, HSPA1B, DNAJB1, HLA-DQA2	148	174	6879	2.93837	0.537402	0.0500948	4.83497
GOTERM_BP_DIRECT	GO:0009235~cobalamin metabolic process	4	1.41343	0.00401319	CTRC, CTRB1, CTRB2, PRSS1	262	21	16792	12.2079	0.999701	0.152624	6.68699
GOTERM_BP_DIRECT	GO:0045740~positive regulation of DNA replication	5	1.76678	0.00401516	CDC42, INS, JUN, RAC1, CST3	262	42	16792	7.62995	0.999702	0.14988	6.69017
GOTERM_CC_DIRECT	GO:0030863~cortical cytoskeleton	4	1.41343	0.00418972	ACTB, EZR, MYH9, TPM4	275	22	18224	12.0489	0.780338	0.050922	5.60541
GOTERM_BP_DIRECT	GO:0007568~aging	9	3.18021	0.00432058	FOS, CCL2, APOD, JUN, JUND, SERPING1, TIMP2, CANX, TGFB1	262	165	16792	3.49591	0.99984	0.157456	7.18143
GOTERM_BP_DIRECT	GO:0043154~negative regulation of cysteine-type endopeptidase activity involved in apoptotic process	6	2.12014	0.00436772	ARL6IP1, DDX3X, CD44, BEX3, YWHAE, IFI6	262	69	16792	5.57318	0.999854	0.156228	7.25704
GOTERM_BP_DIRECT	GO:0043524~negative regulation of neuron apoptotic process	8	2.82686	0.00459323	HSP90AB1, MEF2C, NRP1, CCL2, SET, JUN, AXL, MDK	262	132	16792	3.88434	0.999908	0.160788	7.61791
KEGG_PATHWAY	hsa04145:Phagosome	10	3.53357	0.0046812	ACTB, MARCO, CYBA, RAC1, HLA-DRB5, HLA-DQA2, ITGB1, CANX, DYNC1I2, TUBB4B	148	150	6879	3.09865	0.597591	0.0553047	5.68391
GOTERM_CC_DIRECT	GO:0016020~membrane	49	17.3145	0.00500863	HSP90AB1, ATP1B1, NRP1, CD151, CANX, RNF213, CTNNB1, RABAC1, FOS, BZW1, CDC42, DDX17, AHNAK, RAP2B, HSP90AA1, ADAM10, KTN1, MYH9, NCL, OGFRL1, EIF4G2, RPS17, GTF2I, CD81, RPS10, GNAS, ARL6IP1, ALDOA, IFITM1, RPL35, RPL36, ARF6, SEC62, ITGB1, TPM4, RPS26, EZR, RPL31, RAC1, HLA-DRB5, VMP1, ACTB, ATP1A1, YWHAE, CYBA, CD59, PTTG1IP, HNRNPH1, CMTM6	275	2200	18224	1.47599	0.83678	0.0586327	6.66639
GOTERM_BP_DIRECT	GO:0032870~cellular response to hormone stimulus	5	1.76678	0.00515449	FOS, JUN, IGFBP7, JUND, FOSB	262	45	16792	7.12129	0.99997	0.17562	8.51035
GOTERM_CC_DIRECT	GO:0032154~cleavage furrow	5	1.76678	0.0053684	RHOB, RHOC, ARF6, MYH9, ITGB1	275	47	18224	7.0499	0.856757	0.06076	7.12901
GOTERM_BP_DIRECT	GO:0050821~protein stabilization	8	2.82686	0.00540011	HSP90AB1, ATP1B1, CDKN1A, HSP90AA1, CLU, SOX4, HSPA1A, HSPA1B	262	136	16792	3.77009	0.999982	0.180181	8.89834
GOTERM_BP_DIRECT	GO:0043488~regulation of mRNA stability	7	2.4735	0.00542302	ZFP36L1, YWHAZ, SET, UBC, HSPB1, HSPA1A, HSPA1B	262	103	16792	4.35574	0.999983	0.17795	8.93446
GOTERM_CC_DIRECT	GO:0042995~cell projection	6	2.12014	0.00543032	CDC42, EZR, GTF2I, ACTN1, MDK, SPP1	275	75	18224	5.30153	0.85994	0.0595791	7.20841
GOTERM_BP_DIRECT	GO:0001666~response to hypoxia	9	3.18021	0.00553347	CYBA, ATP1B1, HIF1A, CCL2, CST3, MMP14, MMP2, TGFB1, PLAU	262	172	16792	3.35363	0.999986	0.178356	9.10835
GOTERM_BP_DIRECT	GO:0010629~negative regulation of gene expression	8	2.82686	0.00561746	MEF2C, CDC42, CDKN1A, ID2, RB1, MYADM, TGFB1, MIF	262	137	16792	3.74258	0.999988	0.177988	9.24039
GOTERM_MF_DIRECT	GO:0005178~integrin binding	7	2.4735	0.00569768	ADAM10, ACTN1, MMP14, CD151, TIMP2, ITGB1, FN1	261	105	16881	4.31188	0.911826	0.109204	7.72544
GOTERM_MF_DIRECT	GO:0019901~protein kinase binding	14	4.947	0.00573036	HSP90AB1, CDC42, YWHAZ, HIF1A, ADAM10, ACTA2, SQSTM1, RAC1, HSPB1, ATP1A1, SPRED1, PPP1CB, IQGAP1, CTNNB1	261	376	16881	2.40823	0.913049	0.105078	7.76811
GOTERM_BP_DIRECT	GO:0030334~regulation of cell migration	6	2.12014	0.00588147	SGK1, LMO4, RAC1, LMNA, RHOB, TGFB1	262	74	16792	5.19662	0.999993	0.182709	9.65423
GOTERM_CC_DIRECT	GO:0070688~MLL5-L complex	3	1.06007	0.00594055	ACTB, KMT2E, PPP1CB	275	8	18224	24.8509	0.883625	0.063101	7.86034
GOTERM_CC_DIRECT	GO:0005747~mitochondrial respiratory chain complex I	5	1.76678	0.00622985	NDUFV3, NDUFA3, NDUFA13, NDUFA1, NDUFB1	275	49	18224	6.76215	0.895232	0.0641998	8.2281
GOTERM_BP_DIRECT	GO:0002181~cytoplasmic translation	4	1.41343	0.00663016	RPL36A, RPL31, RPL36, EIF3J	262	25	16792	10.2547	0.999999	0.200474	10.8182
GOTERM_BP_DIRECT	GO:0021762~substantia nigra development	5	1.76678	0.00698467	ACTB, CDC42, YWHAH, COX6B1, YWHAE	262	49	16792	6.53996	0.999999	0.206957	11.3644
GOTERM_BP_DIRECT	GO:0006120~mitochondrial electron transport, NADH to ubiquinone	5	1.76678	0.00698467	NDUFV3, NDUFA3, NDUFA13, NDUFA1, NDUFB1	262	49	16792	6.53996	0.999999	0.206957	11.3644
GOTERM_CC_DIRECT	GO:0005743~mitochondrial inner membrane	15	5.30035	0.00709588	NDUFA3, COX7C, NDUFA13, ROMO1, MRPS21, NDUFA1, UQCRQ, NDUFB1, COX6C, NDUFV3, NME4, MRPL23, UQCR10, UQCR11, COX6B1	275	441	18224	2.25405	0.923521	0.0708172	9.32085
GOTERM_CC_DIRECT	GO:0005882~intermediate filament	7	2.4735	0.00723761	NME2, KRT19, KRT18, KRT17, KRT7, KRT8, LMNA	275	113	18224	4.10516	0.927363	0.0702514	9.49854
GOTERM_CC_DIRECT	GO:0015935~small ribosomal subunit	4	1.41343	0.0075302	RPS26, RPS28, RPS29, RPS21	275	27	18224	9.81764	0.934695	0.0710946	9.86433
GOTERM_CC_DIRECT	GO:0005719~nuclear euchromatin	4	1.41343	0.0075302	HIST1H1C, JUN, CBX3, CTNNB1	275	27	18224	9.81764	0.934695	0.0710946	9.86433
GOTERM_BP_DIRECT	GO:0042742~defense response to bacterium	8	2.82686	0.00759976	IGHG1, IGHG2, IGHG3, IGHG4, ISG15, ROMO1, IGKC, IGLC3	262	145	16792	3.53609	1	0.219878	12.3046
GOTERM_BP_DIRECT	GO:0007507~heart development	9	3.18021	0.00794298	ZFP36L1, MEF2C, EIF4G2, CRIP1, ID1, SOX4, ID3, COX17, TGFB1	262	183	16792	3.15205	1	0.225427	12.8251
GOTERM_BP_DIRECT	GO:0007184~SMAD protein import into nucleus	3	1.06007	0.00806178	JUN, TGFB1, TOB1	262	9	16792	21.3639	1	0.22526	13.0046
GOTERM_BP_DIRECT	GO:0035456~response to interferon-beta	3	1.06007	0.00806178	IFITM1, IFITM2, IFITM3	262	9	16792	21.3639	1	0.22526	13.0046
GOTERM_BP_DIRECT	GO:0046718~viral entry into host cell	6	2.12014	0.00814486	CD81, AXL, ANPEP, HSPA1A, HSPA1B, ITGB1	262	80	16792	4.80687	1	0.224232	13.1299
GOTERM_CC_DIRECT	GO:0009986~cell surface	17	6.00707	0.00822406	HSP90AB1, HMGB1, NRP1, ADAM10, HSP90AA1, LGALS1, CLU, AXL, TIMP2, IGHM, ITGB1, TGFB1, MIF, CD44, CD59, NPTN, PLAU	275	542	18224	2.07855	0.949266	0.0754532	10.7263
GOTERM_CC_DIRECT	GO:0043025~neuronal cell body	12	4.24028	0.00839268	CDC42, CYBA, HSP90AA1, NRP1, SLC38A2, APOD, S100B, GTF2I, CST3, TIMP2, CANX, TGFB1	275	315	18224	2.52454	0.952287	0.0750484	10.9346
GOTERM_BP_DIRECT	GO:0071333~cellular response to glucose stimulus	5	1.76678	0.00860816	MEF2C, CYBA, NME2, LGALS1, SOX4	262	52	16792	6.16265	1	0.232288	13.8257
GOTERM_BP_DIRECT	GO:0034097~response to cytokine	5	1.76678	0.00860816	FOS, IFI27, JUN, JUND, TIMP2	262	52	16792	6.16265	1	0.232288	13.8257
GOTERM_CC_DIRECT	GO:0001725~stress fiber	5	1.76678	0.00877258	CYBA, ACTN1, MYH9, TPM4, MYL9	275	54	18224	6.13603	0.958451	0.0764422	11.4023
KEGG_PATHWAY	hsa05414:Dilated cardiomyopathy	7	2.4735	0.00890343	ACTB, LMNA, GNAS, TPM2, ITGB1, TGFB1, TPM4	148	84	6879	3.87331	0.8236	0.0970236	10.5541
GOTERM_BP_DIRECT	GO:0050731~positive regulation of peptidyl-tyrosine phosphorylation	6	2.12014	0.00901719	NRP1, CD44, INS, CD81, TGFB1, MIF	262	82	16792	4.68963	1	0.238773	14.4356
GOTERM_BP_DIRECT	GO:0030168~platelet activation	7	2.4735	0.00915778	RAP2B, YWHAZ, PLCG2, RAC1, AXL, RHOB, ACTN1	262	115	16792	3.90123	1	0.238924	14.6443
KEGG_PATHWAY	hsa05200:Pathways in cancer	17	6.00707	0.00944184	HSP90AB1, HSP90AA1, RB1, ITGB1, MMP2, TGFB1, CTNNB1, CDC42, FOS, CDKN1A, HIF1A, JUN, PLCG2, RAC1, GNAS, RUNX1, FN1	148	393	6879	2.01057	0.841249	0.0971921	11.1582
GOTERM_MF_DIRECT	GO:0008121~ubiquinol-cytochrome-c reductase activity	3	1.06007	0.00980134	UQCR10, UQCR11, UQCRQ	261	10	16881	19.4034	0.984795	0.166403	12.942
GOTERM_BP_DIRECT	GO:0006613~cotranslational protein targeting to membrane	3	1.06007	0.00997451	ARL6IP1, SRP14, SEC62	262	10	16792	19.2275	1	0.254114	15.8471
GOTERM_BP_DIRECT	GO:0090084~negative regulation of inclusion body assembly	3	1.06007	0.00997451	HSPA1A, HSPA1B, DNAJB1	262	10	16792	19.2275	1	0.254114	15.8471
GOTERM_BP_DIRECT	GO:0035455~response to interferon-alpha	3	1.06007	0.00997451	IFITM1, IFITM2, IFITM3	262	10	16792	19.2275	1	0.254114	15.8471
GOTERM_BP_DIRECT	GO:0086013~membrane repolarization during cardiac muscle cell action potential	3	1.06007	0.00997451	ATP1B1, ATP1A1, YWHAE	262	10	16792	19.2275	1	0.254114	15.8471
GOTERM_CC_DIRECT	GO:0005819~spindle	7	2.4735	0.00997601	PTP4A1, MZT2A, MZT2B, CBX3, HSPB1, RB1, MYH9	275	121	18224	3.83375	0.973202	0.0844942	12.8688
GOTERM_BP_DIRECT	GO:0043484~regulation of RNA splicing	4	1.41343	0.0100643	SON, MBNL1, HNRNPH1, AHNAK	262	29	16792	8.84022	1	0.252941	15.9785
GOTERM_CC_DIRECT	GO:0005739~mitochondrion	32	11.3074	0.0100751	C15ORF48, HSP90AB1, YWHAZ, CLU, COX7C, ROMO1, SOX4, HSPA1A, HSPA1B, SLIRP, UQCRQ, MMP2, NDUFB1, TOMM7, COX6B1, COX17, ARGLU1, SGK1, NDUFA3, NDUFA13, NDUFA1, YWHAE, COX6C, NDUFV3, NME4, MRPL23, CYBA, NMT1, IFI27, YWHAH, IFI6, PET100	275	1331	18224	1.59325	0.974152	0.0833565	12.9885
GOTERM_BP_DIRECT	GO:0045944~positive regulation of transcription from RNA polymerase II promoter	26	9.18728	0.0104121	MEF2C, HMGB1, LMO4, SOX4, TGFB1, CTNNB1, HSPH1, ADIRF, FOS, DDX17, DDX3X, SQSTM1, JUND, RUNX1, MAF, NUCKS1, FOSB, RB1, NCL, HES1, NME2, HIF1A, ETS2, JUN, CD81, UBC	262	981	16792	1.69866	1	0.25732	16.485
GOTERM_MF_DIRECT	GO:0003723~RNA binding	17	6.00707	0.0110275	SRP14, RPL37, MBNL1, RPL38, NCL, MRPL23, EIF4G2, DDX17, SON, RPS28, DDX3X, RPL41, RPL31, EIF2S2, RBM39, HNRNPH1, SCAND1	261	547	16881	2.01011	0.99102	0.178286	14.4467
GOTERM_BP_DIRECT	GO:1900740~positive regulation of protein insertion into mitochondrial membrane involved in apoptotic signaling pathway	4	1.41343	0.0110563	NMT1, YWHAZ, YWHAH, YWHAE	262	30	16792	8.54555	1	0.267732	17.4158
KEGG_PATHWAY	hsa05323:Rheumatoid arthritis	7	2.4735	0.0110766	FOS, CTSK, CCL2, JUN, HLA-DRB5, HLA-DQA2, TGFB1	148	88	6879	3.69725	0.884772	0.1075	12.9695
GOTERM_CC_DIRECT	GO:0016607~nuclear speck	9	3.18021	0.0112569	KMT2E, MEF2C, SON, HIF1A, DDX3X, SRRM2, LMNA, SRRM1, RBM39	275	201	18224	2.96727	0.983207	0.0906645	14.405
GOTERM_MF_DIRECT	GO:0050786~RAGE receptor binding	3	1.06007	0.0118586	S100A4, HMGB1, S100B	261	11	16881	17.6395	0.993718	0.183559	15.4528
GOTERM_BP_DIRECT	GO:0006935~chemotaxis	7	2.4735	0.0120358	TYMP, CCL13, RARRES2, CCL2, CMTM6, CCL18, PLAU	262	122	16792	3.67739	1	0.284472	18.8124
GOTERM_BP_DIRECT	GO:0048715~negative regulation of oligodendrocyte differentiation	3	1.06007	0.012067	HES1, ID2, CTNNB1	262	11	16792	17.4795	1	0.281846	18.8564
GOTERM_MF_DIRECT	GO:0042802~identical protein binding	21	7.42049	0.0121472	ACTB, ARL6IP1, S100A4, ALDOA, YWHAZ, HSP90AA1, IER5, CST3, CBX3, RB1, NCL, RABAC1, CDC42, S100B, SQSTM1, INS, JUN, HSPB1, SCAND1, FN1, S100A2	261	749	16881	1.81341	0.994451	0.181086	15.7996
KEGG_PATHWAY	hsa04510:Focal adhesion	11	3.88693	0.0125515	ACTB, CDC42, JUN, RAC1, ACTN1, ITGB1, PPP1CB, SPP1, CTNNB1, FN1, MYL9	148	206	6879	2.48193	0.91374	0.115312	14.5745
GOTERM_BP_DIRECT	GO:0007155~cell adhesion	15	5.30035	0.0129188	ATP1B1, CCL2, IGFBP7, CD99, NINJ1, ARF6, CD151, CTNNB1, HES1, NME2, CD44, RAC1, RHOB, SPP1, FN1	262	459	16792	2.0945	1	0.295217	20.0522
GOTERM_BP_DIRECT	GO:1900026~positive regulation of substrate adhesion-dependent cell spreading	4	1.41343	0.013204	CDC42, RAC1, S100A10, MYADM	262	32	16792	8.01145	1	0.297378	20.4489
GOTERM_MF_DIRECT	GO:0046982~protein heterodimerization activity	15	5.30035	0.0133049	MEF2C, FOS, CYBA, HIF1A, YWHAH, JUN, AXL, SOX4, H3F3B, BHLHE40, RUNX1, ITGB1, YWHAE, TGFB1, CTNNB1	261	465	16881	2.08639	0.996629	0.190092	17.1775
GOTERM_BP_DIRECT	GO:0071407~cellular response to organic cyclic compound	5	1.76678	0.0133053	HSP90AB1, CYBA, CCL2, LGALS1, TGFB1	262	59	16792	5.43149	1	0.296047	20.5893
GOTERM_BP_DIRECT	GO:0009612~response to mechanical stimulus	5	1.76678	0.0133053	CCL2, JUN, JUND, FOSB, MMP14	262	59	16792	5.43149	1	0.296047	20.5893
GOTERM_BP_DIRECT	GO:0043433~negative regulation of sequence-specific DNA binding transcription factor activity	5	1.76678	0.014086	ID2, ID1, BHLHE40, ID3, RB1	262	60	16792	5.34097	1	0.307205	21.6638
GOTERM_BP_DIRECT	GO:0045669~positive regulation of osteoblast differentiation	5	1.76678	0.014086	MEF2C, IFITM1, JUND, GNAS, CTNNB1	262	60	16792	5.34097	1	0.307205	21.6638
GOTERM_MF_DIRECT	GO:0042623~ATPase activity, coupled	3	1.06007	0.0140869	HSPA6, HSPA1A, HSPA1B	261	12	16881	16.1695	0.997593	0.193732	18.0964
KEGG_PATHWAY	hsa04810:Regulation of actin cytoskeleton	11	3.88693	0.0142169	ACTB, CDC42, EZR, INS, RAC1, ACTN1, ITGB1, PPP1CB, IQGAP1, FN1, MYL9	148	210	6879	2.43465	0.937829	0.123904	16.3541
KEGG_PATHWAY	hsa04972:Pancreatic secretion	7	2.4735	0.0142907	CELA3A, ATP1B1, PRSS2, RAC1, PRSS1, GNAS, ATP1A1	148	93	6879	3.49847	0.938726	0.119202	16.4321
GOTERM_BP_DIRECT	GO:0043491~protein kinase B signaling	4	1.41343	0.0143607	ZFP36L1, CCL2, AXL, TGFB1	262	33	16792	7.76868	1	0.308916	22.0387
GOTERM_MF_DIRECT	GO:0003725~double-stranded RNA binding	5	1.76678	0.0144503	HSP90AB1, HMGB1, ACTN1, MBNL1, TUBB4B	261	61	16881	5.30149	0.997942	0.1921	18.5202
GOTERM_BP_DIRECT	GO:0006950~response to stress	5	1.76678	0.0148951	HSP90AB1, SGK1, HSP90AA1, SQSTM1, GADD45G	262	61	16792	5.25341	1	0.31515	22.763
KEGG_PATHWAY	hsa04390:Hippo signaling pathway	9	3.18021	0.015304	ACTB, YWHAZ, YWHAH, ID2, ID1, YWHAE, PPP1CB, TGFB1, CTNNB1	148	151	6879	2.77032	0.94981	0.121978	17.4973
GOTERM_BP_DIRECT	GO:0001837~epithelial to mesenchymal transition	4	1.41343	0.0155731	S100A4, HIF1A, TGFB1, CTNNB1	262	34	16792	7.54019	1	0.323643	23.6728
BIOCARTA	h_uCalpainPathway:uCalpain and friends in Cell spread	4	1.41343	0.0161228	EZR, RAC1, ACTN1, ITGB1	54	17	1625	7.08061	0.933759	0.595385	17.9386
GOTERM_MF_DIRECT	GO:0051015~actin filament binding	7	2.4735	0.0164965	EZR, ACTN1, MARCKS, TPM2, MYH9, TPM4, DSTN	261	132	16881	3.4299	0.999149	0.209942	20.8685
GOTERM_BP_DIRECT	GO:0007586~digestion	5	1.76678	0.0166	CELA3A, CTRB1, PRSS2, CTRB2, PRSS1	262	63	16792	5.08664	1	0.337644	25.0317
GOTERM_BP_DIRECT	GO:0032981~mitochondrial respiratory chain complex I assembly	5	1.76678	0.0166	NDUFV3, NDUFA3, NDUFA13, NDUFA1, NDUFB1	262	63	16792	5.08664	1	0.337644	25.0317
KEGG_PATHWAY	hsa04110:Cell cycle	8	2.82686	0.0166165	CDKN1A, YWHAZ, YWHAH, GADD45G, RB1, ANAPC11, YWHAE, TGFB1	148	124	6879	2.99869	0.961252	0.126673	18.8582
GOTERM_BP_DIRECT	GO:0010952~positive regulation of peptidase activity	3	1.06007	0.0167672	NDUFA13, MMP14, FN1	262	13	16792	14.7904	1	0.337093	25.2507
GOTERM_BP_DIRECT	GO:0043518~negative regulation of DNA damage response, signal transduction by p53 class mediator	3	1.06007	0.0167672	CD44, PTTG1IP, MIF	262	13	16792	14.7904	1	0.337093	25.2507
GOTERM_MF_DIRECT	GO:0047485~protein N-terminus binding	6	2.12014	0.0170704	MORF4L1, ID1, SRRM2, ARF6, RPS21, TGFB1	261	97	16881	4.00071	0.999336	0.210258	21.5157
GOTERM_BP_DIRECT	GO:0000122~negative regulation of transcription from RNA polymerase II promoter	20	7.06714	0.017286	MAF, MEF2C, HMGB1, AEBP1, HIST1H1C, RB1, FOSB, TGFB1, CTNNB1, HES1, IFI27, EZR, ID2, SQSTM1, ID1, ETS2, JUND, UBC, BHLHE40, ID3	262	720	16792	1.78032	1	0.342235	25.9266
GOTERM_BP_DIRECT	GO:0030574~collagen catabolic process	5	1.76678	0.0174964	CTSK, PRSS2, MMP14, MMP2, MMP11	262	64	16792	5.00716	1	0.342337	26.1991
KEGG_PATHWAY	hsa04520:Adherens junction	6	2.12014	0.0175191	ACTB, CDC42, RAC1, ACTN1, IQGAP1, CTNNB1	148	71	6879	3.92786	0.967575	0.128163	19.7822
GOTERM_MF_DIRECT	GO:0000980~RNA polymerase II distal enhancer sequence-specific DNA binding	5	1.76678	0.0178798	ACTB, MEF2C, RBBP4, JUN, H3F3B	261	65	16881	4.97524	0.999532	0.213069	22.4203
GOTERM_MF_DIRECT	GO:0001948~glycoprotein binding	5	1.76678	0.0178798	HSP90AB1, HSP90AA1, LGALS1, CANX, TGFB1	261	65	16881	4.97524	0.999532	0.213069	22.4203
GOTERM_BP_DIRECT	GO:0048469~cell maturation	4	1.41343	0.0181659	HES1, ID2, AXL, CTNNB1	262	36	16792	7.12129	1	0.34961	27.0598
GOTERM_BP_DIRECT	GO:0006446~regulation of translational initiation	4	1.41343	0.0181659	EIF4G2, EIF5B, HSPB1, EIF3J	262	36	16792	7.12129	1	0.34961	27.0598
GOTERM_CC_DIRECT	GO:0031089~platelet dense granule lumen	3	1.06007	0.0181938	RARRES2, SELENOP, TIMP3	275	14	18224	14.2005	0.998678	0.139848	22.2972
GOTERM_MF_DIRECT	GO:0031996~thioesterase binding	3	1.06007	0.0190342	CDC42, RAC1, ARF6	261	14	16881	13.8596	0.999716	0.21925	23.6936
GOTERM_MF_DIRECT	GO:0044183~protein binding involved in protein folding	3	1.06007	0.0190342	PFDN1, HSPA1A, HSPA1B	261	14	16881	13.8596	0.999716	0.21925	23.6936
KEGG_PATHWAY	hsa04010:MAPK signaling pathway	12	4.24028	0.0192544	MEF2C, CDC42, FOS, JUN, GADD45G, JUND, RAC1, HSPA6, HSPB1, HSPA1A, HSPA1B, TGFB1	148	253	6879	2.20457	0.976989	0.135037	21.5314
GOTERM_BP_DIRECT	GO:0045597~positive regulation of cell differentiation	4	1.41343	0.0195466	HSP90AB1, INS, JUN, JUND	262	37	16792	6.92882	1	0.367378	28.8053
GOTERM_BP_DIRECT	GO:0034605~cellular response to heat	4	1.41343	0.0195466	CDKN1A, HSPA6, HSPA1A, HSPA1B	262	37	16792	6.92882	1	0.367378	28.8053
KEGG_PATHWAY	hsa05166:HTLV-I infection	12	4.24028	0.0197657	FOS, CDKN1A, NRP1, JUN, ETS2, HLA-DRB5, RB1, ANAPC11, HLA-DQA2, CANX, TGFB1, CTNNB1	148	254	6879	2.19589	0.979203	0.133629	22.04
GOTERM_BP_DIRECT	GO:0000086~G2/M transition of mitotic cell cycle	7	2.4735	0.0202377	CDKN1A, HSP90AA1, UBC, YWHAE, PPP1CB, DYNC1I2, TUBB4B	262	137	16792	3.27475	1	0.374277	29.6641
GOTERM_BP_DIRECT	GO:0008285~negative regulation of cell proliferation	13	4.59364	0.0213035	CDKN1A, RBBP4, IFITM1, JUN, IGFBP7, SOX4, RB1, PMP22, TIMP2, IGFBP3, TGFB1, CTNNB1, TOB1	262	396	16792	2.10402	1	0.386306	30.9695
GOTERM_MF_DIRECT	GO:0005159~insulin-like growth factor receptor binding	3	1.06007	0.0217421	YWHAH, INS, GNAS	261	15	16881	12.9356	0.999912	0.240257	26.6046
GOTERM_BP_DIRECT	GO:0043277~apoptotic cell clearance	3	1.06007	0.0221161	MARCO, HMGB1, AXL	262	15	16792	12.8183	1	0.394352	31.9492
GOTERM_BP_DIRECT	GO:0045445~myoblast differentiation	3	1.06007	0.0221161	LGALS1, RB1, MBNL1	262	15	16792	12.8183	1	0.394352	31.9492
GOTERM_BP_DIRECT	GO:0006122~mitochondrial electron transport, ubiquinol to cytochrome c	3	1.06007	0.0221161	UQCR10, UQCR11, UQCRQ	262	15	16792	12.8183	1	0.394352	31.9492
GOTERM_CC_DIRECT	GO:0030175~filopodium	5	1.76678	0.0221358	CDC42, EZR, ACTA2, ARL4C, ITGB1	275	71	18224	4.66684	0.999691	0.164373	26.4758
GOTERM_BP_DIRECT	GO:0008360~regulation of cell shape	7	2.4735	0.0222436	ALDOA, CCL13, EZR, CCL2, S100B, MYH9, FN1	262	140	16792	3.20458	1	0.392765	32.1018
GOTERM_BP_DIRECT	GO:0001938~positive regulation of endothelial cell proliferation	5	1.76678	0.0224277	CYBA, NRP1, HIF1A, CCL2, JUN	262	69	16792	4.64432	1	0.391979	32.3215
GOTERM_BP_DIRECT	GO:0045668~negative regulation of osteoblast differentiation	4	1.41343	0.0224775	ID2, ID1, ID3, TOB1	262	39	16792	6.5735	1	0.389394	32.3809
GOTERM_BP_DIRECT	GO:0030890~positive regulation of B cell proliferation	4	1.41343	0.0224775	MEF2C, CDKN1A, CD81, MIF	262	39	16792	6.5735	1	0.389394	32.3809
GOTERM_BP_DIRECT	GO:0032570~response to progesterone	4	1.41343	0.0224775	FOS, CCL2, FOSB, TGFB1	262	39	16792	6.5735	1	0.389394	32.3809
GOTERM_MF_DIRECT	GO:0001618~virus receptor activity	5	1.76678	0.0228252	AXL, ANPEP, HSPA1A, HSPA1B, ITGB1	261	70	16881	4.61987	0.999945	0.244499	27.7398
GOTERM_MF_DIRECT	GO:0004866~endopeptidase inhibitor activity	4	1.41343	0.0234674	SPINT2, CST3, CSTB, SPINK1	261	40	16881	6.46782	0.999959	0.24448	28.4052
GOTERM_MF_DIRECT	GO:0016887~ATPase activity	8	2.82686	0.0234849	ATP1B1, HSP90AA1, DDX3X, CLU, HSPA1A, HSPA1B, MYH9, RNF213	261	183	16881	2.82746	0.999959	0.23889	28.4232
GOTERM_CC_DIRECT	GO:0005634~nucleus	98	34.629	0.0235333	MEF2C, MORF4L1, S100A4, C15ORF48, RPL17, SRP14, S100A6, TCEAL9, EIF5B, CBX3, H1FX, MMP2, IQGAP1, TGFB1, TCEAL4, CTNNB1, DDX17, SRRM1, ARGLU1, MYH9, PPP1CB, HES1, NME2, HIF1A, JUN, EIF2S2, HSPB1, ALDOA, HMGB1, CLU, SOX4, BEX3, TIMP3, RPS27, DDX3X, JUND, RAC1, BHLHE40, RUNX1, TUBB4B, KLF6, LGALS1, CDKN1A, S100B, ETS2, PTTG1IP, H3F3B, RPL37A, DNAJB1, HNRNPH1, HSP90AB1, AEBP1, SLIRP, PTMA, FOS, RHOB,…	275	5415	18224	1.19933	0.999815	0.170468	27.9065
GOTERM_BP_DIRECT	GO:0001764~neuron migration	6	2.12014	0.0240061	MEF2C, HSP90AA1, NRP1, AXL, YWHAE, CTNNB1	262	105	16792	3.66238	1	0.40646	34.1778
GOTERM_BP_DIRECT	GO:0045071~negative regulation of viral genome replication	4	1.41343	0.0240277	ISG15, IFITM1, IFITM2, IFITM3	262	40	16792	6.40916	1	0.403473	34.2029
GOTERM_MF_DIRECT	GO:0003700~transcription factor activity, sequence-specific DNA binding	24	8.48057	0.0243217	MAF, MEF2C, HMGB1, AEBP1, LMO4, SOX4, RB1, FOSB, CTNNB1, HES1, ZFP36L1, FOS, PFDN1, NME2, HIF1A, GTF2I, ID1, JUN, ETS2, JUND, BHLHE40, ID3, RUNX1, SCAND1	261	961	16881	1.61527	0.999971	0.240718	29.2815
GOTERM_BP_DIRECT	GO:0071260~cellular response to mechanical stimulus	5	1.76678	0.0246141	CYBA, SLC38A2, RAC1, ATP1A1, TGFB1	262	71	16792	4.51349	1	0.407783	34.88
KEGG_PATHWAY	hsa05100:Bacterial invasion of epithelial cells	6	2.12014	0.0252512	ACTB, CDC42, RAC1, ITGB1, CTNNB1, FN1	148	78	6879	3.57536	0.992999	0.162389	27.3098
KEGG_PATHWAY	hsa05410:Hypertrophic cardiomyopathy (HCM)	6	2.12014	0.0252512	ACTB, LMNA, TPM2, ITGB1, TGFB1, TPM4	148	78	6879	3.57536	0.992999	0.162389	27.3098
GOTERM_BP_DIRECT	GO:0031397~negative regulation of protein ubiquitination	4	1.41343	0.0256343	ISG15, SOX4, HSPA1A, HSPA1B	262	41	16792	6.25284	1	0.4174	36.0425
GOTERM_BP_DIRECT	GO:0007015~actin filament organization	5	1.76678	0.0257539	ALDOA, ACTN1, TMSB10, TPM2, TPM4	262	72	16792	4.45081	1	0.415657	36.1774
GOTERM_BP_DIRECT	GO:0043066~negative regulation of apoptotic process	14	4.947	0.0260901	ARL6IP1, YWHAZ, MIF, CDKN1A, SON, NME2, KRT18, DDX3X, CD44, SQSTM1, ID1, CD59, UBC, HSPB1	262	455	16792	1.97205	1	0.416597	36.5555
KEGG_PATHWAY	hsa05202:Transcriptional misregulation in cancer	9	3.18021	0.0262948	MAF, MEF2C, CDKN1A, NUPR1, ID2, H3F3B, RUNX1, IGFBP3, PLAU	148	167	6879	2.5049	0.994312	0.163273	28.2744
GOTERM_MF_DIRECT	GO:0008307~structural constituent of muscle	4	1.41343	0.0266662	KRT19, TPM2, TPM4, MYL9	261	42	16881	6.15982	0.99999	0.255124	31.6354
GOTERM_MF_DIRECT	GO:0031072~heat shock protein binding	4	1.41343	0.0266662	HSP90AB1, HSPA6, HSPA1A, HSPA1B	261	42	16881	6.15982	0.99999	0.255124	31.6354
GOTERM_BP_DIRECT	GO:0001701~in utero embryonic development	8	2.82686	0.0272085	NMT1, RARRES2, ADAM10, EIF2S2, MBNL1, MYH9, ITGB1, CTNNB1	262	187	16792	2.74189	1	0.426888	37.7977
GOTERM_BP_DIRECT	GO:0097191~extrinsic apoptotic signaling pathway	4	1.41343	0.0272973	KRT18, KRT8, NDUFA13, TGFB1	262	42	16792	6.10396	1	0.424772	37.8955
KEGG_PATHWAY	hsa04141:Protein processing in endoplasmic reticulum	9	3.18021	0.0279772	HSP90AB1, HSPH1, HSP90AA1, HSPA6, HSPA1A, HSPA1B, DNAJB1, SEC62, CANX	148	169	6879	2.47525	0.995933	0.167647	29.8048
GOTERM_BP_DIRECT	GO:0031333~negative regulation of protein complex assembly	3	1.06007	0.0280694	CDC42, DDX3X, LMO4	262	17	16792	11.3103	1	0.43066	38.7385
GOTERM_BP_DIRECT	GO:0030224~monocyte differentiation	3	1.06007	0.0280694	MEF2C, JUN, MYH9	262	17	16792	11.3103	1	0.43066	38.7385
GOTERM_MF_DIRECT	GO:0003779~actin binding	10	3.53357	0.0286976	ALDOA, S100A4, EZR, YWHAH, TAGLN, CALD1, CAPZA1, TPM2, MYH9, ITGB1	261	278	16881	2.32655	0.999996	0.266093	33.616
GOTERM_MF_DIRECT	GO:0003924~GTPase activity	9	3.18021	0.0289042	CDC42, DDX3X, RAC1, EIF5B, RHOB, ARF6, GNAS, ARL4C, TUBB4B	261	234	16881	2.48762	0.999996	0.262163	33.8144
GOTERM_BP_DIRECT	GO:0045429~positive regulation of nitric oxide biosynthetic process	4	1.41343	0.0290166	HSP90AB1, HSP90AA1, INS, CLU	262	43	16792	5.96201	1	0.43837	39.7579
KEGG_PATHWAY	hsa05145:Toxoplasmosis	7	2.4735	0.0299793	HSPA6, HLA-DRB5, HSPA1A, HSPA1B, HLA-DQA2, ITGB1, TGFB1	148	110	6879	2.9578	0.997274	0.173439	31.5867
GOTERM_CC_DIRECT	GO:0014704~intercalated disc	4	1.41343	0.0299984	ATP1B1, YWHAH, ATP1A1, ITGB1	275	45	18224	5.89059	0.999983	0.20859	34.1952
GOTERM_MF_DIRECT	GO:0002135~CTP binding	2	0.706714	0.0305675	HSP90AB1, HSP90AA1	261	2	16881	64.6782	0.999998	0.269584	35.3918
GOTERM_BP_DIRECT	GO:1903829~positive regulation of cellular protein localization	2	0.706714	0.0308456	NPTN, IQGAP1	262	2	16792	64.0916	1	0.455533	41.6814
GOTERM_BP_DIRECT	GO:1904722~positive regulation of mRNA endonucleolytic cleavage involved in unfolded protein response	2	0.706714	0.0308456	HSPA1A, HSPA1B	262	2	16792	64.0916	1	0.455533	41.6814
GOTERM_BP_DIRECT	GO:1902380~positive regulation of endoribonuclease activity	2	0.706714	0.0308456	HSPA1A, HSPA1B	262	2	16792	64.0916	1	0.455533	41.6814
GOTERM_BP_DIRECT	GO:0045893~positive regulation of transcription, DNA-templated	15	5.30035	0.0309555	KMT2E, MEF2C, KLF6, SOX4, RB1, MDK, TGFB1, CTNNB1, FOS, YWHAH, HIF1A, ID2, JUN, ETS2, RUNX1	262	515	16792	1.86675	1	0.453564	41.7952
KEGG_PATHWAY	hsa05203:Viral carcinogenesis	10	3.53357	0.0311301	CDC42, CDKN1A, YWHAZ, YWHAH, DDX3X, JUN, RAC1, ACTN1, RB1, YWHAE	148	205	6879	2.2673	0.997835	0.174467	32.5921
GOTERM_BP_DIRECT	GO:0031668~cellular response to extracellular stimulus	3	1.06007	0.0312596	FOS, CDKN1A, AXL	262	18	16792	10.6819	1	0.453713	42.1087
GOTERM_BP_DIRECT	GO:0001708~cell fate specification	3	1.06007	0.0312596	PPDPF, ITGB1, CTNNB1	262	18	16792	10.6819	1	0.453713	42.1087
GOTERM_BP_DIRECT	GO:0046597~negative regulation of viral entry into host cell	3	1.06007	0.0312596	IFITM1, IFITM2, IFITM3	262	18	16792	10.6819	1	0.453713	42.1087
GOTERM_BP_DIRECT	GO:0051412~response to corticosterone	3	1.06007	0.0312596	FOS, CDKN1A, FOSB	262	18	16792	10.6819	1	0.453713	42.1087
KEGG_PATHWAY	hsa05132:Salmonella infection	6	2.12014	0.0319363	ACTB, CDC42, FOS, JUN, RAC1, DYNC1I2	148	83	6879	3.35998	0.998158	0.173711	33.2883
GOTERM_CC_DIRECT	GO:0043034~costamere	3	1.06007	0.0325489	KRT19, KRT8, AHNAK	275	19	18224	10.4635	0.999994	0.220317	36.5331
GOTERM_CC_DIRECT	GO:0030018~Z disc	6	2.12014	0.0328922	KRT19, KRT8, HSPB1, ACTN1, CTNNB1, MYL9	275	118	18224	3.36961	0.999994	0.218393	36.8419
KEGG_PATHWAY	hsa05416:Viral myocarditis	5	1.76678	0.0329984	ACTB, EIF4G2, RAC1, HLA-DRB5, HLA-DQA2	148	57	6879	4.07717	0.998511	0.174249	34.1954
GOTERM_BP_DIRECT	GO:0031295~T cell costimulation	5	1.76678	0.0332538	CDC42, LGALS1, RAC1, HLA-DRB5, HLA-DQA2	262	78	16792	4.10844	1	0.47156	44.126
GOTERM_BP_DIRECT	GO:0007219~Notch signaling pathway	6	2.12014	0.0337448	HES1, KRT19, ADAM10, UBC, MDK, TGFB1	262	115	16792	3.34391	1	0.473451	44.6123
GOTERM_MF_DIRECT	GO:0031625~ubiquitin protein ligase binding	10	3.53357	0.0339588	CDKN1A, YWHAZ, HIF1A, SQSTM1, CLU, HSPA1A, HSPA1B, RB1, YWHAE, GABARAP	261	287	16881	2.25359	1	0.289276	38.5004
GOTERM_BP_DIRECT	GO:0051591~response to cAMP	4	1.41343	0.0345101	FOS, JUN, JUND, FOSB	262	46	16792	5.57318	1	0.478057	45.3626
GOTERM_BP_DIRECT	GO:0003151~outflow tract morphogenesis	4	1.41343	0.0345101	MEF2C, HES1, HIF1A, JUN	262	46	16792	5.57318	1	0.478057	45.3626
GOTERM_BP_DIRECT	GO:0030220~platelet formation	3	1.06007	0.0345852	MEF2C, ACTN1, MYH9	262	19	16792	10.1197	1	0.475711	45.4357
GOTERM_BP_DIRECT	GO:0006883~cellular sodium ion homeostasis	3	1.06007	0.0345852	SGK1, ATP1B1, ATP1A1	262	19	16792	10.1197	1	0.475711	45.4357
GOTERM_BP_DIRECT	GO:0045926~negative regulation of growth	3	1.06007	0.0345852	HIF1A, MT1E, MT1X	262	19	16792	10.1197	1	0.475711	45.4357
GOTERM_BP_DIRECT	GO:0006954~inflammatory response	12	4.24028	0.0348009	CYBA, HMGB1, FOS, CCL13, RARRES2, CCL2, RAC1, AXL, TGFB1, CCL18, SPP1, MIF	262	379	16792	2.02929	1	0.474791	45.6451
GOTERM_BP_DIRECT	GO:0035264~multicellular organism growth	5	1.76678	0.0360082	ZFP36L1, CDC42, TMED2, H3F3B, GNAS	262	80	16792	4.00573	1	0.483541	46.8035
GOTERM_MF_DIRECT	GO:0005525~GTP binding	12	4.24028	0.0360891	HSP90AB1, RAP2B, CDC42, HSP90AA1, RAC1, EIF5B, RHOB, RHOC, ARF6, GNAS, ARL4C, TUBB4B	261	384	16881	2.02119	1	0.29885	40.3813
GOTERM_BP_DIRECT	GO:0032760~positive regulation of tumor necrosis factor production	4	1.41343	0.0364524	CYBA, HMGB1, CCL2, CLU	262	47	16792	5.4546	1	0.484771	47.2238
GOTERM_BP_DIRECT	GO:0045600~positive regulation of fat cell differentiation	4	1.41343	0.0364524	ZFP36L1, ADIRF, RARRES2, ID2	262	47	16792	5.4546	1	0.484771	47.2238
GOTERM_BP_DIRECT	GO:0044267~cellular protein metabolic process	6	2.12014	0.0370812	INS, CST3, UBC, H3F3B, IGFBP3, MMP2	262	118	16792	3.2589	1	0.487719	47.8135
GOTERM_BP_DIRECT	GO:0043410~positive regulation of MAPK cascade	5	1.76678	0.0374334	HMGB1, INS, TIMP2, IGFBP3, CTNNB1	262	81	16792	3.95627	1	0.488028	48.141
GOTERM_BP_DIRECT	GO:0006123~mitochondrial electron transport, cytochrome c to oxygen	3	1.06007	0.0380414	COX7C, COX6B1, COX6C	262	20	16792	9.61374	1	0.490694	48.7019
GOTERM_BP_DIRECT	GO:0043153~entrainment of circadian clock by photoperiod	3	1.06007	0.0380414	ID2, BHLHE40, PPP1CB	262	20	16792	9.61374	1	0.490694	48.7019
BIOCARTA	h_p38mapkPathway:p38 MAPK Signaling Pathway	5	1.76678	0.0386661	MEF2C, CDC42, RAC1, HSPB1, TGFB1	54	40	1625	3.76157	0.99862	0.807247	38.0991
GOTERM_BP_DIRECT	GO:0008543~fibroblast growth factor receptor signaling pathway	5	1.76678	0.0388906	POLR2L, UBC, SPRED1, HNRNPH1, IQGAP1	262	82	16792	3.90802	1	0.495492	49.4758
KEGG_PATHWAY	hsa04974:Protein digestion and absorption	6	2.12014	0.0396365	CELA3A, ATP1B1, SLC38A2, PRSS2, PRSS1, ATP1A1	148	88	6879	3.16907	0.999609	0.200822	39.6124
KEGG_PATHWAY	hsa05215:Prostate cancer	6	2.12014	0.0396365	HSP90AB1, CDKN1A, HSP90AA1, INS, RB1, CTNNB1	148	88	6879	3.16907	0.999609	0.200822	39.6124
GOTERM_BP_DIRECT	GO:0035914~skeletal muscle cell differentiation	4	1.41343	0.0405018	MEF2C, FOS, NUPR1, RB1	262	49	16792	5.23197	1	0.506912	50.9139
KEGG_PATHWAY	hsa04921:Oxytocin signaling pathway	8	2.82686	0.041273	ACTB, MEF2C, FOS, CDKN1A, JUN, GNAS, PPP1CB, MYL9	148	150	6879	2.47892	0.999719	0.203188	40.8834
GOTERM_BP_DIRECT	GO:0045861~negative regulation of proteolysis	3	1.06007	0.0416233	INS, CST3, CSTB	262	21	16792	9.15594	1	0.513714	51.8921
GOTERM_BP_DIRECT	GO:0051894~positive regulation of focal adhesion assembly	3	1.06007	0.0416233	RAC1, S100A10, IQGAP1	262	21	16792	9.15594	1	0.513714	51.8921
GOTERM_BP_DIRECT	GO:0002028~regulation of sodium ion transport	3	1.06007	0.0416233	YWHAH, ATP1A1, TGFB1	262	21	16792	9.15594	1	0.513714	51.8921
GOTERM_BP_DIRECT	GO:0050900~leukocyte migration	6	2.12014	0.0418348	ATP1B1, CD44, MYH9, ITGB1, FN1, MIF	262	122	16792	3.15205	1	0.512596	52.0745
KEGG_PATHWAY	hsa05210:Colorectal cancer	5	1.76678	0.0429843	FOS, JUN, RAC1, TGFB1, CTNNB1	148	62	6879	3.74837	0.999801	0.205756	42.186
GOTERM_CC_DIRECT	GO:0012507~ER to Golgi transport vesicle membrane	4	1.41343	0.043308	TMED2, CD59, HLA-DRB5, HLA-DQA2	275	52	18224	5.09762	1	0.273602	45.5729
GOTERM_BP_DIRECT	GO:0048013~ephrin receptor signaling pathway	5	1.76678	0.0450403	ACTB, CDC42, ADAM10, RAC1, MMP2	262	86	16792	3.72626	1	0.536343	54.7604
GOTERM_CC_DIRECT	GO:0000785~chromatin	5	1.76678	0.0452525	MAF, NUCKS1, JUND, CBX3, RB1	275	89	18224	3.72298	1	0.279486	47.0733
GOTERM_BP_DIRECT	GO:0045453~bone resorption	3	1.06007	0.0453263	CTSK, RAC1, CTNNB1	262	22	16792	8.73976	1	0.535718	54.993
GOTERM_MF_DIRECT	GO:0017098~sulfonylurea receptor binding	2	0.706714	0.0455004	HSP90AB1, HSP90AA1	261	3	16881	43.1188	1	0.355841	48.0695
GOTERM_MF_DIRECT	GO:0002134~UTP binding	2	0.706714	0.0455004	HSP90AB1, HSP90AA1	261	3	16881	43.1188	1	0.355841	48.0695
GOTERM_BP_DIRECT	GO:0070434~positive regulation of nucleotide-binding oligomerization domain containing 2 signaling pathway	2	0.706714	0.045911	HSPA1A, HSPA1B	262	3	16792	42.7277	1	0.537486	55.4651
GOTERM_BP_DIRECT	GO:0090230~regulation of centromere complex assembly	2	0.706714	0.045911	H3F3B, RB1	262	3	16792	42.7277	1	0.537486	55.4651
KEGG_PATHWAY	hsa05169:Epstein-Barr virus infection	7	2.4735	0.0460911	CDKN1A, CD44, JUN, PLCG2, HLA-DRB5, RB1, HLA-DQA2	148	122	6879	2.66687	0.999894	0.214082	44.4835
KEGG_PATHWAY	hsa05131:Shigellosis	5	1.76678	0.0474058	ACTB, CDC42, CD44, RAC1, ITGB1	148	64	6879	3.63123	0.999919	0.214619	45.4303
KEGG_PATHWAY	hsa05321:Inflammatory bowel disease (IBD)	5	1.76678	0.0474058	MAF, JUN, HLA-DRB5, HLA-DQA2, TGFB1	148	64	6879	3.63123	0.999919	0.214619	45.4303
GOTERM_MF_DIRECT	GO:0000982~transcription factor activity, RNA polymerase II core promoter proximal region sequence-specific binding	3	1.06007	0.0483497	FOS, JUN, FOSB	261	23	16881	8.43628	1	0.36737	50.2086
GOTERM_MF_DIRECT	GO:0070006~metalloaminopeptidase activity	3	1.06007	0.0483497	METAP2, ANPEP, MMP14	261	23	16881	8.43628	1	0.36737	50.2086
GOTERM_BP_DIRECT	GO:0001836~release of cytochrome c from mitochondria	3	1.06007	0.0491456	JUN, CLU, IFI6	262	23	16792	8.35977	1	0.559624	57.9935
GOTERM_BP_DIRECT	GO:0045727~positive regulation of translation	4	1.41343	0.0492495	EIF4G2, DDX3X, KRT17, SOX4	262	53	16792	4.8371	1	0.557507	58.0725
GOTERM_BP_DIRECT	GO:0006091~generation of precursor metabolites and energy	4	1.41343	0.0492495	UQCR11, COX7C, COX17, COX6C	262	53	16792	4.8371	1	0.557507	58.0725
KEGG_PATHWAY	hsa04960:Aldosterone-regulated sodium reabsorption	4	1.41343	0.0499328	SGK1, ATP1B1, INS, ATP1A1	148	39	6879	4.76715	0.999952	0.219975	47.2084
GOTERM_BP_DIRECT	GO:0007565~female pregnancy	5	1.76678	0.049989	FOS, SLC38A2, GNAS, FOSB, TGFB1	262	89	16792	3.60065	1	0.56015	58.6302
GOTERM_BP_DIRECT	GO:0007517~muscle organ development	5	1.76678	0.049989	MEF2C, AEBP1, TAGLN, LMNA, ID3	262	89	16792	3.60065	1	0.56015	58.6302
GOTERM_CC_DIRECT	GO:0030424~axon	8	2.82686	0.0510098	EIF4G2, NRP1, SLC38A2, CST3, YWHAE, CANX, TGFB1, IQGAP1	275	222	18224	2.38808	1	0.304745	51.294
KEGG_PATHWAY	hsa05211:Renal cell carcinoma	5	1.76678	0.0520707	CDC42, HIF1A, JUN, RAC1, TGFB1	148	66	6879	3.52119	0.999969	0.223555	48.671
KEGG_PATHWAY	hsa05031:Amphetamine addiction	5	1.76678	0.0520707	FOS, JUN, GNAS, FOSB, PPP1CB	148	66	6879	3.52119	0.999969	0.223555	48.671
GOTERM_BP_DIRECT	GO:0051149~positive regulation of muscle cell differentiation	3	1.06007	0.0530769	MEF2C, CDC42, CTNNB1	262	24	16792	8.01145	1	0.579616	60.8846
GOTERM_BP_DIRECT	GO:0045648~positive regulation of erythrocyte differentiation	3	1.06007	0.0530769	HIF1A, ID2, ISG15	262	24	16792	8.01145	1	0.579616	60.8846
GOTERM_BP_DIRECT	GO:0034341~response to interferon-gamma	3	1.06007	0.0530769	IFITM1, IFITM2, IFITM3	262	24	16792	8.01145	1	0.579616	60.8846
GOTERM_BP_DIRECT	GO:0060548~negative regulation of cell death	4	1.41343	0.0539407	CST3, SOX4, HSPA1A, HSPA1B	262	55	16792	4.66121	1	0.582806	61.4942
KEGG_PATHWAY	hsa05120:Epithelial cell signaling in Helicobacter pylori infection	5	1.76678	0.0544942	CDC42, ADAM10, JUN, PLCG2, RAC1	148	67	6879	3.46864	0.999981	0.228045	50.2838
GOTERM_BP_DIRECT	GO:0021987~cerebral cortex development	4	1.41343	0.0563639	SLC38A2, HIF1A, MDK, YWHAE	262	56	16792	4.57797	1	0.596487	63.1569
KEGG_PATHWAY	hsa05219:Bladder cancer	4	1.41343	0.0564953	CDKN1A, TYMP, RB1, MMP2	148	41	6879	4.53461	0.999987	0.230773	51.5803
GOTERM_BP_DIRECT	GO:0051092~positive regulation of NF-kappaB transcription factor activity	6	2.12014	0.0567288	INS, CLU, UBC, HSPA1A, HSPA1B, TGFB1	262	133	16792	2.89135	1	0.596093	63.4014
GOTERM_BP_DIRECT	GO:0006306~DNA methylation	3	1.06007	0.0571157	KMT2E, FOS, GNAS	262	25	16792	7.69099	1	0.59585	63.6589
GOTERM_BP_DIRECT	GO:0051090~regulation of sequence-specific DNA binding transcription factor activity	3	1.06007	0.0571157	FOS, SGK1, JUN	262	25	16792	7.69099	1	0.59585	63.6589
GOTERM_BP_DIRECT	GO:0002040~sprouting angiogenesis	3	1.06007	0.0571157	CDC42, NRP1, RNF213	262	25	16792	7.69099	1	0.59585	63.6589
GOTERM_CC_DIRECT	GO:0043218~compact myelin	2	0.706714	0.0588024	CD59, PMP22	275	4	18224	33.1345	1	0.338193	56.5107
GOTERM_CC_DIRECT	GO:0005862~muscle thin filament tropomyosin	2	0.706714	0.0588024	TPM2, TPM4	275	4	18224	33.1345	1	0.338193	56.5107
GOTERM_CC_DIRECT	GO:0005730~nucleolus	20	7.06714	0.0593622	S100A16, RPL35, RPL36, H1FX, ANAPC11, NCL, PPP1CB, RNF213, MRPL23, RPS26, DDX17, CDKN1A, EZR, KRT18, CSTB, RPS10, BHLHE40, VMP1, DNAJB1, SPATS2L	275	857	18224	1.54654	1	0.335762	56.8648
GOTERM_BP_DIRECT	GO:0038095~Fc-epsilon receptor signaling pathway	7	2.4735	0.0594334	FOS, JUN, PLCG2, RAC1, UBC, IGKC, IGLC3	262	178	16792	2.52046	1	0.608094	65.1661
KEGG_PATHWAY	hsa04662:B cell receptor signaling pathway	5	1.76678	0.0595217	FOS, JUN, PLCG2, RAC1, CD81	148	69	6879	3.3681	0.999993	0.237057	53.482
GOTERM_MF_DIRECT	GO:0032564~dATP binding	2	0.706714	0.0602042	HSP90AB1, HSP90AA1	261	4	16881	32.3391	1	0.429633	58.26
GOTERM_MF_DIRECT	GO:0001968~fibronectin binding	3	1.06007	0.0602819	CTSK, IGFBP3, ITGB1	261	26	16881	7.46286	1	0.423345	58.3085
GOTERM_BP_DIRECT	GO:0010716~negative regulation of extracellular matrix disassembly	2	0.706714	0.0607432	CST3, TGFB1	262	4	16792	32.0458	1	0.613581	65.9916
GOTERM_BP_DIRECT	GO:1903753~negative regulation of p38MAPK cascade	2	0.706714	0.0607432	HSPH1, EZR	262	4	16792	32.0458	1	0.613581	65.9916
GOTERM_BP_DIRECT	GO:0061030~epithelial cell differentiation involved in mammary gland alveolus development	2	0.706714	0.0607432	HIF1A, ID2	262	4	16792	32.0458	1	0.613581	65.9916
GOTERM_BP_DIRECT	GO:0002248~connective tissue replacement involved in inflammatory response wound healing	2	0.706714	0.0607432	HIF1A, TGFB1	262	4	16792	32.0458	1	0.613581	65.9916
GOTERM_BP_DIRECT	GO:0007161~calcium-independent cell-matrix adhesion	2	0.706714	0.0607432	ITGB1, FN1	262	4	16792	32.0458	1	0.613581	65.9916
GOTERM_BP_DIRECT	GO:0060574~intestinal epithelial cell maturation	2	0.706714	0.0607432	CDKN1A, HIF1A	262	4	16792	32.0458	1	0.613581	65.9916
GOTERM_BP_DIRECT	GO:0003266~regulation of secondary heart field cardioblast proliferation	2	0.706714	0.0607432	HES1, CTNNB1	262	4	16792	32.0458	1	0.613581	65.9916
GOTERM_BP_DIRECT	GO:0034137~positive regulation of toll-like receptor 2 signaling pathway	2	0.706714	0.0607432	CYBA, HMGB1	262	4	16792	32.0458	1	0.613581	65.9916
GOTERM_BP_DIRECT	GO:0035910~ascending aorta morphogenesis	2	0.706714	0.0607432	HES1, SOX4	262	4	16792	32.0458	1	0.613581	65.9916
GOTERM_BP_DIRECT	GO:0001958~endochondral ossification	3	1.06007	0.0612579	MEF2C, GNAS, MMP14	262	26	16792	7.39518	1	0.614028	66.3109
GOTERM_CC_DIRECT	GO:0005903~brush border	4	1.41343	0.0615245	EZR, SLC38A2, ACTN1, MYH9	275	60	18224	4.41794	1	0.340835	58.2074
GOTERM_BP_DIRECT	GO:0043406~positive regulation of MAP kinase activity	4	1.41343	0.0639373	MEF2C, TGFB1, IQGAP1, MIF	262	59	16792	4.34519	1	0.627555	67.9282
GOTERM_BP_DIRECT	GO:0031069~hair follicle morphogenesis	3	1.06007	0.0654992	CDC42, KRT17, CTNNB1	262	27	16792	7.12129	1	0.634022	68.8369
GOTERM_BP_DIRECT	GO:0035987~endodermal cell differentiation	3	1.06007	0.0654992	MMP14, MMP2, FN1	262	27	16792	7.12129	1	0.634022	68.8369
GOTERM_BP_DIRECT	GO:0048678~response to axon injury	3	1.06007	0.0654992	APOD, LGALS1, CST3	262	27	16792	7.12129	1	0.634022	68.8369
KEGG_PATHWAY	hsa04978:Mineral absorption	4	1.41343	0.0670631	ATP1B1, MT1E, ATP1A1, MT1X	148	44	6879	4.22543	0.999999	0.258639	57.9259
GOTERM_MF_DIRECT	GO:0003743~translation initiation factor activity	4	1.41343	0.0677587	EIF4G2, EIF2S2, EIF5B, EIF3J	261	61	16881	4.24119	1	0.455867	62.741
GOTERM_BP_DIRECT	GO:0030335~positive regulation of cell migration	7	2.4735	0.0678016	ADAM10, INS, PTP4A1, MMP14, MYADM, TGFB1, PLAU	262	184	16792	2.43827	1	0.644483	70.1323
GOTERM_BP_DIRECT	GO:0007596~blood coagulation	7	2.4735	0.0678016	CDC42, CD59, F13A1, CAPZA1, RAC1, H3F3B, PLAU	262	184	16792	2.43827	1	0.644483	70.1323
GOTERM_CC_DIRECT	GO:0044297~cell body	4	1.41343	0.0691381	EZR, RBP1, ACTA2, GABARAP	275	63	18224	4.20756	1	0.369883	62.6326
GOTERM_BP_DIRECT	GO:0048247~lymphocyte chemotaxis	3	1.06007	0.0698355	CCL13, CCL2, CCL18	262	28	16792	6.86696	1	0.653069	71.2343
GOTERM_BP_DIRECT	GO:0032689~negative regulation of interferon-gamma production	3	1.06007	0.0698355	HMGB1, AXL, HLA-DRB5	262	28	16792	6.86696	1	0.653069	71.2343
GOTERM_CC_DIRECT	GO:0071556~integral component of lumenal side of endoplasmic reticulum membrane	3	1.06007	0.070113	HLA-DRB5, HLA-DQA2, CANX	275	29	18224	6.85542	1	0.368959	63.1667
GOTERM_BP_DIRECT	GO:0010468~regulation of gene expression	5	1.76678	0.0705685	ZFP36L1, ATP1B1, CRIP1, HIF1A, PLCG2	262	100	16792	3.20458	1	0.654395	71.6219
GOTERM_CC_DIRECT	GO:0033116~endoplasmic reticulum-Golgi intermediate compartment membrane	4	1.41343	0.0717665	TMED2, INS, CD59, VMP1	275	64	18224	4.14182	1	0.370937	64.0565
GOTERM_MF_DIRECT	GO:0008236~serine-type peptidase activity	4	1.41343	0.0731439	CTRB1, PRSS2, CTRB2, PRSS1	261	63	16881	4.10655	1	0.47567	65.6578
GOTERM_BP_DIRECT	GO:0045214~sarcomere organization	3	1.06007	0.074263	KRT19, KRT8, ITGB1	262	29	16792	6.63017	1	0.671192	73.5021
GOTERM_BP_DIRECT	GO:0071549~cellular response to dexamethasone stimulus	3	1.06007	0.074263	CCL2, CBX3, TGFB1	262	29	16792	6.63017	1	0.671192	73.5021
GOTERM_MF_DIRECT	GO:0030911~TPR domain binding	2	0.706714	0.0746823	HSP90AB1, HSP90AA1	261	5	16881	25.8713	1	0.47629	66.4512
GOTERM_BP_DIRECT	GO:0003211~cardiac ventricle formation	2	0.706714	0.0753456	MEF2C, SOX4	262	5	16792	25.6366	1	0.674092	74.0304
GOTERM_BP_DIRECT	GO:0035088~establishment or maintenance of apical/basal cell polarity	2	0.706714	0.0753456	CDC42, EZR	262	5	16792	25.6366	1	0.674092	74.0304
GOTERM_BP_DIRECT	GO:0043353~enucleate erythrocyte differentiation	2	0.706714	0.0753456	ID2, RB1	262	5	16792	25.6366	1	0.674092	74.0304
GOTERM_BP_DIRECT	GO:0000904~cell morphogenesis involved in differentiation	2	0.706714	0.0753456	MYH9, CTNNB1	262	5	16792	25.6366	1	0.674092	74.0304
GOTERM_BP_DIRECT	GO:0045040~protein import into mitochondrial outer membrane	2	0.706714	0.0753456	HSP90AA1, TOMM7	262	5	16792	25.6366	1	0.674092	74.0304
GOTERM_CC_DIRECT	GO:0030666~endocytic vesicle membrane	4	1.41343	0.0771556	MARCO, UBC, HLA-DRB5, HLA-DQA2	275	66	18224	4.01631	1	0.388166	66.82
GOTERM_BP_DIRECT	GO:0051017~actin filament bundle assembly	3	1.06007	0.0787778	CDC42, EZR, ACTN1	262	30	16792	6.40916	1	0.688418	75.6405
GOTERM_BP_DIRECT	GO:0097193~intrinsic apoptotic signaling pathway	3	1.06007	0.0787778	CDKN1A, DDX3X, CLU	262	30	16792	6.40916	1	0.688418	75.6405
GOTERM_BP_DIRECT	GO:0090004~positive regulation of establishment of protein localization to plasma membrane	3	1.06007	0.0787778	EZR, ARF6, ITGB1	262	30	16792	6.40916	1	0.688418	75.6405
GOTERM_BP_DIRECT	GO:0044344~cellular response to fibroblast growth factor stimulus	3	1.06007	0.0787778	ZFP36L1, CCL2, CD44	262	30	16792	6.40916	1	0.688418	75.6405
GOTERM_BP_DIRECT	GO:0001649~osteoblast differentiation	5	1.76678	0.0789775	MEF2C, H3F3B, IGFBP3, TPM4, SPP1	262	104	16792	3.08133	1	0.686826	75.7312
GOTERM_CC_DIRECT	GO:0005793~endoplasmic reticulum-Golgi intermediate compartment	4	1.41343	0.082717	HMGB1, TMED2, ANPEP, FN1	275	68	18224	3.89818	1	0.405167	69.4643
GOTERM_BP_DIRECT	GO:0043552~positive regulation of phosphatidylinositol 3-kinase activity	3	1.06007	0.0833761	CDC42, RAC1, TGFB1	262	31	16792	6.20241	1	0.704776	77.6506
GOTERM_BP_DIRECT	GO:0071479~cellular response to ionizing radiation	3	1.06007	0.0833761	CDKN1A, RHOB, TGFB1	262	31	16792	6.20241	1	0.704776	77.6506
BIOCARTA	h_bcellsurvivalPathway:B Cell Survival Pathway	3	1.06007	0.0835891	FOS, JUND, ITGB1	54	15	1625	6.01852	1	0.945823	65.4142
GOTERM_BP_DIRECT	GO:0006936~muscle contraction	5	1.76678	0.0855971	ACTA2, CALD1, TPM2, TPM4, MYL9	262	107	16792	2.99493	1	0.712166	78.5646
GOTERM_MF_DIRECT	GO:0017080~sodium channel regulator activity	3	1.06007	0.0866971	SGK1, FXYD3, YWHAH	261	32	16881	6.06358	1	0.523457	72.0869
GOTERM_BP_DIRECT	GO:0046677~response to antibiotic	3	1.06007	0.0880542	HSP90AA1, CCL2, ID1	262	32	16792	6.00859	1	0.720298	79.5347
GOTERM_BP_DIRECT	GO:0046034~ATP metabolic process	3	1.06007	0.0880542	ATP1B1, HSPA1A, HSPA1B	262	32	16792	6.00859	1	0.720298	79.5347
GOTERM_BP_DIRECT	GO:0061024~membrane organization	3	1.06007	0.0880542	YWHAZ, YWHAH, YWHAE	262	32	16792	6.00859	1	0.720298	79.5347
KEGG_PATHWAY	hsa04114:Oocyte meiosis	6	2.12014	0.0885767	YWHAZ, YWHAH, INS, ANAPC11, YWHAE, PPP1CB	148	111	6879	2.51242	1	0.323724	68.5477
GOTERM_MF_DIRECT	GO:0055131~C3HC4-type RING finger domain binding	2	0.706714	0.0889382	HSPA1A, HSPA1B	261	6	16881	21.5594	1	0.526173	73.0353
GOTERM_MF_DIRECT	GO:1990226~histone methyltransferase binding	2	0.706714	0.0889382	HSP90AB1, CBX3	261	6	16881	21.5594	1	0.526173	73.0353
GOTERM_BP_DIRECT	GO:0045743~positive regulation of fibroblast growth factor receptor signaling pathway	2	0.706714	0.0897219	NPTN, CTNNB1	262	6	16792	21.3639	1	0.724865	80.1693
GOTERM_BP_DIRECT	GO:0060267~positive regulation of respiratory burst	2	0.706714	0.0897219	INS, IGHA1	262	6	16792	21.3639	1	0.724865	80.1693
GOTERM_BP_DIRECT	GO:0043615~astrocyte cell migration	2	0.706714	0.0897219	CCL2, MMP14	262	6	16792	21.3639	1	0.724865	80.1693
GOTERM_BP_DIRECT	GO:1903265~positive regulation of tumor necrosis factor-mediated signaling pathway	2	0.706714	0.0897219	HSPA1A, HSPA1B	262	6	16792	21.3639	1	0.724865	80.1693
GOTERM_BP_DIRECT	GO:0045842~positive regulation of mitotic metaphase/anaphase transition	2	0.706714	0.0897219	RB1, ANAPC11	262	6	16792	21.3639	1	0.724865	80.1693
GOTERM_BP_DIRECT	GO:0001957~intramembranous ossification	2	0.706714	0.0897219	CTSK, MMP2	262	6	16792	21.3639	1	0.724865	80.1693
GOTERM_BP_DIRECT	GO:0060706~cell differentiation involved in embryonic placenta development	2	0.706714	0.0897219	KRT19, KRT8	262	6	16792	21.3639	1	0.724865	80.1693
GOTERM_BP_DIRECT	GO:0051045~negative regulation of membrane protein ectodomain proteolysis	2	0.706714	0.0897219	TIMP2, TIMP3	262	6	16792	21.3639	1	0.724865	80.1693
GOTERM_BP_DIRECT	GO:2001200~positive regulation of dendritic cell differentiation	2	0.706714	0.0897219	HMGB1, LGALS1	262	6	16792	21.3639	1	0.724865	80.1693
GOTERM_BP_DIRECT	GO:0061154~endothelial tube morphogenesis	2	0.706714	0.0897219	RHOB, CTNNB1	262	6	16792	21.3639	1	0.724865	80.1693
KEGG_PATHWAY	hsa05161:Hepatitis B	7	2.4735	0.089781	FOS, CDKN1A, YWHAZ, DDX3X, JUN, RB1, TGFB1	148	145	6879	2.24385	1	0.321784	69.0621
GOTERM_BP_DIRECT	GO:0045892~negative regulation of transcription, DNA-templated	13	4.59364	0.0899456	CBX3, NDUFA13, RB1, TGFB1, CTNNB1, HES1, SET, ID2, ID1, JUN, BHLHE40, ID3, RUNX1	262	499	16792	1.66972	1	0.723384	80.253
GOTERM_CC_DIRECT	GO:0001772~immunological synapse	3	1.06007	0.0923232	EZR, CD81, MYH9	275	34	18224	5.84727	1	0.436316	73.5766
GOTERM_BP_DIRECT	GO:0071356~cellular response to tumor necrosis factor	5	1.76678	0.0924782	ZFP36L1, CYBA, CCL13, CCL2, CCL18	262	110	16792	2.91325	1	0.731322	81.1778
GOTERM_BP_DIRECT	GO:0071364~cellular response to epidermal growth factor stimulus	3	1.06007	0.0928086	ZFP36L1, ID1, IQGAP1	262	33	16792	5.82651	1	0.730282	81.2954
GOTERM_BP_DIRECT	GO:0071300~cellular response to retinoic acid	4	1.41343	0.0953628	KMT2E, MEF2C, CCL2, NDUFA13	262	70	16792	3.66238	1	0.737992	82.1814
GOTERM_BP_DIRECT	GO:0033138~positive regulation of peptidyl-serine phosphorylation	4	1.41343	0.0953628	CDC42, CD44, TGFB1, MIF	262	70	16792	3.66238	1	0.737992	82.1814
GOTERM_BP_DIRECT	GO:0031647~regulation of protein stability	4	1.41343	0.0953628	CDC42, TOMM7, CD81, SOX4	262	70	16792	3.66238	1	0.737992	82.1814
GOTERM_CC_DIRECT	GO:0008180~COP9 signalosome	3	1.06007	0.0969833	HSP90AB1, HSPA6, MYH9	275	35	18224	5.68021	1	0.447878	75.3808
GOTERM_BP_DIRECT	GO:0071347~cellular response to interleukin-1	4	1.41343	0.0984841	CCL13, HIF1A, CCL2, CCL18	262	71	16792	3.61079	1	0.747528	83.2105
KEGG_PATHWAY	hsa04919:Thyroid hormone signaling pathway	6	2.12014	0.0993243	ACTB, ATP1B1, HIF1A, PLCG2, ATP1A1, CTNNB1	148	115	6879	2.42503	1	0.34479	72.8729

## Sheet: Table S15-2
The Go analysis of DEG between loose and dense groups of macrophage(Down)
Category	Term	Count	%	PValue	Genes	List Total	Pop Hits	Pop Total	Fold Enrichment	Bonferroni	Benjamini	FDR
GOTERM_CC_DIRECT	GO:0070062~extracellular exosome	241	43.6594	1.91664e-60	SCPEP1, LDHB, RARRES1, ATP1B3, RPL14, S100A9, CD53, B2M, CD48, ACTG1, APOE, RPLP1, H2AFY, RPL11, FTL, TXNL1, RAN, PLAUR, MGAT1, RETN, C1QB, CD38, PPP1CA, PGLS, GLUL, CD37, NPC2, RPS14, CD33, LILRB4, PLA2G2A, RPS13, VSIG4, HLA-DRA, MDH1, TALDO1, HLA-DRB1, PPT1, NAGK, CAPZB, RILPL2, HNMT, FGL2, RPS20, LGALS3, LAMTOR1, SUB1, NCKAP1L, RPS9, TKT, CD63, VDAC2, UBE2L3, LGALS9, PPA1, RPS7, CCT5, CD300A, …	539	2811	18224	2.89875	8.2799e-58	8.2799e-58	2.70327e-57
GOTERM_BP_DIRECT	GO:0006413~translational initiation	46	8.33333	4.74404e-34	RPL18, RPL19, RPL14, RPL13, EIF5, RPL27A, RPS2, RPS3, RPL30, EIF3G, RPL7, EIF3H, RPS3A, RPL6, RPL9, RPL8, EIF3F, RPLP1, RPL3, EIF3K, EIF3L, RPL10, RPL11, EIF1, RPL4, RPS20, RPL10A, RPL7A, RPS27A, EIF3M, RPS23, RPS24, RPL27, RPS9, RPL24, RPS4X, RPL28, RPL29, RPS7, RPL23, RPL13A, RPS14, RPL21, RPS12, RPS13, RPS4Y1	522	137	16792	10.8011	1.17842e-30	1.17842e-30	8.36286e-31
GOTERM_BP_DIRECT	GO:0006614~SRP-dependent cotranslational protein targeting to membrane	39	7.06522	7.19287e-33	RPL18, RPL19, RPL14, RPL13, RPL27A, RPS2, RPS3, RPL30, RPL7, RPS3A, RPL6, RPL9, RPLP1, RPL8, RPL3, RPL10, RPL11, RPL4, RPL10A, RPL7A, RPS20, RPS27A, RPS23, RPS24, RPL27, RPS9, RPL24, RPS4X, RPL28, RPL29, RPS7, RPL23, RPL13A, RPS14, RPL21, RPS12, RPS13, RPS4Y1, SSR3	522	94	16792	13.3465	1.78671e-29	8.93355e-30	1.26797e-29
GOTERM_BP_DIRECT	GO:0019083~viral transcription	39	7.06522	1.65474e-29	RPL18, RPL19, RPL14, RPL13, RPL27A, RPS2, RPS3, RPL30, NUP214, RPL7, RPS3A, RPL6, RPL9, RPLP1, RPL8, RPL3, RPL10, RPL11, RPL4, RPL10A, RPL7A, RPS20, RPS27A, RPS23, RPS24, RPL27, RPS9, RPL24, RPS4X, RPL28, RPL29, RPS7, RPL23, RPL13A, RPS14, RPL21, RPS12, RPS13, RPS4Y1	522	112	16792	11.2016	4.11038e-26	1.37013e-26	2.917e-26
GOTERM_BP_DIRECT	GO:0000184~nuclear-transcribed mRNA catabolic process, nonsense-mediated decay	39	7.06522	2.17008e-28	RPL18, RPL19, RPL14, RPL13, RPL27A, RPS2, RPS3, RPL30, RPL7, RPS3A, RPL6, RPL9, RPLP1, RPL8, RPL3, RPL10, RPL11, RPL4, RPL10A, RPL7A, RPS20, RPS27A, RPS23, RPS24, RPL27, RPS9, RPL24, RPS4X, RPL28, RPL29, RPS7, EIF4A3, RPL23, RPL13A, RPS14, RPL21, RPS12, RPS13, RPS4Y1	522	119	16792	10.5426	5.39047e-25	1.34762e-25	3.82544e-25
GOTERM_CC_DIRECT	GO:0005840~ribosome	43	7.78986	1.53808e-27	RPL18, RPL19, RPL14, RPL13, SNCA, RPL27A, RPS27L, RPL22L1, RPS2, RPS3, RPL30, RPL7, RPS3A, RPL6, RPL9, RPLP1, RPL8, RPL3, MRPL54, RPL10, RPL11, RPL4, RPL10A, RPL7A, RPS20, RPS27A, RPS23, RPS24, RPL27, RPS9, RPL24, MRPS7, RPS4X, RPL28, RPL29, RPS7, RPL23, RPL13A, RPS14, RPL21, RPS13, RPS4Y1, SERP1	539	166	18224	8.75821	6.64452e-25	3.32226e-25	2.16934e-24
GOTERM_MF_DIRECT	GO:0003735~structural constituent of ribosome	47	8.51449	1.78265e-25	RPL18, RPL19, RPL14, RPL13, RPL27A, RPS27L, RPL22L1, RPS2, RPS3, RPL30, RPL7, RPS3A, RPL6, RPL9, RPL8, RPLP1, RPL3, SLC25A3, RPL10, RPL11, RPL4, RPL10A, RPL7A, RPS20, RPS27A, RPS23, RPL36AL, RPS24, SLC25A5, SLC25A6, RPL27, RPS9, RPL24, MRPS7, RPS4X, RPL28, RPL29, RPS7, RPL23, RPL13A, UCP2, RPS14, RPL21, RPS12, SLC25A37, RPS13, RPS4Y1	516	222	16881	6.92617	1.28885e-22	1.28885e-22	2.69997e-22
GOTERM_BP_DIRECT	GO:0006412~translation	48	8.69565	1.50733e-23	RPL18, NACA, RPL19, RPL14, RPL13, RPL27A, RPS27L, RPL22L1, RPS2, RPS3, RPL30, RPL7, RPS3A, RPL6, RPL9, RPL8, RPLP1, RPL3, SLC25A3, RPL10, RPL11, RPL4, RPL10A, RPL7A, RPS20, RPS27A, RPS23, RPL36AL, RPS24, SLC25A5, SLC25A6, RPL27, RPS9, RPL24, MRPS7, RPS4X, RPL28, RPL29, RPS7, RPL23, RPL13A, UCP2, RPS14, RPL21, RPS12, SLC25A37, RPS13, RPS4Y1	522	253	16792	6.10313	3.74421e-20	7.48842e-21	2.65714e-20
KEGG_PATHWAY	hsa03010:Ribosome	42	7.6087	2.69443e-22	RPL18, RPL19, RPL14, RPL13, RPL27A, RPS27L, RPL22L1, RPS2, RPS3, RPL30, RPL7, RPS3A, RPL6, RPL9, RPLP1, RPL8, RPL3, RPL10, RPL11, RPL4, RPL10A, RPL7A, RPS20, RPS27A, RPS23, RPL36AL, RPS24, RPL27, RPS9, RPL24, MRPS7, RPS4X, RPL28, RPL29, RPS7, RPL23, RPL13A, RPS14, RPL21, RPS12, RPS13, RPS4Y1	338	136	6879	6.2852	6.25108e-20	6.25108e-20	3.45915e-19
GOTERM_CC_DIRECT	GO:0022625~cytosolic large ribosomal subunit	26	4.71014	2.52786e-21	RPL18, RPL19, RPL14, RPL13, RPL27A, RPL27, RPL24, RPL22L1, RPL28, RPL29, RPL30, RPL23, RPL7, RPL13A, RPL6, RPL21, RPL9, RPLP1, RPL8, RPL3, RPL10, RPL11, RPL4, RPL10A, RPL7A, RPL36AL	539	68	18224	12.9276	1.09203e-18	3.64011e-19	3.56534e-18
GOTERM_CC_DIRECT	GO:0005829~cytosol	189	34.2391	2.63012e-21	RPL18, SCPEP1, LDHB, RPL19, RPL14, CNDP2, AIF1, ATOX1, RPL13, IL18, EIF5, CRABP2, S100A9, SNCA, ACTG1, SERPINE2, CH25H, RPLP1, MAP3K8, RPL10, IL1B, RPL11, LSM3, RPS27A, FTL, CLNS1A, IRS2, NCF2, SOCS3, RAN, FBP1, PGLS, RENBP, PPP1CA, GLUL, SEC61B, ARRB2, VAMP8, PSMA5, RPS14, PSMA4, PSMA3, RPS12, RPS13, SDCBP, TNFAIP3, MDH1, FUOM, CCL3, EEF1B2, TALDO1, FGR, GSDMD, SNX2, NFKBIA, PPT1, ARPC4, SNX3, N…	539	3315	18224	1.92767	1.13621e-18	2.84053e-19	3.70957e-18
GOTERM_CC_DIRECT	GO:0016020~membrane	144	26.087	6.42595e-21	RPL18, LDHB, RPL19, RPL14, RPL13, SNCA, CD52, B2M, CD48, ACTG1, FAM49B, APOE, RPL10, RPL11, RPS27A, FTL, BST2, RAN, HNRNPA2B1, ERP29, HLA-A, HLA-C, HLA-B, HLA-E, METTL7A, HLA-F, MGAT1, CD38, CD37, SEC61B, CD36, VAMP8, RPS14, RPS12, SDCBP, RPS13, LST1, HLA-DRB1, SNX2, PPT1, CTSA, ITGB2, CAPZB, SLC11A1, CD68, RILPL2, ARPC3, RPL7, EIF3H, RPL6, RPL9, HNRNPF, PSMB2, NPM1, EIF3F, RPL8, EIF3K, EIF3L, HL…	539	2200	18224	2.21307	2.77601e-18	5.55202e-19	9.06328e-18
GOTERM_BP_DIRECT	GO:0006364~rRNA processing	40	7.24638	2.02468e-19	RPL18, RPL19, RPL14, RPL13, RPL27A, RPS27L, RPS2, RPS3, RPL30, RPL7, RPS3A, RPL6, RPL9, RPLP1, RPL8, RPL3, RPL10, RPL11, RPL4, RPL10A, RPL7A, RPS20, RPS27A, RPS23, RPS24, RPL27, RPS9, RPL24, RPS4X, RPL28, RPL29, RPS7, EIF4A3, RPL23, RPL13A, RPS14, RPL21, RPS12, RPS13, RPS4Y1	522	214	16792	6.01282	5.02929e-16	8.38215e-17	3.56913e-16
GOTERM_BP_DIRECT	GO:0002479~antigen processing and presentation of exogenous peptide antigen via MHC class I, TAP-dependent	22	3.98551	1.1039e-16	NCF2, HLA-A, HLA-C, HLA-B, HLA-E, PSMB8, HLA-F, PSMB9, B2M, CYBB, PSMB7, CD36, PSMB1, PSME1, PSMA5, PSME2, PSMA4, FCGR1A, PSMB3, PSMA3, PSMB2, PSMD6	522	63	16792	11.2335	2.75779e-13	3.94129e-14	1.9984e-13
GOTERM_CC_DIRECT	GO:0005925~focal adhesion	48	8.69565	1.82386e-16	RPL18, LIMS1, RPL19, PDIA3, VIM, RPS2, APBB1IP, RPS3, B2M, ACTG1, CD9, RPL30, NUP214, RPL7, ARPC3, RPL6, RPS3A, ARPC2, RPL9, RPL8, NPM1, RPLP1, RPL3, RHOA, CAT, RPL4, RPL7A, RPL10A, RHOG, PARVG, GDI2, HCK, RPL27, RPS9, ANXA5, RPS4X, PLAUR, RPS7, LAP3, HSP90B1, RPL23, PPIB, RPL13A, PPIA, RPS14, RPS13, SDCBP, LCP1	539	391	18224	4.15068	9.59233e-14	1.59872e-14	3.10862e-13
KEGG_PATHWAY	hsa04145:Phagosome	36	6.52174	2.9564e-15	HLA-DQB1, ATP6V0E1, HLA-DRB1, TLR2, ITGB2, ATP6V1G1, HLA-DMB, HLA-DMA, ATP6V0B, ACTG1, TUBB, FCGR1A, HLA-DPB1, FCGR3A, THBS1, ATP6V0D1, TUBA1A, TUBA1B, TUBA1C, NCF2, HLA-A, HLA-C, HLA-B, CTSS, HLA-E, M6PR, ATP6V1F, HLA-F, LAMP1, CORO1A, SEC61B, CD36, FCGR2B, HLA-DPA1, CD14, HLA-DRA	338	150	6879	4.8845	6.95444e-13	3.47722e-13	3.85247e-12
GOTERM_MF_DIRECT	GO:0044822~poly(A) RNA binding	86	15.5797	5.33914e-15	RTN4, RPL19, PDIA3, RPL14, RPL13, RBM3, EIF5, NAP1L1, RPS27L, RPS2, YBX1, RPS3, RPS3A, TPT1, RPL10, EIF1, LSM3, RPL11, RPS27A, CLNS1A, TWF2, SSBP1, BST2, RAN, SLC25A5, HNRNPA2B1, HLA-A, MRPS7, IFI16, RPS4X, EIF4A3, SEC61B, RPS14, GRN, TXN, RPS12, CELF2, RPS13, TMSB4X, HMGB2, RPL27A, DCN, RACK1, RPL30, EIF3G, RPL7, EIF3H, RPL6, HNRNPF, NPM1, RPL8, MRPL54, RPL3, BTF3, EIF3L, RPS20, RPL4, RPL10A, RP…	516	1129	16881	2.49203	3.85292e-12	1.92646e-12	8.07132e-12
GOTERM_BP_DIRECT	GO:0006955~immune response	49	8.87681	5.47507e-15	HLA-DQB1, GPR183, CCL3, LST1, HLA-DRB1, IL18, CXCL3, CXCL2, JCHAIN, GPR65, TLR2, CXCL8, HLA-DMB, HLA-DMA, CCL4, IL10, FTH1, B2M, CFP, SLC11A1, CCL20, HAMP, S1PR4, FCGR1A, IGHA2, IL1B, CD4, HLA-DPB1, THBS1, FCGR3A, LTB, C5AR1, HLA-A, HLA-C, CCL4L2, HLA-B, CTSS, HLA-E, WAS, HLA-F, IGSF6, CD86, CD36, TNFSF13B, C1QBP, FCGR2B, CTSC, HLA-DPA1, HLA-DRA	522	421	16792	3.74409	1.35132e-11	1.68909e-12	9.59233e-12
GOTERM_MF_DIRECT	GO:0005515~protein binding	348	63.0435	5.62224e-13	LDHB, RARRES3, OXA1L, RPL19, RPL14, RPL13, SNCA, S100A9, CD53, B2M, CD48, ACTG1, SERPINE2, APOE, RPLP1, MAP3K8, H2AFY, RPL10, LSM3, RPL11, FTL, CLNS1A, NCF2, RAN, PLAUR, UXT, C1QB, CD37, GLUL, PPP1CA, PGLS, NPC2, CD36, RPS14, LILRB3, CD33, LILRB4, RPS13, MDH1, RBP7, TALDO1, GSDMD, NFKBIA, CHCHD2, PPT1, CD72, NAGK, FCER1G, RPS20, RPS23, TYROBP, LGALS3, LAMTOR1, SUB1, PAIP2, NPL, RPS9, NCKAP1L, UBE…	516	8785	16881	1.29594	4.06483e-10	1.35494e-10	8.5153e-10
GOTERM_BP_DIRECT	GO:0006954~inflammatory response	42	7.6087	3.2765e-12	C3AR1, CCL3, NMI, AIF1, LY86, CXCL3, IL18, GSDMD, S100A9, CXCL2, TLR2, FPR1, CXCL8, ITGB2, CCL4, IL10, CCRL2, SLC11A1, CASP4, CCL20, CXCR4, CCL3L1, AOAH, PYCARD, IL1B, THBS1, CSF1R, NFKBIZ, PTGER2, LIPA, C5AR1, LY96, HCK, LYZ, CCL4L2, IFI16, LGALS9, CYBB, NAIP, TNFAIP3, THEMIS2, CD14	522	379	16792	3.56486	8.1388e-09	9.04311e-10	5.77585e-09
GOTERM_CC_DIRECT	GO:0005615~extracellular space	87	15.7609	6.61822e-12	NAMPT, LY86, IL18, SNCA, HEXB, S100A9, IL10, ASAH1, B2M, CFP, ACTG1, REG3A, SERPINE2, CCL3L1, APOE, HAMP, HMOX1, CREG1, TPT1, IL1B, SERPINA1, CAT, LTB, RPS27A, LY96, LYZ, CCL4L2, CTSS, RETN, CD36, TNFSF13B, C1QBP, EREG, PRDX6, GRN, PLA2G2A, COL1A2, SDCBP, CTSD, SERPINB1, CTSC, UBB, CSTA, CTSB, COL1A1, CTSH, LCP1, MDH1, CCL3, PPY, HMGB2, CPM, MYDGF, CXCL3, LUM, COL3A1, GSDMD, CXCL2, JCHAIN, CXCL8,…	539	1347	18224	2.18377	2.85909e-09	4.08441e-10	9.33453e-09
GOTERM_BP_DIRECT	GO:0051603~proteolysis involved in cellular protein catabolic process	16	2.89855	8.28823e-12	SCPEP1, LGMN, CTSA, CTSS, CPVL, PSMB8, PSMB9, PSMB7, PSMB1, PSMA4, PSMB3, PSMA3, PSMB2, CTSC, CTSB, CTSH	522	48	16792	10.7229	2.0588e-08	2.0588e-09	1.46107e-08
UP_SEQ_FEATURE	domain:Ig-like C1-type	13	2.35507	2.01305e-11	HLA-DQB1, HLA-DRB1, HLA-A, HLA-C, HLA-B, HLA-DMB, HLA-E, HLA-DMA, B2M, HLA-F, HLA-DPA1, HLA-DPB1, HLA-DRA	547	32	20063	14.9005	2.79008e-08	2.79008e-08	3.31276e-08
UP_SEQ_FEATURE	region of interest:Connecting peptide	13	2.35507	4.65195e-11	HLA-DQB1, HLA-DRB1, HLA-A, FCGRT, HLA-C, HLA-B, HLA-DMB, HLA-E, HLA-DMA, HLA-F, HLA-DPA1, HLA-DPB1, HLA-DRA	547	34	20063	14.024	6.4476e-08	3.2238e-08	7.65547e-08
GOTERM_CC_DIRECT	GO:0031012~extracellular matrix	34	6.15942	5.87319e-11	LUM, COL3A1, VIM, S100A9, DCN, RPS3, ACTG1, CFP, RPL30, TUBB, SERPINE2, APOE, RPS3A, RPL9, RPL11, RPS20, THBS1, LPL, LGALS3, SLC25A5, RAN, SLC25A6, EFEMP1, RPL27, RPS4X, RPS7, HSP90B1, RPL23, RPS14, COL1A2, CTSD, RPS13, COL1A1, CSTA	539	296	18224	3.88367	2.53722e-08	3.17152e-09	8.28367e-08
GOTERM_CC_DIRECT	GO:0022627~cytosolic small ribosomal subunit	15	2.71739	6.19274e-11	RPS9, RPS27L, RPS4X, RPS2, RPS3, RPS7, RPS3A, RPS14, RPS12, RPS4Y1, RPS13, RPS20, RPS23, RPS27A, RPS24	539	48	18224	10.5659	2.67526e-08	2.97251e-09	8.73436e-08
KEGG_PATHWAY	hsa05323:Rheumatoid arthritis	23	4.16667	1.21454e-10	HLA-DQB1, ATP6V0E1, CCL3, HLA-DRB1, IL18, TLR2, CXCL8, ITGB2, ATP6V1G1, HLA-DMB, HLA-DMA, ATP6V0B, ATP6V1F, CD86, TNFSF13B, CCL20, CCL3L1, IL1B, HLA-DPA1, HLA-DPB1, ATP6V0D1, LTB, HLA-DRA	338	88	6879	5.31929	2.81773e-08	9.39242e-09	1.55924e-07
GOTERM_BP_DIRECT	GO:0060333~interferon-gamma-mediated signaling pathway	17	3.07971	3.88726e-10	HLA-DQB1, NMI, HLA-DRB1, HCK, HLA-A, HLA-C, HLA-B, HLA-E, HLA-F, B2M, FCGR1A, MT2A, IRF1, HLA-DPA1, HLA-DPB1, IFNGR1, HLA-DRA	522	71	16792	7.70234	9.65596e-07	8.77815e-08	6.85253e-07
GOTERM_CC_DIRECT	GO:0005764~lysosome	28	5.07246	7.21608e-10	LGMN, SNCA, CTSA, PPT1, ASAH1, SLC11A1, CXCR4, RNASET2, IL1B, CAT, LIPA, LAMTOR1, PSAP, HCK, CD1C, CTSS, CD63, DNASE2, LAMP1, DRAM2, NPC2, PRDX6, CTSD, CTSC, CTSB, TNFAIP3, CTSH, HLA-DRA	539	226	18224	4.18894	3.11735e-07	3.11735e-08	1.01777e-06
GOTERM_BP_DIRECT	GO:0050852~T cell receptor signaling pathway	23	4.16667	1.07401e-09	HLA-DQB1, HLA-DRB1, NFKBIA, WAS, PSMB8, PSMB9, PSMB7, PSMB1, PSME1, PSMA5, PSME2, PSMA4, PSMB3, PSMA3, PSMB2, HLA-DPA1, CD4, UBB, HLA-DPB1, PSMD6, THEMIS2, RPS27A, HLA-DRA	522	148	16792	4.99917	2.66784e-06	2.22321e-07	1.89329e-06
KEGG_PATHWAY	hsa05332:Graft-versus-host disease	14	2.53623	1.75388e-09	HLA-DQB1, HLA-DRB1, HLA-A, HLA-C, HLA-B, HLA-DMB, HLA-E, HLA-DMA, HLA-F, CD86, IL1B, HLA-DPA1, HLA-DPB1, HLA-DRA	338	33	6879	8.63421	4.06899e-07	1.01725e-07	2.25165e-06
KEGG_PATHWAY	hsa04612:Antigen processing and presentation	20	3.62319	2.32046e-09	HLA-DQB1, HLA-DRB1, PDIA3, LGMN, HLA-A, HLA-C, HLA-B, CTSS, HLA-DMB, HLA-E, HLA-DMA, HLA-F, B2M, PSME1, PSME2, HLA-DPA1, CD4, HLA-DPB1, CTSB, HLA-DRA	338	76	6879	5.35581	5.38346e-07	1.07669e-07	2.97904e-06
UP_SEQ_FEATURE	region of interest:Alpha-1	9	1.63043	3.03677e-09	HLA-A, HLA-C, HLA-DPA1, FCGRT, HLA-B, HLA-E, HLA-DMA, HLA-DRA, HLA-F	547	16	20063	20.6315	4.20895e-06	1.40298e-06	4.99745e-06
UP_SEQ_FEATURE	region of interest:Alpha-2	9	1.63043	3.03677e-09	HLA-A, HLA-C, HLA-DPA1, FCGRT, HLA-B, HLA-E, HLA-DMA, HLA-DRA, HLA-F	547	16	20063	20.6315	4.20895e-06	1.40298e-06	4.99745e-06
GOTERM_MF_DIRECT	GO:0042605~peptide antigen binding	11	1.99275	5.12593e-09	HLA-DQB1, HLA-DRB1, HLA-A, HLA-C, HLA-DPA1, FCGRT, HLA-B, HLA-DPB1, HLA-E, HLA-DRA, HLA-F	516	28	16881	12.8524	3.70604e-06	9.26512e-07	7.76367e-06
GOTERM_BP_DIRECT	GO:0050776~regulation of immune response	24	4.34783	7.26205e-09	LAIR1, SELL, COL3A1, HLA-A, CD1C, HLA-C, ITGB2, HLA-B, HLA-E, HLA-F, HCST, CD1D, B2M, FCGR2B, CD300A, FCGR1A, CLEC2B, CD33, COL1A2, IRF1, COL1A1, FCGR3A, TREM2, TYROBP	522	178	16792	4.33734	1.80388e-05	1.38761e-06	1.28017e-05
KEGG_PATHWAY	hsa05330:Allograft rejection	14	2.53623	9.11646e-09	HLA-DQB1, HLA-DRB1, HLA-A, HLA-C, HLA-B, HLA-DMB, HLA-E, HLA-DMA, IL10, HLA-F, CD86, HLA-DPA1, HLA-DPB1, HLA-DRA	338	37	6879	7.70078	2.11502e-06	3.52503e-07	1.17038e-05
GOTERM_BP_DIRECT	GO:0019882~antigen processing and presentation	14	2.53623	9.36901e-09	HLA-DQB1, HLA-DRB1, HLA-A, FCGRT, HLA-C, CTSS, HLA-B, HLA-DMB, HLA-E, PSMB8, HLA-DPA1, HLA-DPB1, CTSH, HLA-DRA	522	55	16792	8.18837	2.32723e-05	1.66233e-06	1.65158e-05
GOTERM_BP_DIRECT	GO:0030593~neutrophil chemotaxis	15	2.71739	1.13299e-08	CCL3, C5AR1, LGALS3, CXCL3, S100A9, CXCL8, NCKAP1L, CCL4L2, ITGB2, CCL4, CCL20, CCL3L1, IL1B, FCER1G, CSF3R	522	66	16792	7.31104	2.8143e-05	1.87623e-06	1.99725e-05
GOTERM_CC_DIRECT	GO:0030670~phagocytic vesicle membrane	14	2.53623	1.30768e-08	ATP6V0E1, HLA-A, TLR2, HLA-C, HLA-B, HLA-E, ATP6V0B, B2M, HLA-F, SLC11A1, CYBB, CORO1A, ATP6V0D1, RAB20	539	59	18224	8.02289	5.64916e-06	5.13561e-07	1.84438e-05
KEGG_PATHWAY	hsa04142:Lysosome	24	4.34783	1.44959e-08	CLTA, LIPA, PSAP, HEXA, LGMN, HEXB, CTSA, PPT1, CTSS, CD63, M6PR, ASAH1, ATP6V0B, DNASE2, SLC11A1, LAMP1, CD68, NPC2, AP1S2, CTSD, CTSC, CTSB, ATP6V0D1, CTSH	338	121	6879	4.03677	3.36305e-06	4.80436e-07	1.86101e-05
GOTERM_BP_DIRECT	GO:0060071~Wnt signaling pathway, planar cell polarity pathway	17	3.07971	2.09822e-08	AP2S1, PSMB8, PSMB9, PSMB7, ARRB2, PSME1, PSMB1, PSMA5, PSME2, PSMA4, PSMB3, PSMA3, PSMB2, RHOA, UBB, PSMD6, RPS27A	522	92	16792	5.94419	5.21184e-05	3.25748e-06	3.69877e-05
KEGG_PATHWAY	hsa05150:Staphylococcus aureus infection	16	2.89855	2.49571e-08	HLA-DQB1, C3AR1, C5AR1, HLA-DRB1, FPR1, ITGB2, HLA-DMB, HLA-DMA, IL10, C1QB, FCGR2B, FCGR1A, HLA-DPA1, HLA-DPB1, FCGR3A, HLA-DRA	338	54	6879	6.03024	5.79003e-06	7.23756e-07	3.20403e-05
GOTERM_BP_DIRECT	GO:0006521~regulation of cellular amino acid metabolic process	13	2.35507	3.69796e-08	PSMB8, PSMB9, PSMB7, OAZ1, PSME1, PSMB1, PSME2, PSMA5, PSMA4, PSMB3, PSMB2, PSMA3, PSMD6	522	51	16792	8.19983	9.1853e-05	5.40335e-06	6.51881e-05
KEGG_PATHWAY	hsa04940:Type I diabetes mellitus	14	2.53623	5.22326e-08	HLA-DQB1, HLA-DRB1, HLA-A, HLA-C, HLA-B, HLA-DMB, HLA-E, HLA-DMA, HLA-F, CD86, IL1B, HLA-DPA1, HLA-DPB1, HLA-DRA	338	42	6879	6.78402	1.21179e-05	1.34644e-06	6.70569e-05
KEGG_PATHWAY	hsa05416:Viral myocarditis	16	2.89855	5.5601e-08	HLA-DQB1, HLA-DRB1, CYCS, HLA-A, HLA-C, ITGB2, HLA-B, HLA-DMB, HLA-E, HLA-DMA, HLA-F, ACTG1, CD86, HLA-DPA1, HLA-DPB1, HLA-DRA	338	57	6879	5.71286	1.28993e-05	1.28994e-06	7.13813e-05
KEGG_PATHWAY	hsa05132:Salmonella infection	19	3.44203	6.80486e-08	CCL3, CXCL3, IL18, CXCL2, CXCL8, ARPC4, CCL4L2, WAS, CCL4, ACTG1, ARPC3, ARPC2, CCL3L1, PYCARD, IL1B, CASP1, RHOG, CD14, IFNGR1	338	83	6879	4.65891	1.57872e-05	1.43521e-06	8.73617e-05
GOTERM_BP_DIRECT	GO:0045087~innate immune response	37	6.7029	7.01e-08	TNFAIP8L2, HMGB2, FGR, LY86, GSDMD, S100A9, JCHAIN, TLR2, CLEC10A, B2M, CASP4, CLEC4E, PYCARD, FCER1G, IGHA2, RPS27A, TYROBP, CSF1R, NCF2, BST2, LGALS3, LY96, CNPY3, HLA-C, HLA-B, IFI16, HLA-E, CD1D, CD84, C1QB, CORO1A, CYBB, C1QBP, NAIP, UBB, TREM2, CD14	522	430	16792	2.76799	0.000174113	9.67375e-06	0.000123573
GOTERM_CC_DIRECT	GO:0005839~proteasome core complex	9	1.63043	7.94206e-08	PSMB7, PSMB1, PSMA5, PSMA4, PSMB3, PSMA3, PSMB2, PSMB8, PSMB9	539	21	18224	14.4903	3.43091e-05	2.85914e-06	0.000112016
UP_SEQ_FEATURE	disulfide bond	126	22.8261	8.67895e-08	ADORA3, ATP1B3, TLR2, IL10, B2M, CD48, CFP, REG3A, CLEC4E, CSF3R, TXNL1, C5AR1, HLA-A, HLA-C, CCL4L2, HLA-B, HLA-E, HLA-F, PLAUR, IGSF6, RETN, C1QB, CD38, CD36, NPC2, CLEC12A, CD33, LILRB4, PLA2G2A, HLA-DPA1, COL1A1, VSIG4, HLA-DRA, C3AR1, CCL3, HLA-DRB1, CTSA, FCGRT, ITGB2, PPT1, CD72, CCL4, TIMP1, CD68, FCER1G, FGL2, HLA-DPB1, SRGN, CSF1R, LPL, LGALS3, EFEMP1, SLAMF8, DNASE2, LAMP1, GPR34, CD30…	547	2917	20063	1.58432	0.000120283	3.00721e-05	0.000142825
GOTERM_CC_DIRECT	GO:0071556~integral component of lumenal side of endoplasmic reticulum membrane	10	1.81159	9.41884e-08	HLA-DQB1, HLA-DRB1, HLA-A, HLA-C, HLA-DPA1, HLA-B, HLA-DPB1, HLA-E, HLA-DRA, HLA-F	539	29	18224	11.6589	4.06886e-05	3.12995e-06	0.000132845
GOTERM_BP_DIRECT	GO:0038061~NIK/NF-kappaB signaling	14	2.53623	9.66277e-08	PSMB8, PSMB9, PSMB7, PSME1, PSMB1, PSME2, PSMA5, PSMA4, PSMB3, PSMA3, PSMB2, UBB, PSMD6, RPS27A	522	66	16792	6.82364	0.000239994	1.26327e-05	0.000170337
GOTERM_MF_DIRECT	GO:0004298~threonine-type endopeptidase activity	9	1.63043	1.01915e-07	PSMB7, PSMB1, PSMA5, PSMA4, PSMB3, PSMA3, PSMB2, PSMB8, PSMB9	516	21	16881	14.0208	7.36816e-05	1.47367e-05	0.000154358
KEGG_PATHWAY	hsa05152:Tuberculosis	28	5.07246	1.0452e-07	HLA-DQB1, HLA-DRB1, IL18, TLR2, ITGB2, HLA-DMB, HLA-DMA, IL10, ATP6V0B, CLEC4E, FCGR1A, RHOA, IL1B, FCER1G, HLA-DPB1, ATP6V0D1, FCGR3A, IFNGR1, CYCS, CTSS, LAMP1, CORO1A, FCGR2B, CALM3, CTSD, HLA-DPA1, CD14, HLA-DRA	338	177	6879	3.21954	2.42484e-05	2.02072e-06	0.000134184
GOTERM_MF_DIRECT	GO:0003723~RNA binding	42	7.6087	1.14388e-07	RPL18, GTF3A, RPL19, RPL14, RPL13, RBM3, RPL27A, RPS2, YBX1, RPS3, RPL30, RPL7, EIF3G, RPS3A, RPL6, HNRNPF, RNASET2, RPL9, NPM1, RPL8, RPL3, LSM3, RPL11, RPL4, RPL10A, RPL7A, RPS20, HNRNPA2B1, RPL24, RPS4X, RPL28, JUNB, RPL29, RPS7, SRSF3, SRSF5, HSP90B1, RPS14, RPL21, RPS4Y1, CELF2, MIF4GD	516	547	16881	2.51195	8.26993e-05	1.37837e-05	0.000173251
GOTERM_CC_DIRECT	GO:0042613~MHC class II protein complex	9	1.63043	1.21588e-07	HLA-DQB1, HLA-DRB1, HLA-A, HLA-C, HLA-DPA1, HLA-DPB1, HLA-DMB, HLA-DMA, HLA-DRA	539	22	18224	13.8317	5.25248e-05	3.75186e-06	0.00017149
GOTERM_BP_DIRECT	GO:0002223~stimulatory C-type lectin receptor signaling pathway	17	3.07971	1.43661e-07	NFKBIA, PSMB8, PSMB9, PSMB7, PSMB1, CLEC4E, PSME1, PSMA5, PSME2, PSMA4, PSMB3, PSMA3, PSMB2, FCER1G, UBB, PSMD6, RPS27A	522	105	16792	5.20825	0.000356791	1.78426e-05	0.000253248
UP_SEQ_FEATURE	signal peptide	139	25.1812	1.46841e-07	SCPEP1, ATP6AP2, LGMN, TLR2, CD52, IL10, B2M, CD48, CFP, REG3A, SERPINE2, APOE, CSF3R, SARAF, ERP29, HLA-A, HLA-C, CCL4L2, HLA-B, HLA-E, METTL7A, HLA-F, HCST, PLAUR, IGSF6, RETN, C1QB, RNF130, NPC2, CD33, LILRB4, PLA2G2A, COL1A2, HLA-DPA1, COL1A1, VSIG4, MFAP5, HLA-DRA, PPY, CCL3, HLA-DRB1, APOC1, PPT1, FCGRT, CTSA, ITGB2, CCL4, TIMP1, CD68, FCER1G, FGL2, HLA-DPB1, SRGN, CSF1R, TYROBP, LPL, EFEMP…	547	3346	20063	1.52369	0.000203501	4.07035e-05	0.000241648
GOTERM_CC_DIRECT	GO:0000502~proteasome complex	13	2.35507	1.4922e-07	TXNL1, PSMB8, PSMB9, PSMB7, PSME1, PSMB1, PSME2, PSMA5, PSMA4, PSMB3, PSMB2, PSMA3, PSMD6	539	60	18224	7.32566	6.4461e-05	4.29753e-06	0.000210463
GOTERM_BP_DIRECT	GO:0051436~negative regulation of ubiquitin-protein ligase activity involved in mitotic cell cycle	14	2.53623	2.38285e-07	PSMB8, PSMB9, PSMB7, PSME1, PSMB1, PSME2, PSMA5, PSMA4, PSMB3, PSMA3, PSMB2, UBB, PSMD6, RPS27A	522	71	16792	6.3431	0.000591725	2.81853e-05	0.000420051
GOTERM_CC_DIRECT	GO:0042612~MHC class I protein complex	7	1.26812	2.62235e-07	HLA-DQB1, HLA-A, HLA-C, HLA-B, HLA-E, HLA-F, B2M	539	11	18224	21.5159	0.000113279	7.08033e-06	0.000369861
GOTERM_CC_DIRECT	GO:0012507~ER to Golgi transport vesicle membrane	12	2.17391	2.70393e-07	HLA-DQB1, HLA-DRB1, HLA-A, HLA-C, HLA-DPA1, HLA-B, AREG, HLA-DPB1, HLA-E, HLA-DRA, HLA-F, B2M	539	52	18224	7.80248	0.000116803	6.87115e-06	0.000381367
GOTERM_BP_DIRECT	GO:0051437~positive regulation of ubiquitin-protein ligase activity involved in regulation of mitotic cell cycle transition	14	2.53623	5.43608e-07	PSMB8, PSMB9, PSMB7, PSME1, PSMB1, PSME2, PSMA5, PSMA4, PSMB3, PSMA3, PSMB2, UBB, PSMD6, RPS27A	522	76	16792	5.92579	0.00134941	6.13764e-05	0.000958277
GOTERM_CC_DIRECT	GO:0010008~endosome membrane	21	3.80435	6.04543e-07	HLA-DQB1, VPS29, ATP6V0E1, LY96, SNX2, CD1C, SNX3, CD63, ITM2B, ATP6V0B, CD1D, SLC11A1, LAMP1, CD68, CHMP1B, HLA-DPA1, UBB, HLA-DPB1, ATP6V0D1, CD14, RPS27A	539	185	18224	3.83798	0.000261129	1.45089e-05	0.000852657
GOTERM_BP_DIRECT	GO:0033209~tumor necrosis factor-mediated signaling pathway	17	3.07971	7.37043e-07	PSMB8, PSMB9, PSMB7, TNFSF13B, PSMB1, PSME1, PSMA5, PSME2, PSMA4, PSMB3, PSMA3, PSMB2, PYCARD, UBB, PSMD6, LTB, RPS27A	522	118	16792	4.63446	0.00182914	7.95975e-05	0.00129926
GOTERM_CC_DIRECT	GO:0015935~small ribosomal subunit	9	1.63043	7.40959e-07	RACK1, RPS9, RPS20, RPS4X, RPS2, RPS27A, RPS23, RPS3, RPS24	539	27	18224	11.2703	0.000320043	1.68469e-05	0.00104506
KEGG_PATHWAY	hsa03050:Proteasome	13	2.35507	8.02048e-07	PSMB7, PSMB1, PSME1, PSMA5, PSME2, PSMA4, PSMB3, PSMA3, PSMB2, POMP, PSMD6, PSMB8, PSMB9	338	44	6879	6.01311	0.000186058	1.43134e-05	0.00102968
KEGG_PATHWAY	hsa05320:Autoimmune thyroid disease	14	2.53623	8.31949e-07	HLA-DQB1, HLA-DRB1, HLA-A, HLA-C, HLA-B, HLA-DMB, HLA-E, HLA-DMA, IL10, HLA-F, CD86, HLA-DPA1, HLA-DPB1, HLA-DRA	338	52	6879	5.4794	0.000192994	1.37865e-05	0.00106806
GOTERM_BP_DIRECT	GO:0031145~anaphase-promoting complex-dependent catabolic process	14	2.53623	8.62932e-07	PSMB8, PSMB9, PSMB7, PSME1, PSMB1, PSME2, PSMA5, PSMA4, PSMB3, PSMA3, PSMB2, UBB, PSMD6, RPS27A	522	79	16792	5.70076	0.00214123	8.93095e-05	0.00152118
KEGG_PATHWAY	hsa05140:Leishmaniasis	16	2.89855	1.23111e-06	HLA-DQB1, HLA-DRB1, NCF2, TLR2, NFKBIA, ITGB2, HLA-DMB, HLA-DMA, IL10, FCGR1A, IL1B, HLA-DPA1, HLA-DPB1, FCGR3A, IFNGR1, HLA-DRA	338	71	6879	4.58638	0.000285576	1.90409e-05	0.0015805
KEGG_PATHWAY	hsa05134:Legionellosis	14	2.53623	1.32802e-06	EEF1A1, CXCL3, IL18, CXCL2, CYCS, TLR2, CXCL8, NFKBIA, ITGB2, PYCARD, IL1B, NAIP, CASP1, CD14	338	54	6879	5.27646	0.000308054	1.92562e-05	0.00170492
GOTERM_BP_DIRECT	GO:0097421~liver regeneration	9	1.63043	1.96515e-06	SRSF5, RPL19, HAMP, UCP2, HMOX1, RAP1A, NFKBIA, IL10, RPS24	522	29	16792	9.98335	0.00486955	0.000195239	0.00346414
GOTERM_CC_DIRECT	GO:0009986~cell surface	38	6.88406	2.13759e-06	CPM, PDIA3, HLA-DRB1, TLR2, ITGB2, CD53, HLA-DMA, SLC1A3, CXCR4, FCER1G, HLA-DPB1, THBS1, TYROBP, CSF1R, LPL, C5AR1, BST2, ERP29, HLA-A, HLA-C, HLA-B, SPARC, CD63, HLA-E, CD1D, HCST, HLA-F, LRPAP1, ERP44, CD38, CD86, CD36, C1QBP, VAMP5, HLA-DPA1, AREG, OTOA, HLA-DRA	539	542	18224	2.3705	0.000923014	4.61709e-05	0.00301486
GOTERM_BP_DIRECT	GO:0006928~movement of cell or subcellular component	14	2.53623	2.33448e-06	ACTG1, CD9, TUBB, CORO1A, ARPC3, ARPC2, VIM, TXN, ABI3, CXCL8, CCL4, CAPZB, ARHGDIB, PLAUR	522	86	16792	5.23675	0.00578208	0.000223008	0.00411518
GOTERM_MF_DIRECT	GO:0032395~MHC class II receptor activity	7	1.26812	3.10011e-06	HLA-DQB1, HLA-DRB1, HLA-C, HLA-DPA1, HLA-DPB1, HLA-DMA, HLA-DRA	516	15	16881	15.2671	0.00223887	0.000320146	0.00469528
GOTERM_BP_DIRECT	GO:0002480~antigen processing and presentation of exogenous peptide antigen via MHC class I, TAP-independent	6	1.08696	3.20565e-06	HLA-A, HLA-C, HLA-B, HLA-E, HLA-F, B2M	522	9	16792	21.4457	0.00793123	0.000294877	0.00565082
UP_SEQ_FEATURE	region of interest:Alpha-3	6	1.08696	3.29855e-06	HLA-A, HLA-C, FCGRT, HLA-B, HLA-E, HLA-F	547	10	20063	22.0069	0.00456136	0.000761675	0.00542811
GOTERM_BP_DIRECT	GO:0043488~regulation of mRNA stability	15	2.71739	3.51831e-06	PSMB8, PSMB9, NUP214, PSMB7, PSME1, PSMB1, PSME2, PSMA5, PSMA4, PSMB3, PSMA3, PSMB2, UBB, PSMD6, RPS27A	522	103	16792	4.68475	0.00870142	0.000312076	0.00620195
KEGG_PATHWAY	hsa05130:Pathogenic Escherichia coli infection	13	2.35507	4.42437e-06	ACTG1, TUBB, ARPC3, ARPC2, LY96, HCLS1, RHOA, ARPC4, TUBA1A, WAS, TUBA1B, CD14, TUBA1C	338	51	6879	5.18778	0.00102593	6.0378e-05	0.00567992
GOTERM_BP_DIRECT	GO:0019886~antigen processing and presentation of exogenous peptide antigen via MHC class II	14	2.53623	5.05457e-06	HLA-DQB1, CLTA, AP1S2, HLA-DRB1, AP2S1, LGMN, CTSD, FCER1G, HLA-DPA1, HLA-DPB1, CTSS, HLA-DMB, HLA-DMA, HLA-DRA	522	92	16792	4.89522	0.0124771	0.000432857	0.0089099
GOTERM_BP_DIRECT	GO:0043066~negative regulation of apoptotic process	34	6.15942	5.84843e-06	IER3, MYDGF, AIF1, SNCA, NFKBIA, PPT1, IL10, TIMP1, RPS3A, NPM1, TPT1, DAD1, CAT, THBS1, RPS27A, CSF1R, SOCS3, HCK, TMBIM6, BCL2A1, NCKAP1L, ANXA5, PLAUR, SOD2, PLAC8, CD38, HSP90B1, DUSP1, UCP2, BNIP3L, NAIP, UBB, CTSH, HIGD2A	522	455	16792	2.40381	0.0144225	0.000484134	0.0103092
GOTERM_BP_DIRECT	GO:0002504~antigen processing and presentation of peptide or polysaccharide antigen via MHC class II	7	1.26812	8.01414e-06	HLA-DQB1, HLA-DRB1, HLA-DPA1, HLA-DPB1, HLA-DMB, HLA-DMA, HLA-DRA	522	17	16792	13.2459	0.0197104	0.000641962	0.0141265
KEGG_PATHWAY	hsa05168:Herpes simplex infection	25	4.52899	8.49858e-06	HLA-DQB1, HLA-DRB1, TLR2, NFKBIA, HLA-DMB, HLA-DMA, UBE2R2, CFP, IL1B, HLA-DPB1, IFNGR1, SOCS3, CYCS, HLA-A, HLA-C, HLA-B, HLA-E, HLA-F, SRSF3, PPP1CA, SRSF5, C1QBP, HLA-DPA1, EEF1D, HLA-DRA	338	183	6879	2.78034	0.00196974	0.000109532	0.0109101
GOTERM_CC_DIRECT	GO:0042470~melanosome	14	2.53623	8.50611e-06	ATP1B3, PDIA3, RAN, ERP29, NAP1L1, CD63, LAMP1, HSP90B1, PPIB, CAPG, SDCBP, CTSD, CTSB, GPNMB	539	101	18224	4.68664	0.00366791	0.000174968	0.0119965
GOTERM_CC_DIRECT	GO:0005737~cytoplasm	201	36.413	9.00582e-06	RPL18, LDHB, RPL19, RPL14, AIF1, SNCA, B2M, APOE, MAP3K8, RPLP1, RPL11, FTL, CLNS1A, TXNL1, NUDT16, NCF2, RAN, UBE2J1, UXT, PPP1CA, GLUL, NAA20, RPS14, MDH1, RBP7, TALDO1, NFKBIA, CAPZB, RILPL2, HNMT, RPS20, RPS23, RPS24, LGALS3, PAIP2, RPS9, UBE2L3, LGALS9, PPA1, RPS7, SRSF3, SRSF5, CCT5, ADAP2, RGS2, POMP, FAM96A, YBX1, SMAP2, PARVG, EIF4A3, SDS, PFDN5, TXN, PLA2G7, SERPINB1, TMSB4X, EEF1D, GAD…	539	5222	18224	1.30141	0.00388297	0.000176827	0.0127012
GOTERM_CC_DIRECT	GO:0043209~myelin sheath	17	3.07971	1.12707e-05	LDHB, GDI2, PDIA3, SLC25A5, TKT, COX5A, VDAC2, SOD2, ACTG1, GLUL, CCT5, SLC25A3, RAP1A, TUBA1A, TUBA1B, RPS27A, MDH1	539	152	18224	3.78147	0.00485712	0.000211671	0.0158952
GOTERM_BP_DIRECT	GO:0090090~negative regulation of canonical Wnt signaling pathway	18	3.26087	1.29028e-05	EGR1, RGS19, PSMB8, PSMB9, PSMB7, PSMB1, PSME1, PSMA5, APOE, PSME2, PSMA4, PFDN5, PSMB3, PSMA3, PSMB2, UBB, PSMD6, RPS27A	522	163	16792	3.55236	0.0315425	0.00100108	0.0227428
GOTERM_CC_DIRECT	GO:0005788~endoplasmic reticulum lumen	19	3.44203	1.62738e-05	PDIA3, MYDGF, COL3A1, ERP29, CNPY3, B2M, PLAUR, CFP, ERP44, HSP90B1, PPIB, RNASET2, COL1A2, CTSC, CD4, SERPINA1, COL1A1, THBS1, RCN3	539	192	18224	3.34586	0.00700568	0.000292888	0.0229504
GOTERM_MF_DIRECT	GO:0009055~electron carrier activity	13	2.35507	1.80092e-05	SDHB, CYBB, NCF2, AKR1A1, CYCS, AKR1B1, ALDH2, SH3BGRL3, COX5A, NDUFA12, ETFB, ETFA, GLRX	516	90	16881	4.72552	0.0129364	0.00162627	0.027273
GOTERM_BP_DIRECT	GO:0090263~positive regulation of canonical Wnt signaling pathway	15	2.71739	2.11444e-05	PSMB8, PSMB9, PSMB7, PSME1, PSMB1, PSME2, PSMA5, PSMA4, PSMB3, PSMA3, PSMB2, COL1A1, UBB, PSMD6, RPS27A	522	120	16792	4.02107	0.0511677	0.00159035	0.0372671
GOTERM_BP_DIRECT	GO:0016032~viral process	25	4.52899	2.20673e-05	NACA, VIM, NFKBIA, RACK1, NUP214, PSMB7, PSMB1, PSMB3, NPM1, PSMB2, RHOA, RAN, SLC25A5, HCK, HLA-A, HLA-C, HLA-B, PSMB8, CD1D, PSMB9, FCGR2B, C1QBP, PSMA4, PSMA3, HLA-DRA	522	299	16792	2.68968	0.0533405	0.00161093	0.0388935
GOTERM_CC_DIRECT	GO:0030666~endocytic vesicle membrane	11	1.99275	2.20863e-05	HLA-DQB1, CD9, CD36, HLA-DRB1, AP2S1, HLA-DPA1, UBB, HLA-DPB1, RPS27A, HLA-DRA, CD163	539	66	18224	5.63513	0.00949601	0.000381583	0.0311465
GOTERM_CC_DIRECT	GO:0030669~clathrin-coated endocytic vesicle membrane	9	1.63043	2.21603e-05	HLA-DQB1, CD9, AP1S2, HLA-DRB1, FCGR1A, AP2S1, HLA-DPA1, HLA-DPB1, HLA-DRA	539	41	18224	7.42187	0.00952769	0.000368139	0.0312508
GOTERM_BP_DIRECT	GO:0002474~antigen processing and presentation of peptide antigen via MHC class I	8	1.44928	2.9091e-05	HLA-DQB1, PDIA3, HLA-A, HLA-C, HLA-B, HLA-E, HLA-F, B2M	522	30	16792	8.57829	0.0697139	0.00206253	0.0512697
GOTERM_CC_DIRECT	GO:0043202~lysosomal lumen	12	2.17391	3.96627e-05	PSAP, LUM, HEXA, LGMN, RNASET2, HEXB, CTSD, CTSA, PPT1, DCN, CTSS, ASAH1	539	85	18224	4.77328	0.0169887	0.000634414	0.0559265
GOTERM_BP_DIRECT	GO:0038095~Fc-epsilon receptor signaling pathway	18	3.26087	4.0505e-05	NFKBIA, PSMB8, PSMB9, LAT2, PSMB7, PSMB1, PSME1, PSMA5, PSME2, PSMA4, PSMB3, PSMA3, PSMB2, CALM3, FCER1G, UBB, PSMD6, RPS27A	522	178	16792	3.253	0.0957201	0.002791	0.0713787
GOTERM_BP_DIRECT	GO:0090023~positive regulation of neutrophil chemotaxis	7	1.26812	4.23278e-05	C3AR1, C5AR1, C1QBP, CXCL3, CXCL2, CXCL8, NCKAP1L	522	22	16792	10.2355	0.0998056	0.00283771	0.0745899
GOTERM_BP_DIRECT	GO:0031663~lipopolysaccharide-mediated signaling pathway	8	1.44928	4.55783e-05	CCL3, LY96, IL18, HCK, TLR2, NFKBIA, IL1B, CD14	522	32	16792	8.04215	0.107045	0.00297502	0.0803157
GOTERM_CC_DIRECT	GO:0033290~eukaryotic 48S preinitiation complex	6	1.08696	5.1705e-05	EIF3G, EIF3H, EIF3F, EIF3K, EIF3L, EIF3M	539	15	18224	13.5243	0.0220895	0.000797436	0.072901
GOTERM_CC_DIRECT	GO:0016282~eukaryotic 43S preinitiation complex	6	1.08696	5.1705e-05	EIF3G, EIF3H, EIF3F, EIF3K, EIF3L, EIF3M	539	15	18224	13.5243	0.0220895	0.000797436	0.072901
GOTERM_BP_DIRECT	GO:0001731~formation of translation preinitiation complex	7	1.26812	5.57739e-05	EIF3G, EIF3H, EIF5, EIF3F, EIF3K, EIF3L, EIF3M	522	23	16792	9.79044	0.129377	0.00354617	0.0982736
GOTERM_CC_DIRECT	GO:0005730~nucleolus	47	8.51449	6.81953e-05	RPL18, HMGB2, RPL19, RBM3, ZBTB16, RPS2, RPS3, RPL7, RPS3A, RPL9, HMOX1, RPL8, NPM1, RPL3, SLC25A3, PYCARD, H2AFY, RPL11, RPL4, RPL7A, RPL10A, ARL6IP4, RPS27A, RPS23, NUDT16, EEF1A1, NCF2, RAN, SUB1, RPS9, IFI16, RPS7, SRSF5, CCT5, PPP1CA, RGS2, C1QBP, RPL23, RPL13A, RPS14, RPL21, CAPG, RPS13, CTSB, EEF1D, MIF4GD, ARL4A	539	857	18224	1.85427	0.0290316	0.00101539	0.0961411
GOTERM_CC_DIRECT	GO:0005765~lysosomal membrane	22	3.98551	6.82661e-05	HLA-DQB1, HLA-DRB1, LAMTOR1, PSAP, CTSA, ATP6V1G1, HLA-DMB, CD63, HLA-DMA, M6PR, CD1D, LAMP1, DRAM2, CD68, AP1S2, BLOC1S2, VAMP8, HLA-DPA1, HLA-DPB1, ATP6V0D1, HLA-DRA, RNF13	539	274	18224	2.71473	0.0290613	0.000982583	0.0962409
KEGG_PATHWAY	hsa05310:Asthma	9	1.63043	6.91968e-05	HLA-DQB1, HLA-DRB1, FCER1G, HLA-DPA1, HLA-DPB1, HLA-DMB, HLA-DMA, IL10, HLA-DRA	338	30	6879	6.10562	0.015926	0.000844602	0.0887994
KEGG_PATHWAY	hsa04672:Intestinal immune network for IgA production	11	1.99275	7.11561e-05	HLA-DQB1, CD86, TNFSF13B, HLA-DRB1, CXCR4, HLA-DPA1, HLA-DPB1, HLA-DMB, HLA-DMA, IL10, HLA-DRA	338	47	6879	4.76325	0.0163733	0.0008251	0.0913128
UP_SEQ_FEATURE	mutagenesis site	90	16.3043	7.16677e-05	SAT1, NAMPT, CYTIP, PDIA3, LGMN, SNCA, CRABP2, S100A9, TLR2, HLA-DMB, YBX1, SLA, B2M, CASP4, CXCR4, GPX4, RHOA, SERPINA1, CASP1, RPS27A, LAIR1, RAN, SOCS3, LY96, CCNH, SIGLEC10, FBP1, UBE2J1, CD163, HCST, LRPAP1, CD84, UXT, EIF4A3, CD38, LAT2, CHMP1B, CLEC12A, ARRB2, PRDX6, SDS, CD33, TXN, PLA2G7, TMSB4X, UBB, TNFAIP3, SMS, LCP1, VPS29, LIMS1, CCL3, CPM, GPSM3, NFKBIA, ARPC4, CTSA, UBE2R2, TIMP1,…	547	2191	20063	1.50664	0.0945607	0.0140905	0.117875
KEGG_PATHWAY	hsa04640:Hematopoietic cell lineage	15	2.71739	7.29402e-05	HLA-DRB1, CD1C, CD1D, CD9, CD38, CD37, CD36, FCGR1A, CD33, IL1B, CSF3R, CD4, CD14, HLA-DRA, CSF1R	338	87	6879	3.50898	0.0167804	0.000805521	0.0936013
GOTERM_BP_DIRECT	GO:0050729~positive regulation of inflammatory response	11	1.99275	8.14675e-05	LPL, CCL3, CCL3L1, IL18, S100A9, PLA2G2A, PLA2G7, TLR2, FABP4, CCL4L2, CCL4	522	73	16792	4.84732	0.18321	0.00504656	0.143515
GOTERM_BP_DIRECT	GO:0042102~positive regulation of T cell proliferation	10	1.81159	8.98388e-05	CORO1A, TNFSF13B, AIF1, NCKAP1L, IL1B, CD4, HLA-DPA1, HLA-DPB1, HLA-DMB, CD1D	522	60	16792	5.36143	0.200021	0.00542838	0.158251
GOTERM_BP_DIRECT	GO:0002181~cytoplasmic translation	7	1.26812	9.28173e-05	RPL7, RPL6, RPL9, RPL8, RPLP1, RPL22L1, RPL29	522	25	16792	9.0072	0.205918	0.0054747	0.163494
GOTERM_CC_DIRECT	GO:0005852~eukaryotic translation initiation factor 3 complex	6	1.08696	0.000101448	EIF3G, EIF3H, EIF3F, EIF3K, EIF3L, EIF3M	539	17	18224	11.9332	0.0428814	0.00141281	0.14299
GOTERM_BP_DIRECT	GO:0006446~regulation of translational initiation	8	1.44928	0.000101524	EIF3G, EIF3H, EIF5, EIF3F, EIF3K, EIF3L, EIF1, EIF3M	522	36	16792	7.14857	0.22291	0.00584793	0.178818
GOTERM_BP_DIRECT	GO:0071223~cellular response to lipoteichoic acid	5	0.905797	0.000101952	CD36, CCL20, TLR2, TREM2, CD14	522	9	16792	17.8714	0.223736	0.00573943	0.179571
GOTERM_BP_DIRECT	GO:0002237~response to molecule of bacterial origin	5	0.905797	0.000101952	CXCL2, TLR2, CXCL8, TNFAIP3, IL10	522	9	16792	17.8714	0.223736	0.00573943	0.179571
GOTERM_MF_DIRECT	GO:0008009~chemokine activity	9	1.63043	0.000106515	CCL3, CCL20, CCL3L1, CXCL3, CXCL16, CXCL2, CXCL8, CCL4L2, CCL4	516	49	16881	6.0089	0.0741233	0.00852063	0.161204
GOTERM_BP_DIRECT	GO:0070374~positive regulation of ERK1 and ERK2 cascade	17	3.07971	0.000113885	GPR183, CCL3, C5AR1, CCL4L2, CCL4, SCIMP, LGALS9, CD36, CCL20, ARRB2, CCL3L1, PYCARD, PLA2G2A, RAP1A, TREM2, GPNMB, CSF1R	522	175	16792	3.12495	0.24641	0.0062671	0.200569
GOTERM_CC_DIRECT	GO:0005743~mitochondrial inner membrane	29	5.25362	0.000128785	OXA1L, NDUFB5, FGR, NDUFB9, COX7B, NDUFAB1, COX5A, RPS3, MRPL54, SLC25A3, NDUFA4, LGALS3, SLC25A5, SLC25A6, PDK4, CYCS, COX4I1, TMEM70, MPC1, MRPS7, VDAC2, NDUFA12, SOD2, SDHB, CYP27A1, UCP2, SLC25A37, HIGD2A, UQCRB	539	441	18224	2.22338	0.054119	0.00173719	0.181487
GOTERM_BP_DIRECT	GO:0060326~cell chemotaxis	10	1.81159	0.000169359	C3AR1, HMGB2, CCL3, C5AR1, ARRB2, CCL20, CXCL2, FPR1, CCL4L2, RHOG	522	65	16792	4.94901	0.343429	0.00910448	0.298129
KEGG_PATHWAY	hsa05012:Parkinson's disease	19	3.44203	0.000179632	NDUFA4, NDUFB5, SLC25A5, SLC25A6, NDUFB9, COX7B, CYCS, SNCA, NDUFAB1, UBE2J1, COX4I1, UBE2L6, UBE2L3, COX5A, VDAC2, NDUFA12, SDHB, UBB, UQCRB	338	142	6879	2.72316	0.0408217	0.00189267	0.230368
BIOCARTA	h_mhcPathway:Antigen Processing and Presentation	6	1.08696	0.000184053	HLA-DRB1, HLA-A, PSMB8, PSMB9, HLA-DRA, B2M	93	11	1625	9.53079	0.0286642	0.0286642	0.221539
GOTERM_BP_DIRECT	GO:0032496~response to lipopolysaccharide	16	2.89855	0.000184063	PTGER2, HMGB2, C5AR1, LY96, CXCL3, CXCL2, SNCA, TLR2, SPARC, DCN, JUNB, LGALS9, SOD2, SLC11A1, IRAK3, CASP1	522	164	16792	3.1384	0.366981	0.00968164	0.323973
GOTERM_CC_DIRECT	GO:0030529~intracellular ribonucleoprotein complex	14	2.53623	0.000197436	HNRNPA2B1, RPS9, RPL27, RPS4X, YBX1, RPS3, RPS7, EIF4A3, RPL7, RPS3A, RPL13A, HNRNPF, NPM1, RPL4	539	136	18224	3.48052	0.0817641	0.00258154	0.278108
KEGG_PATHWAY	hsa05321:Inflammatory bowel disease (IBD)	12	2.17391	0.000237932	HLA-DQB1, HLA-DRB1, IL18, TLR2, IL1B, HLA-DPA1, HLA-DPB1, HLA-DMB, HLA-DMA, IL10, IFNGR1, HLA-DRA	338	64	6879	3.81601	0.0537106	0.00239742	0.305031
GOTERM_MF_DIRECT	GO:0030881~beta-2-microglobulin binding	5	0.905797	0.000238185	HLA-A, CD1C, FCGRT, HLA-E, CD1D	516	11	16881	14.8705	0.158213	0.0170754	0.360145
GOTERM_MF_DIRECT	GO:0019864~IgG binding	5	0.905797	0.000238185	FCGR2B, FCGR1A, FCER1G, FCGRT, FCGR3A	516	11	16881	14.8705	0.158213	0.0170754	0.360145
GOTERM_BP_DIRECT	GO:0002503~peptide antigen assembly with MHC class II protein complex	4	0.724638	0.000283439	HLA-DRB1, HLA-DMB, HLA-DMA, HLA-DRA	522	5	16792	25.7349	0.505477	0.0145629	0.498474
GOTERM_BP_DIRECT	GO:0050830~defense response to Gram-positive bacterium	11	1.99275	0.000294469	HMGB2, CD36, C5AR1, FGR, GSDMD, PLA2G2A, HLA-A, TLR2, LYZ, HLA-E, B2M	522	85	16792	4.16299	0.518846	0.0148191	0.517826
GOTERM_BP_DIRECT	GO:0070098~chemokine-mediated signaling pathway	10	1.81159	0.000334763	CCRL2, CCL3, CCL20, CXCR4, CCL3L1, CXCL3, CXCL2, CXCL8, CCL4L2, CCL4	522	71	16792	4.53079	0.564687	0.0164962	0.588485
GOTERM_BP_DIRECT	GO:0071346~cellular response to interferon-gamma	9	1.63043	0.000352953	CCL3, CCL20, RPL13A, AIF1, CCL3L1, CCL4L2, HLA-DPA1, CCL4, LGALS9	522	57	16792	5.07925	0.583925	0.0170469	0.620368
GOTERM_BP_DIRECT	GO:0032695~negative regulation of interleukin-12 production	5	0.905797	0.000371819	IRAK3, C1QBP, ARRB2, THBS1, IL10	522	12	16792	13.4036	0.602981	0.017608	0.653427
GOTERM_BP_DIRECT	GO:0006935~chemotaxis	13	2.35507	0.000411506	C3AR1, CCL3, C5AR1, CXCL2, FPR1, CXCL8, NCKAP1L, LGALS9, PLAUR, CCRL2, CCL20, CXCR4, CXCL16	522	122	16792	3.4278	0.640266	0.0191055	0.722932
GOTERM_BP_DIRECT	GO:0050900~leukocyte migration	13	2.35507	0.000411506	C3AR1, C5AR1, ATP1B3, SELL, FPR1, ITGB2, SLC7A7, CD84, CD48, PPIA, COL1A2, FCER1G, COL1A1	522	122	16792	3.4278	0.640266	0.0191055	0.722932
GOTERM_BP_DIRECT	GO:0006915~apoptotic process	34	6.15942	0.000416558	RTN4, IER3, MYDGF, LY86, S100A9, SNCA, GPR65, TLR2, NFKBIA, TMEM219, ITGB2, ZBTB16, RPS3, RACK1, CASP4, CXCR4, MAP3K8, PYCARD, DAD1, IL1B, CASP1, C5AR1, SLC25A6, RNF130, DRAM2, C1QBP, IRF1, NAIP, CTSC, EAF2, TNFAIP3, GADD45B, CTSH, CD14	522	567	16792	1.92898	0.644754	0.0189831	0.731777
GOTERM_BP_DIRECT	GO:0002755~MyD88-dependent toll-like receptor signaling pathway	7	1.26812	0.000470262	IRAK3, CD36, LY96, TLR2, UBB, RPS27A, CD14	522	33	16792	6.82364	0.689138	0.0210197	0.825752
GOTERM_BP_DIRECT	GO:0032729~positive regulation of interferon-gamma production	8	1.44928	0.000498072	SLC11A1, IL18, HLA-A, PYCARD, IL1B, HLA-DPA1, HLA-DPB1, CD14	522	46	16792	5.59454	0.709897	0.0218562	0.874383
GOTERM_BP_DIRECT	GO:0048661~positive regulation of smooth muscle cell proliferation	9	1.63043	0.000503888	RETN, NAMPT, EREG, AIF1, IL18, HMOX1, AKR1B1, NR4A3, THBS1	522	60	16792	4.82529	0.71406	0.021725	0.88455
GOTERM_MF_DIRECT	GO:0004197~cysteine-type endopeptidase activity	9	1.63043	0.000505141	CASP4, PDIA3, LGMN, CTSD, CTSC, CTSS, CTSB, CASP1, CTSH	516	61	16881	4.82682	0.306018	0.0326645	0.762353
GOTERM_BP_DIRECT	GO:0000165~MAPK cascade	20	3.62319	0.000561475	IRS2, CCL3, IL18, PSMB8, PSMB9, PSMB7, PSMB1, EREG, PSME1, PSMA5, PSME2, PSMA4, PSMB3, PSMA3, PSMB2, CALM3, IL1B, UBB, PSMD6, RPS27A	522	262	16792	2.45562	0.752191	0.0237664	0.98517
GOTERM_BP_DIRECT	GO:0032760~positive regulation of tumor necrosis factor production	8	1.44928	0.000569815	CCL3, CD36, LY96, PYCARD, TLR2, FCER1G, HLA-E, CD14	522	47	16792	5.4755	0.757275	0.0237114	0.999735
GOTERM_CC_DIRECT	GO:0009897~external side of plasma membrane	17	3.07971	0.000609818	HLA-DRB1, ATP6AP2, SELL, ANXA5, B2M, CD48, CD9, LAMP1, CD83, CD86, CD36, CD33, FCER1G, IGHA2, CD4, THBS1, FCGR3A	539	213	18224	2.69851	0.231659	0.00772068	0.856672
GOTERM_BP_DIRECT	GO:0045454~cell redox homeostasis	10	1.81159	0.000615449	TXNL1, ERP44, SLC11A1, CYBB, PDIA3, NCF2, PRDX6, TXN, SH3BGRL3, GLRX	522	77	16792	4.17774	0.783301	0.0251654	1.07939
GOTERM_CC_DIRECT	GO:0005576~extracellular region	71	12.8623	0.000657845	IL18, SNCA, S100A9, IL10, B2M, ASGR1, CFP, CASP4, SERPINE2, CCL3L1, HAMP, APOE, AOAH, CSF3R, IL1B, SERPINA1, CASP1, SIGLEC10, LYZ, HLA-C, CCL4L2, CTSS, CD163, LRPAP1, C1QB, TNFSF13B, EREG, PLA2G2A, COL1A2, PLA2G7, CTSD, TMSB4X, CTSB, COL1A1, TREM2, MFAP5, CCL3, PPY, LUM, CXCL3, CXCL2, COL3A1, JCHAIN, APOC1, CXCL8, PPT1, DCN, ITM2B, CCL4, TIMP1, TUBB, PLIN2, CCL20, GLIPR1, RNASET2, FCN1, PYCARD, I…	539	1610	18224	1.49103	0.247446	0.00808947	0.92385
GOTERM_BP_DIRECT	GO:0002250~adaptive immune response	14	2.53623	0.000715056	GPR183, LAIR1, JCHAIN, CD1C, CTSS, HLA-E, CLEC10A, CD84, LAT2, CD86, LILRB3, LILRB4, CD4, CTSH	522	148	16792	3.04297	0.830827	0.0287083	1.25305
GOTERM_BP_DIRECT	GO:0071222~cellular response to lipopolysaccharide	12	2.17391	0.000773498	CD86, HMGB2, CD36, CCL20, HAMP, CXCL16, PYCARD, CXCL8, TNFAIP3, IL10, CD14, B2M	522	113	16792	3.41613	0.853702	0.0305262	1.3548
GOTERM_BP_DIRECT	GO:0060337~type I interferon signaling pathway	9	1.63043	0.00078234	EGR1, BST2, HLA-A, IRF1, HLA-C, HLA-B, HLA-E, PSMB8, HLA-F	522	64	16792	4.52371	0.856883	0.0303873	1.37019
GOTERM_BP_DIRECT	GO:0043305~negative regulation of mast cell degranulation	4	0.724638	0.000946827	CD84, CD300A, HMOX1, LGALS9	522	7	16792	18.382	0.90492	0.0360985	1.65601
KEGG_PATHWAY	hsa05133:Pertussis	12	2.17391	0.000967897	C1QB, LY96, PYCARD, RHOA, IRF1, CXCL8, CALM3, IL1B, ITGB2, CASP1, IL10, CD14	338	75	6879	3.25633	0.201213	0.00931719	1.23551
UP_SEQ_FEATURE	region of interest:Beta-1	4	0.724638	0.00101353	HLA-DQB1, HLA-DRB1, HLA-DPB1, HLA-DMB	547	8	20063	18.3391	0.754747	0.161116	1.65491
UP_SEQ_FEATURE	region of interest:Beta-2	4	0.724638	0.00101353	HLA-DQB1, HLA-DRB1, HLA-DPB1, HLA-DMB	547	8	20063	18.3391	0.754747	0.161116	1.65491
GOTERM_BP_DIRECT	GO:0000302~response to reactive oxygen species	7	1.26812	0.00118371	CYBB, APOE, PRDX6, CYCS, TXN, CAT, SOD2	522	39	16792	5.77385	0.947244	0.0442537	2.06626
GOTERM_MF_DIRECT	GO:0019843~rRNA binding	7	1.26812	0.00124439	RPL9, RPL8, RPS9, RPS4Y1, RPL11, MRPS7, RPS4X	516	40	16881	5.72515	0.593534	0.0722763	1.86824
GOTERM_CC_DIRECT	GO:0072559~NLRP3 inflammasome complex	4	0.724638	0.00128245	CASP4, GSDMD, PYCARD, CASP1	539	8	18224	16.9054	0.425568	0.0152813	1.79367
GOTERM_BP_DIRECT	GO:0090383~phagosome acidification	6	1.08696	0.00129301	ATP6V0E1, ATP6V1G1, ATP6V0D1, RAB20, ATP6V0B, ATP6V1F	522	27	16792	7.14857	0.959801	0.0475292	2.25501
GOTERM_BP_DIRECT	GO:0002576~platelet degranulation	11	1.99275	0.00135269	CD9, CD36, PSAP, CALM3, SERPINA1, TMSB4X, SPARC, THBS1, CD63, SRGN, TIMP1	522	103	16792	3.43548	0.965346	0.048946	2.35791
GOTERM_BP_DIRECT	GO:0098869~cellular oxidant detoxification	9	1.63043	0.00141926	TXNL1, MGST3, APOE, PRDX6, GPX4, TXN, S100A9, CAT, GSTO1	522	70	16792	4.13596	0.970635	0.0505586	2.47258
GOTERM_MF_DIRECT	GO:0008656~cysteine-type endopeptidase activator activity involved in apoptotic process	5	0.905797	0.00148492	RACK1, PYCARD, RPS27L, CASP1, CTSH	516	17	16881	9.62209	0.658496	0.0793229	2.22558
GOTERM_BP_DIRECT	GO:0050690~regulation of defense response to virus by virus	6	1.08696	0.00153444	AP1S2, AP2S1, HCK, HLA-A, CD4, B2M	522	28	16792	6.89327	0.977951	0.0537821	2.67071
GOTERM_BP_DIRECT	GO:0070542~response to fatty acid	5	0.905797	0.00158016	CD36, TBXAS1, UCP2, TLR2, CAT	522	17	16792	9.46135	0.980321	0.0545719	2.74924
GOTERM_BP_DIRECT	GO:0043161~proteasome-mediated ubiquitin-dependent protein catabolic process	16	2.89855	0.00172486	PSMB8, UBE2R2, PSMB9, PSMB7, PSMB1, ARRB2, PSME1, PSMA5, PSME2, PSMA4, PSMB3, PSMA3, PSMB2, UBB, PSMD6, RPS27A	522	203	16792	2.53545	0.986271	0.0586102	2.9974
UP_SEQ_FEATURE	domain:C-type lectin	9	1.63043	0.00174315	ASGR1, REG3A, CLEC4E, CLEC12A, SELL, CLEC2B, CD72, CD302, CLEC10A	547	82	20063	4.02566	0.910911	0.235612	2.83029
GOTERM_BP_DIRECT	GO:0000209~protein polyubiquitination	15	2.71739	0.00183468	UBE2L3, PSMB8, PSMB9, PSMB7, PSME1, PSMB1, PSMA5, PSME2, PSMA4, PSMB3, PSMA3, PSMB2, UBB, PSMD6, RPS27A	522	184	16792	2.62244	0.989554	0.0613894	3.18534
GOTERM_BP_DIRECT	GO:0034142~toll-like receptor 4 signaling pathway	5	0.905797	0.00198226	LY96, NFKBIA, ITGB2, CD14, LGALS9	522	18	16792	8.93572	0.992765	0.0652891	3.43736
GOTERM_BP_DIRECT	GO:0031623~receptor internalization	7	1.26812	0.00199238	CD9, CD36, ARRB2, SNCA, CXCL8, FCER1G, ITGB2	522	43	16792	5.23675	0.992945	0.0647544	3.45462
KEGG_PATHWAY	hsa00190:Oxidative phosphorylation	16	2.89855	0.002059	NDUFA4, NDUFB5, ATP6V0E1, NDUFB9, COX7B, NDUFAB1, COX4I1, ATP6V1G1, COX5A, NDUFA12, ATP6V0B, ATP6V1F, PPA1, SDHB, ATP6V0D1, UQCRB	338	133	6879	2.44837	0.38009	0.0189455	2.6114
GOTERM_BP_DIRECT	GO:0055072~iron ion homeostasis	6	1.08696	0.00211437	SLC11A1, HMOX1, SLC25A37, FTL, SOD2, B2M	522	30	16792	6.43372	0.994793	0.0677014	3.66244
GOTERM_BP_DIRECT	GO:0071404~cellular response to low-density lipoprotein particle stimulus	4	0.724638	0.00216915	CD9, CD36, FCER1G, ITGB2	522	9	16792	14.2971	0.995456	0.0685139	3.75562
UP_SEQ_FEATURE	chain:MHC class I antigen	3	0.543478	0.0021778	HLA-A, HLA-C, HLA-B	547	3	20063	36.6782	0.951282	0.260789	3.5242
GOTERM_BP_DIRECT	GO:0071356~cellular response to tumor necrosis factor	11	1.99275	0.00221942	CCL3, CCL20, HAMP, CCL3L1, PYCARD, CXCL8, FABP4, CCL4L2, COL1A1, THBS1, CCL4	522	110	16792	3.21686	0.995991	0.0691688	3.84106
GOTERM_MF_DIRECT	GO:0005504~fatty acid binding	5	0.905797	0.00230414	SNCA, APOC1, NDUFAB1, FABP4, FABP5	516	19	16881	8.60924	0.811342	0.112308	3.43352
GOTERM_MF_DIRECT	GO:0003743~translation initiation factor activity	8	1.44928	0.00247917	EIF3G, EIF3H, EIF5, EIF3F, EIF3K, EIF3L, EIF1, EIF3M	516	61	16881	4.29051	0.833817	0.112764	3.68978
GOTERM_MF_DIRECT	GO:0046977~TAP binding	3	0.543478	0.00273043	HLA-A, HLA-C, HLA-B	516	3	16881	32.7151	0.861488	0.116223	4.05656
GOTERM_MF_DIRECT	GO:1990932~5.8S rRNA binding	3	0.543478	0.00273043	RPL19, RPL8, RPS13	516	3	16881	32.7151	0.861488	0.116223	4.05656
GOTERM_CC_DIRECT	GO:0005623~cell	10	1.81159	0.00280411	TXNL1, HMGB2, TBXAS1, PDIA3, APOE, PRDX6, HAMP, SH3BGRL3, FTH1, FTL	539	100	18224	3.38108	0.702719	0.0322542	3.88313
GOTERM_MF_DIRECT	GO:0030246~carbohydrate binding	15	2.71739	0.00282029	LGALS3, SELL, SIGLEC10, CD72, CLEC10A, LGALS9, ASGR1, REG3A, GALM, CLEC12A, CLEC4E, CD33, CLEC2B, FCN1, CD302	516	196	16881	2.50371	0.870225	0.113181	4.18741
GOTERM_BP_DIRECT	GO:0002486~antigen processing and presentation of endogenous peptide antigen via MHC class I via ER pathway, TAP-independent	3	0.543478	0.00282319	HLA-A, HLA-C, HLA-B	522	3	16792	32.1686	0.999109	0.0861007	4.86165
GOTERM_BP_DIRECT	GO:0031295~T cell costimulation	9	1.63043	0.00284258	HLA-DQB1, CD86, TNFSF13B, HLA-DRB1, MAP3K8, CD4, HLA-DPA1, HLA-DPB1, HLA-DRA	522	78	16792	3.71176	0.999151	0.0856178	4.89425
GOTERM_BP_DIRECT	GO:0051092~positive regulation of NF-kappaB transcription factor activity	12	2.17391	0.00288934	IRAK3, NPM1, S100A9, PYCARD, TLR2, NFKBIA, IL1B, ITGB2, CAT, UBB, RPS27A, LGALS9	522	133	16792	2.90243	0.999244	0.0859261	4.97284
GOTERM_MF_DIRECT	GO:0005102~receptor binding	22	3.98551	0.00288975	LPL, PPY, HCK, HLA-A, CNPY3, HLA-B, HLA-E, CD72, PLAUR, HLA-F, HCST, LRPAP1, RACK1, CD86, TNFSF13B, SERPINE2, ARRB2, HAMP, CAT, HSD17B4, LTB, TYROBP	516	353	16881	2.0389	0.876599	0.109738	4.28845
GOTERM_BP_DIRECT	GO:0006123~mitochondrial electron transport, cytochrome c to oxygen	5	0.905797	0.00298812	NDUFA4, CYCS, COX7B, COX4I1, COX5A	522	20	16792	8.04215	0.999409	0.0876875	5.13865
GOTERM_CC_DIRECT	GO:0031902~late endosome membrane	10	1.81159	0.00300002	SLC11A1, CHMP1B, HLA-DRB1, LAMTOR1, VAMP8, HLA-DMB, CD63, HLA-DMA, HLA-DRA, RNF13	539	101	18224	3.3476	0.726911	0.03358	4.14912
GOTERM_CC_DIRECT	GO:0032588~trans-Golgi network membrane	9	1.63043	0.00310357	HLA-DQB1, CLTA, SCAMP2, AP1S2, HLA-DRB1, HLA-DPA1, HLA-DPB1, M6PR, HLA-DRA	539	83	18224	3.66623	0.738893	0.0338454	4.28943
GOTERM_MF_DIRECT	GO:0001948~glycoprotein binding	8	1.44928	0.00356492	VIM, SDCBP, CTSA, CD4, ITGB2, SERPINA1, THBS1, B2M	516	65	16881	4.02648	0.924381	0.127067	5.26534
GOTERM_BP_DIRECT	GO:0000027~ribosomal large subunit assembly	5	0.905797	0.00360179	RPL6, RPL3, RPL10, RPL24, RPL11	522	21	16792	7.65919	0.999872	0.103543	6.16268
GOTERM_BP_DIRECT	GO:0042346~positive regulation of NF-kappaB import into nucleus	5	0.905797	0.00360179	IL18, RHOA, TLR2, IL1B, LGALS9	522	21	16792	7.65919	0.999872	0.103543	6.16268
KEGG_PATHWAY	hsa04514:Cell adhesion molecules (CAMs)	16	2.89855	0.00389487	HLA-DQB1, HLA-DRB1, SELL, HLA-A, HLA-C, ITGB2, HLA-B, HLA-DMB, HLA-E, HLA-DMA, HLA-F, CD86, CD4, HLA-DPA1, HLA-DPB1, HLA-DRA	338	142	6879	2.29319	0.59561	0.0342228	4.88662
GOTERM_BP_DIRECT	GO:0014070~response to organic cyclic compound	7	1.26812	0.00390901	EIF4A3, NAMPT, CD83, ACSL1, PLIN2, LUM, PSMB2	522	49	16792	4.59551	0.99994	0.110608	6.6714
GOTERM_BP_DIRECT	GO:0045824~negative regulation of innate immune response	4	0.724638	0.00406787	IRAK3, NMI, IFI16, TNFAIP3	522	11	16792	11.6977	0.99996	0.113557	6.93344
GOTERM_BP_DIRECT	GO:0050718~positive regulation of interleukin-1 beta secretion	5	0.905797	0.00429567	CCL3, GSDMD, PYCARD, CASP1, LGALS9	522	22	16792	7.31104	0.999977	0.118213	7.30798
GOTERM_BP_DIRECT	GO:0071345~cellular response to cytokine stimulus	5	0.905797	0.00429567	CD86, CXCR4, HCLS1, NFKBIA, CSF1R	522	22	16792	7.31104	0.999977	0.118213	7.30798
GOTERM_BP_DIRECT	GO:0006952~defense response	8	1.44928	0.00463244	CD84, CD48, CD83, LILRB3, RNASE6, CSF3R, HLA-B, WAS	522	67	16792	3.84102	0.99999	0.125509	7.85908
KEGG_PATHWAY	hsa04380:Osteoclast differentiation	15	2.71739	0.00469931	NCF2, SOCS3, NFKBIA, JUNB, CYBB, FCGR2B, LILRB3, FCGR1A, LILRB4, IL1B, FCGR3A, TREM2, IFNGR1, CSF1R, TYROBP	338	131	6879	2.33039	0.664727	0.0396663	5.86804
GOTERM_BP_DIRECT	GO:0042542~response to hydrogen peroxide	7	1.26812	0.00477951	DUSP1, HMOX1, CAT, COL1A1, NR4A3, AREG, SOD2	522	51	16792	4.4153	0.999993	0.127847	8.09879
GOTERM_BP_DIRECT	GO:0043407~negative regulation of MAP kinase activity	6	1.08696	0.00480275	IRAK3, DUSP1, RGS2, APOE, CD300A, IL1B	522	36	16792	5.36143	0.999994	0.127066	8.13661
GOTERM_CC_DIRECT	GO:0005783~endoplasmic reticulum	39	7.06522	0.00481789	RTN4, EEF1B2, PDIA3, CRABP2, APOC1, CTSA, CASP4, PLIN2, APOE, HMOX1, PYCARD, RPL10, SERPINA1, CAT, THBS1, IFNGR1, HERPUD1, GIMAP7, TMBIM6, ERP29, HLA-A, HLA-C, HLA-B, METTL7A, DBI, HLA-F, LRPAP1, MGST3, HSP90B1, SEC61B, NPC2, PPIB, CNIH4, BNIP3L, POMP, PLA2G2A, EEF1D, SNX10, SERP1	539	828	18224	1.59254	0.875862	0.050822	6.58486
GOTERM_BP_DIRECT	GO:0098609~cell-cell adhesion	18	3.26087	0.00489768	RTN4, TWF2, RPL14, RAN, EIF5, SNX2, RPL24, RPS2, CAPZB, RPL29, RACK1, RPL6, PRDX6, CAPG, SDCBP, RPL7A, EEF1D, ENO1	522	271	16792	2.13666	0.999995	0.128057	8.29096
GOTERM_CC_DIRECT	GO:0005853~eukaryotic translation elongation factor 1 complex	3	0.543478	0.00501722	EEF1A1, EEF1B2, EEF1D	539	4	18224	25.3581	0.886153	0.0516176	6.84841
GOTERM_BP_DIRECT	GO:0019068~virion assembly	4	0.724638	0.00529989	PPIA, APOE, UBB, RPS27A	522	12	16792	10.7229	0.999998	0.136417	8.94219
GOTERM_BP_DIRECT	GO:0007568~aging	13	2.35507	0.00542268	RETN, CD86, HAMP, UCP2, COL3A1, BCL2A1, SNCA, CTSC, ITGB2, CAT, DCN, IL10, TIMP1	522	165	16792	2.53449	0.999999	0.137934	9.14014
GOTERM_BP_DIRECT	GO:0030260~entry into host cell	3	0.543478	0.00553032	PPIA, CXCR4, CD4	522	4	16792	24.1264	0.999999	0.139062	9.31334
GOTERM_BP_DIRECT	GO:0071726~cellular response to diacyl bacterial lipopeptide	3	0.543478	0.00553032	CD36, TLR2, CD14	522	4	16792	24.1264	0.999999	0.139062	9.31334
GOTERM_BP_DIRECT	GO:0038124~toll-like receptor TLR6:TLR2 signaling pathway	3	0.543478	0.00553032	CD36, TLR2, CD14	522	4	16792	24.1264	0.999999	0.139062	9.31334
GOTERM_BP_DIRECT	GO:0038094~Fc-gamma receptor signaling pathway	3	0.543478	0.00553032	CLEC4E, FCER1G, FCGRT	522	4	16792	24.1264	0.999999	0.139062	9.31334
KEGG_PATHWAY	hsa04621:NOD-like receptor signaling pathway	9	1.63043	0.00553133	IL18, CXCL2, PYCARD, CXCL8, NFKBIA, IL1B, NAIP, TNFAIP3, CASP1	338	56	6879	3.27087	0.723855	0.0449181	6.87328
GOTERM_BP_DIRECT	GO:0045727~positive regulation of translation	7	1.26812	0.00578469	EIF4A3, RBM3, NPM1, RPS27L, THBS1, RPS4X, SERP1	522	53	16792	4.24868	0.999999	0.143547	9.72138
GOTERM_CC_DIRECT	GO:0036464~cytoplasmic ribonucleoprotein granule	5	0.905797	0.00580382	TUBB, RPL6, RPS4X, TUBA1A, RPL28	539	25	18224	6.76215	0.919101	0.0581134	7.88171
GOTERM_CC_DIRECT	GO:0031092~platelet alpha granule membrane	4	0.724638	0.00586641	CD9, CD36, SNCA, SPARC	539	13	18224	10.4033	0.921272	0.0573974	7.96347
GOTERM_BP_DIRECT	GO:0034341~response to interferon-gamma	5	0.905797	0.0059422	SLC11A1, CD86, BST2, CXCL16, SNCA	522	24	16792	6.70179	1	0.145718	9.97318
GOTERM_BP_DIRECT	GO:0007267~cell-cell signaling	17	3.07971	0.00600465	NAMPT, PPY, CCL3, BST2, IL18, S100A9, ITGB2, CCL4, IL10, CD86, CCL20, EREG, CD33, TXN, IL1B, AREG, LTB	522	254	16792	2.15302	1	0.145705	10.0728
GOTERM_BP_DIRECT	GO:0032720~negative regulation of tumor necrosis factor production	6	1.08696	0.00607887	IRAK3, ARRB2, GPNMB, TNFAIP3, IL10, LGALS9	522	38	16792	5.07925	1	0.145955	10.1911
UP_SEQ_FEATURE	short sequence motif:Prevents secretion from ER	7	1.26812	0.0061861	ERP44, HSP90B1, PDIA3, PPIB, ERP29, RCN3, LRPAP1	547	61	20063	4.20898	0.999816	0.54245	9.70767
KEGG_PATHWAY	hsa05169:Epstein-Barr virus infection	14	2.53623	0.00650008	HLA-DQB1, HLA-DRB1, VIM, HLA-A, NFKBIA, HLA-C, HLA-B, HLA-E, HLA-F, HLA-DPA1, HLA-DPB1, PSMD6, TNFAIP3, HLA-DRA	338	122	6879	2.33548	0.779739	0.0508329	8.03125
GOTERM_BP_DIRECT	GO:0002756~MyD88-independent toll-like receptor signaling pathway	4	0.724638	0.00673267	LY96, UBB, RPS27A, CD14	522	13	16792	9.89803	1	0.158858	11.2268
GOTERM_BP_DIRECT	GO:0016045~detection of bacterium	4	0.724638	0.00673267	HLA-DRB1, HLA-A, HLA-B, CD1D	522	13	16792	9.89803	1	0.158858	11.2268
GOTERM_BP_DIRECT	GO:0045730~respiratory burst	4	0.724638	0.00673267	SLC11A1, CYBB, NCF2, CD52	522	13	16792	9.89803	1	0.158858	11.2268
GOTERM_BP_DIRECT	GO:0001916~positive regulation of T cell mediated cytotoxicity	4	0.724638	0.00673267	HLA-A, HLA-B, HLA-E, B2M	522	13	16792	9.89803	1	0.158858	11.2268
GOTERM_CC_DIRECT	GO:0005887~integral component of plasma membrane	59	10.6884	0.00679613	TLR2, CD52, CD53, SLC7A7, CD48, ASGR1, CCRL2, S1PR4, SLC25A3, CSF3R, EVI2B, CEACAM4, IFNGR1, PTGER2, C5AR1, MPP1, BST2, SLC25A5, HLA-A, HLA-C, HLA-B, M6PR, CD163, PLAUR, IGSF6, CD84, CD83, CD37, CD36, EREG, LILRB3, CD33, VAMP5, HLA-DPA1, HLA-DRA, GPR183, C3AR1, HLA-DRB1, FPR1, GPR65, CD72, CD9, SLC11A1, CLEC2B, FCER1G, SLC31A2, GPNMB, TYROBP, CSF1R, SELL, TMBIM6, CD1C, NCKAP1L, CD63, CD1D, LAMP1,…	539	1415	18224	1.40978	0.947448	0.0647612	9.17006
GOTERM_BP_DIRECT	GO:0042327~positive regulation of phosphorylation	5	0.905797	0.00690347	EREG, SDCBP, NCKAP1L, AREG, THBS1	522	25	16792	6.43372	1	0.161037	11.4956
GOTERM_BP_DIRECT	GO:0050829~defense response to Gram-negative bacterium	7	1.26812	0.00693591	SLC11A1, HMGB2, GSDMD, PYCARD, LYZ, CD4, B2M	522	55	16792	4.09418	1	0.160236	11.5465
UP_SEQ_FEATURE	short sequence motif:Internalization signal	3	0.543478	0.0070001	CD1C, CD1D, CD163	547	5	20063	22.0069	0.999941	0.555744	10.917
UP_SEQ_FEATURE	short sequence motif:ITIM motif 2	4	0.724638	0.00714489	LAIR1, CD33, LILRB4, SIGLEC10	547	15	20063	9.78087	0.999952	0.534428	11.1306
UP_SEQ_FEATURE	short sequence motif:ITIM motif 1	4	0.724638	0.00714489	LAIR1, CD33, LILRB4, SIGLEC10	547	15	20063	9.78087	0.999952	0.534428	11.1306
GOTERM_BP_DIRECT	GO:0009615~response to virus	10	1.81159	0.00723228	IRAK3, CCT5, NPC2, BST2, FGR, CXCR4, TPT1, CCL4, IFNGR1, ENO1	522	110	16792	2.92442	1	0.164983	12.0107
KEGG_PATHWAY	hsa05145:Toxoplasmosis	13	2.35507	0.0073027	HLA-DQB1, HLA-DRB1, LY96, CYCS, TLR2, NFKBIA, HLA-DPA1, HLA-DPB1, HLA-DMB, HLA-DMA, IL10, IFNGR1, HLA-DRA	338	110	6879	2.40524	0.817398	0.055105	8.98056
GOTERM_CC_DIRECT	GO:0015934~large ribosomal subunit	4	0.724638	0.00730437	RPL13A, RBM3, RPL27A, RPL10A	539	14	18224	9.66022	0.957873	0.0679598	9.82342
GOTERM_CC_DIRECT	GO:0031901~early endosome membrane	10	1.81159	0.00744594	VAMP8, FCGR1A, SNX2, HLA-A, HLA-C, HLA-B, SNX3, HLA-E, HLA-F, B2M	539	116	18224	2.91472	0.96039	0.0677822	10.0046
GOTERM_MF_DIRECT	GO:0004185~serine-type carboxypeptidase activity	4	0.724638	0.00799425	SCPEP1, CPM, CTSA, CPVL	516	14	16881	9.34718	0.996982	0.251851	11.4468
GOTERM_MF_DIRECT	GO:0098641~cadherin binding involved in cell-cell adhesion	18	3.26087	0.00799643	RTN4, TWF2, RPL14, RAN, EIF5, SNX2, RPL24, RPS2, CAPZB, RPL29, RACK1, RPL6, PRDX6, CAPG, SDCBP, RPL7A, EEF1D, ENO1	516	290	16881	2.03059	0.996987	0.2415	11.4497
GOTERM_BP_DIRECT	GO:0043524~negative regulation of neuron apoptotic process	11	1.99275	0.00810199	CORO1A, C5AR1, APOE, HMOX1, LGMN, SNCA, NR4A2, NAIP, PPT1, NR4A3, SOD2	522	132	16792	2.68072	1	0.181329	13.3597
GOTERM_CC_DIRECT	GO:0045121~membrane raft	14	2.53623	0.00830012	LDHB, LAMTOR1, BST2, TLR2, RGS19, PPT1, VDAC2, CD48, LAT2, CD36, CTSD, SDCBP, CD4, CD14	539	206	18224	2.29782	0.972693	0.0737479	11.0909
GOTERM_BP_DIRECT	GO:0007035~vacuolar acidification	4	0.724638	0.00837368	SLC11A1, ATP6V0E1, ATP6V0D1, ATP6V0B	522	14	16792	9.19102	1	0.185175	13.7771
GOTERM_BP_DIRECT	GO:0032611~interleukin-1 beta production	3	0.543478	0.00902825	PYCARD, IL1B, CASP1	522	5	16792	19.3011	1	0.196452	14.7749
GOTERM_BP_DIRECT	GO:0042270~protection from natural killer cell mediated cytotoxicity	3	0.543478	0.00902825	HLA-A, HLA-B, HLA-E	522	5	16792	19.3011	1	0.196452	14.7749
GOTERM_BP_DIRECT	GO:0033591~response to L-ascorbic acid	3	0.543478	0.00902825	CAT, SPARC, SOD2	522	5	16792	19.3011	1	0.196452	14.7749
GOTERM_BP_DIRECT	GO:0002224~toll-like receptor signaling pathway	5	0.905797	0.00912198	HSP90B1, LGMN, CNPY3, CTSS, CTSB	522	27	16792	5.95714	1	0.196578	14.9169
BIOCARTA	h_vifPathway:HIV-1 defeats host-mediated resistance by CEM15	3	0.543478	0.0091654	CXCR4, HCK, CD4	93	3	1625	17.4731	0.766555	0.516839	10.501
KEGG_PATHWAY	hsa05144:Malaria	8	1.44928	0.00925691	CD36, IL18, TLR2, CXCL8, IL1B, ITGB2, THBS1, IL10	338	49	6879	3.32279	0.884398	0.0672333	11.2543
GOTERM_BP_DIRECT	GO:0002548~monocyte chemotaxis	6	1.08696	0.00931256	CCL3, LGALS3, CCL20, CCL3L1, CCL4L2, CCL4	522	42	16792	4.59551	1	0.198556	15.2049
GOTERM_BP_DIRECT	GO:0045766~positive regulation of angiogenesis	10	1.81159	0.00957243	C3AR1, CYBB, C5AR1, MYDGF, HMOX1, CXCL8, IL1B, ITGB2, THBS1, CTSH	522	115	16792	2.79727	1	0.201803	15.5961
KEGG_PATHWAY	hsa04064:NF-kappa B signaling pathway	11	1.99275	0.00969146	TNFSF13B, LY96, BCL2A1, CXCL8, NFKBIA, IL1B, CCL4L2, TNFAIP3, CCL4, LTB, CD14	338	87	6879	2.57325	0.895585	0.0681708	11.7527
GOTERM_MF_DIRECT	GO:0005518~collagen binding	7	1.26812	0.00973874	PPIB, LUM, DCN, CTSS, SPARC, CTSB, SRGN	516	60	16881	3.81676	0.999155	0.275026	13.7763
GOTERM_MF_DIRECT	GO:0042803~protein homodimerization activity	35	6.34058	0.00975998	NAMPT, OXA1L, HEXB, JCHAIN, SNX2, ZBTB16, ASGR1, RACK1, SLC11A1, IRAK3, RPL7, APOE, HMOX1, NPM1, PYCARD, CD4, CAT, HSD17B4, CSF1R, NUDT16, BST2, GIMAP7, CEBPD, BCL2A1, ERP29, NR4A2, TKT, NR4A3, C1QB, RENBP, CORO1A, SDS, BNIP3L, SDCBP, GCA	516	730	16881	1.56853	0.999168	0.265312	13.8043
GOTERM_CC_DIRECT	GO:0005770~late endosome	10	1.81159	0.0102152	VPS29, SLC11A1, LAMP1, CXCR4, LGMN, VAMP5, RAP1A, SLC31A2, CD63, M6PR	539	122	18224	2.77137	0.988153	0.088268	13.482
UP_SEQ_FEATURE	propeptide:N-terminal propeptide	3	0.543478	0.0103116	COL3A1, COL1A2, COL1A1	547	6	20063	18.3391	0.999999	0.641616	15.6819
GOTERM_BP_DIRECT	GO:0032715~negative regulation of interleukin-6 production	5	0.905797	0.0103866	IRAK3, ARRB2, NCKAP1L, TNFAIP3, IL10	522	28	16792	5.74439	1	0.215246	16.8109
GOTERM_BP_DIRECT	GO:0008286~insulin receptor signaling pathway	8	1.44928	0.0105337	NAMPT, IRS2, ATP6V0E1, PDK4, ATP6V1G1, ATP6V0D1, ATP6V0B, ATP6V1F	522	78	16792	3.29934	1	0.216167	17.0286
KEGG_PATHWAY	hsa05164:Influenza A	17	3.07971	0.011015	HLA-DQB1, HLA-DRB1, SOCS3, IL18, CYCS, CXCL8, NFKBIA, HLA-DMB, HLA-DMA, ACTG1, PYCARD, IL1B, HLA-DPA1, HLA-DPB1, CASP1, IFNGR1, HLA-DRA	338	174	6879	1.98842	0.923438	0.0749137	13.2549
GOTERM_BP_DIRECT	GO:0044267~cellular protein metabolic process	10	1.81159	0.0112271	HEXB, SNCA, LYZ, H3F3A, UBE2L6, UBB, ITM2B, CTSH, RPS27A, B2M	522	118	16792	2.72615	1	0.226865	18.0477
GOTERM_MF_DIRECT	GO:0023026~MHC class II protein complex binding	4	0.724638	0.0117553	HLA-DRB1, HLA-DMB, HLA-DMA, HLA-DRA	516	16	16881	8.17878	0.999806	0.299686	16.3977
GOTERM_BP_DIRECT	GO:0050766~positive regulation of phagocytosis	5	0.905797	0.0117592	SLC11A1, PYCARD, RAP1A, FCER1G, IL1B	522	29	16792	5.54631	1	0.234418	18.8217
GOTERM_CC_DIRECT	GO:0097169~AIM2 inflammasome complex	3	0.543478	0.0120589	CASP4, PYCARD, CASP1	539	6	18224	16.9054	0.994706	0.10144	15.7276
KEGG_PATHWAY	hsa05131:Shigellosis	9	1.63043	0.0122934	ACTG1, ARPC3, ARPC2, HCLS1, CXCL8, NFKBIA, ARPC4, WAS, RHOG	338	64	6879	2.86201	0.943287	0.0809404	14.6835
GOTERM_BP_DIRECT	GO:0010744~positive regulation of macrophage derived foam cell differentiation	4	0.724638	0.0123038	LPL, CD36, IL18, PLA2G2A	522	16	16792	8.04215	1	0.241982	19.6067
GOTERM_BP_DIRECT	GO:0030335~positive regulation of cell migration	13	2.35507	0.0124092	RACK1, IRS2, CORO1A, CCL3, FGR, AIF1, CXCL16, SDCBP, COL1A1, THBS1, GPNMB, CTSH, CSF1R	522	184	16792	2.27278	1	0.2419	19.7578
GOTERM_BP_DIRECT	GO:0010803~regulation of tumor necrosis factor-mediated signaling pathway	5	0.905797	0.013243	RACK1, PYCARD, UBB, TNFAIP3, RPS27A	522	30	16792	5.36143	1	0.254021	20.9437
UP_SEQ_FEATURE	propeptide:Removed in mature form	14	2.53623	0.0132584	CPM, BST2, CD52, PSMB8, PSMB9, PLAUR, CD48, PSMB7, EREG, RHOA, RAP1A, OTOA, RHOG, CD14	547	237	20063	2.16665	1	0.708661	19.7196
GOTERM_BP_DIRECT	GO:0032914~positive regulation of transforming growth factor beta1 production	3	0.543478	0.0132655	ATP6AP2, LUM, THBS1	522	6	16792	16.0843	1	0.252471	20.9754
GOTERM_BP_DIRECT	GO:0019262~N-acetylneuraminate catabolic process	3	0.543478	0.0132655	RENBP, NPL, NAGK	522	6	16792	16.0843	1	0.252471	20.9754
GOTERM_BP_DIRECT	GO:0006898~receptor-mediated endocytosis	13	2.35507	0.0134272	ASGR1, HSP90B1, CD36, APOE, FCGR1A, CXCL16, JCHAIN, IGHA2, PPT1, SPARC, M6PR, CD14, CD163	522	186	16792	2.24834	1	0.253226	21.2034
KEGG_PATHWAY	hsa05322:Systemic lupus erythematosus	14	2.53623	0.0138459	HLA-DQB1, HLA-DRB1, HLA-DMB, HLA-DMA, IL10, C1QB, CD86, FCGR1A, H3F3A, H2AFY, HLA-DPA1, HLA-DPB1, FCGR3A, HLA-DRA	338	134	6879	2.12634	0.960628	0.0882777	16.3892
UP_SEQ_FEATURE	site:Involved in polymerization	3	0.543478	0.0141777	TUBA1A, TUBA1B, TUBA1C	547	7	20063	15.7192	1	0.709726	20.9417
GOTERM_MF_DIRECT	GO:0019899~enzyme binding	19	3.44203	0.0141862	TMBIM6, NFKBIA, ARPC4, RPS2, UBE2L3, COTL1, ATG3, LGALS9, RPS3, PLAUR, RACK1, LAMP1, NPC2, ARRB2, HMOX1, PYCARD, H2AFY, CD4, CAT	516	333	16881	1.86663	0.999967	0.338471	19.4587
KEGG_PATHWAY	hsa04620:Toll-like receptor signaling pathway	12	2.17391	0.0142805	CD86, CCL3, LY96, CCL3L1, MAP3K8, TLR2, CXCL8, NFKBIA, IL1B, CCL4L2, CCL4, CD14	338	106	6879	2.30401	0.964455	0.088527	16.861
GOTERM_MF_DIRECT	GO:0003729~mRNA binding	10	1.81159	0.014406	NUDT16, EIF4A3, C1QBP, RPL7, RPL13A, PAIP2, RPS13, MRPS7, RPS2, RPS3	516	125	16881	2.61721	0.999972	0.332029	19.7303
GOTERM_CC_DIRECT	GO:0005747~mitochondrial respiratory chain complex I	6	1.08696	0.0144188	NDUFA4, NDUFB5, NDUFB9, SNCA, NDUFAB1, NDUFA12	539	49	18224	4.14009	0.998116	0.117931	18.5227
GOTERM_BP_DIRECT	GO:0042493~response to drug	18	3.26087	0.0145437	LPL, HMGB2, SNCA, NCKAP1L, IL10, JUNB, B2M, SOD2, CD38, CYBB, CD86, ACSL1, SLC1A3, PLIN2, DAD1, CAT, COL1A1, THBS1	522	304	16792	1.90472	1	0.269279	22.7607
GOTERM_BP_DIRECT	GO:0071310~cellular response to organic substance	4	0.724638	0.0146018	CD68, PSAP, IL1B, CASP1	522	17	16792	7.56908	1	0.268232	22.8408
GOTERM_BP_DIRECT	GO:0014068~positive regulation of phosphatidylinositol 3-kinase signaling	7	1.26812	0.0152697	FGR, MYDGF, IL18, HCLS1, CAT, DCN, HCST	522	65	16792	3.46431	1	0.276692	23.7577
GOTERM_BP_DIRECT	GO:0051897~positive regulation of protein kinase B signaling	8	1.44928	0.015432	CCL3, C1QBP, ARRB2, MYDGF, IL18, HCLS1, TXN, THBS1	522	84	16792	3.06367	1	0.277211	23.9788
GOTERM_CC_DIRECT	GO:1903561~extracellular vesicle	6	1.08696	0.0156432	MGAT1, CD9, SERPINE2, APOE, SDCBP, ITGB2	539	50	18224	4.05729	0.998899	0.12502	19.9388
KEGG_PATHWAY	hsa04932:Non-alcoholic fatty liver disease (NAFLD)	15	2.71739	0.0157434	NDUFA4, NDUFB5, IRS2, SOCS3, NDUFB9, COX7B, CYCS, NDUFAB1, CXCL8, COX4I1, COX5A, NDUFA12, SDHB, IL1B, UQCRB	338	151	6879	2.02173	0.974815	0.0947106	18.4312
GOTERM_CC_DIRECT	GO:0005913~cell-cell adherens junction	18	3.26087	0.0157551	RTN4, TWF2, RPL14, RAN, EIF5, SNX2, RPL24, RPS2, CAPZB, RPL29, RACK1, RPL6, PRDX6, CAPG, SDCBP, RPL7A, EEF1D, ENO1	539	323	18224	1.88419	0.998951	0.123598	20.0671
BIOCARTA	h_il5Pathway:IL 5 Signaling Pathway	4	0.724638	0.0157649	HLA-DRB1, IL1B, CD4, HLA-DRA	93	10	1625	6.98925	0.918789	0.566949	17.425
GOTERM_CC_DIRECT	GO:0005739~mitochondrion	54	9.78261	0.0159485	LDHB, OXA1L, SNCA, CASP4, GPX4, SLC25A3, CAT, CASP1, TXNL1, SSBP1, SLC25A5, SLC25A6, CYCS, COX4I1, TMEM70, MRPS7, LAP3, GLUL, C1QBP, SDS, RPS14, TXN, CTSB, UBB, MDH1, NDUFB5, NDUFB9, COX7B, CHCHD2, FTH1, RACK1, ACSL1, BLOC1S2, PSMB3, PYCARD, HSD17B4, ETFB, ETFA, GLRX, NDUFA4, PSAP, HCLS1, PDK4, SDSL, MPC1, SPARC, VDAC2, OCIAD1, SOD2, SDHB, CYBB, CHCHD10, RGS2, BNIP3L	539	1331	18224	1.37174	0.999037	0.12282	20.2883
GOTERM_MF_DIRECT	GO:0004872~receptor activity	14	2.53623	0.0160806	CD48, CD86, CLEC4E, ATP6AP2, LILRB3, CD33, LILRB4, TLR2, CSF3R, ITGB2, CD4, TREM2, PLAUR, CD1D	516	217	16881	2.11065	0.999992	0.352153	21.7713
GOTERM_BP_DIRECT	GO:0006909~phagocytosis	6	1.08696	0.0161211	SLC11A1, CORO1A, ITGB2, CEACAM4, CD302, CD14	522	48	16792	4.02107	1	0.285681	24.9113
GOTERM_MF_DIRECT	GO:0043274~phospholipase binding	4	0.724638	0.0163746	SRSF3, SNCA, CALM3, WAS	516	18	16881	7.27003	0.999993	0.34709	22.1247
GOTERM_CC_DIRECT	GO:0071541~eukaryotic translation initiation factor 3 complex, eIF3m	3	0.543478	0.0165547	EIF3H, EIF3F, EIF3M	539	7	18224	14.4903	0.999262	0.125013	20.9781
GOTERM_BP_DIRECT	GO:0030705~cytoskeleton-dependent intracellular transport	4	0.724638	0.0171257	TUBB, TUBA1A, TUBA1B, TUBA1C	522	18	16792	7.14857	1	0.298558	26.2514
GOTERM_BP_DIRECT	GO:0031668~cellular response to extracellular stimulus	4	0.724638	0.0171257	ASGR1, AIF1, GSDMD, NR4A2	522	18	16792	7.14857	1	0.298558	26.2514
GOTERM_BP_DIRECT	GO:0006414~translational elongation	4	0.724638	0.0171257	EEF1A1, EEF1B2, RPLP1, EEF1D	522	18	16792	7.14857	1	0.298558	26.2514
GOTERM_CC_DIRECT	GO:0001772~immunological synapse	5	0.905797	0.0172813	CD37, CORO1A, LGALS3, CD53, SCIMP	539	34	18224	4.97217	0.999464	0.127963	21.7975
KEGG_PATHWAY	hsa05010:Alzheimer's disease	16	2.89855	0.017421	NDUFA4, LPL, NDUFB5, NDUFB9, COX7B, CYCS, SNCA, NDUFAB1, COX4I1, COX5A, NDUFA12, SDHB, APOE, CALM3, IL1B, UQCRB	338	168	6879	1.93829	0.983047	0.101741	20.1982
GOTERM_CC_DIRECT	GO:0001891~phagocytic cup	4	0.724638	0.0174345	RACK1, CORO1A, AIF1, LCP1	539	19	18224	7.11805	0.999499	0.126879	21.9693
GOTERM_BP_DIRECT	GO:0038096~Fc-gamma receptor signaling pathway involved in phagocytosis	10	1.81159	0.0174802	ACTG1, ARPC3, FGR, ARPC2, FCGR1A, HCK, NCKAP1L, ARPC4, FCGR3A, WAS	522	127	16792	2.53296	1	0.301665	26.719
GOTERM_MF_DIRECT	GO:0048029~monosaccharide binding	3	0.543478	0.0176197	FUOM, TALDO1, FBP1	516	7	16881	14.0208	0.999997	0.358017	23.6044
GOTERM_MF_DIRECT	GO:0070180~large ribosomal subunit rRNA binding	3	0.543478	0.0176197	RPL19, RPL23, RPLP1	516	7	16881	14.0208	0.999997	0.358017	23.6044
GOTERM_BP_DIRECT	GO:0007165~signal transduction	50	9.05797	0.0177258	NAMPT, PDIA3, CRABP2, S100A9, TLR2, CD53, CD48, EVI2A, IL1B, CSF3R, CASP1, LTB, IFNGR1, IRS2, C5AR1, MPP1, RAN, M6PR, PLAUR, CD38, CD83, TNFSF13B, ARRB2, CD33, GRN, TXN, LILRB4, EEF1D, SRGAP1, RIN3, FPR1, CXCL8, CD72, APBB1IP, CCL4, CCL20, FCGR1A, NPM1, PYCARD, CD4, TYROBP, CSF1R, GDI2, NR4A2, SPARC, ANXA5, MGST3, FCGR2B, CD300A, RAP1A	522	1161	16792	1.38538	1	0.303151	27.0413
GOTERM_BP_DIRECT	GO:0055114~oxidation-reduction process	29	5.25362	0.0180325	LDHB, OXA1L, PDIA3, SNCA, FTH1, AKR1A1, CH25H, GPX4, CREG1, GSTO1, GLRX, TXNL1, ALKBH7, GDI2, TBXAS1, NCF2, CYCS, C1ORF43, SOD2, BLVRA, CYBB, CYP27A1, PRDX6, TXN, AKR1B1, BLVRB, SH3BGRL3, HIGD2A, UQCRB	522	592	16792	1.57583	1	0.305476	27.4418
GOTERM_BP_DIRECT	GO:0042167~heme catabolic process	3	0.543478	0.0181929	BLVRA, HMOX1, BLVRB	522	7	16792	13.7865	1	0.305705	27.6504
GOTERM_BP_DIRECT	GO:0070555~response to interleukin-1	5	0.905797	0.0183888	IRAK3, CD38, HNMT, SNCA, LGALS9	522	33	16792	4.87403	1	0.306426	27.9045
GOTERM_BP_DIRECT	GO:0001666~response to hypoxia	12	2.17391	0.018546	EGR1, CD38, HSP90B1, CXCR4, UCP2, HMOX1, TLR2, NR4A2, CAT, THBS1, CASP1, SOD2	522	172	16792	2.24432	1	0.3066	28.1078
UP_SEQ_FEATURE	propeptide:C-terminal propeptide	3	0.543478	0.0185657	COL3A1, COL1A2, COL1A1	547	8	20063	13.7543	1	0.783004	26.5377
UP_SEQ_FEATURE	domain:S4 RNA-binding	3	0.543478	0.0185657	RPS9, RPS4Y1, RPS4X	547	8	20063	13.7543	1	0.783004	26.5377
GOTERM_MF_DIRECT	GO:0005200~structural constituent of cytoskeleton	9	1.63043	0.0193621	ACTG1, TUBB, ARPC3, ARPC2, VIM, ARPC4, TUBA1A, TUBA1B, TUBA1C	516	110	16881	2.67669	0.999999	0.375749	25.631
KEGG_PATHWAY	hsa04062:Chemokine signaling pathway	17	3.07971	0.0197733	CCL3, FGR, HCK, CXCL3, CXCL2, CXCL8, NFKBIA, CCL4L2, WAS, CCL4, CCL20, ARRB2, CXCR4, CCL3L1, CXCL16, RHOA, RAP1A	338	186	6879	1.86014	0.990278	0.112018	22.6164
GOTERM_MF_DIRECT	GO:0016491~oxidoreductase activity	13	2.35507	0.0200393	BLVRA, SDHB, CYBB, GDI2, AKR1A1, AKR1B1, CREG1, SNCA, ALDH2, HSD17B4, GSTO1, C1ORF43, ETFA	516	200	16881	2.12648	1	0.376318	26.4051
BIOCARTA	h_blymphocytePathway:B Lymphocyte Cell Surface Molecules	4	0.724638	0.0208002	FCGR2B, HLA-DRB1, ITGB2, HLA-DRA	93	11	1625	6.35386	0.963886	0.564069	22.3736
UP_SEQ_FEATURE	glycosylation site:N-linked (GlcNAc...)	136	24.6377	0.0213363	SCPEP1, RARRES1, ADORA3, ATP1B3, LGMN, TLR2, CD52, CD53, IL10, SLC7A7, CD48, CFP, SERPINE2, CLEC4E, CH25H, S1PR4, CSF3R, C5AR1, BST2, HLA-A, HLA-C, HLA-B, HLA-E, HLA-F, PLAUR, RNF130, CD38, CD37, CD36, NPC2, CLEC12A, CD33, COL1A2, HLA-DPA1, COL1A1, MFAP5, HLA-DRA, C3AR1, HLA-DRB1, TMEM219, PPT1, FCGRT, CTSA, ITGB2, CD72, TIMP1, SLC11A1, CD68, FGL2, HLA-DPB1, CSF1R, LPL, EFEMP1, SLAMF8, CD63, DNAS…	547	4234	20063	1.17814	1	0.809989	29.8771
GOTERM_CC_DIRECT	GO:0019773~proteasome core complex, alpha-subunit complex	3	0.543478	0.0216454	PSMA5, PSMA4, PSMA3	539	8	18224	12.679	0.999922	0.152828	26.5558
GOTERM_BP_DIRECT	GO:0006417~regulation of translation	6	1.08696	0.0221387	ZNF706, RGS2, RPS14, RBM3, S100A9, MIF4GD	522	52	16792	3.71176	1	0.352383	32.6083
GOTERM_BP_DIRECT	GO:0006641~triglyceride metabolic process	5	0.905797	0.0224211	LPL, ACSL1, APOE, APOC1, CAT	522	35	16792	4.59551	1	0.353802	32.9506
GOTERM_BP_DIRECT	GO:0006911~phagocytosis, engulfment	5	0.905797	0.0224211	AIF1, FCGR1A, FCER1G, IGHA2, TREM2	522	35	16792	4.59551	1	0.353802	32.9506
GOTERM_BP_DIRECT	GO:0071902~positive regulation of protein serine/threonine kinase activity	5	0.905797	0.0224211	ACSL1, SNCA, RHOA, CALM3, CSF1R	522	35	16792	4.59551	1	0.353802	32.9506
GOTERM_BP_DIRECT	GO:0050918~positive chemotaxis	5	0.905797	0.0224211	CORO1A, HMGB2, CCL3, LGALS3, GPNMB	522	35	16792	4.59551	1	0.353802	32.9506
GOTERM_BP_DIRECT	GO:0033572~transferrin transport	5	0.905797	0.0224211	ATP6V0E1, ATP6V1G1, ATP6V0D1, ATP6V0B, ATP6V1F	522	35	16792	4.59551	1	0.353802	32.9506
GOTERM_BP_DIRECT	GO:0015031~protein transport	21	3.80435	0.0226229	ENY2, SNAP29, VPS29, GDI2, NACA, SCAMP2, STXBP2, PPT1, SNX3, CD63, HSP90B1, CHMP1B, ARRB2, VAMP8, CNIH4, BTF3, RAP1A, COL1A1, RAB20, SNX10, SERP1	522	395	16792	1.71023	1	0.354181	33.1942
GOTERM_BP_DIRECT	GO:0071347~cellular response to interleukin-1	7	1.26812	0.0227013	CCL3, CCL20, CCL3L1, PYCARD, CXCL8, CCL4L2, CCL4	522	71	16792	3.17155	1	0.353007	33.2886
UP_SEQ_FEATURE	cross-link:Glycyl lysine isopeptide (Lys-Gly) (interchain with G-Cter in ubiquitin)	14	2.53623	0.0227696	RAN, TMBIM6, NFKBIA, YBX1, RPS3, RPL29, TUBB, PPIA, RPL10, CALM3, UBB, RPS20, TUBA1B, RPS27A	547	255	20063	2.01371	1	0.81366	31.5481
GOTERM_CC_DIRECT	GO:0031093~platelet alpha granule lumen	6	1.08696	0.0228038	SERPINA1, TMSB4X, SPARC, THBS1, SRGN, TIMP1	539	55	18224	3.68845	0.999953	0.157865	27.7728
GOTERM_BP_DIRECT	GO:0050850~positive regulation of calcium-mediated signaling	4	0.724638	0.0228578	CCL3, CD4, TREM2, CCL4	522	20	16792	6.43372	1	0.352823	33.4767
GOTERM_BP_DIRECT	GO:0022904~respiratory electron transport chain	4	0.724638	0.0228578	SDHB, ETFB, ETFA, SOD2	522	20	16792	6.43372	1	0.352823	33.4767
GOTERM_CC_DIRECT	GO:0042629~mast cell granule	4	0.724638	0.0229131	LAT2, AKR1B1, NR4A3, SRGN	539	21	18224	6.44014	0.999955	0.156101	27.8867
GOTERM_MF_DIRECT	GO:0031730~CCR5 chemokine receptor binding	3	0.543478	0.023023	CCL3, CNIH4, CCL4	516	8	16881	12.2682	1	0.409188	29.7268
GOTERM_MF_DIRECT	GO:0070181~small ribosomal subunit rRNA binding	3	0.543478	0.023023	RPS14, RPS13, RPS3	516	8	16881	12.2682	1	0.409188	29.7268
GOTERM_MF_DIRECT	GO:0071723~lipopeptide binding	3	0.543478	0.023023	TLR2, CD1C, CD1D	516	8	16881	12.2682	1	0.409188	29.7268
BIOCARTA	h_th1th2Pathway:Th1/Th2 Differentiation	5	0.905797	0.0231709	CD86, HLA-DRB1, IL18, IFNGR1, HLA-DRA	93	20	1625	4.36828	0.975377	0.523276	24.6081
UP_SEQ_FEATURE	glycosylation site:O-linked (Gal...)	3	0.543478	0.0234446	C1QB, COL3A1, COL1A1	547	9	20063	12.2261	1	0.806805	32.3221
GOTERM_BP_DIRECT	GO:0010818~T cell chemotaxis	3	0.543478	0.0237639	GPR183, CCL3, CXCL16	522	8	16792	12.0632	1	0.361855	34.5557
GOTERM_BP_DIRECT	GO:0019064~fusion of virus membrane with host plasma membrane	3	0.543478	0.0237639	PPIA, CXCR4, CD4	522	8	16792	12.0632	1	0.361855	34.5557
GOTERM_MF_DIRECT	GO:0032403~protein complex binding	13	2.35507	0.0245783	NDUFA4, TUBB, PPP1CA, PPIB, ARRB2, HCLS1, CAPG, SLC25A3, NCKAP1L, NFKBIA, RAP1A, ITGB2, ATP6V0D1	516	206	16881	2.06455	1	0.420283	31.4023
GOTERM_MF_DIRECT	GO:0016853~isomerase activity	4	0.724638	0.0249522	FUOM, GALM, PDIA3, HSD17B4	516	21	16881	6.23145	1	0.415695	31.7994
GOTERM_CC_DIRECT	GO:0030658~transport vesicle membrane	5	0.905797	0.0250943	HLA-DQB1, HLA-DRB1, HLA-DPA1, HLA-DPB1, HLA-DRA	539	38	18224	4.44878	0.999983	0.167219	30.1242
KEGG_PATHWAY	hsa05016:Huntington's disease	17	3.07971	0.0257833	NDUFA4, CLTA, NDUFB5, SLC25A5, AP2S1, NDUFB9, SLC25A6, COX7B, CYCS, NDUFAB1, COX4I1, COX5A, VDAC2, NDUFA12, SOD2, SDHB, UQCRB	338	192	6879	1.80201	0.997666	0.140586	28.4913
GOTERM_CC_DIRECT	GO:0030904~retromer complex	4	0.724638	0.0259628	VPS29, SNX2, SNX3, M6PR	539	22	18224	6.14741	0.999988	0.169973	30.9971
GOTERM_MF_DIRECT	GO:0019904~protein domain specific binding	13	2.35507	0.0262023	IRS2, HMGB2, SNCA, ZBTB16, PLAUR, LAMP1, TUBB, CHMP1B, ARRB2, CAPG, CALM3, IL1B, TUBA1A	516	208	16881	2.04469	1	0.422174	33.1119
KEGG_PATHWAY	hsa04144:Endocytosis	20	3.62319	0.0267367	VPS29, CLTA, AP2S1, SNX2, HLA-A, HLA-C, ARPC4, HLA-B, SNX3, HLA-E, CAPZB, WAS, HLA-F, SMAP2, CHMP1B, ARRB2, ARPC3, CXCR4, ARPC2, RHOA	338	241	6879	1.68897	0.99814	0.14217	29.3846
GOTERM_CC_DIRECT	GO:0033179~proton-transporting V-type ATPase, V0 domain	3	0.543478	0.0272922	ATP6V0E1, ATP6V0D1, ATP6V0B	539	9	18224	11.2703	0.999994	0.17536	32.3137
GOTERM_BP_DIRECT	GO:0007596~blood coagulation	12	2.17391	0.0287345	CD36, SERPINE2, COL1A2, IRF1, FCER1G, H3F3A, SERPINA1, COL1A1, ANXA5, WAS, CAPZB, PLAUR	522	184	16792	2.09795	1	0.417521	40.1875
GOTERM_BP_DIRECT	GO:0090197~positive regulation of chemokine secretion	3	0.543478	0.0299338	LPL, PYCARD, CSF1R	522	9	16792	10.7229	1	0.42833	41.4762
GOTERM_MF_DIRECT	GO:0048020~CCR chemokine receptor binding	4	0.724638	0.0317743	CCRL2, CCL20, CCL3L1, CCL4L2	516	23	16881	5.68959	1	0.477166	38.6798
GOTERM_BP_DIRECT	GO:0030890~positive regulation of B cell proliferation	5	0.905797	0.0319912	CD38, GPR183, IRS2, TNFSF13B, NCKAP1L	522	39	16792	4.12418	1	0.447808	43.6261
GOTERM_BP_DIRECT	GO:0030316~osteoclast differentiation	4	0.724638	0.0331693	GPR183, JUNB, SNX10, CSF1R	522	23	16792	5.59454	1	0.457521	44.8234
BIOCARTA	h_il10Pathway:IL-10 Anti-inflammatory Signaling Pathway	4	0.724638	0.0332078	BLVRA, HMOX1, BLVRB, IL10	93	13	1625	5.37634	0.995185	0.589065	33.4297
BIOCARTA	h_asbcellPathway:Antigen Dependent B Cell Activation	4	0.724638	0.0332078	HLA-DRB1, CD4, IL10, HLA-DRA	93	13	1625	5.37634	0.995185	0.589065	33.4297
GOTERM_MF_DIRECT	GO:0042802~identical protein binding	33	5.97826	0.0344773	LDHB, CCL3, NMI, VIM, SNCA, NFKBIA, ZBTB16, CCL4, B2M, ACTG1, RILPL2, APOE, PYCARD, SERPINA1, THBS1, TYROBP, FTL, NUDT16, LYZ, FBP1, SDSL, NPL, WAS, SOD2, GLUL, PSME2, BNIP3L, COL1A2, SDCBP, CTSC, COL1A1, TNFAIP3, LCP1	516	749	16881	1.44139	1	0.496208	41.222
UP_SEQ_FEATURE	domain:Fibrillar collagen NC1	3	0.543478	0.0345566	COL3A1, COL1A2, COL1A1	547	11	20063	10.0032	1	0.901832	43.9395
GOTERM_BP_DIRECT	GO:0001895~retina homeostasis	5	0.905797	0.034704	ACTG1, JCHAIN, LYZ, IGHA2, B2M	522	40	16792	4.02107	1	0.470471	46.3471
GOTERM_MF_DIRECT	GO:0015035~protein disulfide oxidoreductase activity	4	0.724638	0.0355134	TXNL1, TXN, SH3BGRL3, GLRX	516	24	16881	5.45252	1	0.497409	42.1701
KEGG_PATHWAY	hsa05100:Bacterial invasion of epithelial cells	9	1.63043	0.0362329	ACTG1, CLTA, ARPC3, ARPC2, HCLS1, RHOA, ARPC4, WAS, RHOG	338	78	6879	2.34832	0.999809	0.184423	37.7367
UP_SEQ_FEATURE	binding site:Substrate	15	2.71739	0.0366253	SAT1, NUDT16, LDHB, CNDP2, RNASE6, FBP1, NAGK, GALM, AKR1A1, HNMT, AKR1B1, LTA4H, HSD17B4, MDH1, ENO1	547	301	20063	1.82782	1	0.904699	45.8839
GOTERM_BP_DIRECT	GO:2000406~positive regulation of T cell migration	3	0.543478	0.0366603	CCL20, AIF1, PYCARD	522	10	16792	9.65057	1	0.486984	48.232
GOTERM_BP_DIRECT	GO:0050765~negative regulation of phagocytosis	3	0.543478	0.0366603	RACK1, SNX3, ATG3	522	10	16792	9.65057	1	0.486984	48.232
GOTERM_BP_DIRECT	GO:0045080~positive regulation of chemokine biosynthetic process	3	0.543478	0.0366603	EGR1, HMOX1, IL1B	522	10	16792	9.65057	1	0.486984	48.232
GOTERM_BP_DIRECT	GO:0045671~negative regulation of osteoclast differentiation	4	0.724638	0.0370589	CCL3, MAFB, LILRB3, LILRB4	522	24	16792	5.36143	1	0.488304	48.6083
GOTERM_BP_DIRECT	GO:0042060~wound healing	7	1.26812	0.0378673	SLC11A1, EREG, CCL20, COL3A1, DCN, SPARC, TIMP1	522	80	16792	2.81475	1	0.493417	49.3635
GOTERM_CC_DIRECT	GO:0042582~azurophil granule	3	0.543478	0.0401072	HEXA, HEXB, STXBP2	539	11	18224	9.22112	1	0.244736	43.8608
KEGG_PATHWAY	hsa05110:Vibrio cholerae infection	7	1.26812	0.0403637	ACTG1, ATP6V0E1, SEC61B, ATP6V1G1, ATP6V0D1, ATP6V0B, ATP6V1F	338	52	6879	2.7397	0.999929	0.19932	41.0773
GOTERM_BP_DIRECT	GO:1902600~hydrogen ion transmembrane transport	6	1.08696	0.0405162	NDUFA4, COX7B, COX4I1, ATP6V1G1, COX5A, UQCRB	522	61	16792	3.16412	1	0.514952	51.7656
GOTERM_BP_DIRECT	GO:0006950~response to stress	6	1.08696	0.0405162	HSP90B1, AKR1B1, NPM1, EIF1, GADD45B, SERP1	522	61	16792	3.16412	1	0.514952	51.7656
UP_SEQ_FEATURE	transit peptide:Mitochondrion	21	3.80435	0.0410835	NDUFB5, OXA1L, SSBP1, COX7B, PDK4, NDUFAB1, CHCHD2, COX4I1, TMEM70, MRPS7, COX5A, SOD2, SDHB, CHCHD10, CYP27A1, C1QBP, GPX4, MRPL54, ALDH2, SLC25A3, ETFA	547	482	20063	1.59801	1	0.920183	49.8609
GOTERM_BP_DIRECT	GO:0001816~cytokine production	4	0.724638	0.041171	LIPA, S100A9, FABP4, CD4	522	25	16792	5.14697	1	0.518238	52.3426
GOTERM_BP_DIRECT	GO:0046686~response to cadmium ion	4	0.724638	0.041171	CAT, SPARC, SOD2, B2M	522	25	16792	5.14697	1	0.518238	52.3426
GOTERM_BP_DIRECT	GO:0019433~triglyceride catabolic process	4	0.724638	0.041171	LPL, APOE, FABP4, FABP5	522	25	16792	5.14697	1	0.518238	52.3426
GOTERM_BP_DIRECT	GO:0050715~positive regulation of cytokine secretion	4	0.724638	0.041171	CLEC4E, FGR, IL10, CD14	522	25	16792	5.14697	1	0.518238	52.3426
GOTERM_MF_DIRECT	GO:0048407~platelet-derived growth factor binding	3	0.543478	0.0425777	COL3A1, COL1A2, COL1A1	516	11	16881	8.9223	1	0.553637	48.2635
GOTERM_MF_DIRECT	GO:0050786~RAGE receptor binding	3	0.543478	0.0425777	HMGB2, S100A9, FPR1	516	11	16881	8.9223	1	0.553637	48.2635
GOTERM_MF_DIRECT	GO:0043394~proteoglycan binding	3	0.543478	0.0425777	CTSS, CTSB, THBS1	516	11	16881	8.9223	1	0.553637	48.2635
BIOCARTA	h_nthiPathway:NFkB activation by Nontypeable Hemophilus influenzae	5	0.905797	0.0427626	DUSP1, TLR2, CXCL8, NFKBIA, IL1B	93	24	1625	3.64023	0.998997	0.627105	40.9382
UP_SEQ_FEATURE	domain:CARD	4	0.724638	0.0433824	CASP4, CARD16, PYCARD, CASP1	547	29	20063	5.05907	1	0.922796	51.8029
GOTERM_MF_DIRECT	GO:0046961~proton-transporting ATPase activity, rotational mechanism	4	0.724638	0.0436371	ATP6V0E1, ATP6V0D1, ATP6V0B, ATP6V1F	516	26	16881	5.03309	1	0.553568	49.1239
GOTERM_BP_DIRECT	GO:0010759~positive regulation of macrophage chemotaxis	3	0.543478	0.0439031	C3AR1, C5AR1, THBS1	522	11	16792	8.77325	1	0.539045	54.6805
GOTERM_BP_DIRECT	GO:0034374~low-density lipoprotein particle remodeling	3	0.543478	0.0439031	APOE, PLA2G2A, PLA2G7	522	11	16792	8.77325	1	0.539045	54.6805
GOTERM_BP_DIRECT	GO:0006098~pentose-phosphate shunt	3	0.543478	0.0439031	PGLS, TALDO1, TKT	522	11	16792	8.77325	1	0.539045	54.6805
GOTERM_BP_DIRECT	GO:0006919~activation of cysteine-type endopeptidase activity involved in apoptotic process	7	1.26812	0.0440783	RACK1, SNCA, S100A9, PYCARD, RPS27L, CASP1, CTSH	522	83	16792	2.71301	1	0.53803	54.8267
UP_SEQ_FEATURE	nucleotide phosphate-binding region:GTP	15	2.71739	0.0448461	GIMAP2, EEF1A1, GIMAP4, RAN, GIMAP7, EIF5, TUBB, RHOA, RAP1A, TUBA1A, TUBA1B, RAB20, RHOG, TUBA1C, ARL4A	547	310	20063	1.77475	1	0.921428	53.0022
GOTERM_BP_DIRECT	GO:0045471~response to ethanol	8	1.44928	0.044939	EEF1B2, TBXAS1, HAMP, CAT, RPL10A, SPARC, RPS4X, CD14	522	105	16792	2.45094	1	0.542643	55.5384
GOTERM_BP_DIRECT	GO:0005975~carbohydrate metabolic process	11	1.99275	0.0450676	MGAT1, LDHB, GALM, PGLS, TALDO1, HEXA, HEXB, AKR1B1, NPL, ALDH2, MDH1	522	174	16792	2.03365	1	0.541247	55.6438
GOTERM_CC_DIRECT	GO:0005811~lipid particle	6	1.08696	0.0451803	GIMAP2, PLIN2, GIMAP7, ABHD5, FABP4, METTL7A	539	66	18224	3.07371	1	0.268071	47.9037
GOTERM_BP_DIRECT	GO:0030041~actin filament polymerization	4	0.724638	0.0455026	AIF1, HCLS1, ARPC4, WAS	522	26	16792	4.94901	1	0.542339	55.9987
GOTERM_BP_DIRECT	GO:0050727~regulation of inflammatory response	6	1.08696	0.0455598	CASP4, HCK, PYCARD, FABP4, TNFAIP3, CASP1	522	63	16792	3.06367	1	0.540391	56.0451
GOTERM_BP_DIRECT	GO:0043434~response to peptide hormone	5	0.905797	0.0468514	EREG, COL1A1, AREG, SPARC, TIMP1	522	44	16792	3.65552	1	0.548248	57.082
GOTERM_BP_DIRECT	GO:0006879~cellular iron ion homeostasis	5	0.905797	0.0468514	SLC11A1, HAMP, HMOX1, FTH1, FTL	522	44	16792	3.65552	1	0.548248	57.082
GOTERM_BP_DIRECT	GO:0019731~antibacterial humoral response	5	0.905797	0.0468514	HLA-A, JCHAIN, IGHA2, HLA-E, B2M	522	44	16792	3.65552	1	0.548248	57.082
GOTERM_CC_DIRECT	GO:0016471~vacuolar proton-transporting V-type ATPase complex	3	0.543478	0.047206	ATP6V1G1, ATP6V0D1, ATP6V1F	539	12	18224	8.45269	1	0.274856	49.4411
GOTERM_CC_DIRECT	GO:0005885~Arp2/3 protein complex	3	0.543478	0.047206	ARPC3, ARPC2, ARPC4	539	12	18224	8.45269	1	0.274856	49.4411
GOTERM_MF_DIRECT	GO:0042056~chemoattractant activity	4	0.724638	0.0480159	HMGB2, CCL3, LGALS3, GPNMB	516	27	16881	4.84668	1	0.580093	52.5399
GOTERM_CC_DIRECT	GO:0030027~lamellipodium	10	1.81159	0.0480891	CORO1A, TWF2, ARPC3, AIF1, SNX2, RHOA, ABI3, SH3BGRL3, APBB1IP, CAPZB	539	160	18224	2.11317	1	0.275726	50.098
GOTERM_BP_DIRECT	GO:0030574~collagen catabolic process	6	1.08696	0.0482156	COL3A1, COL1A2, CTSD, COL1A1, CTSS, CTSB	522	64	16792	3.0158	1	0.55644	58.152
GOTERM_BP_DIRECT	GO:0042632~cholesterol homeostasis	6	1.08696	0.0482156	LPL, NPC2, LAMTOR1, APOE, IL18, FABP4	522	64	16792	3.0158	1	0.55644	58.152
GOTERM_BP_DIRECT	GO:0016042~lipid catabolic process	7	1.26812	0.0485527	RARRES3, LPL, LIPA, PRDX6, PLA2G2A, PLA2G7, PPT1	522	85	16792	2.64918	1	0.556635	58.4125
GOTERM_BP_DIRECT	GO:0000187~activation of MAPK activity	8	1.44928	0.0488973	C5AR1, CXCR4, ERP29, FPR1, IL1B, UBB, THBS1, RPS27A	522	107	16792	2.40513	1	0.556886	58.6772
UP_SEQ_FEATURE	repeat:Solcar 3	5	0.905797	0.0496678	SLC25A5, UCP2, SLC25A6, SLC25A3, SLC25A37	547	51	20063	3.59591	1	0.933841	56.7578
GOTERM_MF_DIRECT	GO:0042834~peptidoglycan binding	3	0.543478	0.0500821	JCHAIN, TLR2, TREM2	516	12	16881	8.17878	1	0.587065	54.0764
GOTERM_BP_DIRECT	GO:0006687~glycosphingolipid metabolic process	5	0.905797	0.0502123	PSAP, HEXA, HEXB, CTSA, ASAH1	522	45	16792	3.57429	1	0.564369	59.6729
GOTERM_BP_DIRECT	GO:0032755~positive regulation of interleukin-6 production	5	0.905797	0.0502123	CD36, PYCARD, TLR2, FCER1G, IL1B	522	45	16792	3.57429	1	0.564369	59.6729
GOTERM_BP_DIRECT	GO:0071363~cellular response to growth factor stimulus	5	0.905797	0.0502123	RACK1, TWF2, CAT, SPARC, THBS1	522	45	16792	3.57429	1	0.564369	59.6729
GOTERM_BP_DIRECT	GO:0048013~ephrin receptor signaling pathway	7	1.26812	0.0508911	ACTG1, ARPC3, ARPC2, AP2S1, RHOA, SDCBP, ARPC4	522	86	16792	2.61837	1	0.567016	60.1779
GOTERM_BP_DIRECT	GO:0051384~response to glucocorticoid	6	1.08696	0.0509611	DUSP1, HNMT, AIF1, AREG, SPARC, IL10	522	65	16792	2.96941	1	0.565198	60.2297
KEGG_PATHWAY	hsa04060:Cytokine-cytokine receptor interaction	19	3.44203	0.0511211	CCL3, CXCL3, IL18, CXCL2, CXCL8, CCL4L2, CCL4, IL10, TNFSF13B, CCL20, CXCR4, CCL3L1, CXCL16, IL1B, CSF3R, IL13RA1, LTB, IFNGR1, CSF1R	338	243	6879	1.59131	0.999995	0.241704	49.0166
GOTERM_BP_DIRECT	GO:0019221~cytokine-mediated signaling pathway	9	1.63043	0.0514875	IRAK3, EREG, SOCS3, HCK, IL1B, CSF3R, DCN, IL13RA1, CSF1R	522	131	16792	2.21006	1	0.566706	60.6168
GOTERM_BP_DIRECT	GO:0097067~cellular response to thyroid hormone stimulus	3	0.543478	0.0516237	CTSS, CTSB, CTSH	522	12	16792	8.04215	1	0.565388	60.7163
GOTERM_BP_DIRECT	GO:0030595~leukocyte chemotaxis	3	0.543478	0.0516237	GPR183, CORO1A, IL10	522	12	16792	8.04215	1	0.565388	60.7163
GOTERM_BP_DIRECT	GO:0042340~keratan sulfate catabolic process	3	0.543478	0.0516237	LUM, HEXA, HEXB	522	12	16792	8.04215	1	0.565388	60.7163
GOTERM_BP_DIRECT	GO:0006826~iron ion transport	3	0.543478	0.0516237	SLC11A1, FTH1, FTL	522	12	16792	8.04215	1	0.565388	60.7163
GOTERM_BP_DIRECT	GO:0001774~microglial cell activation	3	0.543478	0.0516237	AIF1, SNCA, TLR2	522	12	16792	8.04215	1	0.565388	60.7163
GOTERM_BP_DIRECT	GO:0010447~response to acidic pH	3	0.543478	0.0516237	LGMN, GPR65, CTSS	522	12	16792	8.04215	1	0.565388	60.7163
GOTERM_BP_DIRECT	GO:0045086~positive regulation of interleukin-2 biosynthetic process	3	0.543478	0.0516237	CD86, IL1B, CD4	522	12	16792	8.04215	1	0.565388	60.7163
GOTERM_BP_DIRECT	GO:0043206~extracellular fibril organization	3	0.543478	0.0516237	COL3A1, SNCA, MFAP5	522	12	16792	8.04215	1	0.565388	60.7163
KEGG_PATHWAY	hsa04611:Platelet activation	12	2.17391	0.0533426	ACTG1, PPP1CA, TBXAS1, VAMP8, COL3A1, COL1A2, RHOA, RAP1A, FCER1G, MYL12B, COL1A1, APBB1IP	338	130	6879	1.87865	0.999997	0.246192	50.5279
GOTERM_MF_DIRECT	GO:0005201~extracellular matrix structural constituent	6	1.08696	0.0534943	LUM, COL3A1, COL1A2, CD4, COL1A1, MFAP5	516	67	16881	2.92971	1	0.603232	56.5124
UP_SEQ_FEATURE	chain:HLA class I histocompatibility antigen, Cw-3 alpha chain	2	0.362319	0.0536893	HLA-C, HLA-B	547	2	20063	36.6782	1	0.941152	59.6726
UP_SEQ_FEATURE	chain:extracellular part of HLA-Cw6	2	0.362319	0.0536893	HLA-C, HLA-B	547	2	20063	36.6782	1	0.941152	59.6726
UP_SEQ_FEATURE	chain:HLA class I histocompatibility antigen, B-58 alpha chain	2	0.362319	0.0536893	HLA-C, HLA-B	547	2	20063	36.6782	1	0.941152	59.6726
UP_SEQ_FEATURE	chain:HLA class I histocompatibility antigen, B-46 alpha chain	2	0.362319	0.0536893	HLA-C, HLA-B	547	2	20063	36.6782	1	0.941152	59.6726
UP_SEQ_FEATURE	chain:HLA class I histocompatibility antigen, B-14 alpha chain	2	0.362319	0.0536893	HLA-C, HLA-B	547	2	20063	36.6782	1	0.941152	59.6726
UP_SEQ_FEATURE	chain:HLA class I histocompatibility antigen, B-39 alpha chain	2	0.362319	0.0536893	HLA-C, HLA-B	547	2	20063	36.6782	1	0.941152	59.6726
UP_SEQ_FEATURE	chain:HLA class I histocompatibility antigen, B-13 alpha chain	2	0.362319	0.0536893	HLA-C, HLA-B	547	2	20063	36.6782	1	0.941152	59.6726
UP_SEQ_FEATURE	chain:HLA class I histocompatibility antigen, B-37 alpha chain	2	0.362319	0.0536893	HLA-C, HLA-B	547	2	20063	36.6782	1	0.941152	59.6726
UP_SEQ_FEATURE	chain:HLA class I histocompatibility antigen, Cw-1 alpha chain	2	0.362319	0.0536893	HLA-C, HLA-B	547	2	20063	36.6782	1	0.941152	59.6726
UP_SEQ_FEATURE	chain:HLA class I histocompatibility antigen, B-51 alpha chain	2	0.362319	0.0536893	HLA-C, HLA-B	547	2	20063	36.6782	1	0.941152	59.6726
UP_SEQ_FEATURE	chain:transmembrane glycoprotein	2	0.362319	0.0536893	HLA-C, HLA-B	547	2	20063	36.6782	1	0.941152	59.6726
UP_SEQ_FEATURE	chain:HLA class I histocompatibility antigen, Cw-6 alpha chain	2	0.362319	0.0536893	HLA-C, HLA-B	547	2	20063	36.6782	1	0.941152	59.6726
UP_SEQ_FEATURE	chain:HLA class I histocompatibility antigen, B-53 alpha chain	2	0.362319	0.0536893	HLA-C, HLA-B	547	2	20063	36.6782	1	0.941152	59.6726
UP_SEQ_FEATURE	chain:HLA class I histocompatibility antigen, B-57 alpha chain	2	0.362319	0.0536893	HLA-C, HLA-B	547	2	20063	36.6782	1	0.941152	59.6726
UP_SEQ_FEATURE	region of interest:Nonhelical region (N-terminal)	2	0.362319	0.0536893	COL3A1, COL1A1	547	2	20063	36.6782	1	0.941152	59.6726
UP_SEQ_FEATURE	chain:major histocompatibility complex class I	2	0.362319	0.0536893	HLA-C, HLA-B	547	2	20063	36.6782	1	0.941152	59.6726
UP_SEQ_FEATURE	chain:HLA class I histocompatibility antigen, B-55 alpha chain	2	0.362319	0.0536893	HLA-C, HLA-B	547	2	20063	36.6782	1	0.941152	59.6726
UP_SEQ_FEATURE	chain:MHC class I antigen HLA-B	2	0.362319	0.0536893	HLA-C, HLA-B	547	2	20063	36.6782	1	0.941152	59.6726
UP_SEQ_FEATURE	chain:HLA-B*1514	2	0.362319	0.0536893	HLA-C, HLA-B	547	2	20063	36.6782	1	0.941152	59.6726
UP_SEQ_FEATURE	chain:HLA class I histocompatibility antigen, Cw-5 alpha chain	2	0.362319	0.0536893	HLA-C, HLA-B	547	2	20063	36.6782	1	0.941152	59.6726
UP_SEQ_FEATURE	chain:HLA class I histocompatibility antigen, B-27 alpha chain	2	0.362319	0.0536893	HLA-C, HLA-B	547	2	20063	36.6782	1	0.941152	59.6726
UP_SEQ_FEATURE	chain:HLA class I histocompatibility antigen, B-8 alpha chain	2	0.362319	0.0536893	HLA-C, HLA-B	547	2	20063	36.6782	1	0.941152	59.6726
UP_SEQ_FEATURE	chain:HLA class I histocompatibility antigen, B-41 alpha chain	2	0.362319	0.0536893	HLA-C, HLA-B	547	2	20063	36.6782	1	0.941152	59.6726
UP_SEQ_FEATURE	chain:HLA class I histocompatibility antigen, B-40 alpha chain	2	0.362319	0.0536893	HLA-C, HLA-B	547	2	20063	36.6782	1	0.941152	59.6726
UP_SEQ_FEATURE	chain:HLA class I histocompatibility antigen, B-38 alpha chain	2	0.362319	0.0536893	HLA-C, HLA-B	547	2	20063	36.6782	1	0.941152	59.6726
UP_SEQ_FEATURE	chain:HLA class I histocompatibility antigen, B-44 alpha chain	2	0.362319	0.0536893	HLA-C, HLA-B	547	2	20063	36.6782	1	0.941152	59.6726
UP_SEQ_FEATURE	chain:HLA class I histocompatibility antigen, B-7 alpha chain	2	0.362319	0.0536893	HLA-C, HLA-B	547	2	20063	36.6782	1	0.941152	59.6726
UP_SEQ_FEATURE	chain:HLA class I histocompatibility antigen, Cw-4 alpha chain	2	0.362319	0.0536893	HLA-C, HLA-B	547	2	20063	36.6782	1	0.941152	59.6726
UP_SEQ_FEATURE	chain:HLA class I histocompatibility antigen, B-49 alpha chain	2	0.362319	0.0536893	HLA-C, HLA-B	547	2	20063	36.6782	1	0.941152	59.6726
UP_SEQ_FEATURE	chain:HLA class I histocompatibility antigen, B-54 alpha chain	2	0.362319	0.0536893	HLA-C, HLA-B	547	2	20063	36.6782	1	0.941152	59.6726
UP_SEQ_FEATURE	chain:HLA class I histocompatibility antigen, Cw-17 alpha chain	2	0.362319	0.0536893	HLA-C, HLA-B	547	2	20063	36.6782	1	0.941152	59.6726
UP_SEQ_FEATURE	chain:HLA class I histocompatibility antigen, Cw-8 alpha chain	2	0.362319	0.0536893	HLA-C, HLA-B	547	2	20063	36.6782	1	0.941152	59.6726
UP_SEQ_FEATURE	chain:HLA class I histocompatibility antigen, B-15 alpha chain	2	0.362319	0.0536893	HLA-C, HLA-B	547	2	20063	36.6782	1	0.941152	59.6726
UP_SEQ_FEATURE	chain:HLA class I histocompatibility antigen, B-52 alpha chain	2	0.362319	0.0536893	HLA-C, HLA-B	547	2	20063	36.6782	1	0.941152	59.6726
UP_SEQ_FEATURE	chain:HLA class I histocompatibility antigen, B-73 alpha chain	2	0.362319	0.0536893	HLA-C, HLA-B	547	2	20063	36.6782	1	0.941152	59.6726
UP_SEQ_FEATURE	chain:HLA class I histocompatibility antigen, B-78 alpha chain	2	0.362319	0.0536893	HLA-C, HLA-B	547	2	20063	36.6782	1	0.941152	59.6726
UP_SEQ_FEATURE	chain:HLA class I histocompatibility antigen, Cw-14 alpha chain	2	0.362319	0.0536893	HLA-C, HLA-B	547	2	20063	36.6782	1	0.941152	59.6726
UP_SEQ_FEATURE	chain:HLA class I histocompatibility antigen, Cw-12 alpha chain	2	0.362319	0.0536893	HLA-C, HLA-B	547	2	20063	36.6782	1	0.941152	59.6726
UP_SEQ_FEATURE	chain:HLA class I histocompatibility antigen, Cw-2 alpha chain	2	0.362319	0.0536893	HLA-C, HLA-B	547	2	20063	36.6782	1	0.941152	59.6726
UP_SEQ_FEATURE	chain:HLA class I histocompatibility antigen, Cw-7 alpha chain	2	0.362319	0.0536893	HLA-C, HLA-B	547	2	20063	36.6782	1	0.941152	59.6726
UP_SEQ_FEATURE	chain:MHC class I lymphocyte antigen	2	0.362319	0.0536893	HLA-C, HLA-B	547	2	20063	36.6782	1	0.941152	59.6726
UP_SEQ_FEATURE	chain:HLA class I histocompatibility antigen, B-81 alpha chain	2	0.362319	0.0536893	HLA-C, HLA-B	547	2	20063	36.6782	1	0.941152	59.6726
UP_SEQ_FEATURE	chain:HLA class I histocompatibility antigen, B-18 alpha chain	2	0.362319	0.0536893	HLA-C, HLA-B	547	2	20063	36.6782	1	0.941152	59.6726
UP_SEQ_FEATURE	chain:MHC class I HLA-B*1523	2	0.362319	0.0536893	HLA-C, HLA-B	547	2	20063	36.6782	1	0.941152	59.6726
UP_SEQ_FEATURE	chain:HLA class I histocompatibility antigen, B-42 alpha chain	2	0.362319	0.0536893	HLA-C, HLA-B	547	2	20063	36.6782	1	0.941152	59.6726
UP_SEQ_FEATURE	chain:HLA class I histocompatibility antigen, Cw-16 alpha chain	2	0.362319	0.0536893	HLA-C, HLA-B	547	2	20063	36.6782	1	0.941152	59.6726
UP_SEQ_FEATURE	chain:HLA class I histocompatibility antigen, B-35 alpha chain	2	0.362319	0.0536893	HLA-C, HLA-B	547	2	20063	36.6782	1	0.941152	59.6726
GOTERM_BP_DIRECT	GO:0051591~response to cAMP	5	0.905797	0.0537021	DUSP1, COL1A1, AREG, SPARC, JUNB	522	46	16792	3.49659	1	0.577825	62.2066
GOTERM_BP_DIRECT	GO:0006457~protein folding	11	1.99275	0.0543801	TXNL1, ERP44, CCT5, HSP90B1, PDIA3, FKBP5, PPIA, PFDN5, ERP29, TXN, LRPAP1	522	180	16792	1.96586	1	0.580241	62.6811
GOTERM_CC_DIRECT	GO:0005751~mitochondrial respiratory chain complex IV	3	0.543478	0.0547223	NDUFA4, COX4I1, COX5A	539	13	18224	7.80248	1	0.304315	54.7848
GOTERM_CC_DIRECT	GO:0005581~collagen trimer	7	1.26812	0.0547759	C1QB, CD36, COL3A1, FCN1, COL1A2, COL1A1, TIMP1	539	92	18224	2.57256	1	0.300844	54.8209
GOTERM_BP_DIRECT	GO:0048247~lymphocyte chemotaxis	4	0.724638	0.0548099	CCL3, CCL20, CCL3L1, CCL4L2	522	28	16792	4.59551	1	0.580921	62.979
GOTERM_BP_DIRECT	GO:0032689~negative regulation of interferon-gamma production	4	0.724638	0.0548099	C1QBP, HLA-DRB1, IL10, LGALS9	522	28	16792	4.59551	1	0.580921	62.979
GOTERM_BP_DIRECT	GO:0035666~TRIF-dependent toll-like receptor signaling pathway	4	0.724638	0.0548099	LY96, UBB, RPS27A, CD14	522	28	16792	4.59551	1	0.580921	62.979
GOTERM_BP_DIRECT	GO:0009314~response to radiation	4	0.724638	0.0548099	COL3A1, TXN, MBD4, JUNB	522	28	16792	4.59551	1	0.580921	62.979
GOTERM_BP_DIRECT	GO:0043388~positive regulation of DNA binding	4	0.724638	0.0548099	HMGB2, TXN, CALM3, PLAUR	522	28	16792	4.59551	1	0.580921	62.979
GOTERM_BP_DIRECT	GO:0000060~protein import into nucleus, translocation	4	0.724638	0.0548099	SLC11A1, SEC61B, RAN, NFKBIA	522	28	16792	4.59551	1	0.580921	62.979
GOTERM_BP_DIRECT	GO:0006629~lipid metabolic process	10	1.81159	0.0561795	MGST3, LPL, CD36, LIPA, AOAH, CH25H, ABHD5, APOC1, FABP5, ASAH1	522	157	16792	2.04895	1	0.58793	63.9134
UP_SEQ_FEATURE	topological domain:Extracellular	90	16.3043	0.0563459	IER3, ADORA3, RARRES1, ATP1B3, ATP6AP2, TLR2, CD53, ASGR1, CCRL2, SLC1A3, CLEC4E, CXCR4, EVI2A, S1PR4, CSF3R, EVI2B, CEACAM4, IL13RA1, FCGR3A, LTB, IFNGR1, LAIR1, PTGER2, C5AR1, BST2, SIGLEC10, HLA-A, HLA-C, HLA-B, HLA-E, CD163, HLA-F, HCST, CD84, IGSF6, CD83, RNF130, CD38, LAT2, CD86, CD37, CD36, TNFSF13B, CLEC12A, EREG, CD33, PLXDC2, LILRB4, HLA-DPA1, TREM2, VSIG4, HLA-DRA, HIGD2A, SERP1, HLA-D…	547	2787	20063	1.18444	1	0.943345	61.4958
GOTERM_BP_DIRECT	GO:0006006~glucose metabolic process	6	1.08696	0.0567214	GALM, IRS2, AKR1A1, PDK4, FABP5, SERP1	522	67	16792	2.88077	1	0.589293	64.2769
GOTERM_MF_DIRECT	GO:0008233~peptidase activity	7	1.26812	0.0570645	LGMN, ABHD5, SPCS1, FGL2, LTA4H, CTSB, CTSH	516	90	16881	2.54451	1	0.619204	58.9317
GOTERM_BP_DIRECT	GO:0031532~actin cytoskeleton reorganization	5	0.905797	0.0573201	PARVG, PHACTR1, S100A9, GPR65, RHOA	522	47	16792	3.42219	1	0.591011	64.6744
GOTERM_BP_DIRECT	GO:0032956~regulation of actin cytoskeleton organization	5	0.905797	0.0573201	CORO1A, TWF2, BST2, RHOA, SH3BGRL3	522	47	16792	3.42219	1	0.591011	64.6744
GOTERM_BP_DIRECT	GO:0007204~positive regulation of cytosolic calcium ion concentration	9	1.63043	0.0573505	C3AR1, CD38, PTGER2, CD36, C5AR1, CXCR4, S1PR4, FPR1, CD52	522	134	16792	2.16058	1	0.588988	64.6945
BIOCARTA	h_cdc42racPathway:Role of PI3K subunit p85 in regulation of Actin Organization and Cell Migration	4	0.724638	0.0575272	ARPC3, ARPC2, RHOA, ARPC4	93	16	1625	4.36828	0.999914	0.689681	51.0259
GOTERM_BP_DIRECT	GO:0008284~positive regulation of cell proliferation	22	3.98551	0.0575688	NUDT16, NAMPT, IRS2, SLC25A5, HCLS1, HCK, NAP1L1, RPS9, RPS4X, TIMP1, PLAC8, CD86, TNFSF13B, BLOC1S2, EREG, NPM1, SDCBP, AREG, THBS1, CTSH, RHOG, CSF1R	522	466	16792	1.51869	1	0.58821	64.8383
GOTERM_MF_DIRECT	GO:0097153~cysteine-type endopeptidase activity involved in apoptotic process	3	0.543478	0.0580197	CASP4, PYCARD, CASP1	516	13	16881	7.54964	1	0.617229	59.5572
GOTERM_MF_DIRECT	GO:0008137~NADH dehydrogenase (ubiquinone) activity	5	0.905797	0.0580953	NDUFA4, NDUFB5, NDUFB9, NDUFAB1, NDUFA12	516	48	16881	3.40782	1	0.609647	59.6064
GOTERM_CC_DIRECT	GO:0005584~collagen type I trimer	2	0.362319	0.0581731	COL1A2, COL1A1	539	2	18224	33.8108	1	0.312874	57.0579
GOTERM_CC_DIRECT	GO:0008043~intracellular ferritin complex	2	0.362319	0.0581731	FTH1, FTL	539	2	18224	33.8108	1	0.312874	57.0579
UP_SEQ_FEATURE	repeat:Solcar 2	5	0.905797	0.0590521	SLC25A5, UCP2, SLC25A6, SLC25A3, SLC25A37	547	54	20063	3.39613	1	0.945472	63.2733
UP_SEQ_FEATURE	repeat:Solcar 1	5	0.905797	0.0590521	SLC25A5, UCP2, SLC25A6, SLC25A3, SLC25A37	547	54	20063	3.39613	1	0.945472	63.2733
GOTERM_BP_DIRECT	GO:0051770~positive regulation of nitric-oxide synthase biosynthetic process	3	0.543478	0.0597857	NAMPT, CCL20, TLR2	522	13	16792	7.42352	1	0.600268	66.2683
GOTERM_BP_DIRECT	GO:0032026~response to magnesium ion	3	0.543478	0.0597857	SNCA, THBS1, CD14	522	13	16792	7.42352	1	0.600268	66.2683
GOTERM_BP_DIRECT	GO:0006878~cellular copper ion homeostasis	3	0.543478	0.0597857	ATOX1, MT2A, SLC31A2	522	13	16792	7.42352	1	0.600268	66.2683
GOTERM_BP_DIRECT	GO:2000484~positive regulation of interleukin-8 secretion	3	0.543478	0.0597857	FCN1, PYCARD, LGALS9	522	13	16792	7.42352	1	0.600268	66.2683
UP_SEQ_FEATURE	domain:Thioredoxin	4	0.724638	0.0598692	TXNL1, ERP44, PRDX6, TXN	547	33	20063	4.44585	1	0.942284	63.7946
UP_SEQ_FEATURE	cross-link:Glycyl lysine isopeptide (Lys-Gly) (interchain with G-Cter in SUMO)	7	1.26812	0.0599195	MAFB, CEBPD, HNRNPF, NPM1, IRF1, NFKBIA, ZEB2	547	102	20063	2.51713	1	0.936873	63.8265
GOTERM_MF_DIRECT	GO:0004794~L-threonine ammonia-lyase activity	2	0.362319	0.0600864	SDS, SDSL	516	2	16881	32.7151	1	0.614511	60.8805
GOTERM_MF_DIRECT	GO:0097177~mitochondrial ribosome binding	2	0.362319	0.0600864	OXA1L, C1QBP	516	2	16881	32.7151	1	0.614511	60.8805
GOTERM_MF_DIRECT	GO:0004074~biliverdin reductase activity	2	0.362319	0.0600864	BLVRA, BLVRB	516	2	16881	32.7151	1	0.614511	60.8805
GOTERM_BP_DIRECT	GO:0002506~polysaccharide assembly with MHC class II protein complex	2	0.362319	0.0610925	HLA-DRB1, HLA-DRA	522	2	16792	32.1686	1	0.606261	67.0852
GOTERM_BP_DIRECT	GO:0032701~negative regulation of interleukin-18 production	2	0.362319	0.0610925	CD84, IL10	522	2	16792	32.1686	1	0.606261	67.0852
GOTERM_BP_DIRECT	GO:0048002~antigen processing and presentation of peptide antigen	2	0.362319	0.0610925	SLC11A1, CTSS	522	2	16792	32.1686	1	0.606261	67.0852
GOTERM_BP_DIRECT	GO:0006051~N-acetylmannosamine metabolic process	2	0.362319	0.0610925	RENBP, NAGK	522	2	16792	32.1686	1	0.606261	67.0852
GOTERM_BP_DIRECT	GO:0045355~negative regulation of interferon-alpha biosynthetic process	2	0.362319	0.0610925	NMI, IL10	522	2	16792	32.1686	1	0.606261	67.0852
GOTERM_BP_DIRECT	GO:0002764~immune response-regulating signaling pathway	2	0.362319	0.0610925	LAT2, CTSH	522	2	16792	32.1686	1	0.606261	67.0852
GOTERM_BP_DIRECT	GO:0005999~xylulose biosynthetic process	2	0.362319	0.0610925	TALDO1, TKT	522	2	16792	32.1686	1	0.606261	67.0852
GOTERM_BP_DIRECT	GO:0002588~positive regulation of antigen processing and presentation of peptide antigen via MHC class II	2	0.362319	0.0610925	PYCARD, TREM2	522	2	16792	32.1686	1	0.606261	67.0852
GOTERM_BP_DIRECT	GO:2001190~positive regulation of T cell activation via T cell receptor contact with antigen bound to MHC molecule on antigen presenting cell	2	0.362319	0.0610925	HLA-DMB, LGALS9	522	2	16792	32.1686	1	0.606261	67.0852
KEGG_PATHWAY	hsa04978:Mineral absorption	6	1.08696	0.0623197	ATP1B3, ATOX1, HMOX1, MT2A, FTH1, FTL	338	44	6879	2.77528	1	0.277132	56.224
GOTERM_MF_DIRECT	GO:0004129~cytochrome-c oxidase activity	4	0.724638	0.0623758	NDUFA4, COX7B, COX4I1, COX5A	516	30	16881	4.36202	1	0.620961	62.2991
GOTERM_MF_DIRECT	GO:0015026~coreceptor activity	4	0.724638	0.0623758	CD86, CXCR4, LY96, CD4	516	30	16881	4.36202	1	0.620961	62.2991
GOTERM_CC_DIRECT	GO:0042627~chylomicron	3	0.543478	0.0626253	LPL, APOE, APOC1	539	14	18224	7.24516	1	0.32909	59.834
GOTERM_CC_DIRECT	GO:0005746~mitochondrial respiratory chain	3	0.543478	0.0626253	OXA1L, COX7B, UQCRB	539	14	18224	7.24516	1	0.32909	59.834
GOTERM_CC_DIRECT	GO:0031091~platelet alpha granule	3	0.543478	0.0626253	SERPINE2, SPARC, THBS1	539	14	18224	7.24516	1	0.32909	59.834
UP_SEQ_FEATURE	domain:Ig-like V-type	8	1.44928	0.0628284	CD83, CD86, CD300A, CD33, SIGLEC10, CD4, CEACAM4, TREM2	547	129	20063	2.27462	1	0.939825	65.625
GOTERM_CC_DIRECT	GO:0005881~cytoplasmic microtubule	5	0.905797	0.0632423	RGS19, TUBA1A, TUBA1B, TUBA1C, SERP1	539	51	18224	3.31478	1	0.328005	60.2053
GOTERM_BP_DIRECT	GO:0032355~response to estradiol	7	1.26812	0.0636034	CD38, DUSP1, MBD4, CD4, CAT, COL1A1, AREG	522	91	16792	2.47451	1	0.619364	68.6029
GOTERM_BP_DIRECT	GO:0015992~proton transport	5	0.905797	0.0649372	ATP6V0E1, UCP2, ATP6V0D1, ATP6V0B, ATP6V1F	522	49	16792	3.28251	1	0.625085	69.382
GOTERM_BP_DIRECT	GO:0006120~mitochondrial electron transport, NADH to ubiquinone	5	0.905797	0.0649372	NDUFA4, NDUFB5, NDUFB9, NDUFAB1, NDUFA12	522	49	16792	3.28251	1	0.625085	69.382
GOTERM_BP_DIRECT	GO:0032480~negative regulation of type I interferon production	4	0.724638	0.0649477	UBE2L6, UBB, TNFAIP3, RPS27A	522	30	16792	4.28914	1	0.62299	69.3881
GOTERM_BP_DIRECT	GO:0030449~regulation of complement activation	4	0.724638	0.0649477	CFP, C3AR1, C5AR1, C1QBP	522	30	16792	4.28914	1	0.62299	69.3881
GOTERM_BP_DIRECT	GO:0030168~platelet activation	8	1.44928	0.0668958	CD9, ARRB2, COL3A1, COL1A2, RHOA, FCER1G, COL1A1, RHOG	522	115	16792	2.23781	1	0.632096	70.4931
UP_SEQ_FEATURE	domain:Ig-like C2-type	7	1.26812	0.0670321	CD84, IGSF6, LAIR1, CD86, CD33, CSF3R, SLAMF8	547	105	20063	2.44522	1	0.94575	68.0764
UP_SEQ_FEATURE	region of interest:Substrate binding	8	1.44928	0.067073	SAT1, GALM, CNDP2, RNASE6, NPL, FBP1, NAGK, ENO1	547	131	20063	2.23989	1	0.941001	68.0994
GOTERM_MF_DIRECT	GO:0005154~epidermal growth factor receptor binding	4	0.724638	0.0675562	EREG, EFEMP1, SNX2, AREG	516	31	16881	4.22131	1	0.64373	65.3336
GOTERM_CC_DIRECT	GO:0043231~intracellular membrane-bounded organelle	24	4.34783	0.067747	VPS29, CLTA, SCAMP2, TALDO1, LAMTOR1, ABHD5, CTSA, CTSS, ITM2B, YBX1, MGST3, NUP214, DRAM2, CD86, AP1S2, PLIN2, PSMA4, GRN, CAT, HSD17B4, CTSB, TREM2, RAB20, ETFB	539	558	18224	1.45423	1	0.343548	62.821
GOTERM_BP_DIRECT	GO:0042554~superoxide anion generation	3	0.543478	0.0683544	CYBB, NCF2, SOD2	522	14	16792	6.89327	1	0.638182	71.2957
GOTERM_BP_DIRECT	GO:0030970~retrograde protein transport, ER to cytosol	3	0.543478	0.0683544	HERPUD1, HSP90B1, SEC61B	522	14	16792	6.89327	1	0.638182	71.2957
GOTERM_BP_DIRECT	GO:0051016~barbed-end actin filament capping	3	0.543478	0.0683544	TWF2, CAPG, CAPZB	522	14	16792	6.89327	1	0.638182	71.2957
GOTERM_BP_DIRECT	GO:0030207~chondroitin sulfate catabolic process	3	0.543478	0.0683544	HEXA, HEXB, DCN	522	14	16792	6.89327	1	0.638182	71.2957
GOTERM_BP_DIRECT	GO:0030889~negative regulation of B cell proliferation	3	0.543478	0.0683544	CD300A, MNDA, IL10	522	14	16792	6.89327	1	0.638182	71.2957
GOTERM_BP_DIRECT	GO:0030194~positive regulation of blood coagulation	3	0.543478	0.0683544	CD36, S100A9, THBS1	522	14	16792	6.89327	1	0.638182	71.2957
GOTERM_BP_DIRECT	GO:0010506~regulation of autophagy	5	0.905797	0.068934	DRAM2, PSAP, PYCARD, IFI16, CASP1	522	50	16792	3.21686	1	0.639281	71.6089
GOTERM_BP_DIRECT	GO:0032088~negative regulation of NF-kappaB transcription factor activity	6	1.08696	0.0693173	IRAK3, ARRB2, PYCARD, NFKBIA, CAT, TNFAIP3	522	71	16792	2.71847	1	0.639287	71.8142
BIOCARTA	h_nktPathway:Selective expression of chemokine receptors during T-cell polarization	5	0.905797	0.0694296	CCL3, CXCR4, CD4, CCL4, IFNGR1	93	28	1625	3.1202	0.999988	0.717268	57.9794
GOTERM_BP_DIRECT	GO:0008360~regulation of cell shape	9	1.63043	0.0703012	CORO1A, CCL3, LST1, FGR, HCK, HEXB, MYL12B, ITGB2, CSF1R	522	140	16792	2.06798	1	0.642567	72.3349
KEGG_PATHWAY	hsa05166:HTLV-I infection	19	3.44203	0.0724319	HLA-DQB1, EGR1, HLA-DRB1, RAN, SLC25A5, SLC25A6, HLA-A, NFKBIA, HLA-C, ITGB2, HLA-B, HLA-DMB, HLA-E, VDAC2, HLA-DMA, HLA-F, HLA-DPA1, HLA-DPB1, HLA-DRA	338	254	6879	1.5224	1	0.310057	61.9126
GOTERM_MF_DIRECT	GO:0015078~hydrogen ion transmembrane transporter activity	4	0.724638	0.0729255	ATP6V0E1, ATP6V0D1, ATP6V0B, ATP6V1F	516	32	16881	4.08939	1	0.665437	68.2369
GOTERM_BP_DIRECT	GO:0019722~calcium-mediated signaling	5	0.905797	0.0730547	LAT2, CCL3, CXCR4, CXCL8, CALM3	522	51	16792	3.15378	1	0.655142	73.7442
KEGG_PATHWAY	hsa05146:Amoebiasis	10	1.81159	0.0747113	COL3A1, COL1A2, TLR2, CXCL8, SERPINB1, IL1B, ITGB2, COL1A1, IL10, CD14	338	106	6879	1.92001	1	0.312921	63.0969
GOTERM_BP_DIRECT	GO:0050873~brown fat cell differentiation	4	0.724638	0.0758778	RGS2, FABP4, PLAC8, ARL4A	522	32	16792	4.02107	1	0.66753	75.1187
GOTERM_BP_DIRECT	GO:0015991~ATP hydrolysis coupled proton transport	4	0.724638	0.0758778	ATP6V0E1, ATP6V0D1, ATP6V0B, ATP6V1F	522	32	16792	4.02107	1	0.66753	75.1187
GOTERM_CC_DIRECT	GO:0005886~plasma membrane	137	24.8188	0.0768125	ADORA3, ATP1B3, ATP6AP2, EIF5, SNCA, S100A9, TLR2, CD53, SLC7A7, B2M, CD48, ACTG1, CLEC4E, APOE, S1PR4, CSF3R, RPS27A, CLNS1A, IRS2, C5AR1, BST2, HLA-A, HLA-C, HLA-B, HLA-E, HLA-F, HCST, PLAUR, CD38, LAT2, PPP1CA, CD36, ARRB2, CLEC12A, VAMP8, CD33, LILRB4, VAMP5, PLA2G2A, SDCBP, HLA-DPA1, HLA-DRA, C3AR1, HLA-DRB1, FGR, GSDMD, TMEM219, NFKBIA, FCGRT, ITGB2, CD72, SLC11A1, CD68, FCER1G, HLA-DPB1, C…	539	4121	18224	1.12402	1	0.37685	67.6077
BIOCARTA	h_inflamPathway:Cytokines and Inflammatory Response	5	0.905797	0.0771798	HLA-DRB1, CXCL8, CD4, IL10, HLA-DRA	93	29	1625	3.01261	0.999997	0.718907	62.0075
GOTERM_BP_DIRECT	GO:0034097~response to cytokine	5	0.905797	0.0772977	CXCL16, COL3A1, SPARC, JUNB, TIMP1	522	52	16792	3.09313	1	0.672541	75.7841
UP_SEQ_FEATURE	topological domain:Cytoplasmic	108	19.5652	0.0781923	ADORA3, RARRES1, ATP1B3, ATP6AP2, TLR2, CD53, CLEC4E, S1PR4, CSF3R, MS4A7, SCAMP2, C5AR1, BST2, HLA-A, UBE2J1, HLA-C, HLA-B, HLA-E, HCST, HLA-F, MGAT1, IGSF6, CD38, RNF130, CD37, LAT2, CD36, SEC61B, CLEC12A, VAMP8, CD33, LILRB4, VAMP5, HLA-DPA1, VSIG4, HIGD2A, HLA-DRA, C3AR1, HLA-DRB1, FCGRT, ITGB2, CD72, ATP6V0B, SLC11A1, CD68, FCER1G, HLA-DPB1, TYROBP, CSF1R, SEC11A, SLAMF8, CD63, LAMP1, GPR34,…	547	3456	20063	1.1462	1	0.960212	73.8119
UP_SEQ_FEATURE	chain:C-C motif chemokine 4	2	0.362319	0.079445	CCL4L2, CCL4	547	3	20063	24.4522	1	0.958703	74.3914
UP_SEQ_FEATURE	region of interest:LDL receptor binding	2	0.362319	0.079445	APOE, LRPAP1	547	3	20063	24.4522	1	0.958703	74.3914
UP_SEQ_FEATURE	site:Cleavage; by autocatalysis	2	0.362319	0.079445	PSMB8, PSMB9	547	3	20063	24.4522	1	0.958703	74.3914
UP_SEQ_FEATURE	chain:lymphocyte antigen	2	0.362319	0.079445	HLA-DQB1, HLA-DPB1	547	3	20063	24.4522	1	0.958703	74.3914
UP_SEQ_FEATURE	chain:C-C motif chemokine 4-like	2	0.362319	0.079445	CCL4L2, CCL4	547	3	20063	24.4522	1	0.958703	74.3914
UP_SEQ_FEATURE	glycosylation site:O-linked (Fuc...)	2	0.362319	0.079445	CFP, THBS1	547	3	20063	24.4522	1	0.958703	74.3914
UP_SEQ_FEATURE	chain:MIP-1-beta(3-69)	2	0.362319	0.079445	CCL4L2, CCL4	547	3	20063	24.4522	1	0.958703	74.3914
GOTERM_CC_DIRECT	GO:0071682~endocytic vesicle lumen	3	0.543478	0.0794756	HSP90B1, APOE, SPARC	539	16	18224	6.33952	1	0.383343	68.901
GOTERM_BP_DIRECT	GO:0009060~aerobic respiration	4	0.724638	0.0816267	SDHB, OXA1L, CAT, UQCRB	522	33	16792	3.89922	1	0.691208	77.7106
GOTERM_BP_DIRECT	GO:0042742~defense response to bacterium	9	1.63043	0.0823542	CFP, SLC11A1, CLEC4E, CCL20, HAMP, S100A9, FCER1G, IL10, PLAC8	522	145	16792	1.99667	1	0.692559	78.0199
GOTERM_BP_DIRECT	GO:0030308~negative regulation of cell growth	8	1.44928	0.0826981	RTN4, RACK1, SERPINE2, BST2, FBP1, PPT1, EAF2, ENO1	522	121	16792	2.12685	1	0.692139	78.1646
GOTERM_BP_DIRECT	GO:0010951~negative regulation of endopeptidase activity	8	1.44928	0.0826981	RENBP, CARD16, SERPINE2, BST2, SERPINB1, SERPINA1, CSTA, TIMP1	522	121	16792	2.12685	1	0.692139	78.1646
GOTERM_BP_DIRECT	GO:0034976~response to endoplasmic reticulum stress	6	1.08696	0.0833297	ERP44, HERPUD1, HSP90B1, PDIA3, CXCL8, THBS1	522	75	16792	2.57349	1	0.693034	78.4281
GOTERM_CC_DIRECT	GO:0005856~cytoskeleton	17	3.07971	0.0837553	PARVG, CLNS1A, TWF2, FGR, HCK, VIM, S100A9, COTL1, APBB1IP, CAPZB, ACTG1, UXT, TUBB, RHOA, SDCBP, ARHGDIB, PSTPIP2	539	371	18224	1.54928	1	0.395792	70.8793
GOTERM_MF_DIRECT	GO:0050750~low-density lipoprotein particle receptor binding	3	0.543478	0.0841071	HSP90B1, APOE, LRPAP1	516	16	16881	6.13408	1	0.712199	73.5695
UP_SEQ_FEATURE	domain:VWFC	3	0.543478	0.0849085	COL3A1, COL1A1, THBS1	547	18	20063	6.11304	1	0.963985	76.7811
GOTERM_CC_DIRECT	GO:0031982~vesicle	8	1.44928	0.0851108	GDI2, VAMP8, RHOA, CALM3, TKT, TUBA1C, IFNGR1, LRPAP1	539	128	18224	2.11317	1	0.396871	71.4811
GOTERM_CC_DIRECT	GO:0071751~secretory IgA immunoglobulin complex	2	0.362319	0.0859803	JCHAIN, IGHA2	539	3	18224	22.5405	1	0.396127	71.861
GOTERM_CC_DIRECT	GO:0008537~proteasome activator complex	2	0.362319	0.0859803	PSME1, PSME2	539	3	18224	22.5405	1	0.396127	71.861
GOTERM_CC_DIRECT	GO:0071752~secretory dimeric IgA immunoglobulin complex	2	0.362319	0.0859803	JCHAIN, IGHA2	539	3	18224	22.5405	1	0.396127	71.861
GOTERM_CC_DIRECT	GO:0071748~monomeric IgA immunoglobulin complex	2	0.362319	0.0859803	JCHAIN, IGHA2	539	3	18224	22.5405	1	0.396127	71.861
GOTERM_BP_DIRECT	GO:0006644~phospholipid metabolic process	5	0.905797	0.0861441	RARRES3, LPL, GPX4, SNCA, PLA2G2A	522	54	16792	2.97857	1	0.70362	79.5663
GOTERM_BP_DIRECT	GO:0050853~B cell receptor signaling pathway	5	0.905797	0.0861441	CD38, LAT2, MNDA, IGHA2, NCKAP1L	522	54	16792	2.97857	1	0.70362	79.5663
GOTERM_BP_DIRECT	GO:0061136~regulation of proteasomal protein catabolic process	3	0.543478	0.0865814	PSME1, PSME2, UBB	522	16	16792	6.03161	1	0.703576	79.738
KEGG_PATHWAY	hsa04721:Synaptic vesicle cycle	7	1.26812	0.0867729	CLTA, ATP6V0E1, AP2S1, ATP6V1G1, ATP6V0D1, ATP6V0B, ATP6V1F	338	63	6879	2.26134	1	0.349342	68.8179
BIOCARTA	h_bbcellPathway:Bystander B Cell Activation	3	0.543478	0.0880486	HLA-DRB1, CD4, HLA-DRA	93	9	1625	5.82437	1	0.733898	67.0617
GOTERM_MF_DIRECT	GO:0004563~beta-N-acetylhexosaminidase activity	2	0.362319	0.0887644	HEXA, HEXB	516	3	16881	21.8101	1	0.725393	75.5335
GOTERM_MF_DIRECT	GO:0008330~protein tyrosine/threonine phosphatase activity	2	0.362319	0.0887644	DUSP2, DUSP1	516	3	16881	21.8101	1	0.725393	75.5335
GOTERM_MF_DIRECT	GO:0042625~ATPase coupled ion transmembrane transporter activity	2	0.362319	0.0887644	ATP6V0E1, ATP6V1F	516	3	16881	21.8101	1	0.725393	75.5335
GOTERM_MF_DIRECT	GO:0015207~adenine transmembrane transporter activity	2	0.362319	0.0887644	SLC25A5, SLC25A6	516	3	16881	21.8101	1	0.725393	75.5335
GOTERM_MF_DIRECT	GO:0003941~L-serine ammonia-lyase activity	2	0.362319	0.0887644	SDS, SDSL	516	3	16881	21.8101	1	0.725393	75.5335
GOTERM_MF_DIRECT	GO:0004873~asialoglycoprotein receptor activity	2	0.362319	0.0887644	ASGR1, LRPAP1	516	3	16881	21.8101	1	0.725393	75.5335
GOTERM_BP_DIRECT	GO:0014854~response to inactivity	2	0.362319	0.0902271	CAT, IL10	522	3	16792	21.4457	1	0.71715	81.1173
GOTERM_BP_DIRECT	GO:0032765~positive regulation of mast cell cytokine production	2	0.362319	0.0902271	FCER1G, NR4A3	522	3	16792	21.4457	1	0.71715	81.1173
GOTERM_BP_DIRECT	GO:0071221~cellular response to bacterial lipopeptide	2	0.362319	0.0902271	CD36, TLR2	522	3	16792	21.4457	1	0.71715	81.1173
GOTERM_BP_DIRECT	GO:0038123~toll-like receptor TLR1:TLR2 signaling pathway	2	0.362319	0.0902271	TLR2, CD14	522	3	16792	21.4457	1	0.71715	81.1173
GOTERM_BP_DIRECT	GO:0045058~T cell selection	2	0.362319	0.0902271	CD4, CD1D	522	3	16792	21.4457	1	0.71715	81.1173
GOTERM_BP_DIRECT	GO:1903208~negative regulation of hydrogen peroxide-induced neuron death	2	0.362319	0.0902271	RACK1, NR4A3	522	3	16792	21.4457	1	0.71715	81.1173
GOTERM_BP_DIRECT	GO:0071727~cellular response to triacyl bacterial lipopeptide	2	0.362319	0.0902271	TLR2, CD14	522	3	16792	21.4457	1	0.71715	81.1173
GOTERM_BP_DIRECT	GO:0002292~T cell differentiation involved in immune response	2	0.362319	0.0902271	CLEC4E, FCER1G	522	3	16792	21.4457	1	0.71715	81.1173
GOTERM_BP_DIRECT	GO:1904715~negative regulation of chaperone-mediated autophagy	2	0.362319	0.0902271	SNCA, CTSA	522	3	16792	21.4457	1	0.71715	81.1173
GOTERM_BP_DIRECT	GO:0005996~monosaccharide metabolic process	2	0.362319	0.0902271	FUOM, AKR1B1	522	3	16792	21.4457	1	0.71715	81.1173
GOTERM_BP_DIRECT	GO:0034447~very-low-density lipoprotein particle clearance	2	0.362319	0.0902271	APOE, APOC1	522	3	16792	21.4457	1	0.71715	81.1173
GOTERM_BP_DIRECT	GO:0033615~mitochondrial proton-transporting ATP synthase complex assembly	2	0.362319	0.0902271	OXA1L, TMEM70	522	3	16792	21.4457	1	0.71715	81.1173
GOTERM_MF_DIRECT	GO:0005125~cytokine activity	10	1.81159	0.0905289	NAMPT, TNFSF13B, IL18, GRN, IL1B, AREG, CCL4, LTB, IL10, TIMP1	516	176	16881	1.85881	1	0.725957	76.2413
KEGG_PATHWAY	hsa04623:Cytosolic DNA-sensing pathway	7	1.26812	0.0920261	IL18, PYCARD, NFKBIA, IL1B, CCL4L2, CASP1, CCL4	338	64	6879	2.22601	1	0.36106	71.0439
GOTERM_MF_DIRECT	GO:0008375~acetylglucosaminyltransferase activity	3	0.543478	0.0934606	MGAT1, HEXA, HEXB	516	17	16881	5.77326	1	0.731184	77.3752
GOTERM_MF_DIRECT	GO:0004180~carboxypeptidase activity	3	0.543478	0.0934606	CPM, CNDP2, CTSA	516	17	16881	5.77326	1	0.731184	77.3752
GOTERM_MF_DIRECT	GO:0003823~antigen binding	7	1.26812	0.0951185	CD48, LILRB4, JCHAIN, IGHA2, HLA-C, FCGRT, HLA-B	516	103	16881	2.22336	1	0.731232	77.9939
GOTERM_BP_DIRECT	GO:2000778~positive regulation of interleukin-6 secretion	3	0.543478	0.0961787	PYCARD, IL1B, LGALS9	522	17	16792	5.67681	1	0.739009	83.1804
GOTERM_BP_DIRECT	GO:0055093~response to hyperoxia	3	0.543478	0.0961787	CAT, COL1A1, SOD2	522	17	16792	5.67681	1	0.739009	83.1804
GOTERM_MF_DIRECT	GO:0048487~beta-tubulin binding	4	0.724638	0.0961883	UXT, CCT5, RGS2, SNCA	516	36	16881	3.63501	1	0.729021	78.3846
GOTERM_BP_DIRECT	GO:0042059~negative regulation of epidermal growth factor receptor signaling pathway	4	0.724638	0.0999402	CLTA, AP2S1, UBB, RPS27A	522	36	16792	3.57429	1	0.75123	84.3725
GOTERM_BP_DIRECT	GO:0007017~microtubule-based process	4	0.724638	0.0999402	TUBB, TUBA1A, TUBA1B, TUBA1C	522	36	16792	3.57429	1	0.75123	84.3725

## Sheet: Table S15-3
The Go analysis of DEG between loose and dense groups of macrophage(Down cutoff 0.4)
Annotation Cluster 1	Enrichment Score: 3.1696835855219123
Category	Term	Count	%	PValue	Genes	List Total	Pop Hits	Pop Total	Fold Enrichment	Bonferroni	Benjamini	FDR
GOTERM_BP_DIRECT	GO:0006955~immune response	11	20.7547	1.99294e-07	CCL3, HLA-DRB1, FCGR1A, HLA-A, IL1B, HLA-C, HLA-B, CTSS, HLA-DMB, CCL4, IL10	48	421	16792	9.14054	0.000103428	0.000103428	0.000288496
KEGG_PATHWAY	hsa05332:Graft-versus-host disease	6	11.3208	3.40152e-07	HLA-DRB1, HLA-A, IL1B, HLA-C, HLA-B, HLA-DMB	33	33	6879	37.9008	2.95928e-05	2.95928e-05	0.000367622
GOTERM_BP_DIRECT	GO:0019882~antigen processing and presentation	6	11.3208	4.32364e-07	HLA-DRB1, HLA-A, HLA-C, HLA-B, CTSS, HLA-DMB	48	55	16792	38.1636	0.000224372	0.000112192	0.000625884
KEGG_PATHWAY	hsa05330:Allograft rejection	6	11.3208	6.16585e-07	HLA-DRB1, HLA-A, HLA-C, HLA-B, HLA-DMB, IL10	33	37	6879	33.8034	5.36415e-05	2.68211e-05	0.000666378
KEGG_PATHWAY	hsa04940:Type I diabetes mellitus	6	11.3208	1.1837e-06	HLA-DRB1, HLA-A, IL1B, HLA-C, HLA-B, HLA-DMB	33	42	6879	29.7792	0.000102977	3.43268e-05	0.00127929
KEGG_PATHWAY	hsa05320:Autoimmune thyroid disease	6	11.3208	3.49966e-06	HLA-DRB1, HLA-A, HLA-C, HLA-B, HLA-DMB, IL10	33	52	6879	24.0524	0.000304425	7.61149e-05	0.00378223
KEGG_PATHWAY	hsa04145:Phagosome	8	15.0943	4.34103e-06	HLA-DRB1, FCGR1A, HLA-A, HLA-C, HLA-B, CTSS, HLA-DMB, TUBA1B	33	150	6879	11.1176	0.000377599	7.55312e-05	0.00469151
GOTERM_CC_DIRECT	GO:0012507~ER to Golgi transport vesicle membrane	5	9.43396	1.33368e-05	HLA-DRB1, HLA-A, HLA-C, HLA-B, AREG	52	52	18224	33.6982	0.00115964	0.000290035	0.0144129
KEGG_PATHWAY	hsa05140:Leishmaniasis	6	11.3208	1.64717e-05	HLA-DRB1, FCGR1A, NFKBIA, IL1B, HLA-DMB, IL10	33	71	6879	17.6159	0.00143202	0.000238813	0.0178005
GOTERM_MF_DIRECT	GO:0046977~TAP binding	3	5.66038	2.08103e-05	HLA-A, HLA-C, HLA-B	46	3	16881	366.978	0.00257717	0.00257717	0.0240279
GOTERM_BP_DIRECT	GO:0002486~antigen processing and presentation of endogenous peptide antigen via MHC class I via ER pathway, TAP-independent	3	5.66038	2.29626e-05	HLA-A, HLA-C, HLA-B	48	3	16792	349.833	0.011847	0.00238071	0.0332353
KEGG_PATHWAY	hsa04612:Antigen processing and presentation	6	11.3208	2.29921e-05	HLA-DRB1, HLA-A, HLA-C, HLA-B, CTSS, HLA-DMB	33	76	6879	16.4569	0.00199834	0.000285721	0.0248461
GOTERM_CC_DIRECT	GO:0042613~MHC class II protein complex	4	7.54717	3.06261e-05	HLA-DRB1, HLA-A, HLA-C, HLA-DMB	52	22	18224	63.7203	0.00266096	0.00053276	0.0330944
GOTERM_BP_DIRECT	GO:0060333~interferon-gamma-mediated signaling pathway	5	9.43396	4.56203e-05	HLA-DRB1, FCGR1A, HLA-A, HLA-C, HLA-B	48	71	16792	24.6362	0.0233994	0.00393847	0.0660192
GOTERM_MF_DIRECT	GO:0042605~peptide antigen binding	4	7.54717	5.53473e-05	HLA-DRB1, HLA-A, HLA-C, HLA-B	46	28	16881	52.4255	0.00683976	0.00342575	0.0638934
GOTERM_CC_DIRECT	GO:0071556~integral component of lumenal side of endoplasmic reticulum membrane	4	7.54717	7.16702e-05	HLA-DRB1, HLA-A, HLA-C, HLA-B	52	29	18224	48.3395	0.00621613	0.00103872	0.077431
KEGG_PATHWAY	hsa05416:Viral myocarditis	5	9.43396	0.000128184	HLA-DRB1, HLA-A, HLA-C, HLA-B, HLA-DMB	33	57	6879	18.2855	0.0110907	0.00139312	0.138449
GOTERM_BP_DIRECT	GO:0050776~regulation of immune response	6	11.3208	0.000135326	FCGR1A, COL3A1, HLA-A, HLA-C, COL1A1, HLA-B	48	178	16792	11.7921	0.0678289	0.00998396	0.195718
KEGG_PATHWAY	hsa05152:Tuberculosis	7	13.2075	0.000138457	CLEC4E, HLA-DRB1, FCGR1A, IL1B, CTSS, HLA-DMB, IL10	33	177	6879	8.24397	0.0119743	0.00133762	0.149537
KEGG_PATHWAY	hsa05168:Herpes simplex infection	7	13.2075	0.000166292	HLA-DRB1, HLA-A, NFKBIA, IL1B, HLA-C, HLA-B, HLA-DMB	33	183	6879	7.97367	0.0143644	0.00144581	0.179575
GOTERM_BP_DIRECT	GO:0002480~antigen processing and presentation of exogenous peptide antigen via MHC class I, TAP-independent	3	5.66038	0.000272612	HLA-A, HLA-C, HLA-B	48	9	16792	116.611	0.131949	0.0127817	0.393907
GOTERM_CC_DIRECT	GO:0042612~MHC class I protein complex	3	5.66038	0.000415557	HLA-A, HLA-C, HLA-B	52	11	18224	95.5804	0.035515	0.00450993	0.448203
GOTERM_BP_DIRECT	GO:0016045~detection of bacterium	3	5.66038	0.000586456	HLA-DRB1, HLA-A, HLA-B	48	13	16792	80.7308	0.262478	0.0231479	0.845602
GOTERM_BP_DIRECT	GO:0002479~antigen processing and presentation of exogenous peptide antigen via MHC class I, TAP-dependent	4	7.54717	0.000725454	FCGR1A, HLA-A, HLA-C, HLA-B	48	63	16792	22.2116	0.313842	0.0232655	1.04504
GOTERM_CC_DIRECT	GO:0009986~cell surface	8	15.0943	0.000737177	CPM, HLA-DRB1, CXCR4, HLA-A, HLA-C, HLA-B, AREG, SPARC	52	542	18224	5.17286	0.0621432	0.00710332	0.793837
KEGG_PATHWAY	hsa04672:Intestinal immune network for IgA production	4	7.54717	0.00129048	HLA-DRB1, CXCR4, HLA-DMB, IL10	33	47	6879	17.7408	0.106263	0.00860463	1.38591
KEGG_PATHWAY	hsa05150:Staphylococcus aureus infection	4	7.54717	0.00193095	HLA-DRB1, FCGR1A, HLA-DMB, IL10	33	54	6879	15.4411	0.154777	0.0111477	2.06724
KEGG_PATHWAY	hsa05169:Epstein-Barr virus infection	5	9.43396	0.00230639	HLA-DRB1, HLA-A, NFKBIA, HLA-C, HLA-B	33	122	6879	8.54322	0.181996	0.012477	2.46465
KEGG_PATHWAY	hsa05321:Inflammatory bowel disease (IBD)	4	7.54717	0.00314288	HLA-DRB1, IL1B, HLA-DMB, IL10	33	64	6879	13.0284	0.239563	0.0159804	3.34483
GOTERM_BP_DIRECT	GO:0002474~antigen processing and presentation of peptide antigen via MHC class I	3	5.66038	0.00317301	HLA-A, HLA-C, HLA-B	48	30	16792	34.9833	0.807837	0.0791615	4.49631
KEGG_PATHWAY	hsa04514:Cell adhesion molecules (CAMs)	5	9.43396	0.00399443	HLA-DRB1, HLA-A, HLA-C, HLA-B, HLA-DMB	33	142	6879	7.33995	0.29405	0.0191592	4.23344
GOTERM_CC_DIRECT	GO:0031901~early endosome membrane	4	7.54717	0.00419012	FCGR1A, HLA-A, HLA-C, HLA-B	52	116	18224	12.0849	0.306016	0.0358714	4.43659
KEGG_PATHWAY	hsa05166:HTLV-I infection	6	11.3208	0.00586739	HLA-DRB1, HLA-A, NFKBIA, HLA-C, HLA-B, HLA-DMB	33	254	6879	4.92412	0.400684	0.0252734	6.16188
KEGG_PATHWAY	hsa05310:Asthma	3	5.66038	0.00840855	HLA-DRB1, HLA-DMB, IL10	33	30	6879	20.8455	0.52032	0.031436	8.722
GOTERM_CC_DIRECT	GO:0030670~phagocytic vesicle membrane	3	5.66038	0.011867	HLA-A, HLA-C, HLA-B	52	59	18224	17.8201	0.64605	0.0829104	12.1044
GOTERM_BP_DIRECT	GO:0060337~type I interferon signaling pathway	3	5.66038	0.0138446	HLA-A, HLA-C, HLA-B	48	64	16792	16.3984	0.999279	0.214304	18.2752
KEGG_PATHWAY	hsa05145:Toxoplasmosis	4	7.54717	0.0140905	HLA-DRB1, NFKBIA, HLA-DMB, IL10	33	110	6879	7.58017	0.709047	0.0463746	14.2186
KEGG_PATHWAY	hsa05322:Systemic lupus erythematosus	4	7.54717	0.0237478	HLA-DRB1, FCGR1A, HLA-DMB, IL10	33	134	6879	6.22252	0.876435	0.0719579	22.8758
GOTERM_BP_DIRECT	GO:0019886~antigen processing and presentation of exogenous peptide antigen via MHC class II	3	5.66038	0.0273617	HLA-DRB1, CTSS, HLA-DMB	48	92	16792	11.4076	0.999999	0.353591	33.0755
KEGG_PATHWAY	hsa05164:Influenza A	4	7.54717	0.0461455	HLA-DRB1, NFKBIA, IL1B, HLA-DMB	33	174	6879	4.79206	0.983596	0.124174	39.9862
GOTERM_BP_DIRECT	GO:0016032~viral process	4	7.54717	0.0510323	HLA-A, NFKBIA, HLA-C, HLA-B	48	299	16792	4.68004	1	0.540092	53.1518
KEGG_PATHWAY	hsa04640:Hematopoietic cell lineage	3	5.66038	0.0614046	HLA-DRB1, FCGR1A, IL1B	33	87	6879	7.18809	0.995967	0.158264	49.5852
KEGG_PATHWAY	hsa05203:Viral carcinogenesis	4	7.54717	0.068735	HLA-A, NFKBIA, HLA-C, HLA-B	33	205	6879	4.06741	0.997961	0.171169	53.6813
GOTERM_CC_DIRECT	GO:0000139~Golgi membrane	5	9.43396	0.0829158	HLA-DRB1, HLA-A, HLA-C, HLA-B, AREG	52	591	18224	2.96499	0.999463	0.375403	60.7595
KEGG_PATHWAY	hsa04144:Endocytosis	4	7.54717	0.10017	CXCR4, HLA-A, HLA-C, HLA-B	33	241	6879	3.45983	0.999897	0.236683	68.0415
GOTERM_CC_DIRECT	GO:0005783~endoplasmic reticulum	5	9.43396	0.200614	NPC2, PLIN2, HLA-A, HLA-C, HLA-B	52	828	18224	2.11631	1	0.641304	91.1074
GOTERM_CC_DIRECT	GO:0005887~integral component of plasma membrane	6	11.3208	0.362863	HLA-DRB1, HLA-A, HLA-C, HLA-B, GPNMB, CD163	52	1415	18224	1.48606	1	0.845487	99.234
GOTERM_CC_DIRECT	GO:0016020~membrane	8	15.0943	0.420314	LGALS3, HLA-DRB1, RPL7, FKBP5, HLA-A, HLA-C, HLA-B, CD163	52	2200	18224	1.27441	1	0.884246	99.7241
GOTERM_CC_DIRECT	GO:0005794~Golgi apparatus	4	7.54717	0.436982	HLA-A, HLA-C, COL1A1, HLA-B	52	863	18224	1.62439	1	0.886153	99.7987
Annotation Cluster 2	Enrichment Score: 2.50384574405986
Category	Term	Count	%	PValue	Genes	List Total	Pop Hits	Pop Total	Fold Enrichment	Bonferroni	Benjamini	FDR
GOTERM_BP_DIRECT	GO:0030593~neutrophil chemotaxis	6	11.3208	1.08554e-06	CCL3, LGALS3, CCL3L1, S100A9, IL1B, CCL4	48	66	16792	31.803	0.000563239	0.000187782	0.00157141
GOTERM_BP_DIRECT	GO:0050729~positive regulation of inflammatory response	6	11.3208	1.79803e-06	CCL3, CCL3L1, S100A9, PLA2G7, FABP4, CCL4	48	73	16792	28.7534	0.000932745	0.000233268	0.00260279
GOTERM_BP_DIRECT	GO:0002548~monocyte chemotaxis	4	7.54717	0.000218529	CCL3, LGALS3, CCL3L1, CCL4	48	42	16792	33.3175	0.107232	0.0125241	0.315876
GOTERM_BP_DIRECT	GO:0071356~cellular response to tumor necrosis factor	5	9.43396	0.00025029	CCL3, CCL3L1, FABP4, COL1A1, CCL4	48	110	16792	15.9015	0.121831	0.0129076	0.361707
GOTERM_BP_DIRECT	GO:0006954~inflammatory response	7	13.2075	0.000624325	CCL3, CXCR4, CCL3L1, S100A9, IL1B, CCL4, IL10	48	379	16792	6.4613	0.276841	0.0228859	0.899975
KEGG_PATHWAY	hsa05323:Rheumatoid arthritis	5	9.43396	0.000684002	CCL3, HLA-DRB1, CCL3L1, IL1B, HLA-DMB	33	88	6879	11.844	0.0577913	0.00539706	0.736766
GOTERM_BP_DIRECT	GO:0007267~cell-cell signaling	6	11.3208	0.000695266	CCL3, S100A9, IL1B, AREG, CCL4, IL10	48	254	16792	8.26378	0.302999	0.0237773	1.00176
GOTERM_BP_DIRECT	GO:0070098~chemokine-mediated signaling pathway	4	7.54717	0.00102791	CCL3, CXCR4, CCL3L1, CCL4	48	71	16792	19.7089	0.413604	0.029218	1.47773
KEGG_PATHWAY	hsa05142:Chagas disease (American trypanosomiasis)	5	9.43396	0.00128026	CCL3, CCL3L1, NFKBIA, IL1B, IL10	33	104	6879	10.0219	0.105468	0.00924485	1.375
KEGG_PATHWAY	hsa04620:Toll-like receptor signaling pathway	5	9.43396	0.00137418	CCL3, CCL3L1, NFKBIA, IL1B, CCL4	33	106	6879	9.83276	0.112757	0.00850902	1.47519
GOTERM_BP_DIRECT	GO:0031663~lipopolysaccharide-mediated signaling pathway	3	5.66038	0.00360511	CCL3, NFKBIA, IL1B	48	32	16792	32.7969	0.846558	0.0816728	5.09384
KEGG_PATHWAY	hsa04060:Cytokine-cytokine receptor interaction	6	11.3208	0.00486695	CCL3, CXCR4, CCL3L1, IL1B, CCL4, IL10	33	243	6879	5.14703	0.345876	0.0220922	5.13624
KEGG_PATHWAY	hsa05132:Salmonella infection	4	7.54717	0.00652892	CCL3, CCL3L1, IL1B, CCL4	33	83	6879	10.046	0.434406	0.0267721	6.83455
GOTERM_MF_DIRECT	GO:0008009~chemokine activity	3	5.66038	0.00754643	CCL3, CCL3L1, CCL4	46	49	16881	22.4681	0.609101	0.209292	8.37558
BIOCARTA	h_nktPathway:Selective expression of chemokine receptors during T-cell polarization	3	5.66038	0.00956823	CCL3, CXCR4, CCL4	10	28	1625	17.4107	0.381659	0.213653	8.84413
KEGG_PATHWAY	hsa04062:Chemokine signaling pathway	5	9.43396	0.0102961	CCL3, CXCR4, CCL3L1, NFKBIA, CCL4	33	186	6879	5.60362	0.593595	0.0368218	10.5824
GOTERM_BP_DIRECT	GO:0071346~cellular response to interferon-gamma	3	5.66038	0.0110969	CCL3, CCL3L1, CCL4	48	57	16792	18.4123	0.996947	0.193055	14.9164
GOTERM_MF_DIRECT	GO:0005125~cytokine activity	4	7.54717	0.0114709	IL1B, AREG, CCL4, IL10	46	176	16881	8.34042	0.760838	0.24883	12.4732
GOTERM_BP_DIRECT	GO:0071407~cellular response to organic cyclic compound	3	5.66038	0.0118544	CCL3, NFKBIA, IL1B	48	59	16792	17.7881	0.997949	0.198318	15.855
GOTERM_BP_DIRECT	GO:0070374~positive regulation of ERK1 and ERK2 cascade	4	7.54717	0.0128963	CCL3, CCL3L1, GPNMB, CCL4	48	175	16792	7.99619	0.998813	0.207292	17.1302
GOTERM_BP_DIRECT	GO:0071347~cellular response to interleukin-1	3	5.66038	0.0168556	CCL3, CCL3L1, CCL4	48	71	16792	14.7817	0.999853	0.247685	21.814
GOTERM_BP_DIRECT	GO:0008285~negative regulation of cell proliferation	4	7.54717	0.0988378	CCL3L1, IL1B, GPNMB, IL10	48	396	16792	3.53367	1	0.715238	77.8317
GOTERM_BP_DIRECT	GO:0007186~G-protein coupled receptor signaling pathway	6	11.3208	0.105134	CCL3, CXCR4, CCL3L1, FCN1, AREG, CCL4	48	899	16792	2.33482	1	0.72228	79.9714
GOTERM_MF_DIRECT	GO:0042802~identical protein binding	4	7.54717	0.322324	CCL3, NFKBIA, COL1A1, CCL4	46	749	16881	1.95983	1	0.995303	98.8812
GOTERM_BP_DIRECT	GO:0043547~positive regulation of GTPase activity	3	5.66038	0.472532	CCL3, CCL3L1, CCL4	48	565	16792	1.85752	1	0.998693	99.9905
Annotation Cluster 3	Enrichment Score: 2.3873032265149843
Category	Term	Count	%	PValue	Genes	List Total	Pop Hits	Pop Total	Fold Enrichment	Bonferroni	Benjamini	FDR
GOTERM_BP_DIRECT	GO:0051591~response to cAMP	4	7.54717	0.000286704	DUSP1, COL1A1, AREG, SPARC	48	46	16792	30.4203	0.138276	0.0123251	0.414229
GOTERM_BP_DIRECT	GO:0042542~response to hydrogen peroxide	3	5.66038	0.00895973	DUSP1, COL1A1, AREG	48	51	16792	20.5784	0.990638	0.164442	12.2155
GOTERM_BP_DIRECT	GO:0032355~response to estradiol	3	5.66038	0.026814	DUSP1, COL1A1, AREG	48	91	16792	11.533	0.999999	0.356496	32.5279
Annotation Cluster 4	Enrichment Score: 2.2498937278859756
Category	Term	Count	%	PValue	Genes	List Total	Pop Hits	Pop Total	Fold Enrichment	Bonferroni	Benjamini	FDR
GOTERM_CC_DIRECT	GO:0005764~lysosome	6	11.3208	0.000414295	NPC2, CXCR4, PSAP, IL1B, CTSS, ASAH1	52	226	18224	9.30429	0.035409	0.00513692	0.446844
KEGG_PATHWAY	hsa04142:Lysosome	4	7.54717	0.0181655	NPC2, PSAP, CTSS, ASAH1	33	121	6879	6.89106	0.797078	0.0573607	17.9737
GOTERM_CC_DIRECT	GO:0043202~lysosomal lumen	3	5.66038	0.0236462	PSAP, CTSS, ASAH1	52	85	18224	12.3692	0.875311	0.147983	22.789
Annotation Cluster 5	Enrichment Score: 2.147429460146144
Category	Term	Count	%	PValue	Genes	List Total	Pop Hits	Pop Total	Fold Enrichment	Bonferroni	Benjamini	FDR
KEGG_PATHWAY	hsa04620:Toll-like receptor signaling pathway	5	9.43396	0.00137418	CCL3, CCL3L1, NFKBIA, IL1B, CCL4	33	106	6879	9.83276	0.112757	0.00850902	1.47519
KEGG_PATHWAY	hsa04064:NF-kappa B signaling pathway	4	7.54717	0.0074378	BCL2A1, NFKBIA, IL1B, CCL4	33	87	6879	9.58412	0.477697	0.0290915	7.75159
KEGG_PATHWAY	hsa04623:Cytosolic DNA-sensing pathway	3	5.66038	0.0353365	NFKBIA, IL1B, CCL4	33	64	6879	9.77131	0.956278	0.102307	32.2139
