# Supplementary material for: Single-cell analysis of pancreatic ductal adenocarcinoma identifies a novel fibroblast subtype associated with poor prognosis but better immunotherapy response
Source: Cell Discov. 2021 May 25;7:36. doi: 10.1038/s41421-021-00271-4 (PMC8149399; doi:10.1038/s41421-021-00271-4)
Supplement: Supplementary file 29 — Table S16 [file 41421_2021_271_MOESM29_ESM.xlsx]

## Sheet: Table S16
Supplementary Table 16. Association between CAF subgroup, CD8+ T cell and stromal density
	Stromal density		Pearson	Spearman
	Loose (n, %)	Dense (n, %)	P value	P value
meCAF Low	5(29.4%)	60(77.9%)	R= - 0.404	R= - 0.404
High	12(70.6%)	17 (22.1%)	P ＜ 0.001*	P ＜ 0.001*
myCAF Low	13 (76.5%)	33(42.9%)	R= 0.259	R= 0.259
High	4 (23.5%)	44(57.1%)	P = 0.012*	P = 0.012*
iCAF Low	8 (47.1%)	46(59.7%)	R= - 0.099	R= - 0.099
High	9 (52.9%)	31 (40.3%)	P = 0.344	P = 0.344
CD8 T Low	7 (9.5%)	67 (90.5%)	R= - 0.431	R= - 0.431
High	10 (50.0%)	10 (50.0%)	P ＜ 0.001*	P ＜ 0.001*
C1 Low	15 (88.2%)	55 (71.4%)	R= 0.148	R= 0.148
High	2 (11.8%)	22 (28.6%)	P = 0.154	P = 0.154
C2 Low	14 (82.4%)	44 (57.1%)	R= 0.200	R= 0.200
High	3 (76.9%)	33 (42.9%)	P = 0.054	P = 0.054
*Significant values (P < 0.05) have been marked with bold
