# Supplementary material for: Single-cell analysis of pancreatic ductal adenocarcinoma identifies a novel fibroblast subtype associated with poor prognosis but better immunotherapy response
Source: Cell Discov. 2021 May 25;7:36. doi: 10.1038/s41421-021-00271-4 (PMC8149399; doi:10.1038/s41421-021-00271-4)
Supplement: Supplementary file 30 — Table S17 [file 41421_2021_271_MOESM30_ESM.xlsx]

## Sheet: Table S17
Supplementary Table 17. Correlation between the clinicopathologic characteristics and PLA2G2A/CRABP2 expression
	PLA2G2A/CRABP2
	Low	High	P value
Age
＜60 years	21(72.4%)	8(27.6%)	0.647a
≥60 years	44(67.7%)	21(32.3%)
Gender
Male	41(65.1%)	22(34.9%)	0.223a
Female	24(77.4%)	7(22.6%)
Tumor site
Head, neck	31(64.6%)	17(35.4%)	0.363a
Body, tail	33(73.3%)	12(26.7%)
T stage
T1+T2	15(75.0%)	5(25.0%)	0.500a
T3+T4	49(67.1%)	24(32.9%)
N stage
N0 (negative)	27(67.5%)	13(32.5%)	0.812a
N1 (positive)	37(69.8%)	16(30.2%)
Metastasis
M0 (absent)	60(67.4%)	29(32.6%)	0.306b
M1 (present)	4(100.0%)	0(0.0%)
Differentiation
G1 and G2	46(75.4%)	15(24.6%)	0.074a
G3	19(57.6%)	14(42.4%)
Vascular invasion
No	59(72.8%)	22(27.2%)	0.044b
Yes	5(41.7%)	7(58.3%)
Nervous invasion
No	20(71.4%)	8(28.6%)	0.721a
Yes	44(67.7%)	21(32.3%)
a Chi-square test; b Fisher’s exact test
