# Supplementary material for: Single-cell analysis of pancreatic ductal adenocarcinoma identifies a novel fibroblast subtype associated with poor prognosis but better immunotherapy response
Source: Cell Discov. 2021 May 25;7:36. doi: 10.1038/s41421-021-00271-4 (PMC8149399; doi:10.1038/s41421-021-00271-4)
Supplement: Supplementary file 31 — Table S18 [file 41421_2021_271_MOESM31_ESM.xlsx]

## Sheet: Table S18
Supplementary Table 18. Association between PD-L1 expression, MMR status and the response to PD-1 antibody.
	Objective response		Pearson	Spearman
	No (n, %)	Yes (n, %)	P value	P value
PD-L1 negtive	4(66.7%)	10(90.9%)	R= - 0.304	R= - 0.304
positive	2(33.3%)	1 (9.1%)	P = 0.236	P = 0.236
dMMR No	6 (100%)	11(100%)	NA	NA
Yes	0	0
